# Supplementary material for: Sex differences in mitochondrial gene expression during viral myocarditis
Source: Biol Sex Differ. 2024 Dec 18;15:104. doi: 10.1186/s13293-024-00678-0 (PMC11657264; doi:10.1186/s13293-024-00678-0)
Supplement: Supplementary file 2 — Supplementary Material 2: Additional File 2: Mapped ChIPseq raw counts and statistics for Figure 13. iF = F-MYO; iM = M-MYO [file 13293_2024_678_MOESM2_ESM.xlsx]

## Sheet: Sheet1
Conc	Conc_iF	Conc_iM	Fold	p-value	Nearest Ensembl	Gene Name	Gene Alias	Gene Description	Gene Type	'iF10-ERR-5'	'iF10-input-13'	'iF11-ERR-6'	'iF11-input-14'	'iF12-ERR-7'	'iF12-input-15'	'iF13-ERR-8'	'iF13-input-16'	'iF5-ERR-1'	'iF5-input-9'	'iF7--ERR-2'	'iF7-input-10'	'iF8-ERR-3'	'iF8-input-11'	'iF9-ERR-4'	'iF9-input-12'	'iM23-ERR-33'	'iM23-input-41'	'iM26-ERR-34'	'iM26-input-42'	'iM27-ERR-35'	'iM27-input-43'	'iM28-ERR-36'	'iM28-input-44'	'iM29-ERR-37'	'iM29-input-45'	'iM30-ERR-38'	'iM30-input-46'	'iM31-ERR-39'	'iM31-input-47'	'iM33-ERR-40'	'iM33-input-48'
6.22	6.48	5.9	0.58	0.0404	ENSMUSG00000026895	Ndufa8	0610033L03Rik|AW261656|CI-19kD|CI-PGIV	NADH:ubiquinone oxidoreductase subunit A8	protein-coding	124	15	133	13	162	15	133	19	81	25	98	10	108	15	108	15	85	32	198	12	102	11	82	8	77	23	79	10	59	15	145	24
3.49	3.89	2.94	0.94	0.0165	ENSMUSG00000070283	Ndufaf3	4733401H18Rik	NADH:ubiquinone oxidoreductase complex assembly factor 3	protein-coding	14	6	19	2	35	8	18	3	21	9	18	4	15	3	25	5	9	13	32	4	16	7	10	5	14	9	17	4	15	11	11	11
4.27	4.58	3.86	0.72	0.0307	ENSMUSG00000026032	Ndufb3	2700033I16Rik|CI-B12	NADH:ubiquinone oxidoreductase subunit B3	protein-coding	35	5	51	6	33	2	22	10	31	14	25	5	42	2	21	4	17	11	39	6	20	11	25	5	20	9	24	4	27	9	37	10
5.31	5.58	4.97	0.62	0.0158	ENSMUSG00000033938	Ndufb7	1110002H15Rik	NADH:ubiquinone oxidoreductase subunit B7	protein-coding	57	7	75	7	87	5	74	4	51	10	55	5	54	5	49	10	45	17	88	9	39	8	50	7	52	2	48	6	35	4	62	12
5.27	5.54	4.94	0.6	0.0381	ENSMUSG00000025204	Ndufb8	2900010I05Rik|AI987932|CI-ASHI	NADH:ubiquinone oxidoreductase subunit B8	protein-coding	48	7	72	11	64	5	71	14	49	17	59	8	54	4	79	10	48	25	86	12	42	9	48	7	33	8	50	7	28	10	81	19
3.17	3.57	2.62	0.95	0.0181	ENSMUSG00000074211	Sdhaf1	0610010E21Rik|AI430885|AW490662|Lyrm8	succinate dehydrogenase complex assembly factor 1	protein-coding	20	5	21	2	19	2	28	4	18	8	9	1	9	3	11	4	20	16	19	7	11	6	15	4	5	6	11	8	12	2	17	10
4.17	4.52	3.72	0.8	0.00886	ENSMUSG00000020163	Uqcr11	0710008D09Rik|AL022707|Uqcr	ubiquinol-cytochrome c reductase, complex III subunit XI	protein-coding	22	5	33	3	27	5	31	2	26	8	32	3	31	7	34	7	26	7	36	5	24	5	14	2	12	5	25	3	14	4	37	17
6.27	6.55	5.91	0.63	0.0188	ENSMUSG00000038462	Uqcrfs1	4430402G14Rik|AI875505	ubiquinol-cytochrome c reductase, Rieske iron-sulfur polypeptide 1	protein-coding	108	11	148	11	153	16	107	21	108	12	98	6	133	5	107	14	82	28	179	13	79	15	89	6	71	11	89	8	68	21	149	27
6.19	6.42	5.92	0.49	0.0487	ENSMUSG00000061518	Cox5b	-	cytochrome c oxidase subunit 5B	protein-coding	116	14	115	8	150	12	120	24	88	22	106	12	107	10	103	12	84	35	179	16	77	15	95	14	82	16	98	10	69	10	129	28
6.2	6.45	5.89	0.56	0.0177	ENSMUSG00000016252	Atp5e	2410043G19Rik|ATPE|AV000645|Atp5f1e	ATP synthase, H+ transporting, mitochondrial F1 complex, epsilon subunit	protein-coding	108	12	128	13	170	8	106	15	93	23	94	7	110	10	101	7	86	23	167	8	90	15	89	12	77	8	82	9	71	8	122	35
7.22	7.45	6.96	0.49	0.0435	ENSMUSG00000006057	Atp5g1	Atp5mc1	ATP synthase, H+ transporting, mitochondrial F0 complex, subunit C1 (subunit 9)	protein-coding	227	22	221	17	281	10	201	30	217	50	189	15	197	12	266	14	194	41	335	25	150	24	199	20	142	20	184	14	125	20	278	24
6.09	6.34	5.8	0.54	0.0313	ENSMUSG00000050856	Atp5k	2610008D24Rik|Atp5i|Atp5me|Lfm1	ATP synthase, H+ transporting, mitochondrial F1F0 complex, subunit E	protein-coding	106	8	115	6	128	6	87	12	77	6	104	6	85	8	107	4	77	19	154	4	88	8	85	10	62	7	67	5	46	5	129	11
7.48	7.74	7.18	0.56	0.0369	ENSMUSG00000038717	Atp5l	4933437C06Rik|Atp5mg	ATP synthase, H+ transporting, mitochondrial F0 complex, subunit G	protein-coding	257	10	293	7	342	9	300	23	194	29	223	14	233	9	268	8	169	27	404	15	167	19	193	5	160	14	207	17	125	12	359	22
