# Supplementary material for: Sex differences in mitochondrial gene expression during viral myocarditis
Source: Biol Sex Differ. 2024 Dec 18;15:104. doi: 10.1186/s13293-024-00678-0 (PMC11657264; doi:10.1186/s13293-024-00678-0)
Supplement: Supplementary file 3 — Supplementary Material 3: Additional File 3: RNAseq differential expression comparing F-CON and M-CON. uBAM = M-CON; uBAF = F-CON [file 13293_2024_678_MOESM3_ESM.txt]

GeneId	GeneName	Chr	Start	Stop	CodingLength	Description	logFC	logCPM	LR	PValue	FDR	uBAM41_rpkm	uBAM43_rpkm	uBAM44_rpkm	uBAF52_rpkm	uBAF54_rpkm	uBAF56_rpkm
ENSMUSG00000099312	Gm27733	chrX	103461218	103461285	68	.	-7.711668389	4.459780317	113.4055494	1.76E-26	7.11E-22	0	0	0	22.86801257	23.49165614	21.12543137
ENSMUSG00000098262	Gm27520	chrX	103480946	103481026	81	.	-5.98487535	4.573084854	112.168699	3.28E-26	7.11E-22	0.497115412	0	0.5988357	20.37451335	26.35649226	26.07187384
ENSMUSG00000086503	Xist	chrX	103460375	103460710	17923	inactive X specific transcripts	-6.283815815	4.615471961	109.5961199	1.20E-25	1.74E-21	0.238795118	0.171334532	0.45203342	21.29866417	29.72237101	24.51111058
ENSMUSG00000098743	Gm27927	chrX	103469671	103469796	126	.	-7.110746878	4.638445618	106.9349722	4.60E-25	4.98E-21	0.320972156	0	0	19.36737424	29.78076093	28.31140488
ENSMUSG00000098078	Gm26992	chrX	103422010	103422046	468	.	-4.442545374	4.357747794	77.66842455	1.22E-18	1.06E-14	0.695325609	0.485035167	1.989309212	15.13969702	21.77360965	22.06684185
ENSMUSG00000099227	Mir8114	chr1	153899926	153900036	111	microRNA 8114	-1.500889861	6.340068432	71.49768005	2.78E-17	2.01E-13	31.66447635	28.43518666	28.49816321	67.95547011	52.10113737	70.71360912
ENSMUSG00000025006	Sorbs1	chr19	40295049	40295116	3075	sorbin and SH3 domain containing 1	-1.451136497	6.614333779	57.59023178	3.23E-14	2.00E-10	43.50664879	30.37030772	36.46122905	70.24658828	75.40775799	83.03956543
ENSMUSG00000039103	Nexn	chr3	152236986	152237579	2562	nexilin	-0.860417051	7.902313548	50.29678902	1.32E-12	7.16E-09	127.0617684	104.9687005	123.2498731	173.937239	140.6740497	175.0361093
ENSMUSG00000097652	Mhrt	chr14	54968678	54968847	1214	myosin heavy chain associated RNA transcript	1.03978996	9.864740827	46.62385274	8.60E-12	4.14E-08	739.0432763	921.7525143	906.796939	390.0997301	225.8621231	339.0397008
ENSMUSG00000080374	Gm22953	chr2	121450670	121450770	101	.	0.892975314	8.381978798	43.85649026	3.53E-11	1.53E-07	258.5682459	317.4333255	298.9599167	146.9606102	90.05134854	121.4712304
ENSMUSG00000023845	Lnpep	chr17	17527723	17529880	5181	leucyl/cystinyl aminopeptidase	-1.74066049	5.206681618	41.03143489	1.50E-10	5.90E-07	14.50556296	10.01615092	9.646547448	26.86720209	28.98603809	31.5046958
ENSMUSG00000050953	Gja1	chr10	56377300	56377518	3105	gap junction protein, alpha 1	-0.834727044	7.591165558	40.1345404	2.37E-10	8.56E-07	103.9822678	89.55954689	95.45818942	140.6751765	123.8568451	126.1799027
ENSMUSG00000007877	Tcap	chr11	98383811	98383956	948	titin-cap	0.944903721	11.53532308	39.94240917	2.62E-10	8.58E-07	2312.30641	2975.836668	2788.040194	1341.693073	828.9089041	1031.571064
ENSMUSG00000091478	Gm10039	chr11	100361716	100362126	411	ATP synthase, H+ transporting, mitochondrial F0 complex, subunit c, isoform 1 pseudogene	0.856637323	9.199245323	39.82976147	2.77E-10	8.58E-07	444.8362458	560.6056864	538.7195723	266.1736754	169.5675636	213.3412192
ENSMUSG00000024978	Gpam	chr19	55069734	55071046	3832	glycerol-3-phosphate acyltransferase, mitochondrial	-1.496480876	5.516988109	39.34515814	3.55E-10	1.03E-06	21.91847089	13.01702953	13.784626	39.78573043	30.53241131	34.53040768
ENSMUSG00000097799	Gm26899	chr2	120532904	120535681	3328	.	-1.569288363	6.309244983	37.86145368	7.60E-10	2.06E-06	36.73487276	22.70942713	24.55963896	52.72375402	66.43079055	69.24115554
ENSMUSG00000085715	Tsix	chrX	103431517	103431701	4306	X (inactive)-specific transcript, opposite strand	-4.193972885	3.529145716	36.74317506	1.35E-09	3.44E-06	0.359649785	0.272886243	1.003296589	8.210671852	10.87641317	9.216809401
ENSMUSG00000069049	Eif2s3y	chrY	1010543	1010685	4161	eukaryotic translation initiation factor 2, subunit 3, structural gene Y-linked	6.116581916	3.564853607	34.98176629	3.33E-09	8.01E-06	10.64629629	9.2369948	11.42075505	0	0	0.023348627
ENSMUSG00000031765	Mt1	chr8	94179089	94179338	540	metallothionein 1	0.972366386	8.125297891	34.33888757	4.63E-09	1.06E-05	206.4545117	271.6322452	264.3112454	118.8952655	66.61469443	102.924976
ENSMUSG00000054640	Slc8a1	chr17	81388691	81389067	2934	solute carrier family 8 (sodium/calcium exchanger), member 1	-1.354766167	6.12073325	33.59225778	6.80E-09	1.47E-05	37.33294402	23.79448669	19.89277106	49.65010124	47.7348852	60.27621804
ENSMUSG00000031461	Myom2	chr8	15057653	15057739	8853	myomesin 2	-0.752251563	7.988101871	33.46902897	7.24E-09	1.49E-05	144.1960342	132.663281	117.3816718	192.7262614	144.5479756	167.491458
ENSMUSG00000027022	Xirp2	chr2	67446002	67446154	11979	xin actin-binding repeat containing 2	-1.067165912	6.60989006	33.23923237	8.15E-09	1.60E-05	46.09878194	38.60033073	46.54682913	61.86911269	71.15559896	75.11342861
ENSMUSG00000023150	Ivns1abp	chr1	151344477	151344755	5435	influenza virus NS1A binding protein	-0.745857449	8.129968145	33.12671198	8.63E-09	1.60E-05	161.8615464	130.9748271	143.6099662	193.8643857	172.3698109	188.3116911
ENSMUSG00000021313	Ryr2	chr13	11553103	11554611	16849	ryanodine receptor 2, cardiac	-1.000131344	7.110283717	33.08116705	8.84E-09	1.60E-05	77.97554691	54.11854476	60.11151848	96.45830684	85.94906871	109.5620035
ENSMUSG00000054889	Dsp	chr13	38151328	38151794	9625	desmoplakin	-0.838259186	7.5604824	32.88897555	9.76E-09	1.69E-05	110.111322	85.35479327	86.84859534	138.9606767	115.5662091	128.6338182
ENSMUSG00000031762	Mt2	chr8	94172618	94172875	556	metallothionein 2	1.453103863	5.547347926	32.7181007	1.07E-08	1.78E-05	33.07914837	47.03462353	45.40185207	16.66377513	8.827295566	9.072178069
ENSMUSG00000084093	Gm16418	chr1	166431705	166431875	171	ubiquinol-cytochrome c reductase subunit pseudogene	1.613999845	5.279912173	31.95151628	1.58E-08	2.54E-05	31.99457915	40.99957146	31.97504109	9.713430782	8.167447891	7.909754537
ENSMUSG00000000787	Ddx3x	chrX	13280970	13281157	5277	DEAD/H (Asp-Glu-Ala-Asp/His) box polypeptide 3, X-linked	-1.116994754	5.980762347	31.80895674	1.70E-08	2.55E-05	28.67653299	25.58699883	27.37126176	46.86584146	39.7092665	48.09137609
ENSMUSG00000066232	Ipo7	chr7	110018425	110018508	3117	importin 7	-1.21665629	5.752835836	31.7548029	1.75E-08	2.55E-05	28.68346363	17.9110669	19.49692268	40.96103432	33.84290257	42.12145423
ENSMUSG00000030688	Stard10	chr7	101317086	101317227	2383	START domain containing 10	1.293298613	5.77933972	31.73387806	1.77E-08	2.55E-05	49.17605785	49.76157665	46.46804269	18.72696578	6.799179	19.28050066
ENSMUSG00000085493	Gm15469	chr5	31135753	31136302	961	.	0.931640886	6.665176708	31.27972942	2.23E-08	3.12E-05	79.19637615	94.42925464	85.8053124	43.85179822	25.49894734	33.68869467
ENSMUSG00000027288	Zfp106	chr2	120506820	120510142	10429	zinc finger protein 106	-0.881514799	7.035341969	30.91771449	2.69E-08	3.65E-05	74.78512751	56.55412387	60.50261567	89.11521725	84.29945895	94.6241086
ENSMUSG00000003072	Atp5d	chr10	80138632	80138855	1928	ATP synthase, H+ transporting, mitochondrial F1 complex, delta subunit	0.72953674	8.311935176	30.77132232	2.90E-08	3.81E-05	245.5951147	292.8131403	263.0872424	149.3544189	92.04004084	126.5215117
ENSMUSG00000069919	Hba-a1	chr11	32283511	32283801	812	hemoglobin alpha, adult chain 1	1.59750419	7.955347455	30.29917322	3.70E-08	4.72E-05	177.845026	331.9420395	227.3424859	87.1089109	48.7805829	49.60448769
ENSMUSG00000063684	Gm13910	chr2	108948806	108950233	1428	hydroxyacyl-Coenzyme A dehydrogenase/3-ketoacyl-Coenzyme A thiolase/enoyl-Coenzyme A hydratase (trifunctional protein), beta subunit pseudogene	-1.087261987	7.097662168	30.09697032	4.11E-08	4.99E-05	76.3637457	56.35300812	50.13541319	120.6494052	75.05329329	101.597211
ENSMUSG00000054452	Aes	chr10	81559494	81559668	1411	amino-terminal enhancer of split	0.694308454	9.174269149	30.07949139	4.15E-08	4.99E-05	434.4542258	528.5883706	495.4618992	274.671944	172.538894	239.7422272
ENSMUSG00000032902	Slc16a1	chr3	104638668	104638828	4426	solute carrier family 16 (monocarboxylic acid transporters), member 1	-1.042671223	6.433677099	29.32298122	6.13E-08	7.18E-05	49.58465159	34.97607177	32.23351176	61.77681517	51.74850479	69.48582422
ENSMUSG00000031299	Pdha1	chrX	160122209	160123947	3734	pyruvate dehydrogenase E1 alpha 1	-0.799753885	8.321325716	28.93224407	7.50E-08	8.55E-05	190.8515908	151.3193494	144.5395379	240.2189369	181.5493051	223.3769742
ENSMUSG00000020475	Pgam2	chr11	5801640	5801839	840	phosphoglycerate mutase 2	0.754033545	9.85652625	28.59481513	8.92E-08	9.92E-05	665.4477938	887.2950357	837.112496	413.5388244	275.0367347	390.7300505
ENSMUSG00000080893	Gm15920	chr5	130188395	130188796	402	.	0.946532883	7.208216843	28.48038427	9.47E-08	0.00010257	111.7707879	145.7273917	126.721361	65.75513261	33.65194315	52.32606848
ENSMUSG00000025453	Nnt	chr13	119335448	119336406	7037	nicotinamide nucleotide transhydrogenase	-0.997622828	7.113014983	28.03701112	1.19E-07	0.000125827	80.54230288	60.95909296	50.93251633	111.4650762	79.06554464	102.6240318
ENSMUSG00000047419	Cmya5	chr13	93040713	93041560	11850	cardiomyopathy associated 5	-0.965157698	6.464678995	27.92868063	1.26E-07	0.000129904	51.32323377	34.87755238	37.29971779	61.23462096	56.58850754	65.2834833
ENSMUSG00000044894	Uqcrq	chr11	53427922	53429150	1831	ubiquinol-cytochrome c reductase, complex III subunit VII	0.748159816	8.392246304	27.86071855	1.30E-07	0.000131419	238.4173115	314.3805826	299.8807054	153.1078938	101.1308103	131.4965852
ENSMUSG00000069917	Hba-a2	chr11	32296489	32296618	667	hemoglobin alpha, adult chain 2	1.740131766	6.516514371	27.34185411	1.70E-07	0.000167947	54.31060297	120.9488678	92.10774373	27.37274523	15.44892896	17.74789234
ENSMUSG00000098974	Gm27505	chr19	5844638	5844747	110	.	1.768226095	8.447439329	27.02654189	2.01E-07	0.000193305	228.4222927	312.1893166	539.265035	78.1838808	89.56458449	66.97332703
ENSMUSG00000044951	Mylk4	chr13	32700827	32705215	6128	myosin light chain kinase family, member 4	-0.979421171	6.09319115	26.76381335	2.30E-07	0.000212873	37.99003186	26.45104871	29.58770103	49.84628883	39.41454521	51.66441563
ENSMUSG00000042717	Ppp1r3a	chr6	14713822	14719941	7120	protein phosphatase 1, regulatory (inhibitor) subunit 3A	-1.445152544	5.082281161	26.72625047	2.34E-07	0.000212873	15.74782881	10.09999515	10.10225146	21.5456926	23.00539436	30.2475475
ENSMUSG00000019158	Tmem160	chr7	16452779	16453170	814	transmembrane protein 160	1.03885087	6.081884625	26.70419783	2.37E-07	0.000212873	49.96650349	67.03493492	56.45514375	26.07993263	16.44127689	21.34316588
ENSMUSG00000030249	Abcc9	chr6	142587862	142590503	7538	ATP-binding cassette, sub-family C (CFTR/MRP), member 9	-0.91880941	6.263121291	26.67561433	2.41E-07	0.000212873	41.32038605	34.5743305	33.12715563	56.29483653	47.33698027	52.97750438
ENSMUSG00000085438	1700020I14Rik	chr2	119594297	119594434	8306	RIKEN cDNA 1700020I14 gene	-0.880797412	6.377119363	26.62806688	2.47E-07	0.000213813	42.38281412	39.02264691	38.77762124	56.53727832	53.27631606	58.29800184
ENSMUSG00000028383	Hsdl2	chr4	59581563	59581775	2795	hydroxysteroid dehydrogenase like 2	-0.896697173	6.321193585	26.53888884	2.58E-07	0.000219523	43.60640924	34.59139779	36.65277133	62.04413381	41.81783653	58.59813861
ENSMUSG00000040705	A930016O22Rik	chr7	19418812	19419553	1214	RIKEN cDNA A930016O22 gene	0.88176405	9.988387251	26.2992597	2.92E-07	0.000243739	810.1696494	990.6834633	898.2289063	484.1010457	255.3011318	385.2687518
ENSMUSG00000024059	Clip4	chr17	71781947	71782069	4055	CAP-GLY domain containing linker protein family, member 4	-1.005620593	6.137611421	26.11112831	3.22E-07	0.00026361	41.75843001	27.38826328	26.82831181	56.78647682	39.96361622	49.87028916
ENSMUSG00000039891	Txlnb	chr10	17796226	17796421	5504	taxilin beta	-0.795404695	7.257439402	25.75503038	3.88E-07	0.000308387	92.73040095	69.90424331	69.70077693	114.1205094	87.65652249	104.8028621
ENSMUSG00000038583	Pln	chr10	53337686	53337795	2480	phospholamban	-0.736044815	11.1327229	25.73677108	3.91E-07	0.000308387	1354.132365	1094.603781	1044.535039	1633.860046	1269.626014	1527.120054
ENSMUSG00000031880	Rrad	chr8	104628066	104628728	1575	Ras-related associated with diabetes	0.708588054	7.058016836	25.51876346	4.38E-07	0.000331934	104.8314206	105.48925	117.1529334	57.27458992	39.87172018	54.7237142
ENSMUSG00000005610	Eif4g2	chr7	111070568	111072757	7348	eukaryotic translation initiation factor 4, gamma 2	-0.699872796	7.472599814	25.49315618	4.44E-07	0.000331934	105.2894367	89.95769941	85.78091204	123.2111121	96.15116638	127.5373539
ENSMUSG00000036446	Lum	chr10	97565501	97565885	2075	lumican	-0.78139247	6.795481056	25.49230247	4.44E-07	0.000331934	46.12397711	62.02048419	60.88393713	86.28961899	57.93476932	76.46368202
ENSMUSG00000069045	Ddx3y	chrY	1260771	1263367	5199	DEAD (Asp-Glu-Ala-Asp) box polypeptide 3, Y-linked	5.631293347	3.242457953	25.10000794	5.44E-07	0.000399905	8.75630559	6.569257225	7.261804146	0.008924733	0.01039054	0.009343941
ENSMUSG00000025968	Ndufs1	chr1	63143596	63143922	8086	NADH dehydrogenase (ubiquinone) Fe-S protein 1	-0.795551702	6.756526192	24.87745239	6.11E-07	0.000441355	63.19420622	52.08136327	47.98120136	80.64551117	57.79900207	76.93528404
ENSMUSG00000059447	Hadhb	chr5	30155248	30155339	6595	hydroxyacyl-Coenzyme A dehydrogenase/3-ketoacyl-Coenzyme A thiolase/enoyl-Coenzyme A hydratase (trifunctional protein), beta subunit	-0.839299792	7.485315136	24.81542206	6.31E-07	0.000448316	104.5042712	84.47210493	78.3468839	147.1763769	93.01392323	125.1617754
ENSMUSG00000014294	Ndufa2	chr18	36742332	36742658	572	NADH dehydrogenase (ubiquinone) 1 alpha subcomplex, 2	0.850227982	8.873301132	24.60848868	7.02E-07	0.00049108	321.4124424	471.3061886	433.6281127	204.5056713	130.0322614	183.4151981
ENSMUSG00000020664	Dld	chr12	31331564	31332242	2241	dihydrolipoamide dehydrogenase	-0.729410703	7.630213822	24.5438439	7.26E-07	0.000499773	120.1085825	97.8616861	91.9012475	144.3179549	107.5314319	139.1121905
ENSMUSG00000025809	Itgb1	chr8	128685654	128685959	4081	integrin beta 1 (fibronectin receptor beta)	-0.618888963	7.4333596	24.43973129	7.67E-07	0.00051829	97.83431036	94.12450811	90.57030541	119.8188094	92.46918974	117.0789831
ENSMUSG00000027177	Hipk3	chr2	104426481	104430331	7987	homeodomain interacting protein kinase 3	-1.06101851	5.75151751	24.4135329	7.77E-07	0.00051829	28.76100175	21.75237196	20.21227917	37.29305102	34.10407356	40.8695642
ENSMUSG00000057278	Snrpg	chr6	86371583	86371614	350	small nuclear ribonucleoprotein polypeptide G	1.309931205	5.385469159	24.23764067	8.52E-07	0.000551817	30.89196972	39.74985257	37.91261231	13.75070037	8.466366102	10.7974427
ENSMUSG00000032495	Lrrc2	chr9	110951545	110951676	3657	leucine rich repeat containing 2	-0.765589246	6.702946678	24.2175404	8.60E-07	0.000551817	58.64901859	48.43361664	51.96381233	76.00710905	63.23288514	66.04209486
ENSMUSG00000029426	Scarb2	chr5	92443873	92444284	2110	scavenger receptor class B, member 2	-0.868949035	6.386668109	24.20588255	8.66E-07	0.000551817	46.61440153	38.90138279	36.10148105	53.81728395	51.36894074	63.50338695
ENSMUSG00000015112	Slc25a13	chr6	6041218	6042332	3122	solute carrier family 25 (mitochondrial carrier, adenine nucleotide translocator), member 13	-0.953659131	6.014470791	24.01831249	9.54E-07	0.000599455	36.33861135	28.06794815	25.37774806	52.23383839	38.18315586	41.7739678
ENSMUSG00000052305	Hbb-bs	chr7	103826534	103826793	863	hemoglobin, beta adult s chain	1.406214822	9.230656946	23.63720884	1.16E-06	0.000720265	420.1845008	816.8533944	530.260695	225.3288595	146.958798	133.7308268
ENSMUSG00000084277	Gm11702	chr11	115657491	115657559	69	predicted gene 11702	1.201671093	5.553144954	23.58464503	1.20E-06	0.000729786	31.44610065	43.87143084	45.59706114	17.2374851	9.262424421	13.18830501
ENSMUSG00000076138	Gm26377	chr9	78478528	78478635	108	.	0.862735122	9.051899945	23.14191249	1.50E-06	0.0009059	435.682893	514.4420925	441.4902462	265.2529024	145.734476	174.7402654
ENSMUSG00000025732	Fam195a	chr17	25863698	25864039	816	.	0.719808618	6.841656131	22.99755208	1.62E-06	0.000963159	87.963264	97.82353891	95.38419211	50.61208671	33.72792246	45.02018184
ENSMUSG00000103888	AC123072.1	chr1	33908272	33908452	23154	.	-0.948482217	6.132499964	22.89624422	1.71E-06	0.00100156	35.36765225	28.38401847	34.23214343	42.47024509	50.68932268	50.29029596
ENSMUSG00000087467	Gm13601	chr2	67491044	67491078	404	predicted gene 13601	-1.155982064	5.4206831	22.586693	2.01E-06	0.001160928	20.63335822	13.386771	19.03558222	26.01174153	30.81757261	33.2321292
ENSMUSG00000099023	Gm27456	chr11	101559519	101559581	63	.	-1.48914503	4.774438712	22.35399751	2.27E-06	0.001287796	8.917007707	6.516396942	12.27613185	19.57863392	20.26155342	19.73907494
ENSMUSG00000020326	Ccng1	chr11	40748552	40751059	3512	cyclin G1	-0.70792907	8.204513265	22.31596459	2.31E-06	0.001287796	181.5848122	139.2862772	145.4545152	202.808152	161.8155829	214.9207457
ENSMUSG00000020163	Uqcr11	chr10	80402997	80403155	641	ubiquinol-cytochrome c reductase, complex III subunit XI	0.789748388	9.442032594	22.31215138	2.32E-06	0.001287796	475.8912169	704.1178203	623.2909558	313.6557243	205.0982583	275.3347889
ENSMUSG00000090853	Gm17364	chr13	41273803	41273812	72	.	-1.587557177	4.615087038	22.21619439	2.44E-06	0.00133665	9.492861434	5.713005538	8.071977104	20.34350191	14.06281333	19.30227771
ENSMUSG00000092885	Gm22123	chr11	6472225	6472277	53	.	-1.767894759	4.36729048	22.12186424	2.56E-06	0.001356548	8.303668553	6.318930368	2.728029299	17.18837546	14.00798755	14.39659027
ENSMUSG00000038663	Fsd2	chr7	81533308	81535248	3985	fibronectin type III and SPRY domain containing 2	-0.682141538	7.203787907	22.10683277	2.58E-06	0.001356548	89.07420214	71.09034456	74.17419954	98.18460603	83.56747071	103.6741409
ENSMUSG00000092981	Mir5125	chr17	23823291	23823369	79	microRNA 5125	1.807861057	6.005512955	22.09606215	2.59E-06	0.001356548	43.82072359	48.33981731	93.91240862	12.76236878	16.88462785	9.717698431
ENSMUSG00000027602	Map1lc3a	chr2	155276297	155276646	1181	microtubule-associated protein 1 light chain 3 alpha	0.600520123	8.463665568	22.09299971	2.60E-06	0.001356548	262.3760005	303.565264	298.2830005	177.7426348	106.4160098	149.958392
ENSMUSG00000061603	Akap6	chr12	52699383	52699442	10263	A kinase (PRKA) anchor protein 6	-1.20173432	5.286501798	22.03573048	2.68E-06	0.001380992	19.36899971	13.42341755	14.22806551	27.46355415	24.86764831	30.11691223
ENSMUSG00000020153	Ndufs7	chr10	80249121	80249204	1718	NADH dehydrogenase (ubiquinone) Fe-S protein 7	0.640661064	7.842475262	21.98994999	2.74E-06	0.001397689	172.325824	204.8524442	185.7059526	112.417375	67.64066389	94.52002197
ENSMUSG00000093674	Rpl41	chr10	128548114	128548429	1168	ribosomal protein L41	0.810869307	7.193123475	21.91062415	2.86E-06	0.001432383	107.8889282	142.7678262	118.4137405	64.82914134	36.74464778	58.43919587
ENSMUSG00000006740	Kif5b	chr18	6201002	6203707	7395	kinesin family member 5B	-1.212781534	5.253093087	21.8731676	2.91E-06	0.001432383	18.02278619	14.12788434	13.47121229	26.46721643	24.12246238	30.03604464
ENSMUSG00000045776	Lrtm1	chr14	29018208	29018609	7318	leucine-rich repeats and transmembrane domains 1	-0.923110483	5.972308949	21.86164106	2.93E-06	0.001432383	33.11648528	26.38254873	28.66834889	42.61679094	38.66831236	45.80024694
ENSMUSG00000045776	Lrtm1	chr14	29018208	29018609	7318	leucine-rich repeats and transmembrane domains 1	-0.793960474	6.385134309	21.85464674	2.94E-06	0.001432383	33.11648528	26.38254873	28.66834889	42.61679094	38.66831236	45.80024694
ENSMUSG00000076036	Gm22133	chr7	45458089	45458197	109	.	0.953282764	8.907476782	21.81732322	3.00E-06	0.00144145	364.6477126	510.799353	408.0139821	225.2927249	114.9382667	168.2928683
ENSMUSG00000021238	Aldh6a1	chr12	84430723	84432548	3340	aldehyde dehydrogenase family 6, subfamily A1	-0.904833348	6.032549502	21.79989864	3.03E-06	0.00144145	39.39695439	27.68905734	25.77950944	48.36719336	35.40061095	48.39943187
ENSMUSG00000001891	Ugp2	chr11	21321138	21322129	3069	UDP-glucose pyrophosphorylase 2	-0.705807123	6.908619502	21.55387238	3.44E-06	0.001620892	71.13025264	59.78490276	57.66183102	88.7961554	61.35224775	83.62918324
ENSMUSG00000020612	Prkar1a	chr11	109649405	109649527	4321	protein kinase, cAMP dependent regulatory, type I, alpha	-0.619734107	7.279373437	21.50093989	3.54E-06	0.001648338	90.25117657	80.71329706	82.39380671	110.7922435	89.32210347	95.31079049
ENSMUSG00000018339	Gpx3	chr11	54902453	54902575	1813	glutathione peroxidase 3	0.995101296	9.053825067	21.43838973	3.65E-06	0.001677537	434.8702048	496.1788542	504.3365213	233.3734148	105.5000694	216.5589631
ENSMUSG00000031698	Mylk3	chr8	85324303	85325520	4283	myosin light chain kinase 3	-0.623241654	7.931784902	21.42647033	3.68E-06	0.001677537	149.4089423	126.9981103	122.8415546	180.7379345	128.9096405	158.332248
ENSMUSG00000092686	Gm25745	chr10	86705316	86705448	133	.	-1.312638416	6.403480661	21.38069605	3.77E-06	0.001700172	42.28448857	33.10365014	26.01807048	48.14027843	59.67581903	83.03555749
ENSMUSG00000023921	Mut	chr17	40934685	40934779	3675	methylmalonyl-Coenzyme A mutase	-1.129766287	5.387913763	21.12187277	4.31E-06	0.001925906	21.12470037	15.60480138	15.69581602	30.64028986	23.95816618	32.79326688
ENSMUSG00000045999	AY036118	chr17	39847526	39848829	1304	cDNA sequence AY036118	-1.120534978	16.86215737	20.90410756	4.83E-06	0.002135711	51147.68289	52290.93553	52275.28762	69483.6166	103614.7791	76906.49834
ENSMUSG00000055839	Tceb2	chr17	23824740	23824979	508	.	0.671724961	7.808543546	20.8344955	5.01E-06	0.002192385	154.0842915	203.4223831	196.5145821	103.5760024	67.93657729	92.5949654
ENSMUSG00000041697	Cox6a1	chr5	115345642	115345926	702	cytochrome c oxidase subunit VIa polypeptide 1	0.767258124	7.09889828	20.76710787	5.19E-06	0.00224819	102.9813822	130.890845	107.7785004	59.87569368	35.04701132	57.64267775
ENSMUSG00000022450	Ndufa6	chr15	82350139	82350371	560	NADH dehydrogenase (ubiquinone) 1 alpha subcomplex, 6 (B14)	0.655620899	8.724811548	20.74448517	5.25E-06	0.002252383	290.4305968	400.1538685	363.1634298	193.6587607	135.2214902	179.2837411
ENSMUSG00000098178	Yam1	chr17	39846958	39848788	1831	.	-1.196866233	17.4632069	20.67652923	5.44E-06	0.002310873	76307.09042	75574.76592	75752.12307	105356.1915	164222.3974	114909.45
ENSMUSG00000069117	Gm10260	chr13	97760130	97760588	459	ribosomal protein S18 pseudogene	0.773757121	6.806791801	20.60809375	5.64E-06	0.002369473	83.2106359	106.8998177	87.42740854	45.90417228	30.4216947	46.79283049
ENSMUSG00000091471	Gm20538	chr19	44543722	44543812	225	.	0.849713873	9.231209397	20.59140672	5.69E-06	0.002369473	437.5759433	619.702534	518.2048576	278.8623781	153.2466754	237.5676276
ENSMUSG00000079105	C7	chr15	4988762	4989006	2709	complement component 7	2.104491565	4.181206968	20.56619064	5.76E-06	0.002378024	15.34270593	18.28525902	12.86502378	2.739991955	2.252945177	2.958339928
ENSMUSG00000102869	RP24-114E18.7	chr2	156391831	156392979	1149	.	-1.550307323	4.564990511	20.44928042	6.12E-06	0.00250395	10.917519	6.329919812	5.508246985	18.36166891	16.16225942	16.64683992
ENSMUSG00000016427	Ndufa1	chrX	37187588	37187741	419	NADH dehydrogenase (ubiquinone) 1 alpha subcomplex, 1	0.703982615	9.27802826	20.26792326	6.73E-06	0.002727145	422.193018	613.83895	537.5776593	277.8991989	194.6395576	261.6837363
ENSMUSG00000025241	Fyco1	chr9	123789510	123792749	8653	FYVE and coiled-coil domain containing 1	-0.778243534	6.356758653	20.13494613	7.22E-06	0.002896395	47.78661201	37.08556429	38.69804446	54.24348601	46.79465153	59.92992434
ENSMUSG00000093076	Mir3082	chr17	25831365	25831428	64	microRNA 3082	0.930986831	6.14134589	20.06570942	7.48E-06	0.002975617	47.66189614	57.16201625	72.52360967	24.98925355	19.94983721	25.41551897
ENSMUSG00000098543	Gm27533	chr19	5844286	5844437	152	.	1.628127194	8.26764633	19.91924626	8.08E-06	0.00318329	187.0323633	278.7763398	465.369704	77.34768956	88.28563582	56.8453601
ENSMUSG00000030785	Cox6a2	chr7	128205436	128205812	658	cytochrome c oxidase subunit VIa polypeptide 2	0.626722577	11.01396871	19.85285663	8.36E-06	0.003266088	1512.02141	1915.757775	1757.852664	1026.130365	633.8576409	907.1818019
ENSMUSG00000092137	Gcom1	chr9	71479325	71479540	1726	.	-0.67127279	7.464896657	19.8207964	8.51E-06	0.003290955	110.2053344	85.79402389	86.57978337	122.9680466	94.32709294	124.9739908
ENSMUSG00000028518	Prkaa2	chr4	105029874	105036330	7969	protein kinase, AMP-activated, alpha 2 catalytic subunit	-1.299954737	4.946254318	19.80422319	8.58E-06	0.003290955	15.34383832	9.433203703	9.88251718	21.80098492	19.50396962	23.89188215
ENSMUSG00000028273	Pdlim5	chr3	142239586	142242769	6448	PDZ and LIM domain 5	-0.659470006	7.146130581	19.70376382	9.04E-06	0.00343814	86.32448832	65.75058201	75.00071247	96.07712854	76.00674529	100.3715138
ENSMUSG00000047905	Gm8566	chr6	67205619	67206083	465	Sod1 pseudogene	1.275218337	5.168354978	19.62970247	9.40E-06	0.003542934	29.82905828	34.41511861	27.18662675	14.83880568	11.01486452	2.606678764
ENSMUSG00000103789	RP23-406J20.2	chr13	38150477	38151792	1316	.	-1.485509265	4.605589473	19.52326077	9.94E-06	0.003713635	10.36883855	6.736354014	7.158746589	17.26668241	17.0256536	17.81946979
ENSMUSG00000033624	Pdpr	chr8	111094630	111094826	5028	pyruvate dehydrogenase phosphatase regulatory subunit	-1.61480545	4.411131174	19.49318451	1.01E-05	0.003740325	9.135101155	5.254676238	5.048128983	13.93458078	14.77279033	17.11080127
ENSMUSG00000062901	Klhl24	chr16	20097554	20097671	6683	kelch-like 24	-0.940508514	5.759478967	19.44860831	1.03E-05	0.003796195	29.71878503	21.895037	23.32538516	42.15935108	31.67964407	35.53996681
ENSMUSG00000025980	Hspd1	chr1	55077835	55078440	2642	heat shock protein 1 (chaperonin)	-0.576015484	7.304985115	19.42337265	1.05E-05	0.003814362	92.61619378	85.91163218	83.977474	108.7959783	81.44485189	106.8836524
ENSMUSG00000027499	Pkia	chr3	7366669	7366752	3721	protein kinase inhibitor, alpha	-0.877446747	5.940192034	19.35386133	1.09E-05	0.003906808	34.71794204	27.37071343	25.72644503	43.09193151	34.17209153	45.36405434
ENSMUSG00000030432	Rpl28	chr7	4792874	4792998	1138	ribosomal protein L28	0.731542504	7.052830823	19.34581115	1.09E-05	0.003906808	95.09088967	126.0901224	106.7883357	57.2060524	36.09960118	56.65102509
ENSMUSG00000034295	Fhod3	chr18	24709445	24709773	5408	formin homology 2 domain containing 3	-0.811164593	6.160276338	19.28249339	1.13E-05	0.00400543	43.33331797	32.85983978	29.65880772	50.23524375	39.69651238	51.18454951
ENSMUSG00000084516	Mir1902	chr2	104428861	104428940	80	microRNA 1902	-1.105226464	5.319996189	19.26061189	1.14E-05	0.004018659	19.1236003	11.23365399	20.00554819	28.07434658	22.67959889	31.79247018
ENSMUSG00000081485	Gm12338	chr11	75599763	75599954	192	cytochrome c oxidase, subunit VIIc pseudogene	0.648715849	8.882062317	19.22459257	1.16E-05	0.004038657	333.5000484	431.3897748	409.6284409	232.7644461	139.9761894	198.633784
ENSMUSG00000022186	Oxct1	chr15	4026383	4026849	3701	3-oxoacid CoA transferase 1	-0.577825458	8.614702094	19.22034266	1.16E-05	0.004038657	247.2124597	206.9987368	199.2168819	267.8712205	209.4095217	264.572346
ENSMUSG00000098623	Mir8112	chr6	71271671	71271801	131	microRNA 8112	-1.486761043	4.574961432	19.08498481	1.25E-05	0.004301047	10.49968007	4.595585722	8.556091893	13.00847506	17.6009454	20.24520506
ENSMUSG00000053093	Myh7	chr14	54970688	54970810	8586	myosin, heavy polypeptide 7, cardiac muscle, beta	0.463129908	8.417216733	19.03991418	1.28E-05	0.004365551	248.8294494	262.5163453	295.3648473	164.902716	129.9835163	148.617299
ENSMUSG00000068823	Csde1	chr3	103020546	103020669	4201	cold shock domain containing E1, RNA binding	-0.572383223	7.372785215	19.01245366	1.30E-05	0.004365551	98.36780652	89.94776321	87.24759673	106.9319843	90.84428045	113.1688655
ENSMUSG00000104217	RP24-426M1.3	chr1	4807892	4807982	825	.	-1.161442739	5.175513034	19.01167451	1.30E-05	0.004365551	18.25966296	13.44876463	12.30585614	24.9460345	22.24028463	27.88250034
ENSMUSG00000103268	AC161246.1	chr9	110037289	110037470	3165	.	-1.410917818	4.689684933	18.95592129	1.34E-05	0.004460419	11.36896353	7.233039688	8.29782759	18.46963149	16.96355789	19.35252325
ENSMUSG00000097445	Gm26631	chr9	57531287	57533585	2505	predicted gene, 26631	0.721721482	6.825909069	18.91420617	1.37E-05	0.00452422	81.5594603	102.6510995	93.99617632	53.94584669	29.27926528	44.78827489
ENSMUSG00000018585	Atox1	chr11	55446641	55446784	541	antioxidant 1 copper chaperone	0.742230803	6.722483204	18.84259207	1.42E-05	0.00466171	72.42659713	99.19088482	87.79019748	45.12424251	32.29886007	40.07205903
ENSMUSG00000097554	Gm26825	chr5	5781530	5783469	2026	.	-0.838520612	7.444510357	18.82315539	1.43E-05	0.004674048	105.7396609	83.68296339	70.37427333	120.1312266	94.92042984	139.2214911
ENSMUSG00000019787	Trdn	chr10	33083483	33083745	4514	triadin	-0.783128964	6.210610635	18.79312789	1.46E-05	0.004712782	40.8988906	34.67224384	35.46619353	48.81384422	41.16633076	55.17457348
ENSMUSG00000054659	Pm20d2	chr4	33174230	33174480	1834	peptidase M20 domain containing 2	-1.908621361	4.000178886	18.70901535	1.52E-05	0.004802668	6.153394809	3.016557494	2.595716161	12.19016448	10.92394016	11.27994423
ENSMUSG00000100801	Gm15459	chr5	5781615	5783555	1941	heat shock protein 8 pseudogene	-0.837794425	7.503951185	18.70760883	1.52E-05	0.004802668	110.2628606	87.326186	73.30279345	125.2698008	98.88027581	145.1149611
ENSMUSG00000018796	Acsl1	chr8	46471041	46471230	9449	acyl-CoA synthetase long-chain family member 1	-0.754796832	6.445896247	18.70745551	1.52E-05	0.004802668	52.24193758	38.17436346	42.61961202	66.64178713	43.84214226	60.17260568
ENSMUSG00000086863	Gm15543	chr6	145182275	145182369	361	predicted gene 15543	0.741920932	6.598613947	18.70100601	1.53E-05	0.004802668	66.43768963	85.14845949	85.72945112	39.35758126	26.41837905	41.7431521
ENSMUSG00000007892	Rplp1	chr9	61913284	61913521	495	ribosomal protein, large, P1	0.588481416	9.972405428	18.67559156	1.55E-05	0.004832094	718.949156	931.5581177	831.5099304	496.8341511	320.2632638	441.8026202
ENSMUSG00000062078	Qk	chr17	10206471	10209631	9879	quaking	-1.00598941	5.513343233	18.51551473	1.69E-05	0.005217833	23.5710191	17.57148714	19.59211001	31.90827056	28.65054747	32.27593867
ENSMUSG00000027452	Acss1	chr2	150618105	150619792	4128	acyl-CoA synthetase short-chain family member 1	-0.75345659	6.916394311	18.43094011	1.76E-05	0.005415917	76.69928561	54.58857986	54.47998061	89.24301116	65.92570026	83.18528725
ENSMUSG00000022452	Smdt1	chr15	82338959	82339085	1077	single-pass membrane protein with aspartate rich tail 1	0.647567814	7.147874704	18.36473222	1.82E-05	0.005567919	98.88354161	128.0902286	117.2495858	65.78141168	43.80605489	57.06218095
ENSMUSG00000027809	Etfdh	chr3	79603788	79604165	7505	electron transferring flavoprotein, dehydrogenase	-0.745931694	6.368348184	18.27139023	1.92E-05	0.005806627	47.73115952	40.14616992	38.46717573	63.08999395	39.72049091	58.20779662
ENSMUSG00000059534	Uqcr10	chr11	4701973	4702220	584	ubiquinol-cytochrome c reductase, complex III subunit X	0.630860867	9.117279747	18.24410703	1.94E-05	0.005849489	381.9919805	511.4769073	486.2607301	274.7231271	174.3763549	229.4041288
ENSMUSG00000039197	Adk	chr14	21052574	21052700	1781	adenosine kinase	-0.675681812	6.737332179	18.18560364	2.00E-05	0.005990353	63.86733499	54.25344255	50.84054603	71.17550019	56.72931755	77.08174373
ENSMUSG00000038274	Fau	chr19	6057888	6058001	815	Finkel-Biskis-Reilly murine sarcoma virus (FBR-MuSV) ubiquitously expressed (fox derived)	0.636649343	7.503132129	18.15321386	2.04E-05	0.006051373	130.9826006	168.752611	142.2587043	84.1156124	55.6861648	76.09815316
ENSMUSG00000033938	Ndufb7	chr8	83566671	83566930	4522	NADH dehydrogenase (ubiquinone) 1 beta subcomplex, 7	0.850457974	6.219934315	18.13960973	2.05E-05	0.006053297	49.5596479	71.85390818	63.26156999	31.19217019	18.98186065	27.39346783
ENSMUSG00000019278	Dpep1	chr8	123186235	123186441	2241	dipeptidase 1 (renal)	1.033853553	5.563121075	18.09514966	2.10E-05	0.00615443	40.38164724	45.11750104	32.5027291	16.84951453	10.50732952	16.18894007
ENSMUSG00000022462	Slc38a2	chr15	96687394	96690228	4626	solute carrier family 38, member 2	-0.888570779	5.812032261	18.07596721	2.12E-05	0.006157775	31.28399827	23.61507325	24.66369605	38.57521686	34.1093567	39.30553839
ENSMUSG00000025488	Cox8b	chr7	140898943	140899089	362	cytochrome c oxidase subunit VIIIb	0.693086589	10.43958542	18.06855743	2.13E-05	0.006157775	956.3131068	1398.624736	1182.296334	644.8623903	426.5903552	596.1794602
ENSMUSG00000084830	Gm14539	chrX	20581141	20581314	174	upregulated during skeletal muscle growth 5 pseudogene	0.755920206	7.730145146	17.9984503	2.21E-05	0.006315413	139.2945792	194.550839	200.9076663	93.61280371	58.04452637	89.12517704
ENSMUSG00000038708	Golga4	chr9	118506318	118506557	7535	golgi autoantigen, golgin subfamily a, 4	-0.709204648	6.435013973	17.99521875	2.21E-05	0.006315413	50.18081923	39.46815982	44.68668376	58.20167309	51.65047093	56.91868481
ENSMUSG00000049760	2410015M20Rik	chr17	56607452	56607841	755	RIKEN cDNA 2410015M20 gene	0.645622425	7.240500371	17.96054472	2.26E-05	0.00638031	103.7958569	133.7506928	130.1010163	72.12978987	45.45449022	60.73561519
ENSMUSG00000048489	8430408G22Rik	chr6	116650684	116650845	1317	RIKEN cDNA 8430408G22 gene	1.014788878	5.597400447	17.95087552	2.27E-05	0.00638031	36.92835795	38.54643411	45.22981506	21.79585122	10.00266876	13.34524595
ENSMUSG00000043144	Aqp6	chr15	99601400	99601800	2060	aquaporin 6	-0.791560798	6.117413734	17.8949319	2.33E-05	0.006528242	37.16377899	32.83636305	33.59407259	54.76261456	30.35792187	51.13461402
ENSMUSG00000039952	Dag1	chr9	108204634	108209661	6357	dystroglycan 1	-0.686490821	6.673091345	17.83389108	2.41E-05	0.006697826	63.04937135	49.5178337	48.14684236	71.94138046	54.56618833	69.98638112
ENSMUSG00000057863	Rpl36	chr17	56613395	56613448	404	ribosomal protein L36	0.702135626	8.675637376	17.66224246	2.64E-05	0.007265865	278.3993602	414.2409908	336.8206841	184.7177416	128.8734855	167.2403903
ENSMUSG00000003429	Rps11	chr7	45122388	45122558	602	ribosomal protein S11	0.620667509	8.877319425	17.65014236	2.65E-05	0.007265865	344.2248055	446.4748711	370.6862498	224.2698183	143.0069177	208.7774182
ENSMUSG00000061983	Rps12	chr10	23785211	23785273	476	ribosomal protein S12	0.643674299	8.905975187	17.64279193	2.67E-05	0.007265865	330.5515262	465.9316958	396.4392766	225.2325803	151.6713908	204.030922
ENSMUSG00000021577	Sdha	chr13	74322254	74323173	3883	succinate dehydrogenase complex, subunit A, flavoprotein (Fp)	-0.659626143	8.286491902	17.6281372	2.69E-05	0.007276304	195.3791561	163.5633325	144.0138186	227.9566253	161.5359824	216.8718074
ENSMUSG00000022110	Sucla2	chr14	73525319	73525546	3988	succinate-Coenzyme A ligase, ADP-forming, beta subunit	-0.587953525	7.373423562	17.5974814	2.73E-05	0.007348617	101.2495361	91.11045351	81.62750591	119.7735469	85.78017402	107.5183305
ENSMUSG00000045962	Wnk1	chr6	119923969	119926687	15780	WNK lysine deficient protein kinase 1	-0.921577153	5.674336654	17.56022983	2.78E-05	0.007402162	26.36025272	21.94668104	22.59660844	33.66028723	32.79989553	35.68780258
ENSMUSG00000024924	Vldlr	chr19	27216484	27216948	10068	very low density lipoprotein receptor	-0.896108354	5.747840589	17.55357614	2.79E-05	0.007402162	30.05541318	21.96344473	23.6963848	41.8410364	28.94450138	36.36536666
ENSMUSG00000051747	Ttn	chr2	76703980	76705329	116825	titin	-1.336372489	7.033114043	17.5410677	2.81E-05	0.007402162	57.57604611	44.04331138	56.7766632	68.3556383	127.5550921	100.0047209
ENSMUSG00000026895	Ndufa8	chr2	36036326	36036641	861	NADH dehydrogenase (ubiquinone) 1 alpha subcomplex, 8	0.528584173	8.682191562	17.53700984	2.82E-05	0.007402162	291.7283158	371.8345986	325.5026328	199.3632212	139.4646755	182.2350292
ENSMUSG00000024359	Hspa9	chr18	34937414	34938393	3932	heat shock protein 9	-0.616499607	7.656631423	17.4165429	3.00E-05	0.007838885	126.4880021	106.7711255	96.92307299	143.1669744	104.1051288	138.1306714
ENSMUSG00000067736	Gm10222	chr1	24612407	24612700	294	predicted gene 10222	-0.606196997	6.902071861	17.37801578	3.06E-05	0.007951498	63.83972976	69.01557168	62.42100939	89.67088078	63.37172867	72.6356781
ENSMUSG00000067279	Ppp1r3c	chr19	36731737	36734354	2719	protein phosphatase 1, regulatory (inhibitor) subunit 3C	-0.802330507	6.030600875	17.32157743	3.16E-05	0.008142418	36.37239951	28.70002418	31.6110395	40.23217323	37.92088773	49.96397521
ENSMUSG00000090137	Uba52	chr8	70508263	70508528	1498	ubiquitin A-52 residue ribosomal protein fusion product 1	0.734132627	7.425244256	17.30311134	3.19E-05	0.00816732	118.1841319	167.9427524	141.9084807	76.65625591	46.8218953	72.25066645
ENSMUSG00000056900	Usp13	chr3	32817546	32817872	7599	ubiquitin specific peptidase 13 (isopeptidase T-3)	-0.878923463	5.780382364	17.29328606	3.20E-05	0.00816732	30.83005131	23.37172798	23.84800139	38.40923426	33.20051034	37.52182375
ENSMUSG00000028278	Rragd	chr4	32983037	32983607	5173	Ras-related GTP binding D	-1.022281563	5.373757549	17.23772051	3.30E-05	0.008360514	21.65805218	17.6158198	15.07112282	30.76566392	24.81198347	28.47319448
ENSMUSG00000024304	Cdh2	chr18	16588877	16590353	8066	cadherin 2	-1.126512713	5.119208568	17.19818772	3.37E-05	0.00848668	17.79201141	12.2618738	12.7828818	27.67143078	20.04638796	23.59857596
ENSMUSG00000020368	Canx	chr11	50293961	50296335	4693	calnexin	-0.696894583	6.468296533	17.18174354	3.40E-05	0.00851098	51.94866649	46.36215634	39.9615029	57.93661621	49.44958585	62.82138025
ENSMUSG00000036570	Fxyd1	chr7	31051681	31051815	709	FXYD domain-containing ion transport regulator 1	0.558022096	8.495008933	17.11809559	3.51E-05	0.00875042	247.7959293	320.7168658	305.6929733	175.4376328	116.05209	159.9998516
ENSMUSG00000002944	Cd36	chr5	17781690	17783349	3927	CD36 antigen	-0.491386791	8.742183254	17.09579125	3.55E-05	0.008803196	252.9140469	229.8366139	256.6861662	305.7557319	200.7998349	286.0264013
ENSMUSG00000002379	Ndufa11	chr17	56717762	56717942	2661	NADH dehydrogenase (ubiquinone) 1 alpha subcomplex 11	0.684372798	6.943633249	17.00783372	3.72E-05	0.00916815	83.18074207	114.3674174	102.5070844	52.68475985	36.69710853	52.18425961
ENSMUSG00000035133	Arhgap5	chr12	52516077	52519967	5197	Rho GTPase activating protein 5	-1.601998414	4.256553842	16.97392617	3.79E-05	0.009280623	6.681506572	5.171360097	5.34689544	12.17802023	12.33831674	15.74125063
ENSMUSG00000089855	Gm15662	chr10	105238134	105238292	159	.	0.746001875	8.368259729	16.87632301	3.99E-05	0.009689533	327.126797	269.6603534	238.4638611	138.9357874	122.2447056	116.005025
ENSMUSG00000024236	Svil	chr18	4920540	4920874	10640	supervillin	-0.872462098	5.766334346	16.87074725	4.00E-05	0.009689533	30.45097019	22.27569927	24.72069854	36.84863993	33.44111539	37.51555789
ENSMUSG00000061816	Myl1	chr1	66924295	66924557	2074	myosin, light polypeptide 1	0.8221834	6.923471691	16.82877653	4.09E-05	0.009851162	87.61689088	98.63012856	118.8447887	51.03829231	25.57024316	54.81718561
ENSMUSG00000038170	Pde4dip	chr3	97689824	97690853	16508	phosphodiesterase 4D interacting protein (myomegalin)	-0.648180511	7.210969228	16.80461126	4.14E-05	0.009922283	92.8085477	67.34144837	78.54523318	96.07249276	84.24211199	103.5812825
ENSMUSG00000027680	Fxr1	chr3	34020079	34020163	2323	fragile X mental retardation gene 1, autosomal homolog	-0.688911843	6.416797616	16.77714254	4.20E-05	0.010008711	50.4807439	42.04100746	41.20216368	57.43165796	46.05638248	60.21293348
ENSMUSG00000024914	Drap1	chr19	5422805	5423025	1741	Dr1 associated protein 1 (negative cofactor 2 alpha)	0.691782993	6.520569788	16.75137725	4.26E-05	0.010008711	66.31667992	81.55120122	73.82592263	40.92056871	26.27100765	36.79002362
ENSMUSG00000023939	Mrpl14	chr17	45686322	45686427	949	mitochondrial ribosomal protein L14	0.743319972	6.479125659	16.74985887	4.26E-05	0.010008711	63.63391245	83.60942603	70.45207455	41.37694298	24.05792869	33.14246623
ENSMUSG00000037736	Limch1	chr5	66745835	66746005	7411	LIM and calponin homology domains 1	-0.905640853	5.655481632	16.74667716	4.27E-05	0.010008711	26.2113692	21.29442023	22.90926278	35.73312987	30.45611448	34.14043
ENSMUSG00000037815	Ctnna1	chr18	35118888	35118981	3698	catenin (cadherin associated protein), alpha 1	-0.541330973	7.612646534	16.69518	4.39E-05	0.010228811	120.8026738	105.612747	103.5589127	133.1032666	97.80759608	134.1667637
ENSMUSG00000097658	Gm16755	chr11	120486339	120486571	933	predicted gene, 16755	0.809479863	6.070714847	16.66145863	4.47E-05	0.010356586	49.05581726	60.56430905	54.46712031	26.53340443	18.22238209	26.11501399
ENSMUSG00000077928	Mir208b	chr14	54975700	54975776	77	microRNA 208b	1.417754465	8.606964167	16.63060109	4.54E-05	0.010470453	295.7964168	256.6457872	591.7725095	91.62726302	118.4521585	107.1438545
ENSMUSG00000042045	Sln	chr9	53850251	53850326	515	sarcolipin	1.578154513	9.156379294	16.5716728	4.68E-05	0.010743738	488.7665709	613.0831976	620.4680592	169.2655253	55.91560479	224.6746943
ENSMUSG00000024083	Pja2	chr17	64281005	64283538	4740	praja ring finger ubiquitin ligase 2	-0.992608395	5.39598052	16.55664443	4.72E-05	0.010772222	22.35498964	17.05751336	16.57187172	30.78571824	22.6106571	31.41188113
ENSMUSG00000036199	Ndufa13	chr8	69894188	69894410	1243	NADH dehydrogenase (ubiquinone) 1 alpha subcomplex, 13	0.661028811	8.087423515	16.5191448	4.82E-05	0.010929847	180.7158383	263.3226288	229.0623572	123.1469726	86.25818884	113.7767505
ENSMUSG00000001833	7-Sep	chr9	25252439	25252699	2538	septin 7	-0.735701417	6.200652493	16.50255469	4.86E-05	0.010968472	37.21532458	37.71945989	37.46178399	50.26533587	39.58145135	52.32018021
ENSMUSG00000031965	Tbx20	chr9	24720812	24725792	6884	T-box 20	-0.979522371	5.423010119	16.45495343	4.98E-05	0.011189071	21.6694666	19.1632921	16.59640308	31.36372981	25.65384387	29.1813239
ENSMUSG00000057666	Gapdh	chr6	125161715	125165003	4133	glyceraldehyde-3-phosphate dehydrogenase	0.570703605	8.63038783	16.34670218	5.27E-05	0.011785614	310.4294551	340.2317544	312.5988987	204.4830429	115.6029286	175.6778404
ENSMUSG00000037152	Ndufc1	chr3	51404677	51405619	1495	NADH dehydrogenase (ubiquinone) 1, subcomplex unknown, 1	0.657473534	7.314314982	16.33652978	5.30E-05	0.01178828	105.4781874	144.7609502	138.3854863	73.67677649	47.31307483	66.02968219
ENSMUSG00000022018	Rgcc	chr14	79288756	79289119	918	regulator of cell cycle	1.044493218	5.398707461	16.32631902	5.33E-05	0.011791497	33.44466998	30.77642255	40.3415867	17.7251615	8.818956875	11.73737243
ENSMUSG00000031818	Cox4i1	chr8	120668222	120668355	1550	cytochrome c oxidase subunit 4I1	0.63562563	9.949074846	16.28393203	5.45E-05	0.011997017	724.2545275	945.1995378	801.629035	500.4709693	295.7237515	420.6616845
ENSMUSG00000030122	Ptms	chr6	124913681	124914232	1554	parathymosin	0.738426205	6.61912503	16.26703167	5.50E-05	0.012043368	69.91392795	92.23606527	78.44092992	46.55783757	24.35729723	38.55832754
ENSMUSG00000029467	Atp2a2	chr5	122442702	122442712	5293	ATPase, Ca++ transporting, cardiac muscle, slow twitch 2	-0.762521953	11.33217254	16.22413543	5.63E-05	0.012257248	1619.466044	1188.383832	1151.405629	1913.965218	1310.293048	1927.16608
ENSMUSG00000062908	Acadm	chr3	153922357	153923002	2932	acyl-Coenzyme A dehydrogenase, medium chain	-0.607744529	8.505810118	16.17746811	5.77E-05	0.012500138	229.1120698	192.4117529	176.578742	270.5718701	183.1668377	242.3626458
ENSMUSG00000062353	Gm15772	chr5	3236431	3236868	438	ribosomal protein L26 pseudogene	0.7557523	8.395401563	16.16090181	5.82E-05	0.012547206	234.2738478	340.0131507	280.9808036	152.5458534	88.61545004	145.8761564
ENSMUSG00000025745	Hadha	chr5	30118301	30119960	5341	hydroxyacyl-Coenzyme A dehydrogenase/3-ketoacyl-Coenzyme A thiolase/enoyl-Coenzyme A hydratase (trifunctional protein), alpha subunit	-0.641996836	8.194253425	16.08806632	6.05E-05	0.012974586	181.2989773	148.8154234	144.859275	225.8836327	140.5286526	200.7572443
ENSMUSG00000086354	Gm13938	chr2	76722776	76722847	493	.	-1.488910849	6.607484989	16.04589131	6.18E-05	0.013201449	40.51591241	26.09436832	42.74280724	47.16017023	98.54607089	81.14474905
ENSMUSG00000073702	Rpl31	chr1	39367842	39367934	1662	ribosomal protein L31	0.821491368	5.979418419	16.03420838	6.22E-05	0.013218042	42.45479213	60.11913186	51.31910318	25.14381297	16.27747166	24.48415901
ENSMUSG00000035885	Cox8a	chr19	7215158	7215484	545	cytochrome c oxidase subunit VIIIa	0.448058572	8.198767983	16.00870739	6.31E-05	0.013331925	215.464023	243.6607325	229.7840063	146.6206203	100.0460587	136.8664852
ENSMUSG00000031059	Ndufb11	chrX	20615326	20615542	908	NADH dehydrogenase (ubiquinone) 1 beta subcomplex, 11	0.530409525	8.765183496	15.98559561	6.38E-05	0.013430162	308.528747	393.5671746	346.8108535	217.2372403	142.2395228	193.3383676
ENSMUSG00000032060	Cryab	chr9	50752758	50753477	1185	crystallin, alpha B	0.433877155	10.59431413	15.88229662	6.74E-05	0.014114944	1086.555971	1263.74345	1321.102243	766.8769072	540.9003345	760.4959358
ENSMUSG00000001983	Taco1	chr11	106066061	106066518	1383	translational activator of mitochondrially encoded cytochrome c oxidase I	-1.126250593	5.012815659	15.86269197	6.81E-05	0.014193358	17.73092862	10.84810589	10.892406	23.10371016	18.89516735	23.73252941
ENSMUSG00000049537	Tecrl	chr5	83278145	83279341	2350	trans-2,3-enoyl-CoA reductase-like	-0.838555072	5.778869498	15.75376896	7.21E-05	0.014962472	30.88036114	23.01262518	25.37728659	34.01192746	31.73821667	42.01633541
ENSMUSG00000068745	Mybphl	chr3	108364911	108365144	1275	myosin binding protein H-like	1.310819071	6.69764678	15.72068441	7.34E-05	0.015003722	81.14357215	90.98071216	112.5247947	32.22416283	10.92472473	45.16140415
ENSMUSG00000037242	Clic4	chr4	135213969	135217265	6572	chloride intracellular channel 4 (mitochondrial)	-0.646470154	6.549941146	15.71632962	7.36E-05	0.015003722	56.74512305	48.21537101	44.5847892	63.45970185	50.23311647	64.06022714
ENSMUSG00000053702	Nebl	chr2	17343909	17348870	15235	nebulette	-1.109620475	5.038376959	15.7158995	7.36E-05	0.015003722	16.25080593	11.53631971	12.76279394	23.26827253	20.29878915	23.17169756
ENSMUSG00000093006	Gm24157	chr11	52099043	52099153	111	.	-0.79435866	5.921096772	15.70285252	7.41E-05	0.015003722	35.66803083	26.74261602	27.18286337	39.77881177	32.32200189	45.98553722
ENSMUSG00000055027	Smyd1	chr6	71213940	71215909	4546	SET and MYND domain containing 1	-0.591504627	7.238812426	15.69706944	7.43E-05	0.015003722	96.2204216	73.01720682	79.6126184	105.0139052	79.02020688	100.9704558
ENSMUSG00000031996	Aplp2	chr9	31149557	31150972	3694	amyloid beta (A4) precursor-like protein 2	-0.524478844	7.434354706	15.69502165	7.44E-05	0.015003722	101.2412198	97.80575524	94.19564008	128.4243777	85.95212342	106.1845938
ENSMUSG00000091228	Gm20390	chr11	93949819	93950046	991	.	0.504176401	9.07679578	15.64386663	7.65E-05	0.015343713	366.2547912	478.2003433	452.5833608	265.0249968	185.4041071	244.4608512
ENSMUSG00000032518	Rpsa	chr9	120127766	120127830	1861	ribosomal protein SA	0.508286667	8.272438526	15.56128458	7.99E-05	0.015954818	223.8487741	276.7772948	236.503438	146.6033652	104.028169	143.1559978
ENSMUSG00000091165	Gm17036	chr18	6213913	6214054	254	.	-1.524609908	4.257491402	15.52623489	8.14E-05	0.016178818	8.312549482	4.757782865	4.814169351	12.37563033	11.4418184	15.81507784
ENSMUSG00000045128	Rpl18a	chr8	70894722	70895507	1291	ribosomal protein L18A	0.626684955	7.451322282	15.47754149	8.35E-05	0.016525197	128.1903664	165.0942829	131.5408431	82.90331308	53.48715547	72.73230947
ENSMUSG00000006494	Pdk1	chr2	71873224	71873565	7779	pyruvate dehydrogenase kinase, isoenzyme 1	-0.915922412	5.514918528	15.44495816	8.49E-05	0.016736136	24.5419106	19.28329625	19.33885243	32.2772505	28.11268835	30.28349595
ENSMUSG00000061838	Suclg2	chr6	95474134	95475164	2279	succinate-Coenzyme A ligase, GDP-forming, beta subunit	-0.688783726	6.299615014	15.43100679	8.56E-05	0.016783852	46.27010716	40.1418366	36.56995066	60.14800596	40.76008408	49.65402926
ENSMUSG00000085272	Sbk3	chr7	4965260	4968026	3197	SH3 domain binding kinase family, member 3	0.862279131	5.876711811	15.26149457	9.36E-05	0.018276656	47.76131922	45.82113672	50.42503688	26.70164142	7.24803537	26.07187384
ENSMUSG00000020634	Ubxn2a	chr12	4879032	4880771	2820	UBX domain protein 2A	-1.166819811	4.863339097	15.14657657	9.95E-05	0.019336305	14.753455	9.905108148	9.852237681	18.12913589	18.40609981	22.63214417
ENSMUSG00000020189	Osbpl8	chr10	111164802	111165196	7152	oxysterol binding protein-like 8	-1.317167085	4.564064447	15.11625444	0.000101089	0.019516541	10.44588692	7.473528717	7.49645518	16.26539838	15.40931785	16.83921041
ENSMUSG00000012848	Rps5	chr7	12922290	12922388	1734	ribosomal protein S5	0.603665226	7.511496339	15.11220361	0.000101306	0.019516541	132.4636363	169.1360958	139.3323276	89.66090677	56.14844314	74.77306862
ENSMUSG00000028407	Toporsos	chr4	40269569	40269719	1054	topoisomerase I binding, arginine/serine-rich, opposite strand	0.904726943	5.650706203	15.10308776	0.000101797	0.019524236	32.91987788	45.38848751	44.54315896	20.01508934	11.3183022	18.28401079
ENSMUSG00000040048	Ndufb10	chr17	24722060	24722520	1217	NADH dehydrogenase (ubiquinone) 1 beta subcomplex, 10	0.4694367	8.550384266	15.06229223	0.000104021	0.019862896	263.2891377	329.7049776	294.4255858	184.3389764	131.0402382	171.4559436
ENSMUSG00000033307	Mif	chr10	75859353	75859543	554	macrophage migration inhibitory factor (glycosylation-inhibiting factor)	0.615109908	6.908501679	14.93947299	0.000111016	0.021105651	82.04106139	107.7975364	97.94362489	56.94462334	37.9675956	47.53793016
ENSMUSG00000024608	Rps14	chr18	60774510	60774686	1384	ribosomal protein S14	0.618468889	7.658119279	14.91356347	0.000112551	0.021304059	138.9783943	193.5645775	158.6944871	92.4486392	64.48586822	86.02092618
ENSMUSG00000092787	Mir5116	chrX	56587852	56587914	63	microRNA 5116	-1.751661973	3.907408964	14.89779283	0.000113496	0.021389498	5.732362098	2.96199861	3.069032961	8.701615075	8.442313926	13.66551342
ENSMUSG00000026864	Hspa5	chr2	34771970	34772146	4229	heat shock protein 5	-0.671258691	7.129606598	14.78765613	0.000120321	0.022577548	84.48541068	76.49939105	62.2919371	86.26735929	77.96786262	105.7804785
ENSMUSG00000035458	Tnni3	chr7	4518305	4518451	1928	troponin I, cardiac 3	0.487352509	11.20410501	14.74000111	0.0001234	0.023055627	1703.46479	2138.058735	1852.658579	1195.74957	800.2665876	1102.699331
ENSMUSG00000100954	Gm10138	chr1	151339604	151339948	2843	predicted gene 10138	-1.577289499	4.116394417	14.71039308	0.000125353	0.023290588	6.378249435	4.319268859	4.748152261	10.80256761	12.27282092	12.52298339
ENSMUSG00000020580	Rock2	chr12	16894978	16895330	8012	Rho-associated coiled-coil containing protein kinase 2	-1.056958308	5.07457081	14.70470248	0.000125732	0.023290588	15.89739478	13.15359522	13.6043992	20.95424491	21.30754484	25.39480908
ENSMUSG00000015568	Lpl	chr8	68880491	68880840	6810	lipoprotein lipase	-0.543786145	9.475352476	14.68629328	0.000126966	0.023419067	457.8363609	390.680789	353.3925442	481.8360183	370.3303865	482.8815806
ENSMUSG00000026414	Tnnt2	chr1	135836354	135836446	7752	troponin T2, cardiac	0.313945466	10.45682828	14.66418973	0.000128464	0.023536899	993.6810673	1070.006086	1155.682304	710.369641	548.050672	706.9114844
ENSMUSG00000020572	Nampt	chr12	32820335	32820626	4547	nicotinamide phosphoribosyltransferase	-0.91630085	5.441967179	14.6530186	0.000129228	0.023536899	24.41505616	18.75671943	16.64889649	29.1023233	24.2473354	32.56326387
ENSMUSG00000016252	Atp5e	chr2	174461072	174461221	1756	ATP synthase, H+ transporting, mitochondrial F1 complex, epsilon subunit	0.642838095	8.315578406	14.65292231	0.000129234	0.023536899	208.4110389	305.9412456	272.9116163	145.274545	97.57527453	140.5388259
ENSMUSG00000006221	Hspb7	chr4	141420779	141421980	2769	heat shock protein family, member 7 (cardiovascular)	0.375212481	10.48840969	14.62072923	0.000131461	0.023842212	1009.477013	1125.65015	1217.33137	762.7096504	542.0831106	658.9616913
ENSMUSG00000024049	Myom1	chr17	71019521	71019651	5672	myomesin 1	-0.539196551	7.761160637	14.55082777	0.000136429	0.02464016	138.6158964	114.7766368	112.7768178	146.9892423	108.8711756	149.0715152
ENSMUSG00000038086	Hspb2	chr9	50751072	50751733	840	heat shock protein 2	0.601476419	6.676045094	14.53527195	0.00013756	0.024741354	73.52933959	84.03200622	85.18847259	46.73970967	31.22351157	43.2732231
ENSMUSG00000063457	Rps15	chr10	80292453	80292483	630	ribosomal protein S15	0.586914789	8.93484601	14.49964688	0.000140186	0.025109481	335.7333144	465.4177619	398.3614512	237.3385048	153.5297001	217.6086828
ENSMUSG00000022270	Fam134b	chr15	25843264	25843612	3346	.	-0.72454429	6.060446661	14.481124	0.000141571	0.025253252	40.61731455	32.7481823	28.62352343	49.34814947	34.57842639	44.10273056
ENSMUSG00000020857	Nme2	chr11	93949814	93950046	1171	NME/NM23 nucleoside diphosphate kinase 2	0.491222672	8.838478887	14.45917934	0.00014323	0.025444476	307.9171886	404.0125667	381.5656407	225.4302372	158.4043175	207.0815003
ENSMUSG00000043154	Ppp2r3a	chr9	101105084	101107969	12455	protein phosphatase 2, regulatory subunit B'', alpha	-0.957804035	5.30552032	14.44210838	0.000144534	0.025571344	21.33733012	16.64045873	15.08694816	28.19315833	22.52585034	27.75816556
ENSMUSG00000024038	Ndufv3	chr17	31520115	31520261	2490	NADH dehydrogenase (ubiquinone) flavoprotein 3	0.675004842	6.746935052	14.38909245	0.000148661	0.02619454	71.69198512	97.850831	90.46193343	51.66241906	29.04345781	42.89285197
ENSMUSG00000038121	Fam210a	chr18	68260187	68268952	9813	family with sequence similarity 210, member A	-1.119483432	4.898034377	14.36881068	0.000150271	0.026371014	14.87405379	10.53112137	10.80759926	19.93669406	18.80122408	21.31378222
ENSMUSG00000074129	Rpl13a	chr7	45125558	45126032	3034	ribosomal protein L13A	0.583327174	7.062562536	14.35025752	0.000151759	0.02652477	93.29259295	121.6732424	103.7747739	61.79150185	44.1503811	55.36046322
ENSMUSG00000047746	Fbxo40	chr16	36963460	36966285	5517	F-box protein 40	-0.691131278	6.176583764	14.32537603	0.000153778	0.026769708	41.86418075	32.79476765	37.68714633	49.70549242	42.65280981	45.40972346
ENSMUSG00000017404	Rpl19	chr11	98026710	98026762	1022	ribosomal protein L19	0.668008904	7.934105865	14.28711563	0.000156935	0.027210088	169.6684544	243.1583703	191.5700575	115.0461822	71.51291843	103.2089868
ENSMUSG00000059734	Ndufs8	chr19	3908870	3909074	963	NADH dehydrogenase (ubiquinone) Fe-S protein 8	0.488726178	8.050202914	14.23869161	0.000161025	0.027756711	192.104166	231.7684024	203.141966	134.1228194	88.05228333	117.4893934
ENSMUSG00000044080	S100a1	chr3	90511034	90511364	694	S100 calcium binding protein A1	0.535282415	10.15437069	14.23468337	0.000161369	0.027756711	751.9246129	1034.795311	994.525651	561.8447136	389.7992474	507.2079289
ENSMUSG00000020048	Hsp90b1	chr10	86690209	86691128	4032	heat shock protein 90, beta (Grp94), member 1	-0.608566253	6.764238168	14.21931069	0.000162692	0.027796557	63.68722674	60.06195803	53.01292145	65.72923423	59.13513302	79.7198246
ENSMUSG00000000340	Dbt	chr3	116513070	116513191	3296	dihydrolipoamide branched chain transacylase E2	-1.227112176	4.656377773	14.21710723	0.000162883	0.027796557	11.83216101	8.107089917	8.593664635	17.83430804	14.74908347	18.50990177
ENSMUSG00000041571	Sepw1	chr7	15917208	15917539	736	.	0.538758451	7.649345638	14.1804759	0.000166085	0.028208452	142.1466784	175.1638364	161.2387466	104.655517	65.68738803	79.9040061
ENSMUSG00000003316	Glg1	chr8	111154421	111158061	7090	golgi apparatus protein 1	-0.917192941	5.394560926	14.17467065	0.000166598	0.028208452	22.44261214	18.22161728	17.04220024	29.13709609	24.9390549	28.86119433
ENSMUSG00000075706	Gpx4	chr10	80047166	80047375	1724	glutathione peroxidase 4	0.487908756	8.075194581	14.15812976	0.000168069	0.028346812	186.8738967	234.9762941	216.4299836	136.6700045	92.80770286	116.1335381
ENSMUSG00000095098	Ccdc85b	chr19	5456789	5457397	609	coiled-coil domain containing 85B	0.638813617	6.479069848	14.06711442	0.000176401	0.029636775	62.94948017	77.6296134	71.8053089	41.08303511	30.46983334	31.78165307
ENSMUSG00000030255	Sspn	chr6	145931641	145931737	4996	sarcospan	-0.617426815	6.531801006	14.05673631	0.000177377	0.029685707	57.07863843	48.12604602	44.08303179	62.70781668	48.8407374	62.36673778
ENSMUSG00000026131	Dst	chr1	33908225	33908452	38847	dystonin	-0.864446695	5.540094422	14.0410592	0.000178862	0.029772347	23.35022035	19.19004239	23.1669012	27.17403049	31.95840023	31.85993258
ENSMUSG00000040653	Ppp1r14c	chr10	3366150	3366969	2524	protein phosphatase 1, regulatory (inhibitor) subunit 14c	-0.560925051	6.963335043	14.03678948	0.000179269	0.029772347	78.28199445	65.887049	63.18439979	89.36185346	65.84269294	77.1258125
ENSMUSG00000023904	Hcfc1r1	chr17	23673596	23673703	958	host cell factor C1 regulator 1 (XPO1-dependent)	0.519957505	7.244776029	13.98456036	0.000184318	0.030494077	107.4557211	127.1824755	122.7869204	74.86353019	47.26991539	66.98017375
ENSMUSG00000027861	Casq2	chr3	102086415	102086872	2736	calsequestrin 2	-0.493762802	8.364172208	13.95920907	0.00018682	0.030790534	203.5492363	178.4168574	185.7432123	206.1003653	164.4613339	237.3149299
ENSMUSG00000029632	Ndufa4	chr6	11900373	11900591	492	NADH dehydrogenase (ubiquinone) 1 alpha subcomplex, 4	0.488477071	10.88523389	13.91745224	0.000191017	0.031362898	1287.976624	1716.723926	1561.882543	957.2600265	659.4389016	860.4992394
ENSMUSG00000038084	Opa1	chr16	29579334	29579571	7875	OPA1, mitochondrial dynamin like GTPase	-1.048465754	5.02082153	13.90798635	0.000191981	0.031402295	16.111816	12.77104286	12.21378481	22.85076232	18.06972464	23.89324913
ENSMUSG00000021870	Slmap	chr14	26413168	26414988	8054	sarcolemma associated protein	-0.914304392	5.373726399	13.87130248	0.000195765	0.031900859	22.71721776	17.19878701	16.95950282	26.76777398	24.38932613	30.42586647
ENSMUSG00000020440	Arf5	chr6	28423560	28423755	1116	ADP-ribosylation factor 5	0.551280753	6.937394649	13.82809637	0.000200318	0.032422369	87.07397013	104.508433	97.59359963	59.9946627	40.92217056	48.67549035
ENSMUSG00000040118	Cacna2d1	chr5	15934691	15935108	7514	calcium channel, voltage-dependent, alpha2/delta subunit 1	-0.977052762	5.195132918	13.82675482	0.000200461	0.032422369	19.14228393	14.62056703	14.64968069	24.75743612	20.92929945	26.90308927
ENSMUSG00000037499	Nenf	chr1	191306789	191307089	742	neuron derived neurotrophic factor	0.612877973	6.569579727	13.73511227	0.000210483	0.033768189	65.34224144	79.75629743	80.36487927	42.53602416	28.4334406	40.741091
ENSMUSG00000093242	Gm24574	chr2	75659244	75659317	74	.	-2.564228105	3.139358638	13.72769061	0.000211316	0.033768189	0.543512851	1.516543288	1.309454064	3.093907582	6.483697095	7.126312183
ENSMUSG00000049517	Rps23	chr13	90923131	90923199	756	ribosomal protein S23	0.583444212	7.870110333	13.72669175	0.000211428	0.033768189	162.5153682	222.67343	180.5904944	105.7527856	75.01503354	106.0987814
ENSMUSG00000004610	Etfb	chr7	43444108	43444204	1139	electron transferring flavoprotein, beta polypeptide	0.51650854	8.954252217	13.72015223	0.000212166	0.033768189	355.643343	447.1142098	390.2086961	251.8277935	156.8789282	227.5134834
ENSMUSG00000022037	Clu	chr14	65968483	65968688	3438	clusterin	0.638339263	7.385982366	13.71562748	0.000212677	0.033768189	143.9819118	124.346407	137.9610188	85.6784788	42.70303553	70.96830361
ENSMUSG00000024143	Rhoq	chr17	86963082	86963747	4151	ras homolog family member Q	-0.78870209	5.750093855	13.68191466	0.00021653	0.03425437	29.67917897	25.12961904	24.42216981	38.58442549	29.25367507	36.2073205
ENSMUSG00000076281	Gm24270	chr9	56223715	56223771	57	.	-0.862083444	13.79223263	13.61753631	0.000224083	0.035320299	6747.056078	7004.207472	7162.48796	7552.601811	11281.26032	9286.26613
ENSMUSG00000029432	Gbas	chr5	129725063	129725221	2750	.	-0.600807667	7.814746714	13.53837333	0.000233735	0.036607411	146.2357776	118.7710838	105.6880795	162.8603261	115.1321712	150.7815186
ENSMUSG00000024953	Prdx5	chr19	6906697	6907127	2139	peroxiredoxin 5	0.530470481	7.59842949	13.53674754	0.000233937	0.036607411	136.9195224	170.7882862	152.8894701	98.86769627	60.41856366	83.09994453
ENSMUSG00000092659	Mir3100	chr7	19086828	19086892	65	microRNA 3100	1.680949685	5.606932542	13.51079997	0.000237194	0.036983556	32.73429669	29.87130719	73.65679108	9.141090584	14.73567522	7.361892751
ENSMUSG00000005683	Cs	chr10	128337832	128337959	2828	citrate synthase	-0.522983036	9.144995928	13.501602	0.00023836	0.037032069	363.4417984	311.0682773	289.3331096	400.2230291	276.9723556	380.7730191
ENSMUSG00000077637	Gm22771	chr11	74906109	74906199	91	.	-1.929425448	3.6019927	13.48766735	0.000240137	0.037174851	2.65848677	1.648416618	3.73621404	7.062180351	7.047496842	10.0345799
ENSMUSG00000103057	RP23-81C12.2	chr17	39843753	39844940	1188	.	0.686429477	6.897233731	13.42721712	0.000248	0.038255504	99.59450156	88.8689265	101.7194709	39.77323583	53.53094462	42.45874125
ENSMUSG00000081051	Gm15427	chr1	95498621	95499151	531	predicted pseudogene 15427	0.806172128	5.782052304	13.39888686	0.000251774	0.038699934	40.68684075	51.02655049	40.88967224	24.16388347	13.30457894	19.91032197
ENSMUSG00000055553	Kxd1	chr8	70508272	70508528	3176	KxDL motif containing 1	0.643289261	6.659608597	13.3602885	0.000257009	0.039292819	68.70895457	93.91875731	79.66154678	46.05802931	29.13275922	42.45566705
ENSMUSG00000079297	Gm2223	chrX	33505661	33507010	1350	predicted pseudogene 2223	-2.115449919	3.422626432	13.35451949	0.000257801	0.039292819	2.564688692	1.964434311	1.526565618	8.244313321	5.399081593	7.336826351
ENSMUSG00000026921	Egfl7	chr2	26580014	26580109	3581	EGF-like domain 7	0.882018878	5.966244755	13.35052471	0.00025835	0.039292819	37.7705015	51.89567101	64.81468606	20.53535812	22.24886752	20.38763364
ENSMUSG00000018770	Atp5g3	chr2	73908447	73908707	2181	ATP synthase, H+ transporting, mitochondrial F0 complex, subunit C3 (subunit 9)	0.485792861	9.662986351	13.29220319	0.000266512	0.040344248	577.6007213	733.7025308	632.1926596	414.0192828	270.1292836	374.2115539
ENSMUSG00000045104	Gm5514	chr19	21938079	21938384	306	lactate dehydrogenase B pseudogene	0.601787104	6.817964298	13.28789679	0.000267125	0.040344248	80.46468751	101.6380396	86.69268352	55.17636486	32.38328625	46.84753641
ENSMUSG00000094497	Gm8210	chr1	43189156	43189638	483	predicted pseudogene 8210	-0.753394364	5.832966881	13.27196331	0.000269405	0.040350796	21.47661833	31.6468744	32.26289196	37.01182831	34.82977778	37.54565303
ENSMUSG00000045573	Penk	chr4	4133531	4134507	1634	preproenkephalin	2.234908617	3.570100646	13.26959819	0.000269745	0.040350796	8.177624543	11.22334788	7.898771071	2.128835492	0.826159161	1.188709288
ENSMUSG00000003380	Rabac1	chr7	24969750	24970009	875	Rab acceptor 1 (prenylated)	0.550715375	7.555148312	13.26514266	0.000270387	0.040350796	145.7898768	166.0234034	136.7751676	96.20781112	58.28666053	78.54030239
ENSMUSG00000091957	Rps2-ps10	chr18	61259008	61259972	965	ribosomal protein S2, pseudogene 10	-0.506461456	7.2745301	13.26164435	0.000270892	0.040350796	93.38462257	81.98910272	88.29665017	103.7708133	91.39372889	88.77711041
ENSMUSG00000021585	Cast	chr13	74694286	74694833	2894	calpastatin	-0.797148715	5.677042038	13.24822406	0.000272838	0.040501528	28.11904567	22.56480212	24.13669861	35.74825859	27.90192043	35.19518758
ENSMUSG00000029447	Cct6a	chr5	129787439	129787575	1599	chaperonin containing Tcp1, subunit 6a (zeta)	-0.685117551	6.088954131	13.22517945	0.000276213	0.040862596	39.8972402	34.28809591	31.51896851	43.8271346	37.34879681	47.92040039
ENSMUSG00000032216	Nedd4	chr9	72662346	72662613	10973	neural precursor cell expressed, developmentally down-regulated 4	-0.658025169	6.192365597	13.15038686	0.00028746	0.042381756	39.98712301	38.57345957	36.60242701	49.7410347	39.81165688	48.45566413
ENSMUSG00000041028	Ghitm	chr14	37120444	37122226	3081	growth hormone inducible transmembrane protein	-0.496884228	7.933258365	13.12052283	0.000292079	0.04291673	156.1232728	137.6427876	125.9159896	168.3629819	120.35091	162.2243946
ENSMUSG00000030557	Mef2a	chr7	67231163	67235228	6283	myocyte enhancer factor 2A	-0.818719097	5.59043431	13.10498634	0.000294511	0.043070492	26.94643995	21.40029855	21.20777965	33.81684314	27.11858243	32.35882235
ENSMUSG00000061518	Cox5b	chr1	36691484	36691689	1552	cytochrome c oxidase subunit Vb	0.50999887	8.637685625	13.10116457	0.000295112	0.043070492	269.9103016	360.1179982	324.0962046	198.4543489	131.0586336	180.274882
ENSMUSG00000025204	Ndufb8	chr19	44548572	44550220	3146	NADH dehydrogenase (ubiquinone) 1 beta subcomplex 8	0.501488008	7.52263308	13.09070987	0.000296764	0.043085349	130.6321997	160.9911659	141.6026648	90.78215003	59.76525153	81.81455988
ENSMUSG00000096232	0610012G03Rik	chr16	31948024	31948353	417	RIKEN cDNA 0610012G03 gene	0.516016547	7.118790924	13.08289187	0.000298005	0.043085349	109.4177186	112.3802114	104.4352269	71.0562507	43.68998441	58.35268675
ENSMUSG00000071014	Ndufb6	chr4	40270591	40270847	659	NADH dehydrogenase (ubiquinone) 1 beta subcomplex, 6	0.469970228	8.07673067	13.08169171	0.000298196	0.043085349	190.2912606	231.3877411	214.1999005	138.8039447	87.67726753	122.6491332
ENSMUSG00000023089	Ndufa5	chr6	24518666	24518824	1032	NADH dehydrogenase (ubiquinone) 1 alpha subcomplex, 5	0.544592666	8.358859124	13.06631637	0.000300654	0.043296149	217.3130641	302.8682288	271.2870646	160.5207908	108.323142	143.5547706
ENSMUSG00000046794	Ppp1r3b	chr8	35375741	35375805	4206	protein phosphatase 1, regulatory (inhibitor) subunit 3B	-1.469284375	4.125453395	13.02147077	0.00030794	0.044198548	7.053910542	4.776372372	4.587135551	9.884030879	10.30014474	14.86412869
ENSMUSG00000006315	Tmem147	chr7	30727701	30727903	868	transmembrane protein 147	0.569607722	6.703819345	13.00296588	0.000310998	0.044490162	74.86592432	89.91932443	80.86142542	48.97203544	34.19671464	42.27031078
ENSMUSG00000086806	Gm13054	chr4	148001091	148001394	820	.	1.281533636	11.81669184	12.89706118	0.000329098	0.046889308	3190.374093	3100.278126	4275.383467	1648.890698	478.5115873	1274.900485
ENSMUSG00000092274	Neat1	chr19	5824708	5845478	20771	nuclear paraspeckle assembly transcript 1 (non-protein coding)	1.435080355	5.726865716	12.89232594	0.000329932	0.046889308	29.88378716	41.4326168	72.40624731	11.44799426	17.61229581	10.19628525
ENSMUSG00000034574	Daam1	chr12	71831078	71831331	6004	dishevelled associated activator of morphogenesis 1	-1.053537648	4.90562215	12.85914331	0.000335834	0.047500298	14.30963892	11.20676243	11.97970568	20.39505939	18.50813895	20.47108829
ENSMUSG00000098992	Gm27597	chr11	98029413	98029492	80	.	0.834347336	8.549122719	12.85586588	0.000336423	0.047500298	281.3182255	386.6249247	301.2956804	179.3320506	81.3797372	158.362493
ENSMUSG00000034932	Mrpl54	chr10	81264713	81264997	825	mitochondrial ribosomal protein L54	0.684600355	6.168809542	12.79969579	0.000346676	0.04878898	45.94526005	63.7554064	61.767075	32.36242314	21.193683	27.2354381
ENSMUSG00000022354	Ndufb9	chr15	58933810	58933938	651	NADH dehydrogenase (ubiquinone) 1 beta subcomplex, 9	0.485317699	10.12540976	12.78824006	0.000348805	0.048929794	761.5640377	1006.977765	917.5467134	562.8823887	375.3981063	523.8167352
ENSMUSG00000062929	Cfl2	chr12	54858817	54861237	2940	cofilin 2, muscle	-0.565384575	6.663445924	12.76493082	0.000353179	0.049292911	63.05100199	52.33904922	51.95963591	69.92062818	50.63206731	67.50512715
ENSMUSG00000035150	Eif2s3x	chrX	94188707	94190922	3812	eukaryotic translation initiation factor 2, subunit 3, structural gene X-linked	-1.681299225	3.812221935	12.76234069	0.000353668	0.049292911	4.490074691	3.629283374	3.065008528	9.298762364	8.757157104	9.862966936
ENSMUSG00000058812	0610039K10Rik	chr2	163644850	163645801	952	RIKEN cDNA 0610039K10 gene	-1.465318522	4.095432733	12.64191793	0.000377193	0.052283854	5.817241424	4.495524438	5.719415047	10.85951822	9.468148084	13.81687447
ENSMUSG00000010376	Nedd8	chr14	55662265	55662400	604	neural precursor cell expressed, developmentally down-regulated gene 8	0.568048354	7.005229073	12.64019823	0.00037754	0.052283854	85.90647331	115.4954248	103.4847478	60.9832197	40.00959089	55.01341674
ENSMUSG00000076604	Igkj1	chr6	70722562	70722599	38	immunoglobulin kappa joining 1	5.863460831	3.304581727	12.60635408	0.000384438	0.053069535	11.49738723	12.63786074	0	0	0	0
ENSMUSG00000045613	Chrm2	chr6	36388084	36388366	6053	cholinergic receptor, muscarinic 2, cardiac	-0.881043055	5.340214028	12.58969834	0.000387879	0.053374578	22.88652353	17.05297066	16.31139818	26.86854826	21.20535224	30.77110653
ENSMUSG00000014956	Ppp1cb	chr5	32458974	32459407	7004	protein phosphatase 1, catalytic subunit, beta isoform	-0.701316151	5.950773884	12.54350539	0.000397586	0.054537189	37.94115403	28.73963191	28.32710852	42.51307271	33.04325286	41.81176741
ENSMUSG00000052337	Immt	chr6	71831331	71831515	4964	inner membrane protein, mitochondrial	-0.569355742	6.827055598	12.52155652	0.000402284	0.055007526	72.00313748	60.6693677	54.94959801	78.8058454	55.44551309	77.41864279
ENSMUSG00000019944	Rhobtb1	chr10	69151434	69151488	6075	Rho-related BTB domain containing 1	-0.803813875	5.575421198	12.49770975	0.000407451	0.055538931	28.98929017	21.16571278	19.02436759	29.29180936	26.83755463	35.7056645
ENSMUSG00000062515	Fabp4	chr3	10204088	10204570	4489	fatty acid binding protein 4, adipocyte	0.692033469	7.746605891	12.46497941	0.000414653	0.056236728	131.1421458	208.296714	193.5308946	97.27204095	63.404974	89.96987167
ENSMUSG00000022139	Mbnl2	chr14	120275669	120275905	4552	muscleblind like splicing factor 2	-0.793875478	5.604633131	12.46267368	0.000415165	0.056236728	25.21192929	23.03293837	22.75654575	30.00811747	26.77212945	36.81754842
ENSMUSG00000057841	Rpl32	chr6	115805505	115805688	517	ribosomal protein L32	0.474685365	9.024659097	12.40063404	0.000429188	0.0579551	349.0863425	473.8465853	417.2936864	252.1116584	184.2054226	241.4416579
ENSMUSG00000032267	Usp28	chr9	48985385	48985537	4220	ubiquitin specific peptidase 28	-0.777055244	5.652443641	12.3720259	0.000435814	0.058667123	29.34853506	21.87149317	22.83633908	33.87465978	27.62342717	34.98233302
ENSMUSG00000000628	Hk2	chr6	82725025	82727454	5969	hexokinase 2	-0.649416052	6.140265799	12.3381377	0.000443798	0.059543592	42.66849	33.42999945	35.13811407	46.80506923	39.50493833	46.20383082
ENSMUSG00000058809	Gm12141	chr11	41498737	41500458	1722	.	-2.006366712	4.069311418	12.33278139	0.000445073	0.059543592	4.731684713	3.696739298	3.391432826	6.895301867	7.431980129	22.87014924
ENSMUSG00000034911	Ushbp1	chr8	71384274	71385793	3549	USH1 protein network component harmonin binding protein 1	0.973411563	5.32410081	12.27000544	0.000460297	0.061227336	23.39019036	31.71925047	42.3543839	13.36045162	13.05871387	11.01795386
ENSMUSG00000069833	Ahnak	chr19	8989284	8989429	18543	AHNAK nucleoprotein (desmoyokin)	-0.599875047	6.354002325	12.26924977	0.000460483	0.061227336	43.82116323	43.70570788	44.69031	49.09142402	49.9400382	53.10829096
ENSMUSG00000022708	Zbtb20	chr16	42875881	42875924	30730	zinc finger and BTB domain containing 20	-0.978541369	5.029450493	12.24087209	0.00046754	0.061975464	15.95201639	13.06514059	13.5931865	20.93378685	20.54440157	22.51472872
ENSMUSG00000022884	Eif4a2	chr16	23107444	23107820	5338	eukaryotic translation initiation factor 4A2	-0.590400042	6.385479828	12.16943561	0.00048579	0.064198338	48.74207772	41.58492928	45.55435927	58.31717354	43.41490375	53.60296288
ENSMUSG00000079018	Ly6c1	chr15	75044018	75044332	1677	lymphocyte antigen 6 complex, locus C1	0.729066564	6.260601559	12.12874189	0.000496506	0.065415049	46.56946372	70.44967182	68.21373858	35.42874505	20.9940927	28.26124454
ENSMUSG00000019505	Ubb	chr11	62551171	62551595	1675	ubiquitin B	0.491421162	7.490410265	12.10944604	0.00050167	0.065895163	129.5383104	157.9657187	134.7444639	88.33143068	58.31845686	81.46399938
ENSMUSG00000024962	Vegfb	chr19	6982473	6982867	1605	vascular endothelial growth factor B	0.467849738	7.323374405	12.06421608	0.000513989	0.067275155	120.0821589	133.3585466	119.275692	78.85996693	53.39159034	72.21714245
ENSMUSG00000021102	Glrx5	chr12	105032689	105032982	930	glutaredoxin 5	0.610514245	6.403023509	12.05953815	0.000515281	0.067275155	61.42979562	74.48328878	63.82006244	41.22440769	25.071224	32.82724121
ENSMUSG00000020267	Hint1	chr11	54866383	54866600	872	histidine triad nucleotide binding protein 1	0.513161687	7.460293552	12.02819298	0.000524019	0.068210533	117.5743435	157.1698213	141.0700512	81.97260296	58.48695833	80.59122181
ENSMUSG00000044308	Ubr3	chr2	69897246	69897839	9719	ubiquitin protein ligase E3 component n-recognin 3	-1.040818939	4.847248504	12.01573971	0.000527531	0.068462213	13.52491469	10.81239196	11.69516264	19.93851553	16.34821087	20.28019678
ENSMUSG00000022383	Ppara	chr15	85734983	85735145	3836	peroxisome proliferator activated receptor alpha	-1.385087567	4.15788311	11.98851366	0.000535295	0.069262337	8.03158161	4.130278176	5.413399813	10.92180824	10.81461074	13.60021907
ENSMUSG00000100113	Gm28592	chr10	111506575	111507198	741	.	-1.016407243	4.898168869	11.9312202	0.00055201	0.071212589	13.13001058	12.97850388	11.77979228	20.95267601	17.40345469	20.10332492
ENSMUSG00000031010	Usp9x	chrX	13071498	13071733	15051	ubiquitin specific peptidase 9, X chromosome	-1.56809443	3.875685814	11.88850601	0.000564814	0.072461128	4.950545564	3.75055301	3.846282074	8.808756939	9.175043059	10.8688183
ENSMUSG00000022519	Srl	chr16	4480216	4483284	5325	sarcalumenin	-0.530487354	8.237893274	11.8877887	0.000565032	0.072461128	197.3346578	156.5305594	158.1744784	195.5766683	151.9781358	215.7836284
ENSMUSG00000097656	Gm26712	chr6	57689433	57689649	217	.	0.611212227	6.354232391	11.8751501	0.000568879	0.0727393	56.47048656	72.17493861	64.1962858	36.82885402	24.04123158	34.76974668
ENSMUSG00000021236	Entpd5	chr12	84373857	84377380	6039	ectonucleoside triphosphate diphosphohydrolase 5	-0.775639368	5.600171999	11.86400024	0.000572295	0.07296086	27.90002639	23.18126806	20.19464338	34.13799186	27.8026084	30.83438583
ENSMUSG00000020745	Pafah1b1	chr11	74673949	74679614	9620	platelet-activating factor acetylhydrolase, isoform 1b, subunit 1	-0.916781048	5.152074269	11.8254199	0.000584275	0.074255712	18.15099043	15.29390007	14.60733368	24.34028323	20.55428348	24.19576613
ENSMUSG00000057411	Fam173a	chr17	25790508	25790778	800	family with sequence similarity 173, member A	0.86870806	5.422604178	11.82032073	0.000585878	0.074255712	29.16038047	35.452276	38.13110616	16.45448976	11.93939228	14.13373118
ENSMUSG00000073411	H2-D1	chr17	35262730	35263186	2579	histocompatibility 2, D region locus 1	0.65133555	6.755056869	11.79669952	0.000593358	0.074984561	94.16676135	94.87212664	70.53541802	46.96623661	38.617369	39.71826742
ENSMUSG00000004085	Zak	chr2	72285637	72285855	10175	.	-0.803778628	5.491603732	11.75145672	0.000607956	0.076606037	23.89485668	19.74293162	21.36259264	29.96310851	27.23309945	29.10248228
ENSMUSG00000022956	Atp5o	chr16	91684398	91684480	2259	ATP synthase, H+ transporting, mitochondrial F1 complex, O subunit	0.449458412	8.764517623	11.74415534	0.000610346	0.076684227	306.0867172	379.3035813	340.2335373	225.2665897	143.1338293	203.8996724
ENSMUSG00000067344	Rps25-ps1	chr6	145266400	145266777	378	ribosomal protein S25, pseudogene 1	0.89056538	5.350683206	11.73818545	0.000612307	0.076708255	27.31904962	39.11401225	31.35434202	16.5307727	8.838813102	14.48680637
ENSMUSG00000032959	Pebp1	chr5	117282651	117283465	1771	phosphatidylethanolamine binding protein 1	0.532458095	6.789794531	11.72296048	0.000617337	0.077115492	81.38890234	93.28624065	84.29795277	55.8893802	33.47958714	46.39488077
ENSMUSG00000020456	Ogdh	chr11	6291633	6291693	5456	oxoglutarate (alpha-ketoglutarate) dehydrogenase (lipoamide)	-0.59460464	8.73725357	11.71025947	0.000621565	0.077420505	283.1256744	223.382352	198.7936996	310.9810846	216.7569128	286.482451
ENSMUSG00000061232	H2-K1	chr17	33996017	33996476	2608	histocompatibility 2, K1, K region	0.753622367	5.970435808	11.68644851	0.00062957	0.078192898	57.90318009	51.99493949	40.50323608	26.69962791	20.6058471	20.26227653
ENSMUSG00000034981	Parm1	chr5	91517615	91517957	5068	prostate androgen-regulated mucin-like protein 1	-0.665930541	5.993340263	11.67158467	0.000634619	0.078594884	37.00798194	31.76543374	30.58255927	44.10145835	35.47337399	40.17249371
ENSMUSG00000031696	Vps35	chr8	85260397	85261309	3180	VPS35 retromer complex component	-0.843415438	5.349422498	11.63437875	0.00064744	0.079954183	21.29798077	19.28455706	16.93419256	27.0485916	22.64164369	28.8384386
ENSMUSG00000000168	Dlat	chr9	50634633	50636554	4886	dihydrolipoamide S-acetyltransferase (E2 component of pyruvate dehydrogenase complex)	-0.577548155	6.43855823	11.6244959	0.000650889	0.080151776	54.16777859	43.94934381	43.7389007	61.04247372	41.96868251	57.76532421
ENSMUSG00000079588	Tmem182	chr1	40805601	40805887	2716	transmembrane protein 182	-0.557362427	6.511425128	11.61289816	0.00065496	0.080424651	56.7267783	47.09545085	46.7369554	60.48321724	47.18995585	60.53442987
ENSMUSG00000053964	Lgals4	chr7	28833854	28834226	2315	lectin, galactose binding, soluble 4	1.494955039	4.167839315	11.54085806	0.000680832	0.083365391	9.768446637	11.90119787	20.88426575	3.446580986	3.826015845	3.965123065
ENSMUSG00000061086	Myl4	chr11	104550663	104550759	4637	myosin, light polypeptide 4	1.411645364	8.016313951	11.53053023	0.000684625	0.083396767	217.8182241	250.2312775	276.4802993	77.06751682	24.17290404	116.8721903
ENSMUSG00000044221	Grsf1	chr5	88659448	88660459	3036	G-rich RNA sequence binding factor 1	-0.622912531	6.160329647	11.52968468	0.000684936	0.083396767	41.98489127	35.89119159	36.21802481	48.51740158	35.86635206	49.05245866
ENSMUSG00000022579	Gpihbp1	chr15	75596628	75596730	2554	GPI-anchored HDL-binding protein 1	0.775142522	5.676924946	11.52004641	0.000688497	0.083558425	32.19595693	44.29434164	45.35682373	21.45149621	13.49184197	18.92193726
ENSMUSG00000032050	Rdx	chr9	52047150	52047235	4841	radixin	-0.868649132	5.257981771	11.51567031	0.000690119	0.083558425	20.13758889	17.82141948	15.16135242	25.84007076	22.46262263	25.52852624
ENSMUSG00000024127	Prepl	chr17	85063477	85064733	3830	prolyl endopeptidase-like	-1.079772296	4.698906188	11.50560312	0.000693867	0.083768049	13.19412559	9.441283588	8.88265139	15.10611885	13.37019239	22.41082371
ENSMUSG00000020219	Timm13	chr10	80899450	80900259	1225	translocase of inner mitochondrial membrane 13	0.695191404	5.957943316	11.50065735	0.000695716	0.083768049	42.55891817	56.93222255	47.74273788	26.00547931	18.86230531	23.9771923
ENSMUSG00000006333	Rps9	chr7	3703993	3704064	2526	ribosomal protein S9	0.520436746	7.507655536	11.48448292	0.000701796	0.084266124	126.3231836	165.9075552	138.4331829	91.23782867	59.26925322	77.60314774
ENSMUSG00000022982	Sod1	chr16	90220742	90220929	646	superoxide dismutase 1, soluble	0.546979175	8.461916431	11.46322873	0.000709869	0.0849999	237.5243563	324.6973091	288.9349857	180.3982435	107.47705	156.5045095
ENSMUSG00000058603	Rpl28-ps1	chr1	128038569	128038982	414	ribosomal protein L28, pseudogene 1	0.99483837	5.045275866	11.44248557	0.000717837	0.085717257	22.88647486	29.32592744	26.85958486	13.19570222	8.072072688	8.663972095
ENSMUSG00000038132	Rbm24	chr13	46418300	46419198	3215	RNA binding motif protein 24	-0.657712	5.995235622	11.40268194	0.000733382	0.087332846	38.86218284	28.94211577	32.0034482	41.63210529	34.79409381	43.17969856
ENSMUSG00000097810	G730046D07Rik	chr7	126565919	126566380	462	RIKEN cDNA G730046D07 gene	-1.455347611	3.98491219	11.37433321	0.00074466	0.088432909	6.867279	3.930565758	3.818062604	8.820643647	11.43632677	10.70416026
ENSMUSG00000021290	2010107E04Rik	chr12	111961376	111961538	365	RIKEN cDNA 2010107E04 gene	0.599797401	9.78287566	11.35766281	0.000751373	0.088986397	570.5771177	841.0392731	770.7800815	427.060686	265.2824153	407.0281884
ENSMUSG00000024181	Mrpl28	chr17	26123520	26123849	1274	mitochondrial ribosomal protein L28	0.533852954	6.69592753	11.30593214	0.000772599	0.091079352	76.79516867	87.66214929	77.68143665	50.88568	31.99471442	43.90113174
ENSMUSG00000050708	Ftl1	chr7	45457944	45458283	1340	ferritin light polypeptide 1	0.557932097	8.318241722	11.30437229	0.000773248	0.091079352	243.8208376	294.4027826	232.0106529	168.5383661	96.98147469	134.3520723
ENSMUSG00000050621	Rps27rt	chr9	114982371	114982740	370	ribosomal protein S27, retrogene	0.826735442	5.485809934	11.29681127	0.000776403	0.091094271	34.83023727	38.52673987	33.48637582	20.2646777	7.864322622	17.41851606
ENSMUSG00000075602	Ly6a	chr15	74994877	74995479	1205	lymphocyte antigen 6 complex, locus A	0.667884	6.079627761	11.29400496	0.000777578	0.091094271	41.77748032	61.17730595	57.04431415	30.24640995	21.59440298	24.41511297
ENSMUSG00000023020	Cox14	chr15	99725618	99725848	723	cytochrome c oxidase assembly protein 14	0.475378439	7.179397559	11.24010793	0.000800485	0.09352513	98.86829067	122.381273	115.9789252	71.08722739	47.98592578	64.89650817
ENSMUSG00000085277	Gm13943	chr2	77314751	77314878	343	.	-1.02409667	4.800300421	11.22615889	0.000806524	0.093977386	12.32383789	10.36010677	12.27613185	16.99850387	19.31915559	17.93819332
ENSMUSG00000049422	Chchd10	chr10	75935573	75936004	939	coiled-coil-helix-coiled-coil-helix domain containing 10	0.438092717	9.515933716	11.14548554	0.000842364	0.0978904	545.2330111	594.5172359	590.1946281	412.9379205	247.564569	314.5846418
ENSMUSG00000097346	Gm26619	chr13	97751112	97751152	1073	.	0.770545259	5.645935908	11.13061453	0.000849145	0.098241681	35.67751953	45.7857692	37.44563122	19.66100489	13.02977613	20.041622
ENSMUSG00000026032	Ndufb3	chr1	58586384	58586670	763	NADH dehydrogenase (ubiquinone) 1 beta subcomplex 3	0.462889309	8.000479298	11.1289215	0.00084992	0.098241681	169.4031382	227.6303686	204.5165002	124.2220093	90.94714729	115.9382476
ENSMUSG00000092746	Gm22179	chr6	69516339	69516629	291	.	-1.978204124	3.348857828	11.11606349	0.000855832	0.098522698	1.396009034	2.466979664	2.186160466	2.860804956	8.511702807	7.654351504
ENSMUSG00000027774	Gfm1	chr3	67430096	67430322	4419	G elongation factor, mitochondrial 1	-0.692914448	5.815972645	11.11375774	0.000856897	0.098522698	32.82288862	27.31150356	26.26314542	39.86730913	28.55564935	37.70554934
ENSMUSG00000034892	Rps29	chr12	69157722	69157821	693	ribosomal protein S29	0.609158147	8.400080775	11.10402505	0.000861406	0.098779068	222.5544155	320.7904247	284.6505961	164.6368977	95.44923917	154.517006
ENSMUSG00000027293	Ehd4	chr2	120089175	120091684	4007	EH-domain containing 4	-0.452147164	7.678859216	11.09398303	0.000866083	0.099053348	133.6508677	114.2988557	109.4192949	137.16478	102.0087656	132.5515402
ENSMUSG00000026342	Slc35f5	chr1	125560595	125560817	2956	solute carrier family 35, member F5	-0.713256579	5.729879248	11.05389735	0.00088501	0.100951652	30.28655055	25.75866982	24.39450481	35.70496999	27.71888314	36.80697411
ENSMUSG00000024395	Lims2	chr18	31931507	31931550	1688	LIM and senescent cell antigen like domains 2	0.46609943	6.991863447	11.03861187	0.000892337	0.10152026	92.67714684	97.19704616	104.3144134	59.2128849	43.82605595	58.39824694
ENSMUSG00000019810	Fuca2	chr10	13499540	13499587	6161	fucosidase, alpha-L- 2, plasma	-0.68670778	5.826984555	11.00250223	0.00090989	0.103246276	30.45021485	27.75530174	29.08658308	36.90396094	30.47891797	39.37859945
ENSMUSG00000084799	Ino80dos	chr1	63113078	63113219	2880	INO80 complex subunit D, opposite strand	-0.965065231	4.92201594	10.98861152	0.000916735	0.103381439	16.10163895	11.98864054	11.36852474	21.35988261	15.37843231	21.99215334
ENSMUSG00000041417	Pik3r1	chr13	101680563	101685069	10079	phosphoinositide-3-kinase regulatory subunit 1	-1.075785301	4.648937844	10.98810111	0.000916987	0.103381439	12.23308314	9.327944829	8.778408566	16.25222287	13.82931424	18.77983784
ENSMUSG00000076608	Igkj5	chr6	70723886	70723927	42	immunoglobulin kappa joining 5	3.275188277	3.090627446	10.98557898	0.000918236	0.103381439	10.42786283	5.290267285	2.283931506	0	0	1.129964934
ENSMUSG00000063884	Ptcd3	chr6	71880648	71881231	2585	pentatricopeptide repeat domain 3	-0.698933037	5.771153269	10.9419937	0.00094009	0.105114517	32.37747667	24.61597236	26.39415818	36.64593552	28.4361683	37.78478644
ENSMUSG00000028470	Hint2	chr4	43654227	43654411	1540	histidine triad nucleotide binding protein 2	0.669020622	5.989701115	10.93987787	0.000941164	0.105114517	40.36667474	57.49775575	51.97241023	28.09814187	19.35431969	23.9001149
ENSMUSG00000090118	Gm16163	chr8	124831698	124831837	1119	predicted gene 16163	-1.408341155	4.010270986	10.93765705	0.000942293	0.105114517	6.878834517	4.468386474	3.945899522	11.06348202	10.32374389	9.934611343
ENSMUSG00000021390	Ogn	chr13	49608071	49608126	2540	osteoglycin	-0.615747755	6.119427321	10.93561987	0.000943329	0.105114517	38.71005044	39.28628963	33.00689995	42.5549272	38.16816308	48.45463956
ENSMUSG00000052146	Rps10	chr17	27630422	27630506	1937	ribosomal protein S10	0.55907325	6.624772627	10.92065133	0.000950982	0.105695518	68.46495082	88.28895588	74.74631361	47.41437317	30.05428908	41.66876881
ENSMUSG00000035247	Hectd1	chr12	51743722	51744658	9048	HECT domain E3 ubiquitin protein ligase 1	-1.033336464	4.73920102	10.90217397	0.000960515	0.106482016	12.20336208	10.29855068	10.69565957	17.31924948	15.88263369	18.66970795
ENSMUSG00000022820	Ndufb4	chr16	37647170	37647719	1170	NADH dehydrogenase (ubiquinone) 1 beta subcomplex 4	0.726980463	5.759657775	10.83967344	0.000993483	0.109537035	35.29816593	46.0402339	46.84009999	24.01675485	14.67275602	19.91671754
ENSMUSG00000097971	Gm26917	chr17	39843013	39846341	3329	.	0.636969208	7.129803365	10.83789488	0.000994437	0.109537035	115.7780302	105.1788806	117.9983268	47.96950405	65.17770578	50.49993134
ENSMUSG00000013662	Atad1	chr19	32672563	32674364	2813	ATPase family, AAA domain containing 1	-0.840652851	5.262048358	10.83563181	0.000995653	0.109537035	19.59949059	16.80107925	17.51988113	25.85952606	20.17995039	27.45405207
ENSMUSG00000099109	Mir7115	chr11	70438255	70438318	64	microRNA 7115	3.246277687	2.877634915	10.8154289	0.001006577	0.110458451	5.644171911	2.33314352	6.043634139	0	0.831243217	0
ENSMUSG00000035674	Ndufa3	chr7	3617373	3617407	858	NADH dehydrogenase (ubiquinone) 1 alpha subcomplex, 3	0.605482661	8.12588998	10.75483311	0.001040073	0.11384602	174.9649488	260.672429	246.5516026	139.7120781	83.84524862	117.9359792
ENSMUSG00000090990	Gm17197	chr19	56364262	56364432	452	predicted gene 17197	-1.119055055	4.523191191	10.74177021	0.001047441	0.11436366	9.178528274	8.620527522	9.105475276	16.80135243	13.95497719	13.9437174
ENSMUSG00000025508	Rplp2	chr7	141447370	141447707	2072	ribosomal protein, large P2	0.55288423	6.911010618	10.73514853	0.001051196	0.114485242	79.18691208	107.7967456	96.95360858	60.26627505	36.25511601	50.39327455
ENSMUSG00000059824	Dbp	chr7	45705088	45705762	2945	D site albumin promoter binding protein	0.527607853	6.686536216	10.72230784	0.001058516	0.114993533	72.47760469	80.60175335	87.02469025	52.93039448	36.55241092	36.74649033
ENSMUSG00000040850	Psme4	chr11	30771726	30772224	8382	proteasome (prosome, macropain) activator subunit 4	-0.763416015	5.502058962	10.70082752	0.001070876	0.1158429	25.72819838	20.64601011	20.22054498	28.91473095	24.601646	32.4464248
ENSMUSG00000070394	Tmem256	chr11	69838514	69838573	1105	transmembrane protein 256	0.64918363	6.162549338	10.69944099	0.001071679	0.1158429	44.59655624	66.67442802	57.98418875	30.21175578	21.73934002	29.78571219
ENSMUSG00000044533	Rps2	chr17	24718116	24718158	1830	ribosomal protein S2	0.482999599	6.938435312	10.68211841	0.001081761	0.116641833	84.8663703	101.3996789	98.26269161	61.38812805	38.92224863	54.05502923
ENSMUSG00000023959	Clic5	chr17	44188572	44188961	5870	chloride intracellular channel 5	-0.677979242	5.819928925	10.66570452	0.001091403	0.117351615	29.6404747	27.65218174	29.79225456	34.14839232	34.35479654	37.35793793
ENSMUSG00000030470	Csrp3	chr7	48830398	48830706	973	cysteine and glycine-rich protein 3	0.307704606	10.5682284	10.66171651	0.001093758	0.117351615	1057.715627	1232.230347	1181.684823	799.6671092	572.4270219	761.502395
ENSMUSG00000055148	Klf2	chr8	72319033	72319149	1847	Kruppel-like factor 2 (lung)	0.713272324	5.779636137	10.60422877	0.001128293	0.120758007	44.11630282	43.08361614	42.43502718	25.03754756	15.08652463	19.71935558
ENSMUSG00000060143	Gm10076	chr14	105681828	105682211	384	ribosomal protein L41 pseudogene	0.595114706	6.349530219	10.55444881	0.001159088	0.123748316	52.41016775	72.97133614	66.06790957	37.72960026	24.98047798	33.31782319
ENSMUSG00000020777	Acox1	chr11	116171888	116173598	5082	acyl-Coenzyme A oxidase 1, palmitoyl	-0.605767519	6.11356463	10.54785776	0.001163228	0.12387441	41.31681399	34.4526532	35.2513123	49.82329435	35.17370596	43.31191382
ENSMUSG00000098661	Mir7052	chr7	44470347	44470411	65	microRNA 7052	1.115379416	4.668789638	10.54044713	0.001167902	0.12387441	17.29359071	18.38234289	24.55226369	7.734768956	6.549188985	6.625703476
ENSMUSG00000101152	Gm28305	chr9	104040662	104040747	365	.	-1.374695096	4.019156076	10.53895927	0.001168842	0.12387441	6.793910634	5.386629166	3.488299759	10.77795674	7.6765084	12.87727798
ENSMUSG00000036257	Pnpla8	chr12	44221370	44221460	3947	patatin-like phospholipase domain containing 8	-0.801135111	5.346340277	10.49121379	0.001199435	0.126718689	23.35535844	18.38059685	16.64180791	27.24801587	21.77381391	28.36790132
ENSMUSG00000052154	Gm9870	chr5	72914296	72914472	645	predicted gene 9870	-1.122333475	4.486200162	10.48799511	0.001201527	0.126718689	12.55716609	5.751596062	7.753346429	15.44559126	14.05135593	13.91466107
ENSMUSG00000088651	Gm24853	chr12	81501240	81501360	121	.	-0.91452829	4.998297258	10.47678553	0.001208839	0.127180426	16.37221087	10.25531322	16.09984504	17.49832977	20.37227229	23.49771342
ENSMUSG00000023034	Nr4a1	chr15	101266846	101266971	2474	nuclear receptor subfamily 4, group A, member 1	1.149212275	4.588431027	10.4405178	0.001232807	0.129388025	22.10285593	15.8241335	18.88788286	8.719194096	5.544980007	4.986455357
ENSMUSG00000033863	Klf9	chr19	23141226	23142259	3263	Kruppel-like factor 9	-0.75293625	5.501124253	10.40939965	0.001253755	0.131153698	26.47626938	20.50167665	19.87349285	33.32775447	22.9101225	29.42997825
ENSMUSG00000076128	Mir686	chr14	54616677	54616785	109	microRNA 686	0.681320023	6.010242813	10.40656377	0.001255682	0.131153698	45.95154102	59.28305581	47.31890821	27.00137526	13.75329687	31.36166312
ENSMUSG00000090733	Rps27	chr3	90212725	90212753	255	ribosomal protein S27	0.470230205	9.70677301	10.37563013	0.001276896	0.133048837	579.9239655	783.3005324	632.0289755	418.0400909	285.9833842	393.2631084
ENSMUSG00000075700	Selt	chr3	58576636	58576873	3436	.	-0.587750707	6.172893995	10.36010296	0.00128768	0.133850808	42.75597527	37.94667524	35.94617134	47.27278344	38.31046897	47.54236227
ENSMUSG00000079017	Ifi27l2a	chr12	103442167	103442383	463	interferon, alpha-inducible protein 27 like 2A	0.953279623	6.16861459	10.35094706	0.001294083	0.134194524	51.74500039	83.50793322	46.45880931	27.60512369	24.80293608	18.32540114
ENSMUSG00000001794	Capns1	chr7	30186942	30187533	2397	calpain, small subunit 1	0.449428704	7.499607903	10.34386459	0.001299057	0.134388891	128.3590138	150.2155732	141.9075791	98.19737535	58.71738473	77.0567288
ENSMUSG00000019362	D8Ertd738e	chr8	84246237	84246693	659	DNA segment, Chr 8, ERATO Doi 738, expressed	0.504968777	7.029578569	10.32359923	0.001313399	0.135549036	83.44157515	113.4535225	108.476365	60.61246218	44.69821482	57.79085809
ENSMUSG00000025544	Tm9sf2	chr14	122107038	122107435	3107	transmembrane 9 superfamily member 2	-0.630230136	5.973426513	10.31604295	0.001318787	0.135781857	36.72384127	32.88771481	29.70286727	42.42177337	32.19596477	42.14754661
ENSMUSG00000076609	Igkc	chr6	70726435	70726757	323	immunoglobulin kappa constant	2.870161455	5.799462861	10.30745863	0.001324936	0.136091664	103.6700438	62.72123476	8.79031663	3.867384478	2.334664592	12.29708752
ENSMUSG00000055320	Tead1	chr7	112679318	112679726	11237	TEA domain family member 1	-0.988485711	4.777226566	10.29987528	0.001330392	0.136329011	14.30239703	9.847815133	10.71840236	18.00925116	16.48617588	18.29310467
ENSMUSG00000030317	Timp4	chr6	115245616	115246483	1416	tissue inhibitor of metalloproteinase 4	0.797812061	5.450468585	10.28782093	0.001339111	0.136673837	30.69485948	37.32494508	35.34694279	16.86692736	10.29521416	17.79634963
ENSMUSG00000050440	Hamp	chr7	30942371	30942581	392	hepcidin antimicrobial peptide	1.664901782	5.826156936	10.28650983	0.001340063	0.136673837	59.5374764	75.15185888	23.7401023	14.87909753	4.536938171	19.28703505
ENSMUSG00000039640	Mrpl12	chr11	120484613	120484768	1532	mitochondrial ribosomal protein L12	0.451300277	7.050558594	10.26559802	0.001355338	0.137763773	96.41769064	108.7944215	100.419239	62.69552449	43.35152983	63.45346464
ENSMUSG00000029059	Fam213b	chr4	154895504	154895608	1027	family with sequence similarity 213, member B	0.536880033	6.609962889	10.26319248	0.001357106	0.137763773	64.87259415	85.96941646	76.95271752	45.23485502	31.3252551	42.44403303
ENSMUSG00000029767	Calu	chr6	29348069	29348208	4733	calumenin	-0.461284803	6.917951902	10.25710439	0.001361592	0.13789621	73.26918325	69.82057661	65.45195771	77.43591886	59.4749781	81.02187517
ENSMUSG00000037826	Ppm1k	chr6	57506502	57510849	5560	protein phosphatase 1K (PP2C domain containing)	-1.048302314	4.623491139	10.24519307	0.001370412	0.138465958	12.51271942	9.381242424	8.185559591	15.64757251	14.43801157	17.43978247
ENSMUSG00000051391	Ywhag	chr5	135908409	135911651	5500	tyrosine 3-monooxygenase/tryptophan 5-monooxygenase activation protein, gamma polypeptide	-0.672084815	5.787102022	10.24062297	0.001373812	0.138486622	33.23470917	27.74769714	24.26215332	35.98966482	29.13204506	38.08645304
ENSMUSG00000038582	Pptc7	chr5	122284365	122284909	4719	PTC7 protein phosphatase homolog	-0.741661233	5.516861996	10.21713552	0.001391418	0.139935962	26.46170617	19.99298858	21.46242373	30.88335927	25.44713743	30.01780575
ENSMUSG00000031708	Tecr	chr8	83571700	83571935	1334	trans-2,3-enoyl-CoA reductase	0.358644961	8.0635441	10.20598432	0.001399857	0.140348572	201.5883056	210.6972782	198.5514897	140.1644424	96.89120378	124.6922653
ENSMUSG00000062077	Trim54	chr5	31116712	31117077	1436	tripartite motif-containing 54	0.4015939	7.698836669	10.20316759	0.001401996	0.140348572	151.7070316	168.9621298	157.2575052	111.1287682	72.98107203	90.58355636
ENSMUSG00000087541	Hopxos	chr5	77094532	77095983	1661	HOP homeobox, opposite strand	-0.95110387	4.861274862	10.19560481	0.001407758	0.140600623	15.3537475	12.86598097	9.631814637	19.09957388	14.95437557	21.75080515
ENSMUSG00000076617	Ighm	chr12	113418558	113418834	1886	immunoglobulin heavy constant mu	2.054890586	4.734532306	10.17183685	0.001426021	0.142097291	38.58163559	26.42096481	7.390400518	4.500676372	2.290654335	6.437267111
ENSMUSG00000049775	Tmsb4x	chrX	167207093	167207535	1371	thymosin, beta 4, X chromosome	0.49287199	8.882196807	10.1397613	0.00145105	0.144259616	321.2648208	446.3412389	359.5152898	234.9182379	157.7998922	217.1962262
ENSMUSG00000022215	Fitm1	chr14	55575617	55575947	969	fat storage-inducing transmembrane protein 1	0.498308464	6.83949672	10.1307857	0.001458132	0.144632052	85.5612498	98.61439991	81.75650693	54.63776999	36.70752909	51.44369221
ENSMUSG00000006057	Atp5g1	chr11	96068852	96073218	4912	ATP synthase, H+ transporting, mitochondrial F0 complex, subunit C1 (subunit 9)	0.459758204	7.133966211	10.11859722	0.001467807	0.145259247	100.6516547	119.8834723	104.5357728	69.44761412	45.30977683	64.59015719
ENSMUSG00000099703	Gm28285	chr18	35553404	35553469	1264	.	-1.056584594	4.586773289	10.10934993	0.00147519	0.14565736	11.37510097	8.182140666	9.549180819	15.7018867	13.62516056	16.93875497
ENSMUSG00000024194	Cuta	chr17	26937973	26938176	649	cutA divalent cation tolerance homolog	0.607520917	6.15211658	10.09231648	0.001488888	0.146675792	48.16360031	64.97804704	53.18398043	32.05764241	20.2823345	30.34911972
ENSMUSG00000020671	Rab10	chr12	3247430	3249870	3511	RAB10, member RAS oncogene family	-0.677493268	5.743316257	10.08175274	0.001497448	0.147184561	31.32704693	25.89825846	25.16746848	36.35253314	27.12309695	36.66272899
ENSMUSG00000071654	Uqcc3	chr19	8880016	8880616	829	ubiquinol-cytochrome c reductase complex assembly factor 3	0.712843788	5.710562091	10.07094454	0.001506258	0.147715513	34.28059968	45.77037274	43.12915718	22.58925295	14.90729553	19.37685651
ENSMUSG00000040078	Gm9769	chr6	85843980	85844459	480	.	-0.948306418	5.29718856	10.05472749	0.001519575	0.148355143	23.89874593	11.58689519	17.45711888	20.74397495	23.14001389	33.84021803
ENSMUSG00000022551	Cyc1	chr15	76343523	76343692	1194	cytochrome c-1	0.37562451	9.627891672	10.05466628	0.001519625	0.148355143	589.6545902	662.3931124	584.8986132	428.1243162	276.8457274	375.3308545
ENSMUSG00000086773	Gm16192	chr8	41039756	41039835	937	.	-1.412214738	3.902492688	10.03711724	0.001534171	0.149132395	5.562604869	4.648253682	3.664516969	9.252037067	7.949095585	11.34422152
ENSMUSG00000053353	2310001K24Rik	chr2	163471957	163471968	740	RIKEN cDNA 2310001K24 gene	-1.434042771	3.8694739	10.03676081	0.001534468	0.149132395	6.216290702	3.530414538	3.578467583	8.893418557	8.60409646	10.36029927
ENSMUSG00000046229	Scand1	chr2	156311847	156312402	759	SCAN domain-containing 1	0.635235752	6.007135112	10.03102097	0.001539257	0.149263158	50.63251294	49.78651979	50.13830691	33.82943685	19.05296953	20.52224471
ENSMUSG00000028035	Dnajb4	chr3	152178511	152179646	4318	DnaJ heat shock protein family (Hsp40) member B4	-0.794150308	5.307712608	10.02278204	0.001546158	0.149355082	21.86824395	17.05628391	17.95231506	27.06721417	20.14114441	27.8323523
ENSMUSG00000067818	Myl9	chr2	156775420	156775506	1162	myosin, light polypeptide 9, regulatory	0.529953531	7.293943533	10.02166416	0.001547096	0.149355082	118.7152639	123.8466886	128.1446609	81.44452333	39.30358084	75.15967101
ENSMUSG00000049124	Gm8186	chr17	26098872	26099257	386	small nuclear ribonucleoprotein polypeptide G pseudogene	-1.034418356	4.626793409	10.01475879	0.001552908	0.149582954	8.321223878	11.75614952	10.27769178	17.26832139	13.40299141	16.82392235
ENSMUSG00000030861	Acadsb	chr7	131410601	131410787	4474	acyl-Coenzyme A dehydrogenase, short/branched chain	-0.788301298	5.325829535	10.00883251	0.001557913	0.149732318	22.20811726	18.74921954	16.82172972	27.46145456	22.07113275	26.38436557
ENSMUSG00000015090	Ptgds	chr2	25466709	25466831	1649	prostaglandin D2 synthase (brain)	1.132526095	7.540673527	9.99328923	0.001571117	0.150667359	120.684558	135.5927567	249.7783626	91.38277941	36.67545831	49.00075815
ENSMUSG00000024991	Eif3a	chr19	60761116	60762304	5176	eukaryotic translation initiation factor 3, subunit A	-0.676662197	5.729367831	9.953657702	0.001605301	0.153605718	29.91315414	25.22201606	26.42557722	34.30669592	28.36695754	36.39678821
ENSMUSG00000097541	Gm26752	chr10	3364073	3364464	1537	predicted gene, 26752	-0.922451624	4.907545559	9.948829278	0.001609517	0.153669897	17.01569816	10.94514337	11.74932775	21.635225	17.00319351	18.73405452
ENSMUSG00000026623	Lpgat1	chr1	191717834	191718205	7610	lysophosphatidylglycerol acyltransferase 1	-0.915598376	4.922172745	9.913170212	0.001641002	0.156331593	16.426428	12.02016474	11.82611992	19.59149598	17.82569461	20.48620041
ENSMUSG00000021823	Vcl	chr14	20929433	20929688	5229	vinculin	-0.662789218	5.777060373	9.890954023	0.001660932	0.157779085	31.73003081	25.82183171	27.38774501	36.18629576	28.51339067	37.47724232
ENSMUSG00000025794	Rpl14	chr9	120571517	120571541	935	ribosomal protein L14	0.439719005	7.882648526	9.88813782	0.001663476	0.157779085	161.137624	207.1069934	181.6762589	122.2688477	80.12261011	105.7422634
ENSMUSG00000020954	Strn3	chr12	51608541	51610272	4164	striatin, calmodulin binding protein 3	-0.778874472	5.33592858	9.846717887	0.00170135	0.160793956	21.26746863	18.35144819	18.81652478	25.18210493	22.76688356	28.32481608
ENSMUSG00000063656	Gm10135	chr5	72965808	72965885	252	.	-0.741685372	5.465457072	9.843203156	0.001704604	0.160793956	24.9736636	16.93373435	23.48477397	31.91738652	22.42385359	28.80740642
ENSMUSG00000024208	Uqcc2	chr17	27122663	27122840	837	ubiquinol-cytochrome c reductase complex assembly factor 2	0.527718556	6.722594609	9.841276001	0.001706391	0.160793956	66.93380214	91.84316454	87.72014021	47.84849913	34.43013374	47.31289928
ENSMUSG00000036503	Rnf13	chr3	57736066	57736200	2676	ring finger protein 13	-0.694561033	5.640398319	9.825440357	0.001721145	0.161832422	27.91162837	24.94053727	23.00227021	34.86280247	26.13742914	32.30762646
ENSMUSG00000022752	Tomm70a	chr16	57121714	57122194	3778	translocase of outer mitochondrial membrane 70 homolog A (yeast)	-0.873307996	5.030350308	9.812529271	0.00173327	0.162500844	17.36681046	13.65450791	13.55279758	22.12974913	17.65759441	22.41062234
ENSMUSG00000041616	Nppa	chr4	148000722	148000954	865	natriuretic peptide type A	1.023966251	12.48655926	9.809897664	0.001735752	0.162500844	4873.728686	4553.832756	6517.633713	2836.498759	940.9845995	2340.270896
ENSMUSG00000098816	Gm27786	chr7	142577849	142577918	70	.	1.020034153	5.126106313	9.795248266	0.001749634	0.163447479	35.59626417	26.69970578	22.13161798	9.804636705	5.326981181	16.42427904
ENSMUSG00000093782	Gm22396	chr1	82839446	82839498	53	.	-3.329165171	2.525423266	9.789008569	0.001755581	0.163599049	0	0.702103374	0	2.578256319	3.001711618	2.699360675
ENSMUSG00000021270	Hsp90aa1	chr12	110690605	110691649	3931	heat shock protein 90, alpha (cytosolic), class A member 1	-0.761862918	5.385741355	9.781819557	0.001762458	0.163599049	24.5078404	19.09178351	17.48380934	23.5229825	21.32650452	33.93285846
ENSMUSG00000031722	Hp	chr8	109575130	109576049	1343	haptoglobin	2.264383472	4.234138784	9.781693349	0.001762579	0.163599049	21.89822981	23.58315084	3.799755095	3.10771967	1.286447836	3.253693671
ENSMUSG00000080904	Gm11966	chr11	5818497	5818583	87	.	1.184783066	4.436127298	9.774418104	0.001769567	0.163733305	13.89663539	13.78675717	22.87824571	7.910559159	4.911891739	3.864993694
ENSMUSG00000020132	Rab21	chr10	115289863	115290911	1823	RAB21, member RAS oncogene family	-0.715715614	5.552139038	9.772327608	0.00177158	0.163733305	27.46617161	22.03311247	20.94480389	31.49882884	25.44543039	31.00712986
ENSMUSG00000082519	Vamp7-ps	chr2	174046619	174047273	655	vesicle-associated membrane protein 7, pseudogene	-1.464329227	3.789910492	9.738662777	0.001804321	0.166404475	4.971154123	3.872271353	3.368450811	8.277146047	8.071675753	9.77695269
ENSMUSG00000093156	Mir3076	chr14	30572149	30572208	60	microRNA 3076	1.435934792	4.020092287	9.729135278	0.001813698	0.166725903	12.02856309	13.05221683	12.07488378	6.847172518	1.771501938	1.593065317
ENSMUSG00000060002	Chpt1	chr10	88452745	88453097	8324	choline phosphotransferase 1	-0.615619516	5.956914289	9.727310861	0.001815499	0.166725903	39.46099157	30.54491242	28.64873147	41.29669796	32.33411304	41.18786656
ENSMUSG00000051236	Msrb3	chr10	120781096	120784238	4048	methionine sulfoxide reductase B3	-0.578858597	6.123628055	9.700653148	0.001842025	0.168804288	43.27028092	34.60819952	35.04867477	45.26243903	37.31048217	45.51646104
ENSMUSG00000051236	Msrb3	chr10	120781096	120784238	4048	methionine sulfoxide reductase B3	-1.383356124	3.906599192	9.692164774	0.001850554	0.169228083	43.27028092	34.60819952	35.04867477	45.26243903	37.31048217	45.51646104
ENSMUSG00000039629	Strip2	chr6	29917013	29917230	8328	striatin interacting protein 2	-1.024179847	4.600223693	9.617840886	0.001926961	0.175844361	11.05590884	8.425746268	10.35268941	14.91605943	14.3623738	17.07510104
ENSMUSG00000025290	Rps24	chr14	24490681	24490758	840	ribosomal protein S24	0.367005681	8.735228418	9.612191398	0.001932899	0.176015585	285.5865978	360.8327134	335.966053	215.3779066	155.7963283	207.2954933
ENSMUSG00000076387	Mir671	chr5	24592114	24592211	98	microRNA 671	1.612334524	3.776794257	9.596391858	0.001949601	0.177164358	6.999786714	10.34006787	13.39214383	3.750191009	2.183062995	1.47237855
ENSMUSG00000032279	Idh3a	chr9	54586511	54586543	2403	isocitrate dehydrogenase 3 (NAD+) alpha	-0.438253427	7.898754588	9.569198103	0.001978692	0.179074633	157.1190747	133.0287296	128.6440572	160.3838448	112.9387753	158.98381
ENSMUSG00000000184	Ccnd2	chr6	127125779	127130487	5701	cyclin D2	-0.848819533	5.070683114	9.563078505	0.001985299	0.179074633	17.55073722	14.82765491	14.04585832	21.96717792	20.57188471	21.1328412
ENSMUSG00000067288	Rps28	chr17	33819027	33819218	1464	ribosomal protein S28	0.62458194	6.010920009	9.560313778	0.001988291	0.179074633	40.26261579	58.53960611	51.85304018	30.60117465	17.99797601	25.40531399
ENSMUSG00000091898	Tnnc1	chr14	31208312	31208378	1041	troponin C, cardiac/slow skeletal	0.370215798	11.49739251	9.56007679	0.001988548	0.179074633	1975.150215	2483.885416	2293.209704	1507.700952	1038.822678	1433.873449
ENSMUSG00000053062	Jam2	chr16	84774123	84774553	5872	junction adhesion molecule 2	-0.551081379	6.239894184	9.557557509	0.001991279	0.179074633	43.85907165	40.3860668	39.87391301	49.52201299	42.19058244	46.36300188
ENSMUSG00000099143	Gm27483	chr7	142576853	142576923	71	.	1.037030804	4.709659878	9.535609672	0.002015232	0.18085353	19.81557268	14.21759333	27.28029299	9.668461195	6.75385114	6.073561519
ENSMUSG00000049960	Mrps16	chr14	20391231	20391460	566	mitochondrial ribosomal protein S16	0.578950451	6.640901569	9.528799078	0.002022724	0.181150847	62.40332731	94.14871913	78.80973531	43.21648687	33.54293618	42.58991288
ENSMUSG00000033059	Pygb	chr2	150786735	150787110	4809	brain glycogen phosphorylase	-0.461561437	8.426927801	9.516422868	0.002036411	0.18170169	228.8601539	185.0829156	185.5865288	250.066206	165.4623323	214.8803337
ENSMUSG00000018893	Mb	chr15	77015489	77016072	1252	myoglobin	0.290999411	13.24877083	9.512328194	0.00204096	0.18170169	6888.797654	7868.898932	7460.674618	5337.17577	3809.883542	4670.001684
ENSMUSG00000098986	Gm28006	chr19	5844916	5845037	122	.	1.36498803	7.893477388	9.51188748	0.002041451	0.18170169	128.5871866	188.6431895	368.0843435	54.33203559	88.73352393	50.56363411
ENSMUSG00000084319	Tpt1-ps3	chr6	99877816	99878334	519	tumor protein, translationally-controlled, pseudogene 3	0.424100368	9.007940977	9.491524696	0.002064232	0.183352877	346.8030075	448.0364667	413.6112114	266.4032923	171.2361028	248.7357041
ENSMUSG00000039016	Timm8b	chr9	50603901	50604039	527	translocase of inner mitochondrial membrane 8B	0.47124391	6.964250666	9.477321584	0.002080275	0.184399966	85.38710411	106.2729198	97.27904478	62.58131246	37.9648299	57.60681078
ENSMUSG00000035545	Leng8	chr7	4137039	4137122	6391	leukocyte receptor cluster (LRC) member 8	1.073753881	4.755416217	9.46390003	0.002095551	0.185056048	18.30274423	16.02074242	29.70700992	6.527118859	9.678547629	6.643670548
ENSMUSG00000063511	Snrnp70	chr7	45376462	45377278	1676	small nuclear ribonucleoprotein 70 (U1)	0.682362032	5.991163149	9.463318814	0.002096215	0.185056048	40.10716475	46.34635869	64.03792569	23.99300424	23.03639149	23.84515745
ENSMUSG00000041309	Nkx6-2	chr7	139579376	139579621	1907	NK6 homeobox 2	1.151632041	4.457922545	9.453304049	0.002107691	0.18569099	14.14329824	18.3606656	18.65869096	7.005073771	4.24770512	6.035363019
ENSMUSG00000029683	Lmod2	chr6	24597771	24598155	1967	leiomodin 2 (cardiac)	-0.446943786	8.440606161	9.423603228	0.002142102	0.188339862	225.669684	193.5557726	189.7061594	259.2562497	172.0859307	201.7113724
ENSMUSG00000059263	Usp47	chr7	112023506	112023746	5540	ubiquitin specific peptidase 47	-0.721998434	5.475208792	9.398481244	0.002171653	0.190551526	23.97547889	20.35605614	22.03987721	30.03452244	23.39287332	29.81427059
ENSMUSG00000090860	Gm17134	chr10	79863937	79864040	437	.	0.911172355	4.994941148	9.361283287	0.002216169	0.194064795	22.33614455	28.56502769	23.87959893	11.54917556	8.141628772	10.31673464
ENSMUSG00000023886	Smoc2	chr17	14279506	14279799	2832	SPARC related modular calcium binding 2	-0.577782528	6.07190885	9.32006772	0.002266576	0.19807865	32.67695951	40.30911035	35.91407721	45.78611909	33.10888974	44.54088038
ENSMUSG00000039100	6-Mar	chr15	31455899	31459279	6236	membrane-associated ring finger (C3HC4) 6	-0.779593989	5.258578987	9.314797029	0.002273106	0.198249567	21.11046787	17.20913119	16.79332322	26.27365963	20.79973909	24.91357991
ENSMUSG00000018293	Pfn1	chr11	70651850	70652221	2405	profilin 1	0.51116685	6.485523334	9.303752698	0.002286849	0.199044451	64.78781612	72.89618923	69.18717699	43.65032954	29.30598749	37.03711331
ENSMUSG00000024063	Lbh	chr17	72918305	72918578	3207	limb-bud and heart	-0.413300201	7.789956183	9.298729879	0.002293128	0.199044451	145.0864182	123.3491451	123.4807426	155.8189459	109.8806106	131.2707174
ENSMUSG00000062373	Tmem65	chr15	58782269	58785010	3747	transmembrane protein 65	-0.564140546	6.135260932	9.296440263	0.002295996	0.199044451	44.06978531	34.94968691	35.54444578	48.48882908	35.18922227	44.94565163
ENSMUSG00000096935	1700113A16Rik	chr3	88171560	88172258	983	RIKEN cDNA 1700113A16 gene	0.962383573	4.85152577	9.282284368	0.002313807	0.200188174	18.8075331	24.08128951	24.70197262	11.27201086	6.534213705	8.344974771
ENSMUSG00000001774	Chordc1	chr9	18292267	18292460	2205	cysteine and histidine-rich domain (CHORD)-containing, zinc-binding protein 1	-1.042335136	4.51085437	9.277515589	0.002319839	0.200310211	10.99467859	7.871450884	8.681217443	13.96886651	11.80546237	17.59846112
ENSMUSG00000031701	Dnaja2	chr8	85537640	85539407	2839	DnaJ heat shock protein family (Hsp40) member A2	-0.461190884	6.765195605	9.269515851	0.002329993	0.200787018	68.69504851	60.64838168	57.71511	72.70138117	54.90595603	67.8699114
ENSMUSG00000028234	Rps20	chr4	3831334	3834683	4080	ribosomal protein S20	0.65647782	5.810532722	9.258823874	0.002343635	0.201557565	36.61819611	50.9756985	43.34097222	24.49501445	16.23175006	22.15711441
ENSMUSG00000031985	Gnpat	chr8	124863033	124863312	3587	glyceronephosphate O-acyltransferase	-0.519242102	6.399650193	9.255233096	0.002348234	0.201557565	54.39672929	41.29494963	45.28619875	57.60980089	42.51086236	53.28754644
ENSMUSG00000060913	Trim55	chr3	19644474	19644776	2659	tripartite motif-containing 55	-0.688218749	5.578044009	9.21351706	0.002402347	0.205794752	27.59962343	20.75269763	24.21997742	28.33367996	27.17790324	33.37262224
ENSMUSG00000032097	Ddx6	chr9	44604892	44604984	6065	DEAD (Asp-Glu-Ala-Asp) box polypeptide 6	-0.651380307	5.72351416	9.1880525	0.002435999	0.208265936	27.565402	28.53206442	25.89604074	33.24956071	29.82115874	34.78730983
ENSMUSG00000019689	1110001J03Rik	chr6	38533502	38533711	689	.	0.491073102	6.774682162	9.180781256	0.002445696	0.208683349	74.61486201	96.37742492	82.48137281	53.06724092	34.76765109	48.94058268
ENSMUSG00000014313	Cox6c	chr15	35925886	35926368	3567	cytochrome c oxidase subunit VIc	0.467049668	8.05979329	9.16850353	0.002462158	0.209675262	167.4409545	238.9044475	221.8786969	130.0429709	93.91790308	120.8039557
ENSMUSG00000027698	Nceh1	chr3	27182965	27183215	5253	neutral cholesterol ester hydrolase 1	-0.676810685	5.614934079	9.161524456	0.002471566	0.210063716	28.68338898	24.39054204	21.87927267	33.96290822	25.17461377	31.9330155
ENSMUSG00000024653	Scgb1a1	chr19	9083636	9083811	476	secretoglobin, family 1A, member 1 (uteroglobin)	7.923216515	7.426213815	9.121176776	0.002526674	0.214327204	633.1582879	0.079483401	0.823556015	0.194585383	0.679632819	0.814901336
ENSMUSG00000062328	Rpl17	chr18	75000477	75000543	775	ribosomal protein L17	0.408319801	7.840742749	9.113224962	0.002537681	0.214840454	157.4331199	198.8997335	173.0048684	116.0215343	79.02702108	107.9465986
ENSMUSG00000021606	Ndufs6	chr13	73319874	73320060	629	NADH dehydrogenase (ubiquinone) Fe-S protein 6	0.470882262	8.947292091	9.090246225	0.002569763	0.217132428	311.2905149	454.662085	408.1131831	243.7557188	172.1267205	227.5946672
ENSMUSG00000058056	Palld	chr8	61513246	61513524	8479	palladin, cytoskeletal associated protein	-1.004246077	4.573318529	9.066187444	0.002603794	0.219579865	12.74819646	8.016397747	8.685942344	15.531562	12.66665667	16.93148518
ENSMUSG00000019920	Lims1	chr10	58323466	58323687	4891	LIM and senescent cell antigen-like domains 1	-0.764645662	5.272321407	9.056001435	0.00261834	0.220069228	20.18174762	18.07327754	17.75672709	23.85888462	22.00109807	26.53893112
ENSMUSG00000029580	Actb	chr5	142903115	142903941	2679	actin, beta	0.358102772	7.787555745	9.055016166	0.002619751	0.220069228	160.4376926	179.9480469	162.191521	111.1728732	85.92511511	100.2772202
ENSMUSG00000017057	Il13ra1	chrX	36112110	36112275	3712	interleukin 13 receptor, alpha 1	-0.958349535	4.687373108	9.047153905	0.002631041	0.220590122	11.812951	11.59973859	9.482344771	17.09856816	15.3521421	16.33138654
ENSMUSG00000000708	Kat2b	chr17	53566861	53566915	4867	K(lysine) acetyltransferase 2B	-0.813122018	5.107705989	9.040061641	0.002641267	0.221020026	18.32178694	15.74021151	14.41461989	23.59517646	18.69101943	22.5575169
ENSMUSG00000092356	Gm20532	chr2	26586639	26586681	780	.	0.707413043	5.58186287	9.02456941	0.002663747	0.222471605	29.48957369	39.1272052	43.13150549	17.58892403	16.39603299	17.79296896
ENSMUSG00000030884	Uqcrc2	chr7	120635176	120635322	2506	ubiquinol cytochrome c reductase core protein 2	-0.359117396	8.718838991	9.004899909	0.002692567	0.224446201	267.5071825	257.606685	239.2939813	282.0984702	192.4807165	272.866925
ENSMUSG00000024290	Rock1	chr18	10064401	10066051	6187	Rho-associated coiled-coil containing protein kinase 1	-1.031664888	4.492092363	8.958576087	0.002761701	0.229767128	9.406953186	8.724780392	9.11782514	13.62709295	13.51643383	15.4449845
ENSMUSG00000078695	Cisd3	chr11	97685826	97685864	833	CDGSH iron sulfur domain 3	0.889600175	4.993830906	8.947934356	0.002777835	0.23066675	21.40815006	28.50337655	24.49338536	12.46466364	7.126365712	10.71976326
ENSMUSG00000039001	Rps21	chr2	180257377	180257447	810	ribosomal protein S21	0.52966459	7.972910438	8.93352356	0.002799837	0.232049203	157.7762181	237.1118236	205.5003279	121.6580922	79.01422888	115.7496509
ENSMUSG00000025492	Ifitm3	chr7	141009586	141009889	678	interferon induced transmembrane protein 3	0.495698861	7.343132819	8.924321376	0.002813979	0.232776208	101.9987113	147.9132243	131.0418315	78.73744186	59.04397698	66.9075702
ENSMUSG00000038332	Sesn1	chr10	41810574	41811300	3327	sestrin 1	-0.710939969	5.444941039	8.912962606	0.002831535	0.233690222	25.6486458	19.30995248	20.19954867	28.82409994	23.10271676	29.17061518
ENSMUSG00000064791	Snord14e	chr9	40804748	40804837	90	small nucleolar RNA, C/D box 14E	1.820450656	3.475578722	8.906066227	0.002842249	0.233690222	7.167202427	5.832858801	10.79220382	1.019969533	1.18749031	2.669697371
ENSMUSG00000041881	Ndufa7	chr17	33824591	33824680	1701	NADH dehydrogenase (ubiquinone) 1 alpha subcomplex, 7 (B14.5a)	0.52287929	6.541470103	8.905969537	0.002842399	0.233690222	61.38469902	82.13124418	72.58930135	45.91780583	27.23762293	40.90911237
ENSMUSG00000089571	Gm23008	chr9	20890757	20890836	80	.	4.284914839	2.445102163	8.903277031	0.002846593	0.233690222	2.516263198	2.340344581	3.031143666	0	0	0
ENSMUSG00000028393	Alad	chr4	62509169	62509310	1871	aminolevulinate, delta-, dehydratase	0.481016114	6.637301953	8.889926866	0.002867482	0.234638861	69.83356219	83.78658632	75.46673359	49.78017969	31.37365893	43.26763698
ENSMUSG00000030433	Sbk2	chr7	4956134	4957713	2426	SH3-binding domain kinase family, member 2	0.920269246	4.902109515	8.886814189	0.002872375	0.234638861	23.27901147	21.8233516	24.64331041	12.50565858	3.962704583	11.33130884
ENSMUSG00000075470	Alg10b	chr15	90224311	90224608	3727	asparagine-linked glycosylation 10B (alpha-1,2-glucosyltransferase)	-1.40232328	3.776629147	8.885534831	0.002874388	0.234638861	5.18290822	3.823902068	3.424671974	8.689166413	7.666925436	9.097308885
ENSMUSG00000090841	Myl6	chr10	128490860	128491033	665	myosin, light polypeptide 6, alkali, smooth muscle and non-muscle	0.400590106	8.420942317	8.851361067	0.002928704	0.238623329	218.1396171	291.2969972	286.2956154	170.5830127	132.6432026	153.2799129
ENSMUSG00000005534	Insr	chr8	3150922	3156023	9633	insulin receptor	-0.815482935	5.071711849	8.84600488	0.002937311	0.238875604	18.4142199	13.69910522	14.98518897	21.03658046	19.69090418	22.38278266
ENSMUSG00000020836	Coro6	chr11	77462411	77462754	3011	coronin 6	0.776182416	7.20015615	8.828199748	0.002966108	0.240023305	99.33725907	97.20075757	172.8114178	50.43007728	54.53308756	56.63817927
ENSMUSG00000033060	Lmo7	chr14	101729957	101730225	11951	LIM domain only 7	-0.700326633	5.471904456	8.825847461	0.002969934	0.240023305	24.16749536	19.5404674	23.06088623	30.52748671	24.04533749	27.91236506
ENSMUSG00000003970	Rpl8	chr15	76904071	76904109	862	ribosomal protein L8	0.39236076	8.831169369	8.824718628	0.002971772	0.240023305	327.3358102	403.8697117	325.9220543	230.8599986	163.4698061	218.4511582
ENSMUSG00000029685	Asb15	chr6	24528144	24528269	4497	ankyrin repeat and SOCS box-containing 15	-1.163926553	4.184668069	8.823612864	0.002973573	0.240023305	8.464445352	5.512557306	5.938831235	12.17478084	10.3184671	11.75284114
ENSMUSG00000042099	Kank3	chr17	33810520	33810565	3118	KN motif and ankyrin repeat domains 3	0.834287226	5.132072448	8.811752086	0.002992965	0.241139514	21.83897019	28.22550109	31.72350839	12.05225301	11.05215012	11.54346672
ENSMUSG00000064057	Scgb3a1	chr11	49663610	49663715	598	secretoglobin, family 3A, member 1	3.786217197	4.28151285	8.782469299	0.003041392	0.244248481	50.35887014	2.40520221	3.607010359	1.162152264	0.902016847	0.811160136
ENSMUSG00000073557	Ppp1r12b	chr1	134754658	134760495	14983	protein phosphatase 1, regulatory (inhibitor) subunit 12B	-0.76778991	5.220027648	8.781611656	0.003042822	0.244248481	20.4143775	16.27723401	17.08368268	24.74362087	20.59329624	24.33315838
ENSMUSG00000024431	Nr3c1	chr18	39410545	39414634	7425	nuclear receptor subfamily 3, group C, member 1	-0.948304828	4.673754735	8.771516603	0.003059709	0.245150018	11.82392958	10.73690592	10.12375861	16.96732915	14.11523966	17.05111912
ENSMUSG00000032047	Acat1	chr9	53580522	53582665	3758	acetyl-Coenzyme A acetyltransferase 1	-0.424787366	7.528025155	8.768027873	0.003065567	0.245166203	118.9720568	109.1616654	96.61534571	128.5712433	86.31418164	117.0053288
ENSMUSG00000040824	Snrpd2	chr7	19149722	19149894	613	small nuclear ribonucleoprotein D2	0.577067439	6.546069404	8.763279059	0.00307356	0.245352691	59.21988553	87.37413489	73.09696747	44.97251657	26.31142008	40.51678825
ENSMUSG00000025326	Ube3a	chr7	59228752	59229271	5097	ubiquitin protein ligase E3A	-1.043950189	4.431749709	8.737068352	0.003118054	0.24844702	8.779576944	8.708671001	8.312516111	12.89027012	13.22684382	14.57273529
ENSMUSG00000037458	Azin1	chr15	38487430	38490472	6231	antizyme inhibitor 1	-0.935949509	4.6984437	8.714964663	0.003156085	0.251015919	12.33631141	10.79855719	10.36931291	16.46493019	14.42671155	18.01797262
ENSMUSG00000030409	Dmpk	chr7	19083849	19084154	4330	dystrophia myotonica-protein kinase	0.47653083	7.422616218	8.684973508	0.003208442	0.25471272	123.3351258	116.2706532	161.4633051	83.90197311	62.35187809	72.19278389
ENSMUSG00000090889	Gm17428	chr14	54976933	54977025	93	.	1.442167216	6.52998291	8.666938439	0.003240351	0.256775624	62.44615732	63.32374901	134.776256	11.84900776	36.21213803	21.19285296
ENSMUSG00000053565	Eif3k	chr7	28971373	28971438	773	eukaryotic translation initiation factor 3, subunit K	0.454328129	6.981328411	8.65004569	0.003270532	0.258694271	88.26817227	109.5771103	93.2605365	63.91677292	40.13916698	57.18878082
ENSMUSG00000074652	Myh7b	chr2	155611212	155611261	6634	myosin, heavy chain 7B, cardiac muscle, beta	1.274569839	5.217371201	8.631731141	0.003303575	0.260831981	22.16647738	21.31389022	51.85023645	8.582271146	12.01137053	8.626562737
ENSMUSG00000027332	Ivd	chr2	118861954	118862167	5505	isovaleryl coenzyme A dehydrogenase	-0.521645684	6.328791777	8.615525107	0.003333097	0.262684399	53.30492906	41.55620571	38.95542601	54.47491293	40.46913491	50.95349686
ENSMUSG00000033020	Polr2f	chr15	79141351	79141434	543	polymerase (RNA) II (DNA directed) polypeptide F	0.522322434	6.367628059	8.610156022	0.003342937	0.262981728	56.27456125	72.34246017	61.92225328	39.9250574	24.53237105	36.08410079
ENSMUSG00000073639	Rab18	chr18	6765205	6765332	2257	RAB18, member RAS oncogene family	-0.603140419	5.843283396	8.604490717	0.003353351	0.263323122	32.47717953	30.03870619	28.7276708	38.86567253	29.64755204	36.77490394
ENSMUSG00000097815	Gm26809	chr6	18844220	18844398	2981	.	-0.923038532	4.715938429	8.595961217	0.003369093	0.264080872	14.58571961	7.971769297	11.59275227	15.20496835	14.98439945	19.21054066
ENSMUSG00000020469	Myl7	chr11	5896637	5896781	590	myosin, light polypeptide 7, regulatory	1.420048985	10.44184427	8.545462367	0.003463846	0.27067513	1098.199443	1477.15422	1575.499236	421.6038023	120.6779493	672.8396274
ENSMUSG00000039615	Stub1	chr17	25830636	25831010	1672	STIP1 homology and U-Box containing protein 1	0.481183654	6.531161365	8.544482729	0.003465711	0.27067513	67.41930923	74.76204884	69.97321774	44.49457049	31.1008184	39.58524495
ENSMUSG00000061787	Rps17	chr7	81342732	81342849	1274	ribosomal protein S17	0.462096409	7.555058957	8.541056606	0.00347224	0.270697341	121.6189932	172.2317397	144.9642675	91.03368075	66.32016963	84.29627031
ENSMUSG00000029068	Ccnl2	chr4	155812489	155812809	5278	cyclin L2	0.929944483	4.869457887	8.530866089	0.003491735	0.271317265	17.87600279	19.09683938	31.10542519	7.850519429	10.57280277	8.504596846
ENSMUSG00000031633	Slc25a4	chr8	46206797	46207620	2353	solute carrier family 25 (mitochondrial carrier, adenine nucleotide translocator), member 4	0.308159539	11.23458941	8.530357644	0.003492711	0.271317265	1758.041264	1964.210246	1792.106649	1316.928203	885.9996869	1195.371855
ENSMUSG00000024601	Isoc1	chr18	58659482	58659797	2563	isochorismatase domain containing 1	-0.800199081	5.071092704	8.520912715	0.003510884	0.272241078	19.85708514	14.00318344	13.52098141	22.8423052	17.57476397	22.39921908
ENSMUSG00000068220	Lgals1	chr15	78926725	78926804	800	lectin, galactose binding, soluble 1	0.493552211	7.722404044	8.51254705	0.00352706	0.273007068	130.1784525	192.1238829	176.0651718	103.2461294	70.2872698	95.23587102
ENSMUSG00000103405	Unspecified	chr1	34160330	34160496	7920	.	-0.958525474	4.608766368	8.507733163	0.003536403	0.273242313	10.59613331	8.988979597	11.28889589	12.02839086	17.46912033	16.31066793
ENSMUSG00000058351	Smim4	chr14	31088869	31089026	592	small integral membrane protein 4	0.733265434	5.403811738	8.470083298	0.003610349	0.278459407	27.42769318	37.91358221	33.03997711	17.45214311	11.57152236	15.73185581
ENSMUSG00000020218	Wif1	chr10	121033960	121034490	2427	Wnt inhibitory factor 1	-1.03539121	4.411105876	8.461335207	0.003627754	0.279304878	9.821510019	10.22792271	5.420104341	17.31721748	11.54941925	11.06648936
ENSMUSG00000029190	D5Ertd579e	chr5	36584788	36584836	8215	DNA segment, Chr 5, ERATO Doi 579, expressed	-0.895277049	4.769637916	8.441740989	0.00366705	0.281829706	13.96654706	11.03813153	11.04493264	17.12645044	15.21096172	18.79433156
ENSMUSG00000032601	Prkar2a	chr9	108689314	108689572	6378	protein kinase, cAMP dependent regulatory, type II alpha	-0.944825163	4.631632582	8.426891732	0.003697118	0.283427463	12.94666526	9.640355908	9.060358791	16.44199201	13.73004258	16.33073008
ENSMUSG00000018286	Psmb6	chr11	70525367	70525495	1872	proteasome (prosome, macropain) subunit, beta type 6	0.535603495	6.221033689	8.425024349	0.003700917	0.283427463	50.66596035	65.22026795	55.94717642	34.44098937	23.25084472	32.11561841
ENSMUSG00000019818	Cd164	chr10	41519414	41519700	4449	CD164 antigen	-0.655511266	5.585229547	8.414275034	0.003722862	0.284605262	27.33442157	24.02613524	22.57704787	32.80932558	23.8585483	31.85002958
ENSMUSG00000089838	Gm2962	chr1	170925309	170925644	336	ubiquinol-cytochrome c reductase binding protein pseudogene	-0.845069889	4.911908622	8.404762568	0.003742393	0.285143991	13.42654149	13.27537893	14.42536561	18.86640974	19.39978607	18.02243774
ENSMUSG00000022265	Ank	chr15	27466677	27467099	3608	progressive ankylosis	-0.534429574	6.144900618	8.404435627	0.003743066	0.285143991	46.41093732	35.31877622	34.94054484	48.3374838	33.8347544	46.13819967
ENSMUSG00000017309	Cd300lg	chr11	102041509	102041633	2737	CD300 molecule like family member G	0.635510835	5.76117588	8.395949356	0.003760581	0.285975659	33.1407854	42.92626181	49.62462647	26.72986993	14.48451932	20.03521097
ENSMUSG00000064493	Snora28	chr12	111540941	111541067	127	small nucleolar RNA, H/ACA box 28	-0.88827489	4.782121603	8.390668863	0.003771521	0.28630534	14.01244068	8.293596108	14.19427745	15.22782638	17.30674355	18.97987975
ENSMUSG00000017291	Taok1	chr11	77529162	77538328	12421	TAO kinase 1	-1.062564113	4.337603771	8.384256244	0.003784851	0.286425755	8.167787909	7.618121171	7.894199097	11.66006146	12.42682512	13.7762574
ENSMUSG00000081344	Gm14303	chr2	172509521	172509691	171	ribosomal protein S29 pseudogene	0.710999246	7.856407086	8.383549283	0.003786323	0.286425755	152.8629893	219.1052367	205.2683441	118.9895271	49.94708518	102.5443177
ENSMUSG00000020300	Cpeb4	chr11	31872211	31873412	6369	cytoplasmic polyadenylation element binding protein 4	-1.126089263	4.194818743	8.350315385	0.003856204	0.291203857	7.909519822	6.166165018	6.35198282	11.37994579	11.09455233	11.72378531
ENSMUSG00000058690	Ccser2	chr14	36874936	36879762	8715	coiled-coil serine rich 2	-0.762913002	5.167491215	8.337998578	0.003882434	0.292674788	18.3987456	16.45560825	16.91841392	23.55040139	19.78112803	23.52494687
ENSMUSG00000090247	Bloc1s1	chr10	128917882	128918138	1288	biogenesis of lysosomal organelles complex-1, subunit 1	0.576037773	6.015845541	8.320677501	0.00391963	0.294889796	40.9215843	58.94400213	49.56166806	30.53103526	19.11407988	26.2732188
ENSMUSG00000044086	Lmod3	chr6	97238528	97238871	2242	leiomodin 3 (fetal)	-0.576858888	5.918878295	8.317994497	0.003925424	0.294889796	34.0028715	33.11311081	30.29900397	43.84300156	30.92980781	35.59112466
ENSMUSG00000002416	Ndufb2	chr6	39592574	39592712	5628	NADH dehydrogenase (ubiquinone) 1 beta subcomplex, 2	0.660543795	5.641855383	8.278388485	0.004011972	0.300870139	30.98718451	43.82053044	40.84338199	21.75738704	14.93550169	18.67924978
ENSMUSG00000024661	Fth1	chr19	9982703	9982983	866	ferritin heavy polypeptide 1	0.380009408	10.83431987	8.27324103	0.004023362	0.301123534	1339.505287	1556.730811	1368.640028	1026.877562	636.0304936	842.9290779
ENSMUSG00000030852	Tacc2	chr7	130577484	130577516	9537	transforming, acidic coiled-coil containing protein 2	-0.595016101	5.825023708	8.267870752	0.00403528	0.301123534	33.84846229	25.77392189	30.71478406	39.55290638	27.10604127	36.99918416
ENSMUSG00000097296	Gm26532	chr8	84208920	84209609	690	.	1.348178781	3.95672717	8.267400864	0.004036325	0.301123534	8.848798221	9.601847882	16.20236215	3.223753197	5.0043007	1.89853732
ENSMUSG00000047843	Bri3	chr5	144244437	144244615	1648	brain protein I3	0.595662386	5.910739443	8.264338578	0.004043139	0.301123534	44.94116264	49.17959511	44.84622089	29.60695067	16.84162273	23.1892925
ENSMUSG00000020108	Ddit4	chr10	59949675	59951029	1685	DNA-damage-inducible transcript 4	0.676660172	5.573900806	8.246237067	0.004083657	0.303619535	42.45589706	31.43724076	36.46433469	24.27781573	10.70361225	17.26245955
ENSMUSG00000070583	Fv1	chr4	147868979	147870358	1380	Friend virus susceptibility 1	-1.425670218	3.656712535	8.239082056	0.004099786	0.304296799	4.811328458	2.580649332	3.5912797	5.981704015	7.864006252	9.077357695
ENSMUSG00000017778	Cox7c	chr13	86044816	86044908	1131	cytochrome c oxidase subunit VIIc	0.456923286	8.039023947	8.214020473	0.004156795	0.308000728	173.1366908	235.486216	208.2604558	136.7250237	82.85996876	122.8447567
ENSMUSG00000030647	Ndufc2	chr7	97400003	97400357	754	NADH dehydrogenase (ubiquinone) 1, subcomplex unknown, 2	0.373673493	7.41603666	8.20932071	0.004167575	0.308272537	118.5109974	139.5521125	130.2082965	86.73185958	60.54313181	80.05838972
ENSMUSG00000022965	Ifngr2	chr16	91547072	91547232	3313	interferon gamma receptor 2	-0.559168522	5.983284275	8.189201546	0.004214047	0.311178989	38.05737991	33.56621913	31.16077884	44.81217983	31.48264708	38.72124556
ENSMUSG00000049134	Nrap	chr19	56320035	56320302	5507	nebulin-related anchoring protein	-0.364076088	7.413371875	8.177156949	0.00424212	0.312719242	108.8357841	98.45967318	99.22537941	110.0730083	86.51992311	102.7962417
ENSMUSG00000000056	Narf	chr11	121237253	121237351	4806	nuclear prelamin A recognition factor	-0.715945526	5.307708989	8.162687317	0.004276096	0.314688756	22.777338	18.60581245	17.26370944	24.17457225	21.87309227	27.2204721
ENSMUSG00000065990	Aurkaip1	chr4	155831272	155831456	1766	aurora kinase A interacting protein 1	0.619767053	5.787070653	8.147327273	0.004312467	0.316687348	38.31811736	47.48316776	41.74023776	23.92656882	17.49044868	21.4207331
ENSMUSG00000042842	Serpinb6b	chr13	32965209	32965543	2200	serine (or cysteine) peptidase inhibitor, clade B, member 6b	-0.688112304	5.410246652	8.145058566	0.004317866	0.316687348	22.70604572	20.48125818	20.88225244	30.93204741	22.63353295	24.92340193
ENSMUSG00000050299	Gm9843	chr16	76403209	76403712	504	predicted gene 9843	0.689965922	5.504690335	8.131586604	0.004350066	0.318510098	32.20717239	39.94064502	32.96323719	21.59608758	11.34112033	16.35652211
ENSMUSG00000072946	Ptgr2	chr12	84285232	84285476	5929	prostaglandin reductase 2	-0.613888345	5.716763709	8.128420856	0.004357668	0.318528665	30.47979739	26.96787348	25.33892981	35.41298097	27.76254223	33.08605925
ENSMUSG00000024120	Lrpprc	chr17	84705247	84705472	8504	leucine-rich PPR-motif containing	-0.829016371	4.913331497	8.106807279	0.004409933	0.321806331	15.5001813	13.33773521	12.62687847	20.35321919	15.45007969	20.31518849
ENSMUSG00000092655	Gm25238	chr19	60580529	60580617	89	.	-1.783614023	3.206757387	8.092511085	0.004444854	0.323809448	1.358782127	1.685048098	2.728029299	4.640861374	4.202396265	7.018337756
ENSMUSG00000026664	Phyh	chr2	4919019	4919144	1893	phytanoyl-CoA hydroxylase	-0.358951009	7.724334277	8.057952946	0.004530434	0.329490269	134.0631552	126.4920412	121.5687059	144.9350318	97.05005947	130.7066354
ENSMUSG00000027238	Frmd5	chr2	121545529	121548023	7234	FERM domain containing 5	-0.848346542	4.845219	8.049424431	0.004551811	0.330490477	16.98712417	10.11902242	11.89096503	17.34469821	15.74249421	20.42261294
ENSMUSG00000005779	Psmb4	chr3	94884093	94884440	1384	proteasome (prosome, macropain) subunit, beta type 4	0.420235085	7.073999581	8.040278684	0.00457485	0.331581473	92.44623813	116.0128241	99.76905419	66.4464123	45.56533217	62.72651551
ENSMUSG00000058997	Vwa8	chr14	78849178	78849443	6928	von Willebrand factor A domain containing 8	-0.784848249	5.043699842	8.037395674	0.004582137	0.331581473	18.49034013	14.04591796	14.16653922	25.00934676	15.30703973	20.94585453
ENSMUSG00000029020	Mfn2	chr4	147873599	147875458	5194	mitofusin 2	-0.44517194	7.83732733	8.024579585	0.004614674	0.333379406	157.3650176	125.5563558	116.9812572	152.8134257	115.0091795	146.7288287
ENSMUSG00000059895	Ptp4a3	chr15	73723145	73723515	4619	protein tyrosine phosphatase 4a3	0.498313498	6.345765288	8.011818887	0.004647304	0.335100839	58.52468732	63.82119672	64.059088	40.73310145	25.43658222	33.8226387
ENSMUSG00000093710	Mir5625	chr5	30647936	30648015	80	microRNA 5625	-1.420224398	3.632395543	8.00922559	0.004653964	0.335100839	3.522768477	4.212620245	3.031143666	5.729458486	4.669329184	11.99715856
ENSMUSG00000023046	Igfbp6	chr15	102144362	102144884	1112	insulin-like growth factor binding protein 6	0.6985254	5.451063126	7.999270714	0.004679619	0.336389356	28.20113848	38.79925439	34.1481619	19.222256	12.42757155	15.49767719
ENSMUSG00000029167	Ppargc1a	chr5	51454249	51458283	6641	peroxisome proliferative activated receptor, gamma, coactivator 1 alpha	-1.116645853	4.1611753	7.992427514	0.004697339	0.336861006	8.217747371	5.240088598	6.476297198	10.85802255	10.73783018	11.56555346
ENSMUSG00000021843	Ktn1	chr14	47648448	47648577	9582	kinectin 1	-0.736912516	5.202349516	7.990738416	0.004701724	0.336861006	20.24773951	15.7541359	17.70898953	23.91862081	20.48919549	23.69848819
ENSMUSG00000022371	Col14a1	chr15	55307750	55307984	7013	collagen, type XIV, alpha 1	-1.00749432	4.404397189	7.982762886	0.004722481	0.337789904	7.218166816	10.03245061	8.387114885	14.25208925	11.26989931	13.89628105
ENSMUSG00000024687	Osbp	chr19	11965844	11966296	4578	oxysterol binding protein	-0.678296594	5.419419808	7.968997538	0.004758528	0.339664982	24.9352396	19.37492517	20.43966569	29.81745831	22.67901619	26.28383819
ENSMUSG00000003226	Ranbp2	chr10	58446852	58447051	9477	RAN binding protein 2	-1.102252447	4.187512361	7.965942297	0.004766567	0.339664982	7.664116111	6.324263924	6.527928308	10.24338678	10.87114929	12.66233125
ENSMUSG00000065818	Snord35a	chr7	45126346	45126435	90	small nucleolar RNA, C/D box 35A	2.130530739	3.11225035	7.963802818	0.004772204	0.339664982	3.583601214	4.166327715	9.173373247	1.019969533	0.593745155	1.067878948
ENSMUSG00000027248	Pdia3	chr2	121413775	121414205	3139	protein disulfide isomerase associated 3	-0.49101328	6.300236314	7.93114511	0.004859104	0.344592445	43.2949528	47.42820093	41.94214727	50.19224594	38.49264968	52.85932777
ENSMUSG00000025825	Iscu	chr5	113772748	113772944	2176	iron-sulfur cluster assembly enzyme	0.692026757	5.463222886	7.929958557	0.004862291	0.344592445	31.56968304	36.10236836	34.26264451	19.121969	11.04442355	17.56506354
ENSMUSG00000076619	Ighj3	chr12	113429085	113429132	48	immunoglobulin heavy joining 3	2.735288556	2.786341588	7.921583723	0.004884849	0.344592445	4.991444548	3.094986303	4.008532848	0	1.102669574	0
ENSMUSG00000022905	Kpna1	chr16	35978750	35978850	8486	karyopherin (importin) alpha 1	-1.033750601	4.332842333	7.921048504	0.004886295	0.344592445	9.860656438	7.089531632	6.937236754	12.40187769	10.89910984	14.12942131
ENSMUSG00000047675	Rps8	chr4	117153827	117153987	1726	ribosomal protein S8	0.407207738	7.389133085	7.920938425	0.004886592	0.344592445	114.2887619	145.5732273	124.4815408	84.80925591	57.3471182	77.87663363
ENSMUSG00000057322	Rpl38	chr11	114668524	114668609	542	ribosomal protein L38	0.556497327	7.225791385	7.919997913	0.004889133	0.344592445	94.96460721	144.6022629	116.0241411	73.33073773	42.98583709	67.82702957
ENSMUSG00000062611	Rps3a2	chr14	88123017	88123808	792	ribosomal protein S3A2	0.604961177	5.810476374	7.915785404	0.00490053	0.344835027	40.35223088	47.66688709	41.36421727	27.21312155	14.03574613	23.16071883
ENSMUSG00000030996	Art1	chr7	102101743	102101791	1417	ADP-ribosyltransferase 1	0.344852415	7.863724788	7.900861679	0.004941125	0.347014625	162.5076593	171.4132409	194.8944147	124.956338	88.28588487	102.6252003
ENSMUSG00000021832	Psmc6	chr14	45329824	45329932	1564	proteasome (prosome, macropain) 26S subunit, ATPase, 6	-0.487734971	6.312993698	7.898523649	0.004947516	0.347014625	43.70676822	46.12617286	44.24113969	52.84354612	38.49479372	51.38271854
ENSMUSG00000028996	Rbp7	chr4	149449687	149449923	718	retinol binding protein 7, cellular	0.752896659	5.241007258	7.888385402	0.004975326	0.348069215	21.60066719	30.6894365	35.10393195	14.7165006	8.266187766	16.21869001
ENSMUSG00000086567	Gm2830	chr13	54499705	54500089	385	predicted gene 2830	0.684857098	6.523695803	7.887191318	0.004978612	0.348069215	49.6342694	85.74755769	86.63259883	43.76356321	28.69511884	32.09861528
ENSMUSG00000059495	Arhgef12	chr9	42963842	42969192	10483	Rho guanine nucleotide exchange factor (GEF) 12	-0.613315747	5.677679987	7.884074	0.004987201	0.348108215	28.83847873	24.2872585	27.31099763	31.80521649	28.11313084	33.57722488
ENSMUSG00000036450	Hif1an	chr19	44562850	44563054	6606	hypoxia-inducible factor 1, alpha subunit inhibitor	-0.84855556	4.815446511	7.870923392	0.005023599	0.350079148	14.71482688	11.21856413	12.15907474	17.30050184	16.47829278	18.50289788
ENSMUSG00000028108	Ecm1	chr3	95734147	95734470	2521	extracellular matrix protein 1	0.681268463	5.492953891	7.868049352	0.00503159	0.350079148	30.79080038	42.15292804	31.03593047	21.08813297	11.44030613	16.53010558
ENSMUSG00000036751	Cox6b1	chr7	30616974	30617162	505	cytochrome c oxidase, subunit VIb polypeptide 1	0.412351095	10.4517482	7.85792301	0.005059848	0.351481069	918.2252183	1239.45944	1146.192832	745.197602	476.0263776	672.9410139
ENSMUSG00000021929	Kpna3	chr14	61365186	61367729	4167	karyopherin (importin) alpha 3	-0.871606612	4.739390173	7.826569836	0.005148371	0.357058072	13.43785971	11.25218359	10.86237386	18.72823616	14.0780851	16.79846862
ENSMUSG00000065353	Snora73b	chr4	132352322	132352526	205	small nucleolar RNA, H/ACA box 73b	-1.16921225	4.608628805	7.821989041	0.005161436	0.357392346	10.68556818	6.809721076	10.96508864	9.912519439	23.08112234	15.09545387
ENSMUSG00000031353	Rbbp7	chrX	162760402	162760707	2909	retinoblastoma binding protein 7, chromatin remodeling factor	-0.526106279	6.082401832	7.789292425	0.005255677	0.362886743	39.93698808	37.87449604	34.05255542	46.74352126	32.3813509	43.1953365
ENSMUSG00000015337	Endog	chr2	30171493	30172066	1063	endonuclease G	0.581130652	5.894756366	7.788655864	0.00525753	0.362886743	44.51799337	48.63913507	43.70487541	27.95857275	16.24986741	25.07056597
ENSMUSG00000024205	Rpl36-ps2	chr11	76601319	76601629	311	ribosomal protein L36, pseudogene 2	1.177219228	4.167891968	7.771183529	0.005308626	0.365830974	9.014996803	18.47071954	12.90567707	5.057348933	3.636689076	4.6719704
ENSMUSG00000030934	Oat	chr7	132557475	132558330	2155	ornithine aminotransferase	-0.397728174	7.04238255	7.764235304	0.005329085	0.366657989	83.26637041	78.55286258	71.31088833	87.78030001	61.14804001	84.33123267
ENSMUSG00000021133	4933426M11Rik	chr12	80790532	80790815	5001	.	-0.678560353	5.379121465	7.739630626	0.005402185	0.371098434	24.34235633	19.25997849	19.20201031	26.78561932	22.46782946	27.17924851
ENSMUSG00000060591	Ifitm2	chr7	140954839	140955173	627	interferon induced transmembrane protein 2	0.421694277	6.982973628	7.726791889	0.005440734	0.373155121	84.64260637	108.2468995	96.09787286	60.5972345	42.07176061	60.96772583
ENSMUSG00000032330	Cox7a2	chr9	79755241	79755605	754	cytochrome c oxidase subunit VIIa 2	0.42879835	8.939392528	7.720200117	0.005460634	0.373928365	318.9268619	446.8781034	387.5030121	250.913856	165.0265508	236.6999658
ENSMUSG00000091271	Gm17104	chr7	30564737	30564802	323	.	0.812650695	5.022008189	7.716881806	0.00547068	0.374025419	20.00429242	25.86080762	28.94742201	12.46157221	9.505420124	10.19758477
ENSMUSG00000067847	Romo1	chr2	156144039	156144280	747	reactive oxygen species modulator 1	0.489194857	6.538559802	7.712528231	0.005483889	0.374338067	57.98439236	81.25063139	74.57585977	45.47795972	30.55485596	39.42943147
ENSMUSG00000006360	Crip1	chr12	113152012	113152153	445	cysteine-rich protein 1 (intestinal)	0.532991816	7.801136809	7.706759348	0.005501443	0.374945809	141.9409401	217.6205615	172.3062452	105.9281811	67.84137468	106.2192373
ENSMUSG00000034290	Nek9	chr12	85299514	85301926	5386	NIMA (never in mitosis gene a)-related expressed kinase 9	-0.526338287	6.065619939	7.698385951	0.005527023	0.376097847	41.32342228	34.61277098	34.50169596	42.81618902	34.90388263	43.05948794
ENSMUSG00000057604	Lmcd1	chr6	112273758	112273972	1730	LIM and cysteine-rich domains 1	0.673990622	5.490121553	7.691175199	0.005549148	0.377011517	36.26558883	35.11003598	32.19736486	20.64392408	10.95598729	17.51543565
ENSMUSG00000070003	Ssbp4	chr8	70597491	70597768	1474	single stranded DNA binding protein 4	0.815592502	5.00840898	7.688348846	0.005557845	0.377011517	22.634086	26.06398126	25.36789821	13.18319265	9.304288486	9.289460873
ENSMUSG00000028964	Park7	chr4	150897133	150897471	2479	Parkinson disease (autosomal recessive, early onset) 7	0.502725555	6.264155887	7.683822404	0.005571803	0.37736774	53.30480368	64.98816047	57.53941797	36.34093866	25.33783509	32.34661312
ENSMUSG00000029571	Tmem106b	chr6	13069759	13069795	6931	transmembrane protein 106B	-0.905091162	4.619860685	7.677497351	0.005591366	0.377925482	11.60218034	9.861250537	10.41310664	15.43829534	13.76491762	16.35270516
ENSMUSG00000047126	Cltc	chr11	86694351	86695690	8499	clathrin, heavy polypeptide (Hc)	-0.720360497	5.20801099	7.672581952	0.005606617	0.377925482	18.71762344	18.72038877	16.8630724	22.60918464	19.73078018	25.72331938
ENSMUSG00000034088	Hdlbp	chr1	93405940	93408259	11320	high density lipoprotein (HDL) binding protein	-0.494527809	6.234109429	7.670406955	0.00561338	0.377925482	48.96944685	39.69522921	37.59721256	47.39245503	37.69413748	49.96189711
ENSMUSG00000063316	Rpl27	chr11	101442298	101442456	1535	ribosomal protein L27	0.60825619	5.753594133	7.669914163	0.005614913	0.377925482	33.88993703	47.98437748	42.23117231	22.84173957	16.74392262	22.04829364
ENSMUSG00000090625	Gm20721	chr2	174330319	174330434	1484	.	0.329843609	9.462526121	7.648450454	0.005682111	0.381855462	495.2554976	588.669	531.9161128	385.8634032	249.9243285	344.4057026
ENSMUSG00000021796	Bmpr1a	chr14	34410734	34414669	6351	bone morphogenetic protein receptor, type 1A	-0.90634567	4.609813729	7.639409157	0.005710662	0.383006745	11.94282213	9.741021121	9.926041115	16.46073784	12.70812796	16.04827716
ENSMUSG00000020361	Hspa4	chr11	53259814	53261815	5528	heat shock protein 4	-0.628586908	5.566869943	7.63743542	0.005716914	0.383006745	26.50473004	23.82884756	23.35773323	31.33357842	23.84430716	31.40807939
ENSMUSG00000033953	Ppp3r1	chr11	17159263	17159542	3228	protein phosphatase 3, regulatory subunit B, alpha isoform (calcineurin B, type I)	-0.694717039	5.295386174	7.621245024	0.005768465	0.38497946	21.56209234	19.24445997	17.79259741	25.38173176	21.2174252	25.53566776
ENSMUSG00000031016	Wee1	chr7	110122350	110122925	1941	WEE 1 homolog 1 (S. pombe)	-1.236461025	3.87225237	7.61806125	0.005778658	0.38497946	6.716945632	4.177912766	3.767546128	8.603038592	8.179741443	9.857809428
ENSMUSG00000026028	Trak2	chr1	58900449	58904182	7088	trafficking protein, kinesin binding 2	-0.578410467	5.790725667	7.618047831	0.005778701	0.38497946	32.35086012	27.30269956	28.94043101	34.95866799	29.61062117	35.92217342
ENSMUSG00000029309	Sparcl1	chr5	104079111	104079577	3114	SPARC-like 1	-0.369180576	8.325654101	7.616613825	0.005783298	0.38497946	156.6677973	215.2615136	208.6824185	201.6204718	162.9770409	203.5101307
ENSMUSG00000002395	Use1	chr8	71366848	71367078	2203	unconventional SNARE in the ER 1 homolog (S. cerevisiae)	0.652032703	5.562107998	7.61428624	0.005790768	0.38497946	29.81429385	40.04665126	38.90041053	21.18287905	13.998	17.19556437
ENSMUSG00000032536	Trak1	chr9	121366958	121367191	4883	trafficking protein, kinesin binding 1	-0.531968438	6.019769456	7.609009951	0.005807736	0.38551629	41.25589713	32.55724074	32.7866224	42.46521187	33.14420642	41.43551798
ENSMUSG00000073002	Vamp5	chr6	72368049	72369470	1648	vesicle-associated membrane protein 5	0.67239988	5.479272239	7.594591979	0.005854364	0.388017242	30.03493543	37.5457124	35.10869484	20.03816433	13.27015021	15.43988471
ENSMUSG00000024145	Pigf	chr17	86997256	86997567	988	phosphatidylinositol glycan anchor biosynthesis, class F	-0.938342469	4.511847518	7.569442518	0.005936614	0.392867917	10.13934489	9.545482275	9.135726025	13.93666156	11.69119631	16.55644273
ENSMUSG00000046330	Rpl37a	chr1	72711260	72711323	584	ribosomal protein L37a	0.556390854	7.972544074	7.554019116	0.005987638	0.395640487	154.7618002	246.4706891	202.8814405	125.5015845	74.16536705	113.7053774
ENSMUSG00000040883	Tmem205	chr9	21921010	21921349	862	transmembrane protein 205	0.525588655	6.119296241	7.543513778	0.006022648	0.397348085	49.17122343	57.50739178	52.40471578	33.01841116	24.85542436	25.84254681
ENSMUSG00000034566	Atp5h	chr11	115415689	115415879	1465	ATP synthase, H+ transporting, mitochondrial F0 complex, subunit D	0.392363558	9.33621314	7.533827633	0.006055113	0.398882844	421.0370866	571.0313064	515.396564	339.3906875	224.1209756	311.2513846
ENSMUSG00000019054	Fis1	chr5	136953275	136953590	1714	fission, mitochondrial 1	0.561005588	5.941779287	7.52804409	0.006074582	0.399558182	40.50200719	53.18955032	47.27205522	27.439262	19.59601357	25.32834518
ENSMUSG00000043483	Gm6863	chr12	96922420	96923061	642	nascent polypeptide-associated complex alpha polypeptide pseudogene	0.586059067	5.823854281	7.518036276	0.006108423	0.400568453	40.00271487	47.28879149	42.76599585	26.63262592	15.54541165	23.42524505
ENSMUSG00000103409	RP23-456B9.23	chr9	107593841	107594011	369	.	-0.518715094	6.072971035	7.518036107	0.006108424	0.400568453	41.53466447	31.86790288	37.95647252	40.5134655	33.87877761	46.75000867
ENSMUSG00000084523	Mir1903	chr8	128359241	128359320	80	microRNA 1903	-1.080172459	4.163623841	7.513509147	0.006123795	0.400969814	7.548789594	6.08489591	6.668516064	10.31302527	10.00570539	12.59701648
ENSMUSG00000058135	Gstm1	chr3	108012255	108012778	1394	glutathione S-transferase, mu 1	0.382690431	7.24465196	7.483689959	0.006226035	0.40704934	114.0208142	121.1060375	109.402775	81.14022143	50.11890108	69.38227697
ENSMUSG00000007721	Ccdc124	chr8	70868227	70868645	911	coiled-coil domain containing 124	0.602446347	5.741766435	7.465638924	0.006288771	0.410531715	36.24908898	43.81679347	42.80493341	23.96760644	15.40352014	21.89678758
ENSMUSG00000003346	Abhd17a	chr10	80583654	80584063	1547	abhydrolase domain containing 17A	0.682879722	5.41512571	7.457798968	0.006316219	0.411585554	32.0999111	35.02352878	30.95996042	18.97716569	11.79742473	15.4428541
ENSMUSG00000039481	Nrtn	chr17	56751325	56751830	1023	neurturin	0.685065592	5.406716125	7.455609893	0.006323905	0.411585554	34.43398066	32.47090976	30.59442233	18.98946207	12.03029734	14.8517559
ENSMUSG00000026170	Cyp27a1	chr1	74713574	74713891	2173	cytochrome P450, family 27, subfamily a, polypeptide 1	1.045142625	4.377702797	7.43694824	0.006389815	0.415251768	13.89407851	16.28853992	16.78227408	6.596256506	4.597837943	5.900350473
ENSMUSG00000077394	Gm24339	chr9	15326464	15326539	76	.	-1.204904177	4.589636812	7.430232312	0.006413706	0.416180398	13.23489085	5.41622603	8.928095888	12.65689466	23.15606105	11.98936819
ENSMUSG00000040550	Otud6b	chr4	14809498	14811748	3387	OTU domain containing 6B	-0.849433689	4.734500035	7.411694752	0.006480125	0.419861745	13.69209617	11.34721734	10.69632267	17.27309974	14.0658718	17.7545907
ENSMUSG00000040441	Slc26a10	chr10	127172426	127172576	2215	solute carrier family 26, member 10	1.052134753	4.357309226	7.404035069	0.006507774	0.421023843	10.72432283	14.21759333	21.29487853	4.795835986	6.5100298	5.437701288
ENSMUSG00000060419	Rps16-ps2	chr5	129128077	129128517	441	ribosomal protein S16, pseudogene 2	0.582611648	5.989677276	7.386192546	0.006572648	0.42458342	39.93343852	60.30146672	46.54931442	30.97407478	19.43642229	23.85453122
ENSMUSG00000028648	Ndufs5	chr4	123712710	123712926	860	NADH dehydrogenase (ubiquinone) Fe-S protein 5	0.410596491	7.377970625	7.383529943	0.006582385	0.42458342	104.7729912	141.3502891	135.736092	83.65408655	57.29399388	77.03053634
ENSMUSG00000057531	Dtnbp1	chr13	44922079	44922454	1334	dystrobrevin binding protein 1	0.488290231	6.284024129	7.367003335	0.006643155	0.427866547	59.05358727	60.43453404	58.30013176	38.58693726	22.90744417	34.53968469
ENSMUSG00000074218	Cox7a1	chr7	30184171	30184245	364	cytochrome c oxidase subunit VIIa 1	0.360072942	11.16276297	7.360072409	0.006668811	0.428881698	1476.642516	1991.242112	1870.815227	1160.469637	846.5813627	1154.409326
ENSMUSG00000098473	Mir7083	chr9	21809941	21810000	60	microRNA 7083	4.014731848	2.338434094	7.300616778	0.006893094	0.441567019	2.004760515	1.243068269	3.219969009	0	0	0
ENSMUSG00000006932	Ctnnb1	chr9	120929216	120929323	5099	catenin (cadherin associated protein), beta 1	-0.380336914	6.91663548	7.299878166	0.006895929	0.441567019	72.78276498	70.7051138	71.15342301	79.90471318	58.52278227	73.57822057
ENSMUSG00000026495	Efcab2	chr1	178406085	178406133	4151	EF-hand calcium binding domain 2	-0.699578343	5.219066715	7.299698154	0.00689662	0.441567019	20.24428284	17.39532132	17.56267417	24.35558028	20.58688344	23.25272975
ENSMUSG00000027828	Ssr3	chr3	65379655	65382034	4172	signal sequence receptor, gamma	-0.547299533	5.88231156	7.292993171	0.006922405	0.442564256	33.73999616	32.12615066	30.01812829	37.4004716	29.92216628	39.09900711
ENSMUSG00000024360	Etf1	chr18	34902785	34905070	3709	eukaryotic translation termination factor 1	-0.596697729	5.640981642	7.267897368	0.007019793	0.448129551	29.47934593	24.55696443	24.75079952	32.44850243	26.3746079	31.70693787
ENSMUSG00000031897	Psmb10	chr8	105935728	105935905	1270	proteasome (prosome, macropain) subunit, beta type 10	0.559584315	5.897478262	7.25395459	0.007074504	0.45095804	41.11625539	51.90372387	43.38661231	29.32031222	18.40703411	22.3637041
ENSMUSG00000064215	Ifi27	chr12	103434211	103434350	1467	interferon, alpha-inducible protein 27	0.792225527	5.002594974	7.245304304	0.007108667	0.452470283	21.21477272	30.75958883	21.37451839	12.17119638	10.08476955	9.730937802
ENSMUSG00000021373	Cap2	chr13	46501848	46502211	3322	CAP, adenylate cyclase-associated protein, 2 (yeast)	-0.541270381	5.900942829	7.231584838	0.007163194	0.454628861	38.32231746	30.07529422	29.03713401	40.3055249	28.51942197	38.86494497
ENSMUSG00000020460	Rps27a	chr11	29545846	29546029	1972	ribosomal protein S27A	0.709625601	6.398616345	7.231494122	0.007163556	0.454628861	63.69678607	85.99253947	53.75863109	44.10347225	26.64570567	23.83865201
ENSMUSG00000022789	Dnm1l	chr16	16312235	16314043	4107	dynamin 1-like	-0.656439254	5.374570779	7.222523175	0.007199444	0.456238445	23.06092743	19.8797118	20.18927623	25.27168182	22.26732226	28.11461681
ENSMUSG00000061330	Gm11361	chr13	28257636	28258094	459	ribosomal protein S18 pseudogene	1.249281915	3.953313652	7.216165094	0.00722499	0.457188939	9.659168597	14.83574956	9.500658559	4.237308211	1.879332491	4.541967745
ENSMUSG00000065530	Mir99a	chr16	77598936	77599000	65	microRNA 99a	2.910872406	2.700964667	7.2116386	0.007243234	0.457673342	3.088141197	1.148896431	6.696071916	0	0.818648623	0
ENSMUSG00000061436	Hipk2	chr6	38694390	38698596	8836	homeodomain interacting protein kinase 2	-0.865052744	4.652982791	7.209031549	0.007253762	0.457673342	13.82461254	9.297129415	10.15208459	15.39251407	14.11758948	16.72033548
ENSMUSG00000088689	Scarna17	chr18	74778391	74778469	79	small Cajal body-specific RNA 17	-1.348428156	5.863873816	7.20471801	0.007271217	0.458107829	17.32447212	13.26975377	38.66981531	26.6849529	63.48620072	38.26343757
ENSMUSG00000037656	Slc20a2	chr8	22476700	22476925	3649	solute carrier family 20, member 2	-0.518104717	6.012419801	7.183118692	0.007359268	0.462982312	41.44471621	33.65479626	31.52107059	48.07423795	31.27865745	36.59445615
ENSMUSG00000059291	Rpl11	chr4	136028265	136028520	2697	ribosomal protein L11	0.531122283	6.021036301	7.171927465	0.007405317	0.465204146	43.05999698	58.54261804	46.70208201	29.25910006	20.72716362	27.75198903
ENSMUSG00000092395	Gm20463	chr17	34601151	34601486	366	.	0.682118864	5.363469231	7.162682807	0.007443578	0.466931038	28.54553187	32.74824403	33.04855113	17.32419641	10.60004975	16.54921395
ENSMUSG00000047676	Rpsa-ps10	chr3	150072590	150073620	1031	ribosomal protein SA, pseudogene 10	0.946846729	4.55735833	7.158924209	0.007459192	0.467234306	16.07628854	20.6467376	16.60608533	8.319373586	5.444965261	7.062280837
ENSMUSG00000093467	Gm20659	chr11	101971143	101971535	604	.	0.497978156	6.18967572	7.149584544	0.007498135	0.468995927	45.61465289	61.10040108	59.65591343	32.52438384	25.00599431	31.72306513
ENSMUSG00000098269	Mir8094	chr17	35251289	35251405	117	microRNA 8094	0.545244485	5.945965853	7.145939713	0.007513389	0.469272882	44.21799464	50.44434243	46.19154695	24.77748021	17.8576403	30.47074932
ENSMUSG00000001943	Vsig2	chr9	37539255	37539438	1170	V-set and immunoglobulin domain containing 2	1.387236284	3.729058074	7.131865589	0.00757259	0.471786254	7.449514308	7.770503612	13.2091598	1.585264346	3.96810383	2.489589692
ENSMUSG00000027483	Bpifa1	chr2	154142880	154142926	1545	BPI fold containing family A, member 1	6.672598164	4.661586806	7.131200597	0.007575399	0.471786254	80.49861255	0.024523662	0.063524615	0.060037016	0.139795108	0.09428556
ENSMUSG00000031529	Tnks	chr8	34829179	34831721	6444	tankyrase, TRF1-interacting ankyrin-related ADP-ribose polymerase	-1.19815336	3.863427898	7.120848966	0.007619262	0.473376539	5.717637126	4.300206143	4.784739053	7.956791028	8.601335944	9.619692163
ENSMUSG00000021482	Aaed1	chr13	64291836	64292228	972	AhpC/TSA antioxidant enzyme domain containing 1	-0.627349736	5.477313605	7.120022388	0.007622775	0.473376539	24.55024644	22.63904549	21.75133741	27.18695769	24.54431411	29.21301944
ENSMUSG00000037563	Rps16	chr7	28350652	28350851	807	ribosomal protein S16	0.447698771	7.681970572	7.113479716	0.007650646	0.474427597	133.2380048	189.8963703	154.9709713	100.6860147	67.27103215	98.62020685
ENSMUSG00000006519	Cyba	chr8	122424772	122425087	758	cytochrome b-245, alpha polypeptide	0.559196667	5.869551911	7.098698683	0.007713994	0.477183711	39.58191413	52.24981158	41.79384017	28.2487214	17.51196185	22.91789222
ENSMUSG00000021282	Eif5	chr12	111538101	111538239	4061	eukaryotic translation initiation factor 5	-0.544393974	5.859866257	7.097934222	0.007717285	0.477183711	34.87273184	30.09192246	29.43612117	36.03465478	30.54030964	37.9904114
ENSMUSG00000020681	Ace	chr11	105967945	105968245	5287	angiotensin I converting enzyme (peptidyl-dipeptidase A) 1	0.867697874	4.751952804	7.090034652	0.007751375	0.477183711	17.70682231	21.48770913	22.10075173	9.592400683	6.54949861	9.188444054
ENSMUSG00000019877	Serinc1	chr10	57515774	57517292	5150	serine incorporator 1	-0.530476511	5.929102063	7.089690768	0.007752862	0.477183711	35.96776218	32.88640755	31.01087703	40.79561308	29.82131437	38.92927725
ENSMUSG00000049327	Setd8	chr5	124439930	124440015	4034	.	-0.527057958	5.947586301	7.088728016	0.007757028	0.477183711	37.82364523	30.45301609	33.01625348	39.95626372	34.05213076	36.83573668
ENSMUSG00000022867	Usp25	chr16	77014069	77014140	4412	ubiquitin specific peptidase 25	-0.903910525	4.521220825	7.087777604	0.007761143	0.477183711	11.27853825	8.711618481	9.469284569	14.19706063	11.93746633	15.95393726
ENSMUSG00000027742	Cog6	chr3	52981875	52983191	4957	component of oligomeric golgi complex 6	-0.756642873	4.96835539	7.05901183	0.007886749	0.484219572	17.1670255	14.45273707	12.92485039	20.8361384	16.45553081	20.01163796
ENSMUSG00000078193	Gm2000	chr1	156366040	156366484	445	ribosomal protein L35 pseudogene	0.717521646	5.211615088	7.039357489	0.007973763	0.488869502	25.68281016	32.64308423	26.42396092	15.40016779	8.964753083	14.59833621
ENSMUSG00000072940	Gm10443	chr6	86334031	86334240	210	40S ribosomal protein S28 pseudogene	0.587411312	5.973420013	7.032166506	0.008005844	0.490143103	44.82049101	55.88210458	44.45006981	21.55471159	16.90063224	34.77185932
ENSMUSG00000051223	Bzw1	chr1	58392898	58393216	4033	basic leucine zipper and W2 domains 1	-0.704487128	5.147791006	7.018181444	0.008068614	0.493289326	19.04787538	17.43423277	15.71490948	23.1928025	18.21564214	23.30657717
ENSMUSG00000041560	Gltscr2	chr7	15937838	15937889	1555	.	0.459021097	6.382534885	7.007327161	0.008117678	0.495589975	61.82633328	67.59143769	60.05521569	43.42605501	28.0224055	33.00645001
ENSMUSG00000039361	Picalm	chr7	90130232	90130702	4174	phosphatidylinositol binding clathrin assembly protein	-0.510078509	6.020693496	7.001234502	0.008145352	0.496580095	38.40064746	33.73627734	35.40230597	38.91654052	33.44086486	43.93330728
ENSMUSG00000040952	Rps19	chr7	24884371	24884667	4685	ribosomal protein S19	0.69058079	5.294818042	6.965362452	0.00831026	0.505922077	25.69681436	34.57207357	29.45642904	16.46980893	11.13823338	14.43345734
ENSMUSG00000000088	Cox5a	chr9	57521232	57521415	690	cytochrome c oxidase subunit Va	0.320060363	10.3190829	6.952830837	0.008368671	0.508763523	917.1484396	1044.132373	966.1724375	720.9118087	450.3088708	620.6107551
ENSMUSG00000029108	Pcdh7	chr5	57718021	57722278	10478	protocadherin 7	-0.884101831	4.551085291	6.948164545	0.008390528	0.509377886	12.10183566	9.052369757	9.273581419	15.30567507	12.32824359	15.23172027
ENSMUSG00000063065	Mapk3	chr7	126759601	126759818	2163	mitogen-activated protein kinase 3	0.595999736	5.6683587	6.929294709	0.008479512	0.513622027	33.6430436	42.85426159	39.68753161	24.6197267	14.73113557	18.8381446
ENSMUSG00000031848	Lsm4	chr8	70673248	70673457	1038	LSM4 homolog, U6 small nuclear RNA and mRNA degradation associated	0.660732955	5.400888539	6.92831967	0.008484136	0.513622027	29.38578863	34.59295085	32.56306003	18.71531199	12.84466781	14.63734172
ENSMUSG00000020594	Pum2	chr12	8674134	8674170	7260	pumilio RNA-binding family member 2	-0.722018401	5.062221704	6.908462967	0.008578871	0.518632812	17.68980505	15.52885188	15.33121658	22.19764709	17.71758112	21.0320384
ENSMUSG00000088088	Rmrp	chr4	43492788	43493058	271	RNA component of mitochondrial RNAase P	-1.202680561	6.990495924	6.896752188	0.008635248	0.521314035	61.59479274	47.53136593	56.14525006	56.30456814	152.1602933	66.45190839
ENSMUSG00000078578	Ube2d3	chr3	135438297	135438352	2675	ubiquitin-conjugating enzyme E2D 3	-0.367250165	7.049296477	6.873399898	0.008748805	0.527434925	86.06635669	77.73984513	72.94114213	84.11127676	66.95297573	80.69030611
ENSMUSG00000029776	Hibadh	chr6	52546228	52547062	2226	3-hydroxyisobutyrate dehydrogenase	-0.380423072	6.959644897	6.849013038	0.008869025	0.533813384	79.42194407	71.50293905	70.33832167	86.04452901	57.47597073	75.20634596
ENSMUSG00000038859	Baiap2l1	chr5	144264526	144266032	3366	BAI1-associated protein 2-like 1	-0.439601298	6.485235757	6.846957011	0.008879238	0.533813384	58.98413889	48.27309977	47.10651127	61.92869068	43.95318865	53.0764699
ENSMUSG00000071342	Lsmem1	chr12	40176386	40177228	1213	leucine-rich single-pass membrane protein 1	-0.855685379	4.612060783	6.838134476	0.008923198	0.535713198	11.51718953	10.43091965	10.39527474	18.38759737	12.01673679	14.2483552
ENSMUSG00000097415	AU020206	chr7	75769762	75770237	656	expressed sequence AU020206	0.884643421	4.657823208	6.828443344	0.008971742	0.537882629	17.37255687	17.19672374	22.49689915	9.112193565	7.894912749	6.286182395
ENSMUSG00000041841	Rpl37	chr15	5116613	5116684	867	ribosomal protein L37	0.450757066	6.939542896	6.820144294	0.009013529	0.539641447	76.87763854	110.3337657	95.09759278	59.88208224	39.83838461	57.04109851
ENSMUSG00000004655	Aqp1	chr6	55336432	55336874	2627	aquaporin 1	0.386261657	7.728261874	6.798231835	0.00912482	0.545550935	155.3602943	175.3575311	154.9371161	84.99416207	83.90400762	112.3932435
ENSMUSG00000062694	Cav3	chr6	112459501	112459925	1160	caveolin 3	0.475383789	6.244635727	6.795138973	0.009140641	0.545744098	54.52683832	59.13996329	58.49402358	35.29612914	24.75830358	33.77339636
ENSMUSG00000002985	Apoe	chr7	19696109	19697103	1980	apolipoprotein E	0.562072202	8.515424721	6.785553251	0.009189854	0.547927682	294.6245708	352.3991869	237.3674681	203.2280283	109.698089	146.9918392
ENSMUSG00000025868	Higd2a	chr13	54590207	54590419	648	HIG1 domain family, member 2A	0.386929624	7.145841569	6.779619921	0.009220452	0.548441283	93.9632386	122.0361683	105.5482522	71.43637153	50.11794621	64.98430076
ENSMUSG00000093701	Gm21970	chr16	91391721	91391878	884	.	-0.502388823	6.017410265	6.778977045	0.009223774	0.548441283	39.19740983	36.19997397	32.23698351	44.04885372	30.77008791	40.95707926
ENSMUSG00000025795	Rassf3	chr10	121410350	121413085	3425	Ras association (RalGDS/AF-6) domain family member 3	-0.544988436	5.791941638	6.772445441	0.00925759	0.549697939	31.80406852	29.49203053	28.50814506	35.91045972	28.90790225	34.70403979
ENSMUSG00000098654	Gm27676	chr2	45112488	45112548	61	.	-2.921512665	2.414621846	6.763946947	0.00930178	0.550920012	0	0	0.792008506	1.497052056	4.357323316	0.783685357
ENSMUSG00000019851	Perp	chr10	18845071	18845406	1901	PERP, TP53 apoptosis effector	-0.371045502	6.948048672	6.762280098	0.009310472	0.550920012	79.25514677	72.15939411	68.62241524	77.7868878	63.85975758	74.28776824
ENSMUSG00000068240	Gm11808	chr4	3973092	3973595	504	ubiquitin A-52 residue ribosomal protein fusion product 1 pseudogene	0.430623523	7.317730091	6.761163315	0.009316301	0.550920012	105.5006875	147.5251268	114.5448183	76.73503459	60.02234439	69.94818574
ENSMUSG00000003955	Fam162a	chr16	36043844	36044091	635	family with sequence similarity 162, member A	0.418322888	7.508566069	6.720283353	0.009532248	0.562922109	111.26631	159.1058977	149.4754167	92.01456277	64.05539321	82.27956926
ENSMUSG00000098346	Mir6986	chr19	4623898	4623955	58	microRNA 6986	3.901601309	2.297239396	6.713732122	0.009567329	0.56422507	0.690906166	1.927809265	3.329120501	0	0	0
ENSMUSG00000020124	Usp15	chr10	123113244	123113687	3227	ubiquitin specific peptidase 15	-0.796994514	4.765171758	6.695892271	0.009663529	0.569124109	14.44653116	11.83918552	11.12001534	18.44555496	13.32358242	17.76159255
ENSMUSG00000020888	Dvl2	chr11	70000595	70001026	6298	dishevelled segment polarity protein 2	0.399536874	6.823552293	6.692168936	0.009683732	0.569540093	79.0807315	92.23491566	85.08125288	60.79020034	35.29715503	51.3654182
ENSMUSG00000029614	Rpl6	chr5	121204481	121204552	2433	ribosomal protein L6	0.431504686	6.533699811	6.686865631	0.009712582	0.570462859	65.19809556	78.42846607	66.23260616	45.60780775	30.38955534	41.96097392
ENSMUSG00000058498	Rnf207	chr4	152307019	152307616	6331	ring finger protein 207	0.924627529	4.525743351	6.671380283	0.009797328	0.574661697	13.66078177	13.41824664	24.66858838	6.508346336	7.560217448	6.453398911
ENSMUSG00000020593	Lpin1	chr12	16535669	16538572	5725	lipin 1	-0.784244062	4.799383958	6.657639372	0.009873162	0.578327142	15.62623176	11.22973025	11.75730126	18.19548338	15.1542926	17.31909055
ENSMUSG00000092360	Gm20441	chr10	75771451	75771506	756	.	0.727548728	5.101401477	6.651908546	0.009904967	0.579407158	20.40865625	29.85005944	27.82806109	15.44910259	8.63636447	11.55340633
ENSMUSG00000102627	Snurf	chr7	59995449	59995554	216	SNRPN upstream reading frame	-0.49934669	6.006486384	6.647978657	0.009926838	0.57985005	39.2606633	36.69056343	31.00147581	44.6976971	26.89090961	43.21464971
ENSMUSG00000004364	Cul3	chr1	80264923	80267287	4873	cullin 3	-0.678463373	5.174502858	6.645744634	0.009939293	0.57985005	20.16428216	16.53760274	17.11706853	23.46139193	17.82551109	24.23443259
ENSMUSG00000046947	Adck2	chr6	39573873	39575206	4095	aarF domain containing kinase 2	0.776083353	4.939294097	6.643121081	0.00995394	0.579924031	19.66518664	26.76906244	23.18558495	12.32728802	7.743184804	10.62873266
ENSMUSG00000060036	Rpl3	chr15	80077794	80077894	3119	ribosomal protein L3	0.561364556	5.767642639	6.638863394	0.009977757	0.580511703	36.85696519	47.22185271	39.92890576	25.375992	16.00143193	22.25415234
ENSMUSG00000027668	Mfn1	chr3	32529465	32529695	6114	mitofusin 1	-0.475295334	6.142333435	6.636534131	0.009990812	0.580511703	44.26985497	37.03936878	37.7016772	45.99879115	34.97202658	44.63943564
ENSMUSG00000053588	A730061H03Rik	chr14	55559942	55560406	465	RIKEN cDNA A730061H03 gene	-1.468786531	3.360612574	6.623493393	0.010064224	0.583994439	2.624257327	2.440788554	2.950486624	5.577000792	5.565405232	6.256029033
ENSMUSG00000027187	Cat	chr2	103453849	103454821	2613	catalase	-0.41575206	6.555732223	6.614224432	0.010116739	0.586256898	59.81968139	54.02757985	49.96864684	64.65959113	45.01878434	56.20948748
ENSMUSG00000057342	Sphk2	chr7	45709467	45711811	4159	sphingosine kinase 2	0.772723817	4.941285889	6.598425347	0.0102069	0.590691956	20.3817319	24.80787759	24.48143985	12.72890103	8.42932575	9.635938949
ENSMUSG00000048756	Foxo3	chr10	42181841	42186295	7571	forkhead box O3	-0.894495154	4.452440755	6.576164348	0.010335337	0.596654072	10.80457896	8.667249181	8.495368578	14.7524476	11.16008789	13.79625702
ENSMUSG00000032393	Dpp8	chr9	65032458	65032623	4968	dipeptidylpeptidase 8	-0.729960806	4.968774241	6.575800106	0.010337452	0.596654072	15.77543588	13.94005126	15.30748902	18.52982283	17.93053014	20.38780562
ENSMUSG00000010175	Prox1	chr1	190118035	190123405	8390	prospero homeobox 1	-1.132703036	3.89353642	6.564051504	0.010405918	0.599426659	6.028775901	4.518362794	5.12054123	9.391231811	8.016727131	9.033255603
ENSMUSG00000044033	Ccdc141	chr2	77009902	77015247	11717	coiled-coil domain containing 141	-0.875604102	4.502857288	6.562815712	0.010413147	0.599426659	11.12141951	8.700257941	9.541816765	14.02397177	12.36188763	14.74489487
ENSMUSG00000024871	Doc2g	chr19	4003321	4003401	3027	double C2, gamma	0.337564291	7.419892039	6.556342416	0.010451096	0.600813293	126.4367411	136.3161062	122.5180662	91.63708769	64.25526541	75.45016186
ENSMUSG00000066491	Gm6265	chr12	56373593	56373823	231	predicted pseudogene 6265	0.814281202	4.80389313	6.552515739	0.010473597	0.601309299	15.98911727	25.98387746	21.16574456	10.40193066	7.685416815	9.005625701
ENSMUSG00000098731	Mir7027	chr5	114404468	114404539	72	microRNA 7027	2.412465759	2.767839421	6.543756644	0.010525286	0.603123881	2.792018069	4.674277258	4.035988552	0.635734435	0.74014807	0
ENSMUSG00000036087	Slain2	chr5	72914304	72915013	8446	SLAIN motif family, member 2	-0.73900863	4.929712962	6.542054873	0.010535359	0.603123881	17.06882579	12.75605548	13.70764479	20.01498518	16.1062599	19.20070875
ENSMUSG00000017843	Ppp2r5c	chr12	110485739	110485952	4224	protein phosphatase 2, regulatory subunit B', gamma	-0.64735255	5.277601766	6.538349533	0.010557325	0.603123881	22.23900215	18.22544035	18.43308413	25.29681359	19.655705	25.19701451
ENSMUSG00000049550	Clip1	chr5	123577795	123579502	9801	CAP-GLY domain containing linker protein 1	-0.670499899	5.184321753	6.537754042	0.01056086	0.603123881	19.65396143	16.70564799	18.01467869	22.12955117	19.8605392	23.83820228
ENSMUSG00000040479	Dgkz	chr2	91932824	91933525	6270	diacylglycerol kinase zeta	0.840241619	4.724517921	6.533799149	0.010584365	0.603670917	17.54434521	17.78691737	24.28994482	9.05822727	8.16794882	7.887591296
ENSMUSG00000038880	Mrps34	chr17	24895116	24895488	2064	mitochondrial ribosomal protein S34	0.611273154	5.522153115	6.531278522	0.010599374	0.603732565	30.38013114	37.50966027	36.66788437	20.51867523	12.95169517	18.32950866
ENSMUSG00000085255	Taco1os	chr11	106065077	106065296	644	translational activator of mitochondrially encoded cytochrome c oxidase I, opposite strand	-1.612046755	3.168486642	6.499486628	0.010790565	0.613816022	3.349555941	1.410737943	1.294227854	4.604885704	3.769591334	6.32780363
ENSMUSG00000097660	Gm26762	chr7	34224755	34228901	5284	.	-0.819630507	4.654181438	6.491520556	0.010839023	0.615764456	13.49012265	10.07920208	10.36909225	16.4120528	12.70771916	16.55778134
ENSMUSG00000026473	Glul	chr1	153899944	153900059	3323	glutamate-ammonia ligase (glutamine synthetase)	-0.340507564	7.424330576	6.474099068	0.010945778	0.621015333	113.6079208	102.8708177	94.94428324	108.1890336	85.27245026	105.9182353
ENSMUSG00000008668	Rps18	chr17	33951999	33952118	2491	ribosomal protein S18	0.567395927	5.700972143	6.454472087	0.011067342	0.626937288	32.38830591	44.16658473	41.65608784	23.01807648	15.6975545	21.68154225
ENSMUSG00000024425	Ndfip1	chr18	38418975	38419176	930	Nedd4 family interacting protein 1	-0.371578659	6.879773603	6.452588096	0.011079084	0.626937288	73.64569938	73.09868965	62.87067308	75.66946901	59.8343332	70.29935439
ENSMUSG00000099764	Rps10-ps2	chr16	20822145	20822640	496	ribosomal protein S10, pseudogene 2	0.700872831	5.153315611	6.443528689	0.011135723	0.629320794	25.26186489	29.5222461	25.98489075	16.34106117	7.827400919	13.3936085
ENSMUSG00000038539	Atf5	chr7	44812257	44813520	1992	activating transcription factor 5	0.602061322	5.542676725	6.439463063	0.011161238	0.629374441	30.70043109	39.28326506	35.94756922	21.51608585	14.04313052	17.26073881
ENSMUSG00000022803	Popdc2	chr16	38362209	38363147	2360	popeye domain containing 2	-0.310918348	8.234422484	6.434633791	0.011191623	0.629374441	202.8504601	173.1402979	179.1764097	195.993345	142.2742653	185.5870488
ENSMUSG00000104444	RP24-388D8.6	chr3	28807205	28807363	274	.	0.755677638	4.963345084	6.434569435	0.011192028	0.629374441	19.12177029	27.57351433	23.92729698	14.6819978	8.251978121	8.657585875
ENSMUSG00000083621	Gm14586	chrX	52772342	52772749	408	predicted gene 14586	0.437628753	6.701087466	6.434137323	0.011194751	0.629374441	63.98568157	91.8639608	81.28059912	49.81266853	38.17824899	44.66814927
ENSMUSG00000025736	Jmjd8	chr17	25828867	25829163	2758	jumonji domain containing 8	0.626312352	5.438308112	6.430736127	0.011216208	0.629763947	30.4654811	35.02780756	33.03298399	18.75520272	11.61300102	17.92790323
ENSMUSG00000020849	Ywhae	chr11	75732869	75733091	2568	tyrosine 3-monooxygenase/tryptophan 5-monooxygenase activation protein, epsilon polypeptide	-0.343077569	7.462875454	6.420041423	0.011283953	0.632748024	114.0869228	107.9260516	97.75031259	112.9595413	81.24601621	114.0855526
ENSMUSG00000036585	Fgf1	chr18	38838673	38842121	4648	fibroblast growth factor 1	-0.523585951	5.825984052	6.409776396	0.011349371	0.635594085	33.11757427	28.28227642	31.43365745	38.41263619	28.68316561	34.25964235
ENSMUSG00000035686	Thrsp	chr7	97412938	97413515	1277	thyroid hormone responsive	0.711792708	5.105207036	6.397168358	0.011430253	0.639297747	25.93168707	27.53036329	24.55226369	14.16225302	8.455525684	13.38274588
ENSMUSG00000021134	Srsf5	chr12	80945504	80945672	3988	serine/arginine-rich splicing factor 5	0.5648783	5.705718404	6.387413648	0.011493237	0.64199207	34.74449159	35.05271777	48.64905796	21.6278799	22.7284276	16.26112736
ENSMUSG00000052974	Cyp2f2	chr7	27119909	27120015	2025	cytochrome P450, family 2, subfamily f, polypeptide 2	5.459349691	3.610054362	6.382299306	0.011526401	0.64301594	32.21239168	0.168421639	0.02423718	0.022906522	0.160012268	0.071947422
ENSMUSG00000103171	DNAJC19	chr3	34078662	34078845	393	.	0.463842071	6.297812273	6.371724275	0.011595288	0.645470309	50.07491493	68.70633933	59.6981437	37.10333332	23.8613218	37.11963487
ENSMUSG00000071540	3425401B19Rik	chr14	32659119	32664178	5547	RIKEN cDNA 3425401B19 gene	-0.54820034	5.691593211	6.37097578	0.011600179	0.645470309	29.55865445	25.1754933	28.58825224	36.68856883	26.62585295	29.24242525
ENSMUSG00000028070	Apoa1bp	chr3	88056520	88056776	908	.	0.520052116	5.913428281	6.367988446	0.011619724	0.64572891	40.62893092	51.38562517	44.67485605	28.6416197	18.48578838	25.06931003
ENSMUSG00000016664	Pacsin2	chr15	83375607	83377730	3885	protein kinase C and casein kinase substrate in neurons 2	-0.478372776	6.065519195	6.362465357	0.011655948	0.646912556	41.7285278	35.27933949	35.43208821	45.09493707	32.85506998	40.98638119
ENSMUSG00000028396	2310002L09Rik	chr4	73939371	73939598	2158	RIKEN cDNA 2310002L09 gene	-0.713643176	4.981130808	6.348041059	0.011751099	0.651359497	17.8045143	13.41638574	14.53348448	20.89354912	17.09265523	19.12932762
ENSMUSG00000015733	Capza2	chr6	17636234	17636317	5890	capping protein (actin filament) muscle Z-line, alpha 2	-0.660948054	5.180154544	6.335494381	0.011834512	0.655145308	20.19144243	17.69214692	16.52932911	23.53911693	18.50860173	23.39109892
ENSMUSG00000077549	Snord71	chr8	109839295	109839379	85	small nucleolar RNA, C/D box 71	2.201856131	2.853783852	6.332788136	0.011852584	0.655308801	1.895975061	4.408556071	6.280811642	0	1.256530445	0.564982467
ENSMUSG00000029713	Gnb2	chr5	137528127	137528609	3402	guanine nucleotide binding protein (G protein), beta 2	0.48692148	6.077919726	6.313448902	0.011982552	0.661650595	48.50169408	54.91508866	49.50856111	33.46657012	21.11694861	28.08509082
ENSMUSG00000006356	Crip2	chr12	113140236	113140614	1437	cysteine rich protein 2	0.302417333	9.757485982	6.283730675	0.012185132	0.671980569	635.2920635	702.7195456	629.8219076	480.2871972	305.4356379	433.1066011
ENSMUSG00000090066	1110002E22Rik	chr3	138065052	138070449	9998	RIKEN cDNA 1110002E22 gene	-0.834947639	4.564936813	6.27700941	0.012231434	0.673676941	11.9611964	9.138087121	10.29333827	14.70836053	13.2334685	14.78209752
ENSMUSG00000099088	Gm27920	chr10	123196876	123196971	96	.	-1.744798216	2.998019485	6.273062112	0.012258711	0.674322458	1.260725685	2.345170033	1.012464482	5.262832485	2.228074603	5.009122903
ENSMUSG00000034898	Filip1	chr9	79815051	79815897	4888	filamin A interacting protein 1	-0.844005938	4.536544549	6.270238212	0.012278263	0.674541964	10.96419613	9.290339841	10.31506435	13.09958825	12.56556146	16.20941516
ENSMUSG00000033186	Mzt1	chr14	99034544	99036510	2256	mitotic spindle organizing protein 1	-0.726970325	4.915859274	6.26611939	0.012306839	0.675256007	17.39265204	12.86743641	13.01041532	20.89107291	16.15897038	17.48066266
ENSMUSG00000050900	Gm7327	chrX	61785381	61786032	652	eukaryotic translation initiation factor 4E pseudogene	-1.740990196	2.999827733	6.256850708	0.012371393	0.677939848	1.747897376	1.683757862	1.203173718	2.913863956	4.385348979	5.208567306
ENSMUSG00000094335	Igkv1-117	chr6	68121091	68121136	359	immunoglobulin kappa variable 1-117	3.385504444	2.900267585	6.25116352	0.012411176	0.67904578	11.54964808	2.527572147	0.409204395	0.515651264	0	0.269936068
ENSMUSG00000071637	Cebpd	chr16	15887286	15888077	1180	CCAAT/enhancer binding protein (C/EBP), delta	0.86920113	4.586762989	6.249490071	0.012422906	0.67904578	21.12382714	16.2761949	16.34045661	10.88500085	5.810256358	5.471862368
ENSMUSG00000021109	Hif1a	chr12	73901375	73901498	5896	hypoxia inducible factor 1, alpha subunit	-0.887257583	4.405096092	6.232619635	0.012541806	0.684160365	9.325065741	8.332372824	9.326279578	14.01623555	11.15983136	12.95253683
ENSMUSG00000045636	Mtus1	chr8	40990914	40993633	10078	mitochondrial tumor suppressor 1	-0.684125783	5.066919215	6.231308562	0.012551095	0.684160365	17.72254176	15.57319479	16.16517729	22.41463753	16.79517065	21.2595744
ENSMUSG00000031626	Sorbs2	chr8	45507788	45507957	19432	sorbin and SH3 domain containing 2	-0.686304	5.05858297	6.229513194	0.012563827	0.684160365	17.94112622	14.75338387	16.39428671	19.68777912	17.95836958	22.4602699
ENSMUSG00000035478	Mbd3	chr10	80392539	80393018	1987	methyl-CpG binding domain protein 3	0.571753172	5.628363134	6.210136099	0.012702086	0.690821376	34.87859755	39.57277821	37.6682114	23.90463806	13.94255789	19.25942244
ENSMUSG00000050856	Atp5k	chr5	108433244	108433337	616	ATP synthase, H+ transporting, mitochondrial F1F0 complex, subunit E	0.402162175	9.524671874	6.204095804	0.012745504	0.692314053	450.8425883	641.0897944	634.2999728	376.3836355	253.4281387	364.2955668
ENSMUSG00000045377	Tmem88	chr11	69396519	69397881	1582	transmembrane protein 88	0.763118356	4.889731322	6.196144004	0.012802894	0.694561008	17.30451527	24.71687735	24.78491306	11.0817789	6.792249536	11.84785722
ENSMUSG00000037712	Fermt2	chr14	45458792	45460023	3746	fermitin family member 2	-0.47625012	6.038184436	6.183204904	0.012896847	0.698668045	38.58767177	34.19001715	37.53279061	40.79796468	32.43002128	43.28486438
ENSMUSG00000087221	BC037032	chr15	4020114	4024492	7125	cDNA Sequence BC037032	-1.584673141	3.149880543	6.181286628	0.012910836	0.698668045	2.78010713	1.729148782	1.502215404	4.376450804	4.981510187	4.963853816
ENSMUSG00000094251	Gm25632	chr2	32225653	32225737	85	.	2.230130684	3.070393779	6.175608809	0.012952333	0.700039705	2.843962591	2.645133642	10.84867465	0.539635043	1.256530445	0.564982467
ENSMUSG00000022358	Fbxo32	chr15	58175879	58181555	6936	F-box protein 32	-0.599987709	5.40374545	6.171332105	0.012983681	0.700860063	24.93287832	19.75200895	21.25007802	28.68008175	23.26510406	24.01757815
ENSMUSG00000091367	Gm17711	chr10	18011268	18011297	237	.	1.00442998	4.235527938	6.161877781	0.013053256	0.70373937	14.04455476	11.46965512	15.88675886	5.45983691	4.313383922	5.716293195
ENSMUSG00000075232	Amd1	chr10	40287458	40289469	3206	S-adenosylmethionine decarboxylase 1	-0.780564956	4.710254027	6.15804846	0.013081546	0.704388431	14.84618825	10.39165537	10.81003939	16.26544491	13.0233288	17.9082001
ENSMUSG00000035933	Cog5	chr12	31654869	31654983	2997	component of oligomeric golgi complex 5	-1.101384801	3.879914031	6.147184678	0.013162146	0.707849131	6.064211093	5.109101805	4.520630273	8.343643363	7.695515509	9.870043937
ENSMUSG00000097221	1810049J17Rik	chr15	12321438	12321899	462	.	-0.86922148	4.4379623	6.144241306	0.013184072	0.708149655	12.14980131	7.28792401	8.484583565	13.23096547	11.55302398	14.16727093
ENSMUSG00000020439	Smtn	chr11	3517523	3517827	4380	smoothelin	0.486892679	6.165021619	6.139673922	0.013218169	0.709102397	48.70959439	47.0523046	67.16145357	30.201086	27.58888838	30.23333248
ENSMUSG00000041736	Tspo	chr15	83563573	83563644	854	translocator protein	0.514278101	5.891549851	6.133808442	0.013262089	0.709742214	40.04831532	49.48720204	44.7971127	30.7219595	18.01026971	22.50414374
ENSMUSG00000002661	Alkbh7	chr17	56997339	56997567	1029	alkB homolog 7	0.575370481	5.594773938	6.132818553	0.013269516	0.709742214	32.29416162	42.25707997	34.89758645	22.39328255	13.11427406	20.09582297
ENSMUSG00000028464	Tpm2	chr4	43514711	43514861	2909	tropomyosin 2, beta	0.709657665	5.05641262	6.130784624	0.01328479	0.709742214	22.06269948	23.82953328	29.22647472	14.25749164	8.782327394	11.67125636
ENSMUSG00000021508	Cxcl14	chr13	56288647	56289807	1823	chemokine (C-X-C motif) ligand 14	1.916746157	3.016166305	6.129347815	0.013295591	0.709742214	4.089755415	6.152642727	4.5766281	1.119506033	0.473954466	1.145452392
ENSMUSG00000025220	Mgea5	chr19	45750261	45752280	5024	meningioma expressed antigen 5 (hyaluronidase)	-0.699316542	4.98746577	6.127150267	0.013312127	0.709750893	15.69697561	15.08998297	15.44960354	20.14272369	17.79522171	19.20333242
ENSMUSG00000020889	Nr1d1	chr11	98767932	98768419	3077	nuclear receptor subfamily 1, group D, member 1	0.499169528	6.14566774	6.119772972	0.013367797	0.711843391	45.10732869	51.41367516	64.70694057	38.10089893	23.62750782	24.70467519
ENSMUSG00000001270	Ckb	chr12	111669355	111669741	1478	creatine kinase, brain	0.494624117	5.991974288	6.1171319	0.013387785	0.712033019	42.44471552	52.0895193	49.37013673	30.34288674	19.39848522	27.62875044
ENSMUSG00000025075	Habp2	chr19	56287137	56287247	3193	hyaluronic acid binding protein 2	1.094957346	4.035317666	6.110132677	0.013440904	0.713320287	9.048621114	12.48750422	13.99033185	5.158127075	2.689699014	4.594152984
ENSMUSG00000036371	Serbp1	chr6	67266979	67267409	6685	serpine1 mRNA binding protein 1	-0.591229312	5.429478022	6.10960716	0.013444901	0.713320287	24.67390637	22.13799356	20.64505332	28.32688493	21.91617624	26.99764409
ENSMUSG00000030753	Prkrir	chr7	98703103	98703478	4125	.	-0.650134203	5.171298698	6.09045951	0.013591373	0.720209872	20.16437945	17.70709474	16.39991244	22.9681021	18.41185594	23.39925689
ENSMUSG00000026688	Mgst3	chr1	167371966	167372642	1097	microsomal glutathione S-transferase 3	0.351635173	7.736956565	6.081125135	0.013663372	0.723141061	145.1223862	181.4189079	157.6890378	115.9370013	72.13949561	100.584374
ENSMUSG00000028156	Eif4e	chr3	138526191	138526294	2882	eukaryotic translation initiation factor 4E	-0.486024402	5.953567726	6.057953603	0.013843801	0.731796841	36.23890313	34.08671699	33.00887064	41.74038689	31.63510434	36.521423
ENSMUSG00000024527	Afg3l2	chr18	67404767	67405514	3085	AFG3-like AAA ATPase 2	-0.467564032	6.059177613	6.049459454	0.013910555	0.73442985	40.28793409	36.09530283	35.96118985	41.65646794	33.65107425	42.63695294
ENSMUSG00000028348	Murc	chr4	48663514	48664029	2054	.	-0.454117324	6.139240837	6.046028166	0.013937614	0.734538246	42.2710177	38.63311004	38.78182382	45.64078266	34.1011968	44.73451443
ENSMUSG00000010406	Mrpl52	chr14	54426909	54426960	412	mitochondrial ribosomal protein L52	0.459866445	6.447827886	6.044902938	0.0139465	0.734538246	51.6205607	77.5713728	69.55483903	41.01487655	30.35144726	38.11784857
ENSMUSG00000035992	Fnip1	chr11	54438199	54438388	7119	folliculin interacting protein 1	-1.090927405	3.880700219	6.039410488	0.013989955	0.735932755	5.67367874	4.787122248	5.317358232	8.929747306	8.013558207	8.912439713
ENSMUSG00000072704	2700089E24Rik	chr6	133105239	133107750	2738	.	-0.553589677	5.591358414	6.036575515	0.014012439	0.736222054	27.60723817	26.78451317	22.80429311	30.65103404	24.10574982	31.32795807
ENSMUSG00000040415	Dtx3	chr10	127190378	127191039	2572	deltex 3, E3 ubiquitin ligase	0.740047471	4.931119477	6.031595363	0.014052027	0.736868792	18.61526233	21.61648857	28.37871443	10.71384242	10.60457	9.70636804
ENSMUSG00000062647	Rpl7a	chr2	26910764	26910830	1781	ribosomal protein L7A	0.353449825	7.330713187	6.027731517	0.014082821	0.736868792	106.3006825	135.6123305	121.548861	82.89484709	54.91009839	78.17239451
ENSMUSG00000067719	Gm10221	chr5	24581458	24581879	422	ATP synthase, H+ transporting, mitochondrial F0 complex, subunit g pseudogene	0.423210233	7.20222142	6.027128112	0.014087636	0.736868792	87.50171427	128.4401024	122.2389299	72.7397421	50.45430166	68.11578215
ENSMUSG00000099284	Mir7026	chr5	110666075	110666141	67	microRNA 7026	2.316665504	2.746401705	6.025873899	0.01409765	0.736868792	1.798388109	2.787763398	6.499128624	0	0	1.429073299
ENSMUSG00000038807	Rap1gap2	chr11	74383356	74387511	6632	RAP1 GTPase activating protein 2	-0.776851106	4.694251596	6.024360008	0.014109747	0.736868792	15.27784879	9.63701185	10.72704058	16.57500466	13.5708319	16.40127151
ENSMUSG00000030711	Sult1a1	chr7	126672865	126673255	1507	sulfotransferase family 1A, phenol-preferring, member 1	0.679003631	5.141948934	6.012889347	0.014201755	0.739558825	21.67924269	28.05806216	29.92510654	14.18724863	9.638121787	13.7903678
ENSMUSG00000026365	Cfh	chr1	140084708	140086522	8383	complement component factor h	-0.603627605	5.351756684	6.01195986	0.014209237	0.739558825	19.96845728	24.71799145	18.65433203	27.02371807	20.93822744	25.20412123
ENSMUSG00000001666	Ddt	chr10	75771230	75771506	773	D-dopachrome tautomerase	0.504397717	5.915457344	6.009529718	0.014228819	0.739558825	38.86748874	52.31486537	45.17108979	28.960414	19.61583639	24.23147025
ENSMUSG00000005220	Corin	chr5	72300025	72301680	5400	corin	-0.540702815	5.648818738	6.006397548	0.014254099	0.739558825	33.87269497	24.00748957	23.05667125	31.77542188	24.14930073	33.51985221
ENSMUSG00000029247	Paics	chr5	76951307	76951835	3139	phosphoribosylaminoimidazole carboxylase, phosphoribosylaminoribosylaminoimidazole, succinocarboxamide synthetase	-0.511344278	5.801162268	6.005725824	0.014259527	0.739558825	31.39046353	31.20022179	28.99356489	36.09230406	26.55080843	36.50326529
ENSMUSG00000078572	1810043H04Rik	chr11	120098928	120099065	834	.	0.651920284	5.243814029	6.005218562	0.014263627	0.739558825	24.995082	30.92113711	29.63913988	16.56259508	11.00028449	13.61641577
ENSMUSG00000025270	Alas2	chrX	150547375	150547485	2403	aminolevulinic acid synthase 2, erythroid	0.972084291	4.276220214	5.998263079	0.01431997	0.74125999	10.42825717	19.49300649	12.64380302	6.235433543	4.989533954	5.073091319
ENSMUSG00000018362	Kpna2	chr11	106988629	106988979	2873	karyopherin (importin) alpha 2	-0.791029194	4.642558316	5.996949153	0.014330639	0.74125999	13.02048009	10.2765068	10.71278311	14.53296881	13.31030371	17.0245691
ENSMUSG00000098973	Mir6236	chr9	110281287	110281409	123	microRNA 6236	-0.397302633	14.96717339	5.991194693	0.014377462	0.742795535	18369.20025	19083.06779	19937.62613	17707.50598	20326.91327	18402.49956
ENSMUSG00000099142	Mir8108	chr8	25159125	25159233	109	microRNA 8108	-0.782968365	4.665662284	5.986297376	0.014417434	0.743973929	8.523269705	12.40808145	13.83854863	15.61017007	12.77091852	17.22682904
ENSMUSG00000006717	Acot13	chr13	24817948	24818191	721	acyl-CoA thioesterase 13	0.376164789	8.329546403	5.983428795	0.014440901	0.744217535	198.1714099	272.7467396	270.1429124	168.2151553	111.4291895	154.4467999
ENSMUSG00000023025	Larp4	chr15	99970074	99970278	6731	La ribonucleoprotein domain family, member 4	-1.115028975	3.82078356	5.981436207	0.014457225	0.744217535	5.461771294	4.685695246	4.639108648	7.693406555	7.44007131	9.534372867
ENSMUSG00000099125	Gm27322	chr11	106920658	106920761	104	.	-1.947254179	2.785075166	5.979432012	0.014473663	0.744217535	3.105787718	0	0	2.651920785	4.116633076	3.23923281
ENSMUSG00000059325	Hopx	chr5	77086988	77087816	1516	HOP homeobox	-0.434605688	6.956204127	5.968862824	0.014560668	0.747398149	84.07968243	74.22764611	57.68244416	83.79248057	58.94593876	79.59288267
ENSMUSG00000056612	Ppp1r14b	chr19	6975048	6975506	919	protein phosphatase 1, regulatory (inhibitor) subunit 14B	0.542374062	5.712907203	5.967732429	0.014570005	0.747398149	35.62372272	42.57035915	40.35111163	25.72651414	15.15211821	20.75573632
ENSMUSG00000033161	Atp1a1	chr3	101576219	101576584	4487	ATPase, Na+/K+ transporting, alpha 1 polypeptide	-0.444718965	8.128473636	5.952210005	0.014698847	0.753116105	201.192399	145.7577869	142.5541193	191.3011039	135.1011007	182.6074192
ENSMUSG00000048758	Rpl29	chr9	106429454	106429576	796	ribosomal protein L29	1.124368484	3.94652231	5.942316467	0.014781579	0.756460818	8.643695587	12.74885826	11.64461189	0.524062138	4.270942252	6.523172724
ENSMUSG00000027346	Gpcpd1	chr2	132529082	132530742	7289	glycerophosphocholine phosphodiesterase 1	-0.615501134	5.280724184	5.927768132	0.014904107	0.761381137	22.60163521	17.19373152	19.96513294	23.7263242	19.36659866	26.5203855
ENSMUSG00000003873	Bax	chr7	45461695	45461966	869	BCL2-associated X protein	0.665831844	5.173107202	5.926734181	0.014912854	0.761381137	22.58389604	31.50749418	27.20503701	14.40267323	12.66929317	11.67240789
ENSMUSG00000047466	8030462N17Rik	chr18	77633281	77635328	3418	RIKEN cDNA 8030462N17 gene	-1.29684799	3.487427655	5.917030093	0.014995214	0.764685355	3.982157622	2.683558612	3.245868145	5.809560304	5.499479841	7.631477124
ENSMUSG00000071655	Ubxn1	chr19	8871559	8871585	1068	UBX domain protein 1	0.383636569	6.695688623	5.909371217	0.015060547	0.767114515	68.79072844	85.54495817	78.5029348	53.09423255	37.65477343	44.54323883
ENSMUSG00000100131	Gm28439	chr1	24611535	24612410	876	.	-0.780056697	4.658148419	5.903689189	0.015109205	0.767599356	12.22439108	8.300350951	14.05386131	15.98107337	16.26469055	13.01972139
ENSMUSG00000054958	Nt5c1a	chr4	123201504	123201683	1220	5'-nucleotidase, cytosolic IA	-1.097276218	3.841125218	5.902243796	0.015121609	0.767599356	6.677062048	4.843995761	3.659714981	7.981825458	7.389963246	9.630151598
ENSMUSG00000028427	Aqp7	chr4	41033074	41034459	2828	aquaporin 7	0.845105863	4.580324021	5.902059488	0.015123191	0.767599356	12.72327273	17.58311059	22.9119746	8.727247263	5.748771137	7.849042388
ENSMUSG00000021091	Serpina3n	chr12	104406729	104406795	2064	serine (or cysteine) peptidase inhibitor, clade A, member 3N	1.397926	3.503944955	5.898239279	0.015156028	0.768366324	7.442046419	8.886282706	6.705799865	3.146346694	1.517572363	1.764715211
ENSMUSG00000075702	Selm	chr11	3514684	3515073	1481	.	0.716980161	4.979534515	5.895701424	0.015177883	0.768575392	18.97894064	27.06651145	24.85046932	13.65327638	8.932218782	9.999655943
ENSMUSG00000034158	Lrrc58	chr16	37868389	37868980	8604	leucine rich repeat containing 58	-0.856754371	4.420806088	5.891060875	0.01521793	0.76970408	10.41232928	9.420016125	7.84074615	12.66866167	11.83591809	13.7662689
ENSMUSG00000002222	Rmnd5a	chr6	71388634	71393188	6783	required for meiotic nuclear division 5 homolog A	-0.729991051	4.82018022	5.871947469	0.015384024	0.777198025	15.03993955	12.61364314	12.45708898	17.96418332	14.5430804	18.16338681
ENSMUSG00000084808	9430091E24Rik	chr8	111128886	111129786	1211	RIKEN cDNA 9430091E24 gene	-1.190744156	3.656263588	5.86840031	0.015415053	0.777859029	4.91045026	3.222028851	4.132559235	7.505023343	7.088200207	7.055754636
ENSMUSG00000050627	Gpd1l	chr9	114899341	114902502	5077	glycerol-3-phosphate dehydrogenase 1-like	-0.699185063	4.92924261	5.860758602	0.01548212	0.780334846	17.548037	13.59602859	13.06424114	20.27977824	15.09840846	19.26125142
ENSMUSG00000069516	Lyz2	chr10	117277334	117278187	1266	lysozyme 2	0.522062909	7.721168832	5.853748336	0.015543909	0.782539228	187.2159399	183.8823699	128.2066114	112.5601184	64.09495352	89.92897719
ENSMUSG00000027447	Cst3	chr2	148871722	148872043	1266	cystatin C	0.343895818	9.474911326	5.849148378	0.015584591	0.783677139	485.9120709	598.2984709	552.6294049	414.7472244	253.7784886	315.4992304
ENSMUSG00000066324	Impad1	chr4	4762484	4767972	6543	inositol monophosphatase domain containing 1	-0.962468901	4.128202348	5.834496135	0.01571491	0.789314573	7.668066006	6.865463771	6.190592159	10.26180686	9.239070203	11.43433342
ENSMUSG00000025060	Slk	chr19	47579678	47580343	8284	STE20-like kinase	-0.698980089	4.923715621	5.830548633	0.015750211	0.790172035	14.66697473	13.91156185	15.42777125	16.86618418	17.69288897	19.8224627
ENSMUSG00000031239	Itm2a	chrX	107397099	107397979	1744	integral membrane protein 2A	-0.805245563	4.560883797	5.828006188	0.01577299	0.79040004	9.811263495	11.9063857	9.961606128	15.10607026	11.88987433	15.23089124
ENSMUSG00000029359	Tesc	chr5	118027743	118027987	1591	tescalcin	0.35694285	6.932585072	5.81411523	0.015898049	0.79460895	91.30811051	89.68753178	92.93463631	68.73838643	42.89883337	50.60283919
ENSMUSG00000093208	Gm27325	chr18	43477704	43477777	74	.	-3.546791265	2.083823895	5.813813993	0.015900773	0.79460895	0	0	0	0	2.161232365	1.295693124
ENSMUSG00000059070	Rpl18	chr7	45715457	45715842	4042	ribosomal protein L18	0.516469665	5.806583946	5.811686572	0.015920019	0.79460895	38.22267902	48.54776529	39.44880162	25.86163907	16.89214512	24.07191437
ENSMUSG00000029202	Pds5a	chr5	65615260	65615604	4146	PDS5 cohesin associated factor A	-1.083474218	3.851208266	5.810550239	0.015930309	0.79460895	5.868287411	4.525493897	5.020573815	8.415547994	7.804305441	8.916287082
ENSMUSG00000019907	Ppp1r12a	chr10	108162400	108162636	3403	protein phosphatase 1, regulatory (inhibitor) subunit 12A	-0.818710392	4.515017391	5.805075773	0.015979979	0.795712337	10.04716396	8.643049293	11.65583376	12.85644029	14.11086643	13.87426979
ENSMUSG00000039000	Ube3c	chr5	29569242	29569580	5033	ubiquitin protein ligase E3C	-0.834048379	4.468239395	5.804067552	0.015989144	0.795712337	10.93179899	9.301405249	8.808380657	13.55197898	11.23763551	14.72905026
ENSMUSG00000020859	Spag9	chr11	93996091	93996573	11209	sperm associated antigen 9	-0.725810381	4.818942563	5.799528624	0.016030472	0.796846439	13.61085147	12.93999692	13.58368773	16.97371243	15.36576445	18.21309938
ENSMUSG00000037487	Ubr5	chr15	37967328	37968505	9790	ubiquitin protein ligase E3 component n-recognin 5	-0.669818135	5.027047754	5.795485023	0.016067382	0.796846439	16.47441796	14.00606954	17.73400151	18.87912455	18.7515769	20.73360435
ENSMUSG00000024588	Fech	chr18	64456550	64458217	2901	ferrochelatase	-0.510046415	5.75903841	5.792764353	0.016092265	0.796846439	34.14747778	28.62462392	26.02438426	35.05433539	27.38777403	33.60341273
ENSMUSG00000021495	Fam193b	chr13	55539319	55539712	4338	family with sequence similarity 193, member B	1.113853482	3.9362154	5.792615489	0.016093628	0.796846439	8.558542412	9.061162652	15.06294675	3.358447733	4.482851183	3.43781219
ENSMUSG00000030246	Ldhb	chr6	142490249	142490604	1570	lactate dehydrogenase B	0.23350327	10.03867064	5.791499218	0.01610385	0.796846439	762.0250828	815.7332859	767.5122024	589.6050424	400.7428313	529.5248722
ENSMUSG00000019132	BC005537	chr13	24801657	24803509	3665	cDNA sequence BC005537	-0.393218489	6.480028109	5.77700528	0.016237184	0.802527892	55.88575261	50.48939125	49.96178045	56.27012767	47.13325902	52.41884519
ENSMUSG00000083626	Gm4459	chr7	139659688	139660155	468	NADH dehydrogenase (ubiquinone) 1, alpha/beta subcomplex, 1 pseudogene	0.46690085	6.067488069	5.773745864	0.016267324	0.803101866	46.76064718	54.0814211	50.15153223	33.64377115	21.77360965	27.35045187
ENSMUSG00000021876	Rnase4	chr14	51091077	51091253	1996	ribonuclease, RNase A family 4	0.653604218	5.184140956	5.769724469	0.016304591	0.804025925	23.73956355	31.62945817	26.40874432	14.75687017	10.41655559	14.13616121
ENSMUSG00000020988	L2hgdh	chr12	69690436	69692496	3338	L-2-hydroxyglutarate dehydrogenase	-0.86376571	4.372934668	5.76202957	0.016376145	0.806636802	10.36483401	8.107306887	8.059083859	13.28740184	10.90648857	12.68917795
ENSMUSG00000025016	Tm9sf3	chr19	41210842	41215139	6144	transmembrane 9 superfamily member 3	-0.646728556	5.110368161	5.758234532	0.016411554	0.807463363	19.17110015	16.40556796	16.30158436	22.72473861	17.18083011	21.87865871
ENSMUSG00000098550	Mir7079	chr8	123104975	123105043	69	microRNA 7079	3.694285396	2.227192725	5.750687678	0.016482203	0.810019946	1.747005592	0.541622603	2.805972993	0	0	0
ENSMUSG00000038791	Scgb3a2	chr18	43764289	43764472	880	secretoglobin, family 3A, member 2	5.443940268	3.447705969	5.744207012	0.016543122	0.81209306	27.71545382	0	0	0	0.122657909	0.055151523
ENSMUSG00000006576	Slc4a3	chr1	75546266	75546382	8599	solute carrier family 4 (anion exchanger), member 3	0.561545759	5.568652668	5.735815208	0.016622351	0.815059292	34.62050461	31.22139409	41.06508848	18.86024477	17.12022731	18.85346492
ENSMUSG00000041313	Slc7a1	chr5	148327410	148332543	7527	solute carrier family 7 (cationic amino acid transporter, y+ system), member 1	-1.053298955	3.898785786	5.730513173	0.01667261	0.816492958	7.126025288	4.985978531	4.187713414	9.08075027	8.828094477	8.093779113
ENSMUSG00000036550	Cnot1	chr8	95719451	95720485	8390	CCR4-NOT transcription complex, subunit 1	-0.853155857	4.395669605	5.726460109	0.016711135	0.816492958	9.958896532	8.639109663	8.549840842	12.21745057	11.69347508	13.54409286
ENSMUSG00000075054	Yae1d1	chr13	17986640	17989782	3436	Yae1 domain containing 1	-0.909351392	4.240088421	5.725026712	0.016724782	0.816492958	8.491894118	7.015722515	7.800719218	11.88233346	9.573687156	12.03049369
ENSMUSG00000031972	Acta1	chr8	123891767	123892152	1433	actin, alpha 1, skeletal muscle	0.442164828	11.53634743	5.723516114	0.016739176	0.816492958	1995.391452	2206.311382	2895.454963	1692.814058	963.3610374	1339.673503
ENSMUSG00000042675	Ypel3	chr7	126776955	126777103	1848	yippee-like 3 (Drosophila)	0.67038327	5.109242474	5.722824377	0.016745772	0.816492958	24.7579069	24.5238747	28.23045571	15.23527774	10.78278451	10.80036251
ENSMUSG00000050608	Minos1	chr4	139101814	139104012	2766	mitochondrial inner membrane organizing system 1	0.424503795	6.444631283	5.704931793	0.016917313	0.823907496	54.05173426	75.75865415	66.65580226	41.41050499	29.07548782	40.4757768
ENSMUSG00000088348	Gm23865	chr2	29931427	29931523	97	.	1.165184419	3.823757534	5.702552614	0.016940259	0.823907496	9.566935383	12.7668185	7.515999089	4.73557283	2.205339148	2.974805642
ENSMUSG00000022890	Atp5j	chr16	84827866	84827995	3130	ATP synthase, H+ transporting, mitochondrial F0 complex, subunit F	0.308043975	7.932981583	5.700209142	0.016962892	0.823907496	159.6297763	203.7718816	186.1141573	122.9213139	91.01197295	122.8911751
ENSMUSG00000042541	Shfm1	chr6	6557294	6558491	1472	.	0.396824989	6.816365367	5.699073509	0.016973871	0.823907496	69.43348994	97.60237864	87.80809581	53.65503679	39.6152572	53.47043163
ENSMUSG00000088993	Gm22770	chr16	17483083	17483149	67	.	3.679408015	2.222405944	5.68675455	0.017093439	0.828783238	1.198925406	1.672658039	2.166376208	0	0	0
ENSMUSG00000042962	Gm5436	chr12	84258332	84258973	642	ATP synthase, H+ transporting, mitochondrial F1 complex, O subunit pseudogene	0.613873643	5.323940761	5.684756147	0.017112918	0.828800587	23.07605105	35.84985689	31.23445054	18.47683533	9.243217735	16.85106338
ENSMUSG00000004285	Atp6v1f	chr6	29467718	29467974	1063	ATPase, H+ transporting, lysosomal V1 subunit F	0.53368207	5.688418799	5.677946793	0.01717946	0.830879418	34.82517725	42.18955013	39.08978825	22.59366721	17.72251164	20.41264661
ENSMUSG00000087442	Gm14453	chr2	173025685	173026010	553	predicted gene 14453	0.643395126	5.202273636	5.676444403	0.017194178	0.830879418	24.06074488	24.02106021	34.65680543	16.25139181	10.82566753	12.9803192
ENSMUSG00000028998	Tomm7	chr5	23838944	23839828	1125	translocase of outer mitochondrial membrane 7 homolog (yeast)	0.431656538	6.382656726	5.673430465	0.017223742	0.831381214	51.15344081	72.05600881	65.02206956	40.22629397	26.72749617	38.83627259
ENSMUSG00000067274	Rplp0	chr5	115559467	115559539	1659	ribosomal protein, large, P0	0.307158467	7.604391034	5.658703405	0.017368959	0.837296643	136.1401466	160.0135885	139.2675391	102.0989502	72.38826475	92.61083686
ENSMUSG00000064302	Clasp1	chr1	118389058	118389521	19275	CLIP associating protein 1	-0.756881857	4.679087948	5.655893481	0.017396809	0.837296643	13.63998452	10.40282923	11.45840237	16.86995001	13.24702241	15.60548635
ENSMUSG00000075408	6030408B16Rik	chr15	101293212	101293479	1967	RIKEN cDNA 6030408B16 gene	2.141487932	2.790694793	5.654308874	0.017412535	0.837296643	3.334815891	4.488752365	3.717771636	0.70744838	0.384365512	0.641921136
ENSMUSG00000015092	Edf1	chr2	25557847	25558029	1317	endothelial differentiation-related factor 1	0.389669859	6.773110294	5.651468314	0.017440763	0.837296643	68.22777022	93.66208169	84.68481847	55.38751852	39.80570232	47.48253255
ENSMUSG00000078486	Perm1	chr4	156215868	156215975	3901	PPARGC1 and ESRR induced regulator, muscle 1	-0.379250198	6.655571786	5.650065574	0.017454719	0.837296643	67.29836849	52.33279184	58.55545	63.05957715	49.83518248	63.02059426
ENSMUSG00000021311	Mtr	chr13	12186542	12187091	4482	5-methyltetrahydrofolate-homocysteine methyltransferase	-0.791219039	4.565960366	5.649315035	0.017462192	0.837296643	13.89394885	8.846220609	9.233798034	13.4163648	13.22145831	15.56392477
ENSMUSG00000008035	Mid1ip1	chrX	10715013	10715067	2128	Mid1 interacting protein 1 (gastrulation specific G12-like (zebrafish))	-0.428316646	6.208191619	5.646292999	0.017492312	0.837814117	48.91998592	41.90261105	36.07302998	46.93177331	39.69196124	42.99704989
ENSMUSG00000093133	Gm25994	chr11	106783171	106783271	101	.	0.64563239	7.005734125	5.624867685	0.017707402	0.847179986	73.93373337	96.27076266	142.0179959	43.67869528	55.09023675	50.01756545
ENSMUSG00000030662	Ipo5	chr14	120911194	120911343	4591	importin 5	-0.526107933	5.633090397	5.622207137	0.017734302	0.847531471	30.448319	26.1316393	23.85718654	32.24953973	24.8268744	30.91802571
ENSMUSG00000076270	Mir719	chr14	60228806	60228915	110	microRNA 719	-1.08167779	3.814622592	5.608991399	0.017868545	0.853006558	5.50857619	4.098765644	5.308597555	6.689529908	9.735280923	7.879214944
ENSMUSG00000021025	Nfkbia	chr12	55489411	55489969	1577	nuclear factor of kappa light polypeptide gene enhancer in B cells inhibitor, alpha	0.596445446	5.380235899	5.605700008	0.017902141	0.853670209	32.7295999	28.7595424	32.1451057	20.55742776	11.98401977	14.31790168
ENSMUSG00000020372	Gnb2l1	chr11	48800332	48803968	5119	.	0.393179484	6.519301442	5.592116933	0.01804148	0.859369201	64.68015233	76.31589419	64.59355311	44.60484144	31.01495078	43.04636727
ENSMUSG00000063856	Gpx1	chr9	108338903	108339802	1441	glutathione peroxidase 1	0.419727519	6.372443534	5.588290204	0.018080937	0.859373404	58.57274411	70.62127726	57.00483969	43.25463028	27.09034327	35.17779876
ENSMUSG00000060019	Gm10073	chr8	106572966	106573461	496	ribosomal protein, large, P1 pseudogene	0.660926189	5.113147364	5.58826281	0.01808122	0.859373404	22.39119843	27.15741502	28.05972993	15.12715377	8.588398231	13.3936085
ENSMUSG00000025531	Chm	chrX	113040593	113043635	6780	choroidermia (RAB escort protein 1)	-1.233583611	3.525878992	5.576790562	0.018200046	0.863801801	4.436430657	3.220501895	2.947285451	6.351156695	6.04768974	6.950425806
ENSMUSG00000004951	Hspb1	chr5	135887919	135888434	1031	heat shock protein 1	0.361226918	7.730298379	5.575424497	0.018214249	0.863801801	161.1183807	159.5529918	162.1591369	107.6571912	63.29772115	115.8214057
ENSMUSG00000029156	Sgcb	chr5	73632749	73635698	3709	sarcoglycan, beta (dystrophin-associated glycoprotein)	-0.564698755	5.428135785	5.569913875	0.018271659	0.865577433	23.83179326	22.72771074	21.50804771	27.94524072	21.8890313	26.67783249
ENSMUSG00000037266	Rsrp1	chr4	134923592	134923767	3349	arginine/serine rich protein 1	0.403879342	6.526952307	5.564001544	0.018333463	0.866890953	61.10869111	66.17334781	79.91578606	37.75029028	39.70861256	41.13342202
ENSMUSG00000076621	Ighj1	chr12	113429781	113429833	53	immunoglobulin heavy joining 1	1.451044989	3.373981978	5.563436018	0.018339385	0.866890953	9.058547512	7.723137116	3.637372399	0.859418773	1.000570539	3.599147567
ENSMUSG00000022610	Mapk12	chr15	89130585	89131218	1889	mitogen-activated protein kinase 12	0.710220098	4.925665291	5.555272343	0.018425106	0.869994174	19.32490136	22.66790894	25.87730649	11.14788923	9.777003556	10.41181975
ENSMUSG00000010277	2610507B11Rik	chr11	78261752	78261917	8798	RIKEN cDNA 2610507B11 gene	-0.412497485	6.288902083	5.549183527	0.01848931	0.872075752	50.30690459	41.73984212	43.27270205	48.50778731	40.52771226	47.67183234
ENSMUSG00000020307	Cdc34	chr10	79682195	79682590	1262	cell division cycle 34	0.392018578	6.485924703	5.542288745	0.018562291	0.873848734	64.35656914	69.37315002	66.95011572	45.52673984	29.64635845	40.74046967
ENSMUSG00000054312	Mrps21	chr3	95862634	95862932	1282	mitochondrial ribosomal protein S21	0.471514265	5.984463517	5.54182414	0.018567219	0.873848734	39.81030409	54.87569927	47.57359902	29.91420387	20.84586946	26.96415153
ENSMUSG00000014905	Dnajb9	chr12	44205897	44207405	1865	DnaJ heat shock protein family (Hsp40) member B9	-0.708986312	4.819029594	5.537576464	0.018612341	0.874190037	15.20437878	13.65376594	11.55245848	17.38457717	13.52217999	19.39894247
ENSMUSG00000047205	Dusp18	chr11	3895240	3895517	4632	dual specificity phosphatase 18	-1.095465979	3.771256725	5.536058727	0.018628491	0.874190037	6.326123565	4.099871506	3.826189162	7.723082493	7.708690877	8.033409236
ENSMUSG00000036860	Mrpl55	chr11	59202486	59202659	1027	mitochondrial ribosomal protein L55	0.572092299	5.471187057	5.535449839	0.018634974	0.874190037	29.26404308	35.99577455	34.44004304	20.36019922	12.71931499	17.67713625
ENSMUSG00000025350	Rdh5	chr10	128913593	128913936	2809	retinol dehydrogenase 5	0.770712242	4.719376456	5.533218717	0.01865875	0.874359114	15.79765555	22.5187789	20.20100842	10.70205754	6.479851486	8.697513009
ENSMUSG00000064387	Snora73a	chr4	132352775	132352979	205	small nucleolar RNA, H/ACA box 73a	-0.942816095	4.113493281	5.531044146	0.018681953	0.874501028	7.519473906	5.705441983	7.389516257	7.434389579	14.42570147	8.491192804
ENSMUSG00000024870	Rab1b	chr19	5099207	5100572	1835	RAB1B, member RAS oncogene family	0.316650117	7.191595952	5.527585837	0.018718916	0.875286013	102.1750874	114.1537486	109.5758435	78.23238536	52.47109622	67.77512441
ENSMUSG00000098710	Mir7067	chr8	70895508	70895570	63	microRNA 7067	3.640010811	2.209846877	5.520603247	0.018793777	0.876971242	0.636929122	1.184799444	3.069032961	0	0	0
ENSMUSG00000026043	Col3a1	chr1	45311538	45311832	9816	collagen, type III, alpha 1	-0.410653187	6.877798739	5.520450286	0.01879542	0.876971242	58.88840213	82.27289821	65.28096026	86.00035663	51.4110001	71.49442489
ENSMUSG00000028452	Vcp	chr4	42979963	42980634	4851	valosin containing protein	-0.370602256	6.659585204	5.514588807	0.018858506	0.878627552	65.13584808	59.91002366	54.28620876	66.81042188	46.14667622	63.06890429
ENSMUSG00000076236	Mir682	chr13	75645046	75645141	96	microRNA 682	0.614846625	5.4987362	5.506692697	0.018943836	0.878627552	23.95378801	41.43133726	37.46118584	23.44352653	13.36844762	14.02554413
ENSMUSG00000028649	Macf1	chr4	123349633	123351145	26689	microtubule-actin crosslinking factor 1	-0.683280526	4.908159438	5.506604247	0.018944794	0.878627552	14.88500256	13.43524393	15.4139277	15.65095288	18.6061134	19.20055552
ENSMUSG00000020547	Bzw2	chr12	36091846	36092309	1860	basic leucine zipper and W2 domains 2	-0.408797789	6.356878446	5.506030084	0.018951015	0.878627552	54.8477772	44.45321675	43.06211106	55.81003629	38.26577454	49.42397402
ENSMUSG00000066315	Gm12918	chr4	10848420	10849055	636	ribosomal protein L13 pseudogene	0.754775114	4.76319437	5.502803793	0.018986008	0.878627552	18.87789925	23.45047314	18.03839781	11.29251983	6.022272289	9.687187604
ENSMUSG00000042650	Alkbh5	chr11	60536381	60536637	5987	alkB homolog 5, RNA demethylase	-0.675351598	4.93654283	5.501311984	0.019002212	0.878627552	17.65872163	14.26508028	12.94857193	20.13520015	15.25819944	19.14977313
ENSMUSG00000041695	Kcnj2	chr11	111066164	111066334	5444	potassium inwardly-rectifying channel, subfamily J, member 2	-0.870478151	4.296713473	5.501264966	0.019002723	0.878627552	9.56762291	7.79856971	7.467134743	11.63411529	10.72677772	12.3412093
ENSMUSG00000005547	Cyp2a5	chr7	26835305	26835543	2073	cytochrome P450, family 2, subfamily a, polypeptide 5	5.16008496	3.036615256	5.500849243	0.019007241	0.878627552	17.90526303	0	0	0	0.052102998	0.023427431
ENSMUSG00000020590	Snx13	chr12	35047189	35047411	7387	sorting nexin 13	-0.923413768	4.15469258	5.50028732	0.019013349	0.878627552	8.408705853	6.43011891	6.712990343	11.03680757	9.317169846	10.93701441
ENSMUSG00000002660	Clpp	chr17	56990264	56990513	1207	caseinolytic mitochondrial matrix peptidase proteolytic subunit	0.5497384	5.563103688	5.484969377	0.019180656	0.885415029	33.94705678	38.60406135	33.65773897	21.89810416	13.64188475	19.38713015
ENSMUSG00000035105	Egln3	chr12	54178981	54180655	2662	egl-9 family hypoxia-inducible factor 3	-0.726333765	4.742118392	5.474759702	0.019293013	0.889654192	14.17460289	12.74226664	10.86089622	16.20728906	12.74177549	18.66542526
ENSMUSG00000073940	Hbb-bt	chr7	103812524	103812784	703	hemoglobin, beta adult t chain	0.735726677	6.955102608	5.460132794	0.019455168	0.896178236	68.55673458	145.7303316	92.28024109	58.60405911	45.35825027	34.78494325
ENSMUSG00000006005	Tpr	chr1	150392838	150393013	10496	translocated promoter region, nuclear basket protein	-0.784499228	4.542456629	5.45450276	0.019517958	0.89811615	11.56071561	9.697815397	10.20730483	13.96635332	12.49240485	14.88158543
ENSMUSG00000081824	BC002163	chr16	42955631	42955949	319	NADH dehydrogenase Fe-S protein 5 pseudogene	0.55526849	6.092115561	5.450634882	0.019561217	0.899152173	37.19666072	65.51940925	54.47533507	30.89073352	19.41732203	30.82332471
ENSMUSG00000017776	Crk	chr11	75679259	75679664	4730	v-crk avian sarcoma virus CT10 oncogene homolog	-0.639653822	5.065767403	5.446235682	0.019610538	0.900055778	18.11996711	15.52285114	16.61727929	19.70722997	17.65623143	22.20425281
ENSMUSG00000051319	1500011K16Rik	chr2	127791388	127791832	800	RIKEN cDNA 1500011K16 gene	0.52917016	5.653499195	5.445179042	0.019622404	0.900055778	31.90847916	42.50486495	38.62153839	21.90069412	16.05409809	21.35224624
ENSMUSG00000092500	Gm20400	chr6	142161493	142161535	665	.	-1.454009261	3.180114462	5.442953576	0.019647419	0.900250552	4.039622539	0.91083681	1.695801997	4.390004002	4.948767803	5.033942881
ENSMUSG00000027996	Sfrp2	chr3	83766321	83767043	2153	secreted frizzled-related protein 2	-1.513800646	3.105555055	5.436362238	0.019721702	0.902700008	2.19524689	2.640221602	1.094251307	8.187220622	2.909737167	2.345962481
ENSMUSG00000099254	Mir7030	chr5	115645573	115645632	60	microRNA 7030	3.618234448	2.203133273	5.43068851	0.019785877	0.904682087	1.33650701	1.864602404	1.609984504	0	0	0
ENSMUSG00000025810	Nrp1	chr8	128359073	128359632	5907	neuropilin 1	-0.453973021	5.98981057	5.426007493	0.019838986	0.906154551	31.20737082	37.20767597	38.94783604	39.43318229	32.9873271	39.23759243
ENSMUSG00000043733	Ptpn11	chr5	121130533	121134146	7492	protein tyrosine phosphatase, non-receptor type 11	-0.48184883	5.824601749	5.423369596	0.019868979	0.90656922	36.26985362	28.12779975	29.7654829	34.33110182	27.3074435	38.22623265
ENSMUSG00000002767	Mrpl2	chr17	46646229	46646398	1170	mitochondrial ribosomal protein L2	0.461236908	6.013005251	5.419075715	0.019917901	0.907834219	46.08951843	52.77467037	46.00142318	31.34860245	20.90175622	27.46847294
ENSMUSG00000060882	Kcnd2	chr6	21215503	21217413	5152	potassium voltage-gated channel, Shal-related family, member 2	-1.188848472	3.570817406	5.416915926	0.019942556	0.907834219	5.094444147	3.310908596	2.906439133	7.547141143	5.777406526	6.647561997
ENSMUSG00000066809	Gm10180	chr9	25101404	25101481	78	.	1.371537618	3.447661742	5.415430129	0.019959535	0.907834219	8.771884616	6.71886267	6.21576296	1.174901614	0.683934293	4.305309432
ENSMUSG00000015013	Trappc2l	chr8	122611626	122611693	607	trafficking protein particle complex 2-like	0.481331137	5.89373182	5.399760862	0.020139511	0.915059997	38.41688283	51.69467048	43.28951756	27.63144436	19.81722111	24.93356834
ENSMUSG00000009470	Tnpo1	chr13	98839019	98844620	8579	transportin 1	-0.901964161	4.185993313	5.390051347	0.020251875	0.919201852	8.385491097	6.668018129	7.279832032	11.25057303	9.559296999	11.12212105
ENSMUSG00000026112	Coa5	chr1	37417084	37420627	5220	cytochrome C oxidase assembly factor 5	-0.570554258	5.355089895	5.386451984	0.020293693	0.919240172	23.18856302	19.89718737	21.20871658	26.1598449	20.55261194	25.86236731
ENSMUSG00000037805	Rpl10a	chr17	28328471	28328618	2349	ribosomal protein L10A	0.543132808	5.570085128	5.386328187	0.020295133	0.919240172	31.37919405	39.22039079	36.00302157	21.9799094	14.09399404	19.31134114
ENSMUSG00000020402	Vdac1	chr11	52360860	52361152	2620	voltage-dependent anion channel 1	-0.313977524	8.565856338	5.379614792	0.020373376	0.92182083	260.0089996	224.5450349	213.5044617	254.0876029	175.1620699	232.5610966
ENSMUSG00000087249	Gm16062	chr11	59810080	59810261	771	predicted gene 16062	0.732194828	4.804386995	5.36236021	0.020575908	0.930013889	19.2728812	22.34544029	20.41781514	11.18134994	7.698690419	9.314892279
ENSMUSG00000026003	Acadl	chr1	66830839	66831527	2005	acyl-Coenzyme A dehydrogenase, long-chain	-0.291092217	9.288030481	5.353111019	0.020685331	0.933985774	390.1994177	392.4792862	381.7228315	443.8662329	270.2348494	375.1922949
ENSMUSG00000039670	Oxld1	chr11	120456606	120457162	813	oxidoreductase like domain containing 1	0.636249732	5.151753915	5.34690376	0.020759103	0.936341394	25.94038606	28.41189821	25.09518844	15.45053357	10.48755263	12.71418775
ENSMUSG00000093264	Gm23419	chr11	120346736	120346819	84	.	0.376924691	7.884884017	5.340207626	0.020838991	0.938967672	161.6151447	200.2729225	179.0870999	134.8579717	72.46484988	110.896088
ENSMUSG00000065280	Gm24453	chr19	8724868	8724943	76	.	-3.432552563	2.056282046	5.32983087	0.020963419	0.943593329	0	0	0	1.205418539	0.70169882	1.262038757
ENSMUSG00000026610	Esrrg	chr1	187608791	187608899	6208	estrogen-related receptor gamma	-1.28358886	3.395655672	5.324420589	0.021028599	0.945270292	4.234568232	2.381429709	2.475393311	6.173862932	4.847022175	6.229093212
ENSMUSG00000094638	Gm21972	chr1	86133637	86133784	776	.	0.638324915	5.137325226	5.323120684	0.021044291	0.945270292	23.24094526	27.95943707	27.42775403	15.35008202	10.15250725	12.69429074
ENSMUSG00000073535	Gm5532	chr1	155520173	155521837	2206	predicted gene 5532	-0.481530589	5.799255075	5.317284538	0.021114891	0.947459691	32.89521026	27.2111981	32.32844508	36.27315754	28.91272568	32.82530213
ENSMUSG00000025150	Cbr2	chr11	120729489	120729825	1327	carbonyl reductase 2	1.290890195	5.291646656	5.309305691	0.021211808	0.950824238	63.17109075	20.32716154	16.63933533	11.81183091	7.526882295	12.11053532
ENSMUSG00000022564	Grina	chr15	76246807	76246900	1693	glutamate receptor, ionotropic, N-methyl D-aspartate-associated protein 1 (glutamate binding)	0.497589924	5.781333857	5.307138887	0.021238207	0.951024106	37.29832875	45.07553398	40.93010193	27.75202226	17.7976337	20.5941779
ENSMUSG00000025190	Got1	chr19	43499752	43500557	2539	glutamic-oxaloacetic transaminase 1, soluble	-0.310221338	8.0167568	5.300451884	0.021319893	0.953010329	174.8816792	150.3855672	151.5473977	171.9859374	115.6344403	162.8670954
ENSMUSG00000005615	Pcyt1a	chr16	32430921	32431031	5751	phosphate cytidylyltransferase 1, choline, alpha isoform	-0.677664755	4.878355121	5.298165957	0.021347891	0.953010329	16.18632673	13.30139237	13.3603243	18.34721621	14.6443031	19.18366928
ENSMUSG00000029169	Dhx15	chr5	52150209	52150778	3009	DEAH (Asp-Glu-Ala-His) box polypeptide 15	-0.658209542	4.95429751	5.298114483	0.021348522	0.953010329	16.37309892	14.62381028	14.7966134	19.10308054	16.28104448	19.61296278
ENSMUSG00000073700	Klhl21	chr4	152008803	152009963	3986	kelch-like 21	-0.553073857	5.414698116	5.291459483	0.021430253	0.955674623	25.42732242	20.59714549	21.66412432	28.6459991	20.51734262	26.31114988
ENSMUSG00000038205	Prkab2	chr3	97658193	97658369	5096	protein kinase, AMP-activated, beta 2 non-catalytic subunit	-0.671926855	4.896866235	5.283366278	0.021530083	0.959112285	16.71485959	12.53372298	14.31613257	19.63966644	15.61455402	17.57841466
ENSMUSG00000027984	Hadh	chr3	131233419	131234287	4977	hydroxyacyl-Coenzyme A dehydrogenase	-0.387895594	6.994232848	5.281627528	0.021551593	0.959112285	84.70415219	71.92765576	69.17839505	93.70288804	54.68204427	76.88460279
ENSMUSG00000022337	Emc2	chr15	43477229	43477325	1245	ER membrane protein complex subunit 2	-0.355969766	6.63237635	5.275029346	0.021633423	0.960815892	58.03722696	62.68216641	56.0406404	61.90298237	49.47765105	60.28716603
ENSMUSG00000054469	Lclat1	chr17	73107985	73108145	4689	lysocardiolipin acyltransferase 1	-0.737260063	4.655806292	5.272671952	0.021662737	0.960815892	13.95866159	11.06688572	10.09312674	15.19906838	12.70703251	16.71071169
ENSMUSG00000046718	Bst2	chr8	71534264	71534480	764	bone marrow stromal cell antigen 2	0.537108066	5.570561719	5.271916608	0.021672139	0.960815892	31.11877498	42.02708198	33.31405191	23.78062299	15.82078594	15.94210658
ENSMUSG00000055737	Ghr	chr15	3317760	3320722	9053	growth hormone receptor	-0.71051677	4.74975751	5.271402592	0.021678539	0.960815892	13.63284387	12.09348635	12.51205486	16.70997137	14.21486496	16.7381828
ENSMUSG00000092781	Mir3057	chr10	81271597	81271687	91	microRNA 3057	0.86030792	4.395541608	5.26757947	0.021726203	0.961944818	13.73551498	15.65995787	16.54609075	8.071063258	4.111039825	6.865765196
ENSMUSG00000026208	Des	chr1	75360329	75360992	3754	desmin	0.289832464	9.3367044	5.260386347	0.021816175	0.964942794	504.5659212	474.9950896	481.1066744	374.9766553	230.2388753	307.7702492
ENSMUSG00000035828	Pim3	chr15	88862186	88862752	2419	proviral integration site 3	0.558062234	5.466295315	5.256370771	0.021866571	0.966185904	34.53103339	32.90021596	31.55270251	23.03171285	12.63695784	15.2190401
ENSMUSG00000030037	Mrpl53	chr6	83109095	83109203	735	mitochondrial ribosomal protein L53	0.407048428	6.307718632	5.250465313	0.021940903	0.967858147	55.44052618	63.92765696	57.7111633	38.46366084	26.50152458	36.2433182
ENSMUSG00000089420	Gm27934	chr1	66856641	66856703	63	.	-2.414642771	2.410111603	5.249817421	0.021949074	0.967858147	0	1.184799444	0	2.900538358	2.532694178	0.75919519
ENSMUSG00000039987	Phtf2	chr5	20758663	20761075	6929	putative homeodomain transcription factor 2	-0.927407319	4.085999002	5.24027401	0.022069798	0.970709993	7.746822775	6.28063382	6.256752912	10.33981235	8.833608476	10.37676312
ENSMUSG00000063787	Chchd1	chr14	20703027	20703197	587	coiled-coil-helix-coiled-coil-helix domain containing 1	0.387467456	6.907491638	5.239474597	0.022079941	0.970709993	71.82134099	103.0372523	96.53883275	59.11573416	41.53388729	56.68657418
ENSMUSG00000036504	Phpt1	chr2	25573430	25573699	1074	phosphohistidine phosphatase 1	0.3932099	6.398828567	5.237345781	0.022106977	0.970709993	58.69938788	68.59713246	61.16368574	40.45104286	28.84993901	39.45837549
ENSMUSG00000080935	Got2-ps1	chr5	138364260	138365552	1293	glutamatic-oxaloacetic transaminase 2, mitochondrial, pseudogene 1	-0.56304142	5.352932443	5.237291695	0.022107665	0.970709993	25.29602893	19.71857869	19.35340724	26.07346382	19.95883057	26.24679754
ENSMUSG00000024740	Ddb1	chr19	10605625	10605766	4155	damage specific DNA binding protein 1	-0.395827096	6.322422226	5.235871537	0.02212572	0.970709993	51.84688876	45.16606004	42.52338644	52.96343959	37.67595882	48.70540383
ENSMUSG00000067851	Arfgef1	chr1	10137571	10138996	11318	ADP-ribosylation factor guanine nucleotide-exchange factor 1(brefeldin A-inhibited)	-0.859861485	4.264613574	5.233065042	0.022161447	0.971072383	9.554330725	7.091002167	7.639638901	11.01686943	9.503961566	13.16984662
ENSMUSG00000009876	Cox4i2	chr2	152754173	152754224	788	cytochrome c oxidase subunit 4I2	0.834968084	4.456561038	5.231473266	0.022181736	0.971072383	12.14120912	17.29897287	18.60868655	9.411125726	4.040326665	6.835643383
ENSMUSG00000031760	Mt3	chr8	94152607	94152830	538	metallothionein 3	1.481503106	3.273149642	5.229948571	0.022201189	0.971072383	5.672096077	6.823037985	6.012799271	2.324735753	0.601456131	1.893058136
ENSMUSG00000063077	Kif1b	chr4	149176319	149180810	17608	kinesin family member 1B	-0.773249351	4.524904399	5.228030549	0.022225685	0.971163844	11.41719595	9.596276671	10.14772986	13.55703953	12.53426403	14.53046736
ENSMUSG00000018428	Akap1	chr11	88830792	88831829	4390	A kinase (PRKA) anchor protein 1	-0.586265813	5.240834953	5.224324271	0.022273099	0.972255526	23.21781439	16.24127719	19.19001799	27.5217559	17.22685784	22.19733894
ENSMUSG00000097412	1810014B01Rik	chr10	86685601	86685737	1661	RIKEN cDNA 1810014B01 gene	-0.502813746	5.653215398	5.211097104	0.022443168	0.978693736	30.707495	27.4884877	24.13862748	28.8448243	25.42243847	34.35106997
ENSMUSG00000086324	Gm15564	chr16	35966752	35966870	821	predicted gene 15564	0.253115634	8.917289395	5.205421086	0.02251656	0.980907359	354.7710706	351.1388094	372.525344	247.0609413	223.7480222	212.9145362
ENSMUSG00000062006	Rpl34	chr3	130726831	130726959	1179	ribosomal protein L34	0.406804112	6.585039242	5.200557137	0.02257965	0.982668179	58.38157104	84.69508703	73.32387903	46.99855374	32.78479604	43.97670307
ENSMUSG00000008540	Mgst1	chr6	138140316	138140606	2013	microsomal glutathione S-transferase 1	0.930106874	4.200965364	5.19843445	0.02260724	0.982882089	14.99787819	14.11876199	10.50846639	6.590299667	3.648555134	5.379957175
ENSMUSG00000065862	Gm24029	chr11	69667834	69667976	143	.	1.842064057	2.971779744	5.183482679	0.022802575	0.990381158	2.264636878	3.159465184	8.52509156	1.289128159	0.750427904	0.674840169
ENSMUSG00000021775	Nr1d2	chr14	18204054	18206881	5001	nuclear receptor subfamily 1, group D, member 2	-0.50450348	5.635649445	5.179347029	0.022856912	0.991747457	26.07003613	26.46825851	28.68521172	30.69166218	27.37186532	29.46199454
ENSMUSG00000036887	C1qa	chr4	136895917	136896728	1040	complement component 1, q subcomponent, alpha polypeptide	0.43939758	6.331427722	5.176710848	0.022891618	0.992260089	59.05024344	71.16535988	51.36871308	40.47936722	24.7057302	36.45303782
ENSMUSG00000071415	Rpl23	chr11	97777527	97778164	1770	ribosomal protein L23	0.37328465	7.054968109	5.167700966	0.02301065	0.995906043	82.35554686	117.551372	100.3994882	67.0579574	49.02739145	59.69992034
ENSMUSG00000025332	Kdm5c	chrX	152233020	152233710	7110	lysine (K)-specific demethylase 5C	-0.907543639	4.119941966	5.1668683	0.023021683	0.995906043	7.457919619	6.2220715	7.381906873	10.4682065	8.806315254	10.97357874
ENSMUSG00000002100	Mybpc3	chr2	91118144	91118217	4163	myosin binding protein C, cardiac	-0.262354297	10.51129787	5.165108914	0.023045013	0.995921353	994.0646418	895.1848371	858.8693165	970.2788412	702.1150532	838.6649128
ENSMUSG00000085714	Gm13008	chr4	136003566	136004037	507	.	0.748843458	4.699328735	5.158315515	0.023135325	0.998828499	15.6473926	21.27041521	20.39577811	11.0540202	7.126110652	7.55608441
ENSMUSG00000016534	Lamp2	chrX	38401357	38402281	9552	lysosomal-associated membrane protein 2	-0.691151807	4.790284911	5.149764918	0.02324952	1	13.83388984	13.32313362	12.62952201	17.98922817	13.69293299	17.23714016
ENSMUSG00000049091	Sephs2	chr7	127272561	127273919	1359	selenophosphate synthetase 2	-0.76040092	4.54756687	5.148838057	0.023261934	1	12.94839439	9.311129748	9.640374126	14.43444383	12.55421741	14.21927932
ENSMUSG00000020091	Eif4ebp2	chr10	61432497	61433828	1786	eukaryotic translation initiation factor 4E binding protein 2	-0.689345131	4.795025378	5.141905638	0.023354998	1	14.78160299	13.36628808	11.81586277	18.17908764	13.30361277	17.5919163
ENSMUSG00000020315	Sptbn1	chr11	30099395	30100714	17492	spectrin beta, non-erythrocytic 1	-0.35458075	6.683712034	5.141256105	0.023363738	1	55.74478827	58.30841492	69.34649543	58.17724179	56.73960805	62.93755467
ENSMUSG00000041203	2310036O22Rik	chr8	85026833	85027234	891	.	0.51148386	5.664190919	5.138817384	0.023396581	1	35.00539605	38.76366253	39.6909913	25.12932784	15.20373665	19.93653378
ENSMUSG00000068566	Myadm	chr7	3289038	3289325	3238	myeloid-associated differentiation marker	-0.353786062	6.628732403	5.134111844	0.023460087	1	55.42522217	64.50810483	56.57860333	60.99458743	46.1572241	64.02460158
ENSMUSG00000100348	Gm28063	chr8	57320987	57321057	443	.	-0.590258942	5.198183624	5.125980339	0.023570253	1	17.71925341	18.70061825	20.23902818	24.45859373	21.90438208	18.49426841
ENSMUSG00000022200	Golph3	chr15	12321496	12321956	2606	golgi phosphoprotein 3	-0.577078342	5.257828907	5.125345601	0.023578875	1	22.43788667	18.26599895	18.89215227	24.42371233	18.88073154	24.28492723
ENSMUSG00000008136	Fhl2	chr1	43123074	43123665	1897	four and a half LIM domains 2	-0.258818643	9.83160465	5.116479698	0.023699647	1	621.4817451	560.0143715	536.0103258	545.9491715	443.4910302	572.4379732
ENSMUSG00000087367	Gm15491	chr19	45749508	45749677	751	.	-0.698177143	4.754732633	5.111848926	0.023762983	1	12.90120264	11.44465846	14.23508906	17.83522523	14.01064864	15.83002736
ENSMUSG00000045103	Dmd	chrX	82948870	82949147	23801	dystrophin, muscular dystrophy	-1.127917969	3.617546871	5.108652578	0.023806802	1	4.291792299	3.665202616	4.204479742	6.024813732	7.012064927	7.504045759
ENSMUSG00000068882	Ssb	chr2	69861562	69861739	2160	Sjogren syndrome antigen B	-0.568000262	5.291121334	5.091542159	0.024042802	1	19.90071926	21.0533543	20.38258263	25.72768128	19.17706182	24.21555116
ENSMUSG00000041741	Pde3a	chr6	141249269	141250543	10794	phosphodiesterase 3A, cGMP inhibited	-0.954375572	3.984420858	5.089441085	0.024071949	1	7.371031158	5.398163581	5.585952721	9.50097604	8.43371129	9.344113915
ENSMUSG00000034845	Plvap	chr8	71497754	71498405	2015	plasmalemma vesicle associated protein	0.76174571	4.639509544	5.083858569	0.024149568	1	19.43139321	17.99766774	17.36682938	11.14175052	6.030224233	7.206328946
ENSMUSG00000024780	Cdc37l1	chr19	28990494	28990669	2517	cell division cycle 37-like 1	-0.579762731	5.233177986	5.076495979	0.024252336	1	21.83872624	17.55648803	19.01386585	21.76670883	20.96429727	23.63816636
ENSMUSG00000076934	Iglv1	chr16	19085017	19085321	351	immunoglobulin lambda variable 1	2.729497672	2.433446069	5.073552365	0.02429355	1	4.400601206	1.938762727	0.837008989	0.131842653	0	0.414106467
ENSMUSG00000001289	Pfdn5	chr15	102326116	102326260	1394	prefoldin 5	0.39062226	6.633104646	5.070859934	0.02433131	1	62.06566102	87.51378832	73.42798862	49.53578914	36.5627841	42.8414662
ENSMUSG00000028986	Klhl7	chr5	24100590	24100874	3419	kelch-like 7	-0.827008522	4.318896428	5.064931563	0.024414669	1	10.00015969	7.671403183	8.083581555	11.68357205	9.921446822	13.29790312
ENSMUSG00000038375	Trp53inp2	chr2	155381059	155381192	5257	transformation related protein 53 inducible nuclear protein 2	-0.299067688	7.170787501	5.063815703	0.024430393	1	91.25651055	82.18695512	91.0273542	90.75187646	68.98227875	87.17836345
ENSMUSG00000026663	Atf6	chr1	170704674	170710087	9231	activating transcription factor 6	-0.837244529	4.288808382	5.063643635	0.024432818	1	9.62127249	8.090311628	7.297596574	10.61687524	10.2419753	13.28394218
ENSMUSG00000028530	Jak1	chr4	101152367	101153590	7227	Janus kinase 1	-0.605861769	5.112216806	5.063572171	0.024433826	1	19.67113472	17.29925209	15.79524435	21.71471108	17.02105041	22.33806854
ENSMUSG00000038615	Nfe2l1	chr11	96817414	96820516	5441	nuclear factor, erythroid derived 2,-like 1	-0.308453179	7.22718614	5.057842888	0.024514733	1	99.69895319	86.06842973	88.47296784	98.27505783	70.22416629	89.40032561
ENSMUSG00000104453	WI1-1616M8.3	chr7	81530309	81532521	2213	.	-0.429206815	6.046751625	5.050866884	0.024613621	1	41.8865764	33.03310753	37.94844009	41.08440963	34.67831064	39.61256926
ENSMUSG00000005981	Trap1	chr16	4039971	4040224	2573	TNF receptor-associated protein 1	-0.400882996	6.236708782	5.049627559	0.024631232	1	47.90578011	44.64493693	38.32595008	48.301739	37.95171053	44.90754578
ENSMUSG00000093327	Mir5107	chr18	60812076	60812163	88	microRNA 5107	0.910450984	5.723014007	5.045240987	0.024693672	1	64.12230261	40.46955404	24.27639556	23.46502942	10.32049163	19.10783399
ENSMUSG00000030319	Cand2	chr6	115774538	115774678	4810	cullin-associated and neddylation-dissociated 2 (putative)	-0.633703838	4.988737433	5.044815461	0.024699738	1	19.14891461	13.74377206	14.59560885	21.42455438	14.58865538	20.04742401
ENSMUSG00000053560	Ier2	chr8	84661331	84662852	1522	immediate early response 2	0.699827261	4.836189213	5.043143993	0.02472358	1	19.24420911	21.88183766	22.02126868	11.85354612	8.159610045	9.347621931
ENSMUSG00000100725	Gm28062	chr1	178323074	178323195	3030	.	-0.3803249	6.381907037	5.042069003	0.024738926	1	49.33038114	47.09489839	50.01177038	51.98193455	41.28517121	51.39383235
ENSMUSG00000102961	RP24-439O10.3	chr1	156678545	156678944	400	.	0.702846425	4.824412926	5.038099401	0.02479568	1	19.7209775	21.0841118	21.79702213	11.22602377	8.48863086	9.32995984
ENSMUSG00000017756	Slc12a7	chr13	73763697	73763890	5131	solute carrier family 12, member 7	-0.444148856	5.947034789	5.035553235	0.024832154	1	38.93657435	31.25728104	34.23538562	39.71680271	29.87907956	38.27811258
ENSMUSG00000036278	Macrod1	chr19	7056768	7057182	1274	MACRO domain containing 1	0.29568219	7.36121552	5.033651703	0.02485943	1	120.8197096	127.6869976	116.8110051	89.10453837	60.93827727	75.79804776
ENSMUSG00000017831	Rab5a	chr17	53479234	53479608	2357	RAB5A, member RAS oncogene family	-0.704123624	4.71225782	5.030120033	0.024910172	1	13.62239588	11.85000428	11.74510324	16.00093425	12.90048581	17.28827181
ENSMUSG00000035296	Sgcg	chr14	61221059	61221776	1878	sarcoglycan, gamma (dystrophin-associated glycoprotein)	-0.368863756	6.463765934	5.02737545	0.024949679	1	56.86058469	49.73761583	49.36586069	56.43623331	41.43608087	54.97559038
ENSMUSG00000057522	Spop	chr11	95414080	95414131	3159	speckle-type POZ protein	-0.370541834	6.448944728	5.0208446	0.02504395	1	55.84336545	49.94754517	48.45187227	56.10155205	39.97595941	55.26172177
ENSMUSG00000047045	Tmem164	chrX	142681406	142681556	6851	transmembrane protein 164	-0.96131533	3.948417633	5.006509555	0.025252172	1	7.002130312	5.787741826	4.937685255	8.79135736	8.461041767	9.232664446
ENSMUSG00000042462	Dctpp1	chr7	127256959	127257336	676	dCTP pyrophosphatase 1	0.639214891	5.052433633	5.004449559	0.025282242	1	22.88052621	27.21713582	23.57307445	13.71007791	9.41748224	12.63157255
ENSMUSG00000032526	Deb1	chr9	121710389	121710471	517	.	0.354478892	6.661355016	5.002501625	0.02531071	1	65.94552639	80.87742923	78.58620309	47.12534908	35.77715739	50.74589625
ENSMUSG00000098253	Mir7219	chr18	68260920	68260973	54	microRNA 7219	-0.555626775	5.326132835	4.999544559	0.02535399	1	25.19923217	19.30146003	18.74900136	23.62620336	19.64756695	27.38624103
ENSMUSG00000072964	Bhlhb9	chrX	135885851	135886087	2978	basic helix-loop-helix domain containing, class B9	-0.934360219	4.011630923	4.997716634	0.025380781	1	7.567034402	6.121662652	5.27473943	11.31005491	7.418127201	9.052236706
ENSMUSG00000031987	Egln1	chr8	124908596	124910763	3515	egl-9 family hypoxia-inducible factor 1	-0.355138961	6.574322364	4.994356848	0.025430103	1	61.21475793	54.90783862	53.53175582	62.80210016	45.10250989	56.78330895
ENSMUSG00000068396	Rpl34-ps1	chr6	71124610	71124963	354	ribosomal protein L34, pseudogene 1	0.532567388	5.519301835	4.994209021	0.025432275	1	28.0177047	38.66117397	35.68723399	20.39364435	14.15455	19.02478989
ENSMUSG00000072772	Grcc10	chr6	124739183	124739515	1988	gene rich cluster, C10 gene	0.47559344	5.817762377	4.990642082	0.025484751	1	38.65253531	45.15700163	42.14249786	27.25251928	18.90670847	22.44988652
ENSMUSG00000017485	Top2b	chr14	16365179	16365726	6355	topoisomerase (DNA) II beta	-0.732324503	4.598625386	4.975878451	0.025703148	1	12.13412107	10.74297696	10.73871823	14.35483553	12.28359333	15.93115445
ENSMUSG00000075307	Klhl41	chr2	69670120	69671306	2529	kelch-like 41	-0.524275597	5.471421669	4.960470024	0.025933158	1	27.82549486	21.8789842	21.69915479	30.30317387	19.09230963	28.63456198
ENSMUSG00000024098	Twsg1	chr17	65923066	65926466	4046	twisted gastrulation BMP signaling modulator 1	-0.600043174	5.110271469	4.959480533	0.025948001	1	19.22842906	18.54926928	15.02135036	21.52433111	17.48958734	21.85101451
ENSMUSG00000025240	Sacm1l	chr9	123529882	123529921	3433	SAC1 suppressor of actin mutations 1-like (yeast)	-0.799484699	4.375547146	4.959097775	0.025953745	1	9.686367637	8.600664106	9.008693143	12.50086421	10.66770198	13.10219678
ENSMUSG00000022097	Sftpc	chr14	70520941	70521115	804	surfactant associated protein C	4.625128464	2.579327613	4.953214352	0.026042206	1	9.823741588	0	0	0	0	0
ENSMUSG00000099145	Mir8116	chr5	137293780	137293876	97	microRNA 8116	2.352500569	2.569528905	4.951567237	0.026067028	1	1.663814849	3.48185959	3.507466242	0.473557283	0.551334787	0
ENSMUSG00000053768	Chchd3	chr6	32790976	32791137	2905	coiled-coil-helix-coiled-coil-helix domain containing 3	-0.303319361	7.119342973	4.949374784	0.026100106	1	90.88316655	82.15479255	81.54798663	89.79891089	66.61816555	82.01189058
ENSMUSG00000013701	Timm23	chr14	32180162	32180670	1786	translocase of inner mitochondrial membrane 23	-0.505039439	5.570623927	4.949035271	0.026105232	1	28.99292809	25.96878826	22.42266052	29.68385311	24.18838685	29.55550698
ENSMUSG00000021486	Prelid1	chr13	55322055	55322281	1088	PRELI domain containing 1	0.507558938	5.632054571	4.943841424	0.026183782	1	33.42678896	41.56916176	35.66729216	22.88468832	14.68606015	21.37179774
ENSMUSG00000000740	Rpl13	chr8	123102350	123102445	2352	ribosomal protein L13	0.339273749	6.777901522	4.937417506	0.026281275	1	76.0178832	89.23307194	78.75923772	57.09857066	40.29922227	48.83628727
ENSMUSG00000039782	Cpeb2	chr5	43233463	43235088	7122	cytoplasmic polyadenylation element binding protein 2	-1.135399174	3.565587543	4.936594276	0.026293797	1	4.412274406	3.582176165	3.536518679	6.801992523	5.893856337	6.903208488
ENSMUSG00000030105	Arl8b	chr6	108783059	108783377	2928	ADP-ribosylation factor-like 8B	-0.500742986	5.589904489	4.936417518	0.026296486	1	28.75292462	25.35770145	24.54388122	31.53060476	22.67117255	30.34085085
ENSMUSG00000032496	Ltf	chr9	111019292	111019368	2742	lactotransferrin	4.654353667	2.875801852	4.932514639	0.026355938	1	14.66771374	0	0	0.033837852	0.039395413	0.070854527
ENSMUSG00000046480	Scn4b	chr9	45138437	45139102	4940	sodium channel, type IV, beta	-0.394803584	6.244477862	4.92807394	0.026423753	1	47.23974777	38.3279383	46.42121988	52.35410098	35.40816838	43.95680225
ENSMUSG00000024286	Ccny	chr18	9314044	9316672	4017	cyclin Y	-0.544399855	5.357483502	4.914030785	0.026639405	1	23.34413395	22.01403367	19.68825127	26.10340145	19.86149952	26.13233737
ENSMUSG00000025362	Rps26	chr10	128624530	128624636	447	ribosomal protein S26	0.322875468	7.935003889	4.913284759	0.026650913	1	157.8674324	212.5868717	182.0594196	128.6595943	87.43825137	119.6274706
ENSMUSG00000054364	Rhob	chr12	8497763	8499985	2223	ras homolog family member B	0.362891707	7.138956583	4.909954755	0.026702341	1	109.6984401	105.8818611	102.0067071	83.71913593	44.87180956	59.46846927
ENSMUSG00000044258	Ctla2a	chr13	60934155	60935028	1373	cytotoxic T lymphocyte-associated protein 2 alpha	0.651991204	4.976097963	4.905963591	0.026764115	1	17.88964241	25.77240595	26.01753707	14.32114427	8.69054499	10.50275267
ENSMUSG00000074398	Gm15441	chr3	96555765	96556060	1676	predicted gene 15441	-0.433743304	6.108526796	4.905961491	0.026764148	1	44.26372546	37.82315029	35.84015594	47.48788382	25.77498348	47.86415566
ENSMUSG00000030579	Tyrobp	chr7	30413788	30413899	564	TYRO protein tyrosine kinase binding protein	0.707513119	4.772448053	4.901302712	0.026836443	1	18.61411268	24.42574146	17.12140158	11.08878381	7.26786105	9.459706437
ENSMUSG00000035284	Vps13c	chr9	67840396	67840526	11523	vacuolar protein sorting 13C	-1.104425368	3.615716315	4.897895112	0.026889452	1	4.591372442	3.56961443	4.107667858	6.423267868	6.985934189	6.969522521
ENSMUSG00000022403	St13	chr15	81363669	81365578	3457	suppression of tumorigenicity 13	-0.52413285	5.451463041	4.883532161	0.02711408	1	25.6392521	22.71745007	21.96781488	26.88156545	21.03107839	28.93108888
ENSMUSG00000039899	Fgl2	chr5	21372642	21373308	3788	fibrinogen-like protein 2	-0.628111726	4.969007014	4.880752929	0.02715777	1	18.4828796	15.28951006	13.07639697	19.84216264	16.78391722	18.46593526
ENSMUSG00000093273	Mir3064	chr11	106782693	106782759	67	microRNA 3064	0.477431667	7.405823372	4.879770829	0.027173227	1	105.5054357	117.6436154	174.0322221	66.88300215	65.15479924	82.88625132
ENSMUSG00000098735	Mir7005	chr2	180179755	180179823	69	microRNA 7005	2.125558719	2.675847095	4.87514246	0.027246192	1	3.494011183	2.166490412	4.20895949	0	0.771868702	0.694121317
ENSMUSG00000022800	Fyttd1	chr16	32877500	32877670	6076	forty-two-three domain containing 1	-0.767192885	4.45608161	4.874107607	0.027262534	1	11.28256477	9.09002621	9.163161766	12.86794704	12.01178593	13.47237276
ENSMUSG00000030613	Ccdc90b	chr7	92561149	92561635	1801	coiled-coil domain containing 90B	-0.631503408	4.952465318	4.873905528	0.027265726	1	16.58136458	14.45429022	15.17825846	21.27276079	14.84198142	18.36224371
ENSMUSG00000098701	Mir6914	chr10	128382838	128382906	69	microRNA 6914	-1.434086416	3.257532368	4.873486818	0.027272342	1	4.658681578	0.541622603	2.104479745	2.651920785	3.859343509	9.023577115
ENSMUSG00000020542	Myocd	chr11	65176561	65179016	6424	myocardin	-0.920880639	4.015720939	4.873084907	0.027278694	1	7.543619994	5.552790795	6.037755118	8.862781176	8.510378029	10.39075303
ENSMUSG00000041124	Msantd4	chr9	4383535	4384142	2731	Myb/SANT-like DNA-binding domain containing 4 with coiled-coils	-0.633909947	4.942425055	4.872568797	0.027286853	1	16.56202226	14.55759434	14.68462623	19.62003985	15.52495797	18.94097516
ENSMUSG00000031231	Cox7b	chrX	106015700	106015870	1214	cytochrome c oxidase subunit VIIb	0.290696951	9.089121727	4.870941247	0.027312599	1	346.0700651	462.6081121	422.7435032	282.2713214	204.0274504	278.6140122
ENSMUSG00000028414	Fktn	chr4	53713998	53714195	6491	fukutin	-1.110344931	3.595043273	4.857385359	0.027528024	1	4.483227535	3.807710351	3.706287495	6.276457619	6.25865195	7.484364164
ENSMUSG00000018415	Gid4	chr11	60417145	60417844	4864	GID complex subunit 4, VID24 homolog	-0.7143796	4.629971964	4.854976546	0.027566489	1	12.71920618	11.47928193	10.51735201	15.35824627	12.44985345	15.60025175
ENSMUSG00000052539	Magi3	chr3	104013259	104016068	6773	membrane associated guanylate kinase, WW and PDZ domain containing 3	-0.882769104	4.109818181	4.853495691	0.027590163	1	7.943279041	6.615567489	6.538571553	10.72865207	8.167633384	10.88112527
ENSMUSG00000089255	Snora78	chr17	24719676	24719803	128	small nucleolar RNA, H/ACA box 7	-1.308783485	3.446626857	4.845541765	0.027717684	1	3.159958435	2.93903738	3.425897259	4.676837043	10.47108704	3.013239824
ENSMUSG00000021898	Asb14	chr14	26894557	26894672	2549	ankyrin repeat and SOCS box-containing 14	-0.536476329	5.375616833	4.835741541	0.02787565	1	24.07442215	19.41770132	22.62659595	26.09802043	21.97252904	24.80871247
ENSMUSG00000099260	Mir6954	chr15	76433214	76433273	60	microRNA 6954	3.464906567	2.157251496	4.834616091	0.027893851	1	2.67301402	0	1.609984504	0	0	0
ENSMUSG00000003477	Inmt	chr6	55170626	55171277	1600	indolethylamine N-methyltransferase	1.522912982	3.146828192	4.827995662	0.028001165	1	5.168634074	7.175400005	3.925908498	1.043541596	1.552415503	1.487093139
ENSMUSG00000002580	Mien1	chr11	98437708	98438145	747	migration and invasion enhancer 1	0.494142488	5.669687343	4.824778484	0.02805347	1	33.84239442	41.30958489	38.27264634	24.19700449	15.67471334	21.11131009
ENSMUSG00000004069	Dnaja3	chr16	4639989	4640148	3912	DnaJ heat shock protein family (Hsp40) member A3	-0.507451947	5.522062383	4.822629003	0.028088472	1	27.59581283	23.68024404	23.31617988	29.73329789	22.07903496	28.74581123
ENSMUSG00000091383	Hist1h2al	chr13	51202688	51203065	378	histone cluster 1, H2al	1.013027584	3.922095922	4.815648753	0.028202454	1	11.07819729	11.9042646	8.680747585	4.65310639	4.134283548	2.948642004
ENSMUSG00000060187	Lrrc10	chr10	117045341	117046768	1428	leucine rich repeat containing 10	-0.307621553	7.509211644	4.813803526	0.028232665	1	122.0621845	105.675156	106.7310441	123.9619864	92.48380624	97.89102094
ENSMUSG00000088609	Gm24187	chr13	9834469	9834525	57	.	-0.323808932	14.82670809	4.807722455	0.028332467	1	17539.53453	18354.09588	17646.30456	15946.15971	17470.58266	16775.59578
ENSMUSG00000037166	Ppp1r14a	chr7	29289320	29289535	531	protein phosphatase 1, regulatory (inhibitor) subunit 14A	0.780593731	4.510178984	4.807534982	0.02833555	1	16.93369455	17.6027346	15.04518414	10.29363989	5.890576935	5.571236883
ENSMUSG00000080848	Gm9385	chr9	116040593	116041064	472	predicted pseudogene 9385	0.417363335	6.11726545	4.806735211	0.028348704	1	45.07249803	59.876207	49.62360273	32.27998714	23.98830849	31.43356998
ENSMUSG00000038844	Kif16b	chr2	142617474	142619916	6635	kinesin family member 16B	-0.971005895	3.876984675	4.803594028	0.028400432	1	6.591199015	4.862034126	5.113205006	8.406141307	7.637266269	8.896175101
ENSMUSG00000096944	Gm26722	chr4	129309081	129309876	1048	.	0.68917174	4.808545151	4.794808934	0.028545623	1	19.93484932	20.60127918	21.11167002	12.21046462	7.262482447	9.402730131
ENSMUSG00000042312	S100a13	chr3	90514435	90514465	715	S100 calcium binding protein A13	0.497609576	5.642255136	4.794759104	0.028546448	1	27.21359734	42.83811174	41.21762704	21.97279337	14.56417062	23.14060869
ENSMUSG00000039262	Prrc2b	chr2	32151082	32151291	11262	proline-rich coiled-coil 2B	-0.524271722	5.426142641	4.794197266	0.02855576	1	25.35275361	21.78945375	21.83828267	26.1936924	22.59478922	26.59576082
ENSMUSG00000032745	Gpbp1	chr13	111425680	111426651	3905	GC-rich promoter binding protein 1	-0.707227223	4.639177219	4.793843504	0.028561625	1	12.73205987	11.1527665	11.1886916	15.32696153	12.06217756	16.24592185
ENSMUSG00000020893	Per1	chr11	69095217	69095303	5631	period circadian clock 1	0.591546728	5.192741175	4.793658556	0.028564692	1	27.3083361	22.92856197	30.87342533	17.19722601	12.42363242	11.09460243
ENSMUSG00000017188	Coa3	chr11	101277968	101278452	886	cytochrome C oxidase assembly factor 3	0.409398272	6.165989974	4.792446594	0.028584796	1	50.09264436	58.5160023	51.15285603	31.81109036	26.8022052	32.53840399
ENSMUSG00000070343	Gm10288	chr3	146838811	146839347	537	ribosomal protein L11 pseudogene	0.443298389	5.948523991	4.785327705	0.028703186	1	40.08154712	52.99444948	44.44963724	27.94868188	21.49180883	27.18426792
ENSMUSG00000039349	C130074G19Rik	chr1	184871926	184874427	3035	RIKEN cDNA C130074G19 gene	0.603592454	5.137086577	4.780913869	0.028776845	1	18.11261946	31.2200117	28.66048173	15.33196297	10.2509045	13.23540284
ENSMUSG00000025479	Cyp2e1	chr7	140763739	140764027	1827	cytochrome P450, family 2, subfamily e, polypeptide 1	1.628028144	4.137896374	4.774459046	0.02888492	1	20.09183856	19.99381469	2.041544902	3.985860151	2.305472162	3.987020691
ENSMUSG00000024477	Pggt1b	chr18	46239949	46241701	2736	protein geranylgeranyltransferase type I, beta subunit	-1.186161366	3.436747496	4.763382079	0.029071371	1	3.678690376	2.812004818	3.426731725	5.222452697	6.020970692	6.284372022
ENSMUSG00000056367	Actr3b	chr5	25759997	25760128	1741	ARP3 actin-related protein 3B	-0.594822828	5.075501602	4.749314803	0.029309963	1	19.79672238	15.21331456	16.51851495	23.52399881	15.69436821	19.97093019
ENSMUSG00000040592	Cd79b	chr11	106311341	106311905	1431	CD79B antigen	2.329216093	2.603577868	4.742111981	0.029432917	1	5.664755096	2.727024419	0.685817422	0.421307248	0.150924048	0.542888181
ENSMUSG00000020464	Pnpt1	chr11	29130744	29130918	3516	polyribonucleotide nucleotidyltransferase 1	-1.016741237	3.758692615	4.741670396	0.029440473	1	5.296816309	4.516858386	4.77502086	8.115239536	6.175827486	8.427347232
ENSMUSG00000019428	Fkbp8	chr8	70527724	70527836	4529	FK506 binding protein 8	0.58105746	5.223349956	4.739727231	0.029473744	1	26.05982145	29.59435468	27.17550776	16.58621317	11.16398175	14.13678425
ENSMUSG00000031879	Fam96b	chr8	104639839	104640086	1075	family with sequence similarity 96, member B	0.604523509	5.119964729	4.732530241	0.029597314	1	21.02576432	27.97712293	27.97497703	15.05260799	10.54504639	12.68900213
ENSMUSG00000022477	Aco2	chr15	81872309	81872548	3892	aconitase 2, mitochondrial	-0.374258805	9.298584642	4.730596183	0.029630613	1	447.4347731	360.0962502	326.4132956	438.7896877	287.3084458	400.0531567
ENSMUSG00000015932	Dstn	chr2	143915320	143915647	1911	destrin	-0.312622264	6.891434226	4.720361152	0.029807482	1	73.68124002	70.03701483	72.3213123	78.44803326	52.53309318	72.65402671
ENSMUSG00000062203	Gspt1	chr16	11219292	11220879	4297	G1 to S phase transition 1	-0.706980596	4.619405691	4.716868299	0.029868093	1	12.78481834	11.42347347	10.31674924	14.40416257	11.77916895	16.76517773
ENSMUSG00000038387	Rras	chr7	45017978	45018168	1103	related RAS viral (r-ras) oncogene	0.493568193	5.641036338	4.712615907	0.029942057	1	33.00954406	39.42463077	38.56306634	23.70874832	16.9335688	19.05689955
ENSMUSG00000093097	Mir3097	chr5	35021049	35021115	67	microRNA 3097	3.429290844	2.146834084	4.704998629	0.030075026	1	0	0.55755268	3.610627013	0	0	0
ENSMUSG00000021375	Kif13a	chr13	46749087	46750626	6866	kinesin family member 13A	-0.657841495	4.799498742	4.700874832	0.030147268	1	15.6832782	12.69859314	12.20641157	16.21969899	13.98962846	18.54528003
ENSMUSG00000089945	Palm2Akap2	chr4	57568179	57568415	8456	.	-0.449249946	5.819524848	4.697453267	0.030207346	1	33.00312601	31.17099883	30.7679899	35.0547741	27.55526543	35.8223068
ENSMUSG00000075391	Gm13443	chr2	35340409	35340963	555	glyoxalase 1 pseudogene	-0.762398976	4.424864665	4.695448573	0.030242604	1	11.36391527	9.001066279	8.478479548	12.85418438	12.244392	12.23451241
ENSMUSG00000028843	Sh3bgrl3	chr4	134127406	134127806	821	SH3 domain binding glutamic acid-rich protein-like 3	0.641434672	4.95738708	4.685740244	0.030413957	1	20.77845661	26.19819306	21.50563243	12.8724622	9.136596677	11.17180659
ENSMUSG00000047215	Rpl9	chr5	65388364	65388441	3080	ribosomal protein L9	0.429955616	6.479376454	4.684829858	0.030430077	1	62.62040707	78.36211993	60.57978208	51.27391144	25.98950312	36.55570426
ENSMUSG00000085711	Gm15163	chrX	157016229	157017530	1302	succinate-Coenzyme A ligase, GDP-forming, beta subunit pseudogene	-1.160327342	3.463414923	4.683668236	0.030450659	1	4.911637619	2.647840354	2.751059477	6.980881268	4.893043344	6.003643313
ENSMUSG00000013858	Tmem259	chr10	79974948	79977853	4663	transmembrane protein 259	0.587289472	5.174260848	4.663118458	0.030817172	1	25.63448528	25.92333054	28.35302149	16.18928271	10.53044715	13.51185127
ENSMUSG00000030695	Aldoa	chr7	126795234	126795514	2754	aldolase A, fructose-bisphosphate	0.264268356	9.849528775	4.661854061	0.030839873	1	672.7673088	756.1248134	644.9714802	518.6815338	340.6000225	458.6542022
ENSMUSG00000076497	Trbj2-7	chr6	41543810	41543856	47	T cell receptor beta joining 2-7	3.416453015	2.143481392	4.659044689	0.030890374	1	2.547716488	1.579732592	0	0	0	0
ENSMUSG00000001025	S100a6	chr3	90612894	90613226	719	S100 calcium binding protein A6 (calcyclin)	0.458335028	6.720473058	4.657298352	0.030921809	1	57.63500855	96.57431912	87.63794123	51.43621356	33.99438407	48.11610404
ENSMUSG00000021579	Lrrc14b	chr13	74359578	74361399	2755	leucine rich repeat containing 14B	-0.488621295	5.576762881	4.6548091	0.030966676	1	29.99575638	23.53778634	24.69480223	29.65368969	22.46709262	31.25812648
ENSMUSG00000068457	Uty	chrY	1096861	1098573	9791	ubiquitously transcribed tetratricopeptide repeat gene, Y chromosome	3.41243366	2.148593326	4.654047351	0.030980419	1	1.531960241	1.149952402	1.499413163	0.004739442	0	0
ENSMUSG00000034636	Zyg11b	chr4	108229724	108236194	9046	zyg-ll family member B, cell cycle regulator	-0.741656606	4.481110273	4.650727874	0.031040383	1	11.58426721	9.374674853	9.498499273	13.77330915	11.34724631	13.72207333
ENSMUSG00000029178	Klf3	chr5	64803523	64803791	2479	Kruppel-like factor 3 (basic)	-0.830613696	4.201928518	4.644753101	0.031148618	1	8.070508358	7.796744728	7.444879958	9.61855946	9.49896483	12.57814999
ENSMUSG00000044330	Gm9790	chr3	85915783	85916070	288	predicted gene 9790	0.56954482	5.246632915	4.64387588	0.031164542	1	22.1448575	31.74770552	30.24431098	17.18242792	8.22614395	17.48513213
ENSMUSG00000020067	Mypn	chr10	63115795	63117026	5246	myopalladin	-0.569469768	5.159348961	4.636723356	0.031294699	1	22.47545279	16.01229239	16.96712562	22.15619924	17.13498502	23.28024953
ENSMUSG00000020152	Actr2	chr11	20062304	20064859	5204	ARP2 actin-related protein 2	-0.590242197	5.063343754	4.631568229	0.03138886	1	17.29216678	17.16855202	16.65119901	19.63338472	18.63310324	20.25687377
ENSMUSG00000098331	Mir7069	chr8	84867947	84868008	62	microRNA 7069	3.408299828	2.141096631	4.630080054	0.031416098	1	1.941117324	0.601802892	1.558873885	0	0	0
ENSMUSG00000033318	Gstt2	chr10	75831845	75832094	1370	glutathione S-transferase, theta 2	0.939985725	4.037447989	4.629357673	0.031429328	1	7.789954425	13.60574941	13.14468384	5.991484049	3.468060688	4.040180967
ENSMUSG00000043770	Gm12481	chr4	43664043	43664339	297	small EDRK-rich factor 2 pseudogene	0.308608536	7.012474021	4.625663733	0.031497073	1	82.48445864	98.09185195	105.624168	64.78517891	50.22326888	60.16494498
ENSMUSG00000096910	Zfp955b	chr17	33289649	33289669	1638	zinc finger protein 955B	-1.297904069	3.228927334	4.623208841	0.031542178	1	2.909899491	2.174421432	2.486684425	4.756953696	4.911891739	4.921104148
ENSMUSG00000100230	Gm28650	chr1	52756719	52757129	411	predicted gene 28650	-0.886497392	4.041165615	4.621907536	0.031566115	1	7.618414352	5.79746524	6.436030288	10.13780397	7.475136214	10.49605777
ENSMUSG00000008036	Ap2s1	chr7	16738410	16738538	1333	adaptor-related protein complex 2, sigma 1 subunit	0.502053748	5.569554897	4.621495122	0.031573706	1	30.92400702	39.53357785	35.00630101	20.14286908	15.18857078	21.05258506
ENSMUSG00000100039	Gm28959	chr9	106452181	106452248	551	.	1.308678051	3.365749048	4.618327786	0.031632062	1	5.686207813	5.838142188	8.273045374	2.522207268	1.761874211	1.584407353
ENSMUSG00000094569	Trbd2	chr6	41542163	41542176	14	T cell receptor beta, D region 2	4.366529938	2.464584493	4.614497042	0.031702791	1	8.152692761	0	0	0	0	0
ENSMUSG00000026814	Eng	chr2	32646595	32647024	4048	endoglin	0.349010465	6.548049509	4.611820022	0.031752316	1	67.25115787	70.36813294	69.89118086	51.63517038	31.05203577	40.81241339
ENSMUSG00000098327	Mir7087	chr9	45939521	45939590	70	microRNA 7087	2.135114921	2.625344318	4.610824998	0.031770745	1	3.444799758	1.601982347	4.14967837	0.653642447	0	0.68434496
ENSMUSG00000024835	Coro1b	chr19	4148619	4148722	2372	coronin, actin binding protein 1B	0.57568879	5.209785666	4.608000102	0.031823126	1	24.44433586	29.23803432	28.18388803	15.17618384	11.83987389	14.53764409
ENSMUSG00000028517	Ppap2b	chr4	105157347	105157963	3159	.	-0.434993622	5.880694848	4.60579413	0.031864092	1	33.79755543	33.21037834	32.85030724	38.31647887	26.02369984	38.16349289
ENSMUSG00000064837	Snora75	chr1	86351169	86351301	133	small nucleolar RNA, H/ACA box 75	3.400071164	2.138736152	4.601011585	0.031953097	1	0.912614861	1.697623084	1.465806788	0	0	0
ENSMUSG00000053279	Aldh1a1	chr19	20601961	20602077	2053	aldehyde dehydrogenase family 1, subfamily A1	0.631379089	5.023343467	4.599519492	0.031980918	1	30.76113384	23.97747969	17.11725492	13.39839725	9.548774933	12.13529527
ENSMUSG00000020477	Mrps24	chr11	5703983	5704732	1466	mitochondrial ribosomal protein S24	0.47364957	5.716536701	4.597818477	0.032012666	1	35.92853354	41.89360379	38.99575624	25.84583328	17.19999173	20.66749769
ENSMUSG00000022013	Dnajc15	chr14	77826217	77826470	648	DnaJ heat shock protein family (Hsp40) member C15	0.303763827	7.299510973	4.596308065	0.032040884	1	102.6937802	130.7989377	117.1245122	83.02064799	56.694886	75.83997312
ENSMUSG00000098582	Mir7080	chr8	123130106	123130172	67	microRNA 7080	3.398300401	2.138379657	4.59477304	0.032069589	1	2.397850812	1.672658039	0	0	0	0
ENSMUSG00000030399	Ckm	chr7	19411094	19411146	1415	creatine kinase, muscle	0.282957757	11.07432008	4.594513419	0.032074446	1	1638.311247	1736.313544	1515.304681	1236.743672	771.5797961	1068.8782
ENSMUSG00000033400	Agl	chr3	116739999	116744935	12803	amylo-1,6-glucosidase, 4-alpha-glucanotransferase	-0.685953794	4.662162123	4.593067802	0.032101507	1	14.28822443	10.52957656	11.19847079	15.62901768	12.64685528	15.86601732
ENSMUSG00000033685	Ucp2	chr7	100493337	100493465	6989	uncoupling protein 2 (mitochondrial, proton carrier)	0.798320709	4.399567022	4.592165002	0.032118419	1	15.01658359	16.75465743	13.71273783	8.644351228	4.575999857	6.478465621
ENSMUSG00000038729	Akap2	chr4	57717657	57717758	8163	A kinase (PRKA) anchor protein 2	-0.440402652	5.840155761	4.582284211	0.032304125	1	33.52350514	31.81601564	31.36097572	35.47723644	27.86253141	36.29853181
ENSMUSG00000066687	Zbtb16	chr9	48654311	48657371	5100	zinc finger and BTB domain containing 16	-0.634084198	4.86160302	4.581521419	0.032318508	1	18.35594518	14.57528616	10.05964147	15.61207237	15.05151534	20.11740746
ENSMUSG00000094127	G530012D18Rik	chr1	85575676	85575703	420	RIKEN cDNA G530012D1 gene	1.494207427	3.126406937	4.579793653	0.03235111	1	3.969838518	6.393977047	5.481978116	1.543279317	0.898374498	1.615769335
ENSMUSG00000027227	Sord	chr2	122234749	122234958	2352	sorbitol dehydrogenase	-0.55682195	5.201282873	4.576293559	0.032417262	1	20.89279105	19.57713658	17.07076218	25.91624243	17.2678149	21.16583275
ENSMUSG00000029499	Pxmp2	chr5	110274282	110274628	1200	peroxisomal membrane protein 2	0.375764487	6.333024947	4.570662188	0.032523991	1	56.47827125	65.28333722	57.11825542	41.69433324	27.35281594	35.44006589
ENSMUSG00000083669	Gm10169	chr7	29965218	29965565	348	macrophage migration inhibitory factor, pseudogene 4	1.110628163	3.669427899	4.565609019	0.032620074	1	7.008045353	8.799427389	9.849045607	2.925471353	3.405953584	2.50599673
ENSMUSG00000098413	Mir6990	chr19	6914196	6914286	91	microRNA 6990	0.931250905	4.041844332	4.564876598	0.032634025	1	8.861622566	8.654187243	17.07983561	4.035531629	5.872914035	3.69695049
ENSMUSG00000022623	Shank3	chr15	89499623	89499919	8896	SH3/ankyrin domain gene 3	0.795612976	4.399889489	4.56351376	0.032660001	1	11.98116869	13.58104827	19.90231828	6.551558823	6.540539668	6.635384733
ENSMUSG00000022253	Nadk2	chr15	9071260	9071765	4345	NAD kinase 2, mitochondrial	-0.84211901	4.146976327	4.56238723	0.032681489	1	9.304499792	6.708592894	6.135241226	11.5327434	7.981541523	10.8558274
ENSMUSG00000098728	Gm27336	chr6	128931793	128931848	56	.	3.388767718	2.135627246	4.561346763	0.032701349	1	0.715148488	3.325752825	0	0	0	0
ENSMUSG00000037111	Setd7	chr3	51515319	51521487	10813	SET domain containing (lysine methyltransferase) 7	-0.7824834	4.324115665	4.560024374	0.032726608	1	9.815799866	7.986604426	8.532218139	11.95620472	10.70723358	11.92471409
ENSMUSG00000021973	Micu2	chr14	57916280	57917375	2310	mitochondrial calcium uptake 2	-0.430685931	5.891725117	4.54901454	0.032937698	1	35.33068715	32.74578541	32.70093797	38.37596748	29.24817924	35.51101828
ENSMUSG00000090758	Gm17178	chr11	120689146	120689276	357	.	0.792134897	4.405613086	4.547691851	0.032963154	1	11.50030683	16.73281002	17.41976251	8.166878953	5.58418977	6.107492031
ENSMUSG00000035202	Lars2	chr9	123366940	123367107	3881	leucyl-tRNA synthetase, mitochondrial	-0.376205086	12.36548733	4.544508241	0.033024507	1	3197.80028	3197.505731	3134.796598	2795.945633	3400.029935	3032.400035
ENSMUSG00000030201	Lrp6	chr6	134446476	134451080	9822	low density lipoprotein receptor-related protein 6	-0.823462576	4.195894401	4.544167839	0.033031074	1	8.70212599	7.032326864	7.528394405	10.76710075	9.169231274	11.53500598
ENSMUSG00000037857	Nufip2	chr11	77686155	77686507	5792	nuclear fragile X mental retardation protein interacting protein 2	-0.856828732	4.09887634	4.534795256	0.03321243	1	7.662940115	6.505454983	6.950753056	9.24487144	9.457490152	10.56818576
ENSMUSG00000078622	Ccdc47	chr11	106197408	106201016	6414	coiled-coil domain containing 47	-0.619089883	4.908604384	4.529869637	0.033308155	1	15.85422326	13.97158353	15.04137121	18.15831964	15.40488697	18.87490607
ENSMUSG00000058355	Abce1	chr8	79683442	79685277	3813	ATP-binding cassette, sub-family E (OABP), member 1	-0.673831107	4.689769433	4.529341734	0.033318431	1	13.68044931	11.28262082	12.02507304	14.83274781	13.24562311	16.86711159
ENSMUSG00000064441	Snord37	chr10	81178950	81179013	64	small nucleolar RNA, C/D box 37	1.162146019	3.567655773	4.51747001	0.033550409	1	7.525562549	4.666287041	11.33181401	2.141936019	4.156216086	1.495030528
ENSMUSG00000031984	2810004N23Rik	chr8	124839355	124839966	1382	RIKEN cDNA 2810004N23 gene	-0.534553169	5.293448701	4.517344637	0.033552868	1	23.63868255	18.64152994	19.91875623	25.13380455	19.76832207	23.5740262
ENSMUSG00000053310	Nrgn	chr9	37544492	37545331	1453	neurogranin	1.624214836	2.980155322	4.516061419	0.033578046	1	3.560495119	4.172058565	5.943876767	1.021372517	1.189123722	0.935679354
ENSMUSG00000025511	Tspan4	chr7	141475240	141475497	2178	tetraspanin 4	0.514350056	5.474123459	4.514074429	0.03361707	1	28.73459404	37.56559155	32.20301498	21.6388947	14.35697039	16.21102974
ENSMUSG00000024824	Rad9a	chr19	4195198	4196082	2046	RAD9 checkpoint clamp component A	0.756360705	4.503545151	4.506959567	0.033757196	1	13.06342563	18.44744889	17.55960627	9.317997189	5.199838494	7.38203276
ENSMUSG00000023064	Sncg	chr14	34370274	34370565	852	synuclein, gamma	0.807331984	4.349755205	4.506634975	0.033763603	1	10.37007227	19.73461958	13.64334465	7.236044111	4.180578432	7.405045698
ENSMUSG00000063902	Gm7964	chr7	83755904	83756233	1392	heterogeneous nuclear ribonucleoprotein K pseudogene	-0.706924928	4.561078896	4.506286534	0.033770483	1	11.32481012	11.15905865	10.46952235	14.09249362	10.20107882	16.70774425
ENSMUSG00000055204	Ankrd17	chr5	90227190	90229341	10053	ankyrin repeat domain 17	-0.820229387	4.19428877	4.503067613	0.033834105	1	8.340008459	7.311959011	7.609394635	10.78744085	9.393858598	11.21681821
ENSMUSG00000056429	Tgoln1	chr6	72608432	72612110	5013	trans-golgi network protein	-0.554025173	5.193029025	4.501694175	0.033861289	1	21.25976423	19.15339125	16.81541155	23.55602751	17.78038194	22.54025384
ENSMUSG00000065752	Gm23344	chr9	64175048	64175115	68	.	3.371214668	2.130658278	4.500369665	0.033887527	1	0.590774838	0.549472206	2.846639269	0	0	0
ENSMUSG00000022043	Trim35	chr14	66297031	66297549	4045	tripartite motif-containing 35	-0.501796667	5.458136891	4.497920639	0.033936096	1	28.10925952	22.79875074	20.34087689	28.66414378	21.80729394	26.17966211
ENSMUSG00000004798	Ulk2	chr11	61775649	61777839	5977	unc-51 like kinase 2	-0.690002289	4.619884774	4.496916607	0.033956029	1	12.64226529	11.27006283	10.8591812	16.07765792	11.76783431	14.89841186
ENSMUSG00000058546	Rpl23a	chr11	78180932	78180997	847	ribosomal protein L23A	0.304534575	7.472944994	4.495618844	0.033981812	1	116.9546078	148.3905417	131.2156357	93.74758883	60.78466026	89.44178804
ENSMUSG00000051890	Klhdc1	chr12	69241176	69241381	3137	kelch domain containing 1	-0.918179977	3.926861674	4.493779921	0.034018381	1	7.027735474	5.05031146	5.633406583	9.124956875	8.712424926	7.83485565
ENSMUSG00000027709	Mccc1	chr3	35959311	35960129	2977	methylcrotonoyl-Coenzyme A carboxylase 1 (alpha)	-0.484875035	5.549159336	4.491852992	0.034056744	1	28.89579318	25.1441655	22.70548496	29.98326824	22.00784804	29.59688542
ENSMUSG00000079019	Insl3	chr8	71689214	71689432	623	insulin-like 3	1.287448424	3.366436893	4.490811703	0.034077494	1	4.768802657	5.529064072	9.443178343	2.082437796	1.991520208	1.86878816
ENSMUSG00000027002	Nckap1	chr2	80500512	80501411	4964	NCK-associated protein 1	-0.586041884	5.040750539	4.490350021	0.034086698	1	17.75037437	16.85302637	15.72531693	20.66655488	16.11674286	20.6782445
ENSMUSG00000062981	Mrpl42	chr10	95480806	95480977	666	mitochondrial ribosomal protein L42	0.236047112	8.305809005	4.489766948	0.034098326	1	217.8736859	242.3172428	239.4121785	171.4405161	114.6230808	165.4339815
ENSMUSG00000045193	Cirbp	chr10	80165985	80166076	2604	cold inducible RNA binding protein	0.601440025	5.063309286	4.489523392	0.034103184	1	22.97150283	24.1162402	26.55980003	16.2296534	9.582431407	10.89277521
ENSMUSG00000098521	Mir7243	chr9	102304924	102304975	52	microRNA 7243	-3.20910533	2.00754873	4.487065041	0.034152263	1	0	0	0	1.751268443	0	0.916764003
ENSMUSG00000098371	Gm28037	chr16	55966343	55966438	611	.	0.326237454	8.330260477	4.486284385	0.034167863	1	198.6219756	283.4845624	248.651847	172.4398491	117.6847526	152.83145
ENSMUSG00000008682	Rpl10	chrX	74270812	74270874	2053	ribosomal protein L10	0.326762867	7.090396889	4.483691231	0.034219738	1	95.8755081	113.4823288	94.62303767	73.16021971	44.00854122	67.01616274
ENSMUSG00000097776	Gm26795	chr8	28593505	28593671	2095	predicted gene, 26795	-1.153974713	3.427747153	4.482426106	0.034245076	1	3.714609536	3.310203027	2.951894299	5.889642774	4.459603997	6.884915158
ENSMUSG00000061111	Fam195b	chr11	120542888	120543748	1282	.	0.46645864	5.718271649	4.468047047	0.034534443	1	36.66487703	42.87810427	37.20155933	25.03099042	17.22416285	21.73795362
ENSMUSG00000092683	Gm25747	chr12	113424645	113424722	78	.	2.139073927	2.598035795	4.464964887	0.034596801	1	3.611952489	3.359431335	1.864728888	0.587450807	0.683934293	0
ENSMUSG00000092185	Gm20416	chr9	7965838	7965887	484	.	-1.151802031	3.427386193	4.464418212	0.034607873	1	4.622660844	2.423342368	2.936146998	5.836959666	4.567552936	6.812407148
ENSMUSG00000092867	Mir3058	chr10	95559231	95559321	91	microRNA 3058	1.479383582	3.118377636	4.462892099	0.034638803	1	4.430811283	5.357354008	5.871193491	0	3.523748421	0.528135784
ENSMUSG00000039763	Dnajc28	chr16	91614257	91617379	3562	DnaJ heat shock protein family (Hsp40) member C28	-0.878063317	4.021788706	4.462740191	0.034641884	1	6.88734359	6.139808289	6.560133324	10.09449218	7.82483792	9.65496841
ENSMUSG00000066068	Gm13611	chr2	32271845	32272162	318	60S ribosomal protein L36 pseudogene	1.080613578	3.697151991	4.455028679	0.034798632	1	4.472480355	12.47939226	9.235961263	3.346075599	2.371258081	3.503245516
ENSMUSG00000031592	Pcm1	chr8	41239759	41239963	8380	pericentriolar material 1	-0.858880733	4.070140267	4.449378363	0.034913954	1	7.21787141	6.668013384	6.702729904	9.502109673	8.303505805	10.77747368
ENSMUSG00000032340	Neo1	chr9	58874679	58877357	7387	neogenin	-0.767054641	4.338202633	4.43495769	0.035210092	1	10.71503069	8.236505068	7.862839184	13.30447264	9.726715774	11.80513582
ENSMUSG00000049090	Zadh2	chr18	84088158	84088373	3321	zinc binding alcohol dehydrogenase, domain containing 2	-0.508789188	5.401028912	4.434152792	0.035226699	1	23.57212943	22.68880236	21.84722802	27.67473324	20.37947135	25.58135845
ENSMUSG00000084817	Gm5526	chr1	45857332	45857754	423	myosin, light polypeptide 6, alkali, smooth muscle and non-muscle pseudogene	0.796598557	4.360175217	4.431310956	0.035285396	1	12.78665256	16.98957693	14.24494544	7.990162271	4.332659222	6.761134522
ENSMUSG00000090458	Gm17122	chr5	113842601	113842890	372	.	0.527992074	5.38065838	4.429957694	0.035313383	1	25.57278963	37.71029222	28.8308083	17.91646214	13.76119803	16.67379892
ENSMUSG00000037742	Eef1a1	chr9	78478449	78478858	2493	eukaryotic translation elongation factor 1 alpha 1	0.253467743	9.440051425	4.429234547	0.035328348	1	497.5953858	574.6020771	481.5551446	377.1304629	260.4051025	355.6467219
ENSMUSG00000021200	Asb2	chr12	103321142	103321674	3542	ankyrin repeat and SOCS box-containing 2	-0.279254125	7.417875964	4.425655989	0.035402502	1	114.7083641	98.02100283	104.2102572	106.9768977	79.20858667	105.9264785
ENSMUSG00000026478	Lamc1	chr1	153218922	153221729	8272	laminin, gamma 1	-0.43658614	5.816092279	4.425559526	0.035404503	1	30.44079287	33.73406003	30.97152471	34.3815295	27.25378538	36.14330723
ENSMUSG00000098274	Rpl24	chr16	55966275	55966438	1030	ribosomal protein L24	0.334567328	7.607584502	4.424829066	0.035419661	1	119.4832082	170.5927331	149.9331253	103.2602909	70.53876729	91.14465939
ENSMUSG00000023830	Igf2r	chr17	12682406	12684126	9438	insulin-like growth factor 2 receptor	-0.629494579	4.8338341	4.423331845	0.03545075	1	15.17563426	13.29927648	13.69245853	18.55066211	13.03402398	18.06818598
ENSMUSG00000073422	H2-Ke6	chr17	34026033	34026225	1533	H2-K region expressed gene 6	0.507685025	5.480400714	4.420520038	0.035509213	1	33.21664261	34.47812724	31.0824616	20.26973351	14.65242281	17.67430158
ENSMUSG00000078139	AK157302	chr13	21495223	21497146	1924	cDNA sequence AK157302	-0.80168263	4.225272324	4.415874418	0.035606025	1	10.58791268	7.582716441	5.892543286	12.48813606	8.055502451	11.50979347
ENSMUSG00000020949	Fkbp3	chr12	65062436	65062740	947	FK506 binding protein 3	-0.242697534	7.877785225	4.415256986	0.035618913	1	144.4351001	159.3730223	139.7510705	145.051395	113.5900871	139.6150344
ENSMUSG00000020986	Sec23a	chr12	58958383	58960086	4840	SEC23 homolog A, COPII coat complex component	-0.869162605	4.031902152	4.411520203	0.035697016	1	7.292121391	6.241917996	6.299093473	9.433190646	7.701148171	10.60897257
ENSMUSG00000009575	Cbx5	chr15	103191544	103199791	9006	chromobox 5	-0.709644032	4.52492274	4.411199352	0.03570373	1	11.02926183	10.01824422	10.90908841	13.43773339	12.72936349	13.67512242
ENSMUSG00000039976	Tbc1d16	chr11	119143045	119147816	7119	TBC1 domain family, member 16	-0.615943988	4.88652484	4.409235994	0.035744847	1	17.87409185	12.90233282	13.37960437	19.26739638	14.55492864	17.67474644
ENSMUSG00000001946	Esam	chr9	37528078	37528290	2867	endothelial cell-specific adhesion molecule	0.483022881	5.606786555	4.407139639	0.035788803	1	28.36955152	38.54811915	41.02316862	21.79651419	16.20170706	20.48238738
ENSMUSG00000020354	Sgcd	chr11	46896253	46897969	8257	sarcoglycan, delta (dystrophin-associated glycoprotein)	-1.60081309	2.819575523	4.402804558	0.03587988	1	1.579596563	1.280926306	1.100065096	2.43338941	3.42845047	3.90684897
ENSMUSG00000029158	Yipf7	chr5	69516675	69517198	1214	Yip1 domain family, member 7	-0.342520359	6.550485534	4.401176931	0.035914138	1	60.28966622	57.94693182	49.22577313	56.14869316	44.82556016	60.18574543
ENSMUSG00000050812	AI314180	chr4	58798911	58800320	11447	expressed sequence AI314180	-0.67005262	4.66719516	4.401172646	0.035914228	1	13.38129778	11.2800193	11.72280515	15.12901349	12.99797767	15.97121733
ENSMUSG00000023078	Cxcl13	chr5	95956928	95957031	1172	chemokine (C-X-C motif) ligand 13	2.055128049	2.886432918	4.394278411	0.036059716	1	7.263055358	5.236146903	0.37676108	0.791280712	0.138186213	1.201250019
ENSMUSG00000020483	Dynll2	chr11	87979525	87981570	2736	dynein light chain LC8-type 2	-0.222018483	8.047094419	4.393286228	0.036080705	1	167.298498	170.7704207	164.9675299	162.1503738	127.8814693	155.1210246
ENSMUSG00000084894	Gm13834	chr6	31087609	31087652	137	.	1.328868207	3.285403654	4.388672437	0.036178473	1	5.907748378	3.846305441	8.539917806	2.354060117	1.566110409	1.408362091
ENSMUSG00000101680	Gm29015	chr14	54973029	54973154	207	.	0.416227487	8.336302426	4.378619675	0.036392457	1	185.0034127	271.9570416	297.9322767	146.8118646	144.428509	132.9175579
ENSMUSG00000029338	Antxr2	chr5	97882783	97886600	5427	anthrax toxin receptor 2	-0.708218685	4.516913052	4.366403777	0.036654271	1	11.91062152	10.6239054	9.236500084	13.44037229	11.49697578	14.63562724
ENSMUSG00000074207	Adh1	chr3	138260991	138261198	2233	alcohol dehydrogenase 1 (class I)	0.742596361	4.50723239	4.36417583	0.036702233	1	15.16313269	20.72179224	13.16634373	8.911949549	5.94967728	7.242599771
ENSMUSG00000048486	Fitm2	chr2	163466379	163470118	3967	fat storage-inducing transmembrane protein 2	-0.402891818	6.017112099	4.357478114	0.036846814	1	43.09544624	35.33377697	33.11585566	40.50227555	30.10638079	41.35164768
ENSMUSG00000061028	Clasrp	chr7	19581044	19581158	2153	CLK4-associating serine/arginine rich protein	1.067125857	3.698131344	4.357206031	0.0368527	1	7.267024188	7.586236737	11.2844666	2.865527218	3.336164166	3.090354422
ENSMUSG00000091479	Gm17035	chr15	66929607	66929696	419	.	0.636801591	4.880214253	4.356960096	0.036858021	1	17.37300005	24.73409887	22.33086841	12.37563033	7.718687018	11.22162795
ENSMUSG00000101645	Gm28635	chr2	84601439	84602903	4734	.	-0.556430126	5.137262626	4.354120756	0.036919512	1	18.6556338	17.16720597	18.96772557	20.80791699	18.38302714	22.07261808
ENSMUSG00000026393	Nek7	chr1	138482875	138487110	7376	NIMA (never in mitosis gene a)-related expressed kinase 7	-0.726331572	4.448819355	4.349694201	0.037015592	1	10.71443084	9.369182644	9.764991415	13.89050009	10.95704086	12.81729778
ENSMUSG00000060843	Ctnna3	chr10	63430098	63430179	7227	catenin (cadherin associated protein), alpha 3	-1.210708071	3.298321842	4.338525483	0.037259178	1	3.490949653	2.528271531	2.479683522	4.391739319	5.023340306	5.929032939
ENSMUSG00000002233	Rhoc	chr3	104789011	104789083	1292	ras homolog family member C	0.383237288	6.205750786	4.337315075	0.037285677	1	47.1632961	56.85571222	59.47230463	36.86128871	23.15009146	34.98521748
ENSMUSG00000067149	Igj	chr5	88520512	88521526	1814	.	2.242317535	2.521817687	4.336495921	0.037303622	1	4.671515411	2.736462407	0.54109672	0.281264326	0.148845204	0.58895142
ENSMUSG00000028445	Enho	chr4	41638144	41639001	1269	energy homeostasis associated	0.821126234	4.26160287	4.33175528	0.037407651	1	12.48581687	13.25482717	15.04067807	7.45461197	3.063163982	6.848299288
ENSMUSG00000024164	C3	chr17	57203970	57204154	5143	complement component 3	0.586348367	5.203767985	4.329897386	0.037448503	1	28.90053509	33.78613158	18.97741066	15.65298305	9.453290865	16.08596465
ENSMUSG00000042350	Arel1	chr12	84918148	84920580	6044	apoptosis resistant E3 ubiquitin protein ligase 1	-0.720471753	4.460291271	4.31955546	0.037676764	1	11.40298053	9.307486517	9.487855746	13.8650052	10.94917141	13.13376281
ENSMUSG00000036256	Igfbp7	chr5	77349240	77349499	1213	insulin-like growth factor binding protein 7	0.352553903	8.180506628	4.313775664	0.037804966	1	171.6497751	251.1540594	240.1025326	159.333692	104.5011036	130.6766284
ENSMUSG00000068267	Cenpb	chr2	131175182	131180067	4886	centromere protein B	0.362282288	6.351473314	4.309790744	0.037893623	1	56.05289068	61.10238868	63.44300919	40.45440854	30.11662043	35.9119365
ENSMUSG00000024997	Prdx3	chr19	60864051	60864719	1478	peroxiredoxin 3	-0.29075745	7.330806638	4.302403869	0.038058542	1	106.6630189	99.4622711	90.70559081	105.4313334	71.20084313	99.44379023
ENSMUSG00000027956	Tmem144	chr3	79812564	79814146	3487	transmembrane protein 144	-0.532446338	5.236457172	4.295755619	0.038207614	1	22.38017007	17.85894942	19.38558894	24.41508205	18.54210967	22.59476327
ENSMUSG00000026878	Rab14	chr2	35180205	35182447	5431	RAB14, member RAS oncogene family	-0.557119477	5.113714875	4.288308089	0.038375336	1	19.67632586	17.3724054	16.75086326	21.51268214	17.64555512	21.02937133
ENSMUSG00000033044	Dhrs7c	chr11	67798187	67798403	1880	dehydrogenase/reductase (SDR family) member 7C	0.310074165	6.860754902	4.284391883	0.03846384	1	85.08099888	91.10547133	80.69223506	62.10020243	40.24304284	54.81381199
ENSMUSG00000076315	Mir343	chr7	19386643	19386717	75	microRNA 343	1.700734207	2.921144176	4.284022133	0.038472207	1	2.145445463	2.993177543	7.753346429	0	2.132795097	0.639322265
ENSMUSG00000059741	Myl3	chr9	110763646	110763900	1306	myosin, light polypeptide 3	0.222131874	12.33461256	4.278142056	0.038605526	1	3578.171318	4263.000863	3685.694905	2880.458733	2106.664142	2526.750294
ENSMUSG00000093989	Rnasek	chr11	70238124	70238470	885	ribonuclease, RNase K	0.378320582	6.221107078	4.274311465	0.038692637	1	48.21682852	59.30950896	57.52878039	35.30406959	25.06395322	35.86554613
ENSMUSG00000063882	Uqcrh	chr4	116066965	116067172	1237	ubiquinol-cytochrome c reductase hinge protein	0.289066547	8.993555603	4.272198155	0.038740784	1	316.9869677	430.3099706	404.1009087	270.0171605	187.1002251	259.4264403
ENSMUSG00000036990	Otud4	chr8	79639618	79640064	8096	OTU domain containing 4	-0.836677427	4.083025017	4.270949972	0.03876925	1	7.400554748	6.152704337	7.453311616	9.663446061	9.388829003	9.655290092
ENSMUSG00000079641	Rpl39	chrX	37082520	37082749	1434	ribosomal protein L39	0.392216703	6.515705328	4.268509148	0.03882498	1	55.05198108	82.53800057	67.44600939	43.43328798	30.49822675	44.55920256
ENSMUSG00000032328	Tmem30a	chr9	79768943	79771479	5646	transmembrane protein 30A	-0.613731126	4.850328492	4.258812691	0.039047204	1	15.26013148	14.30067825	13.40874468	18.40894187	13.51966235	18.11205525
ENSMUSG00000024298	Zfp871	chr17	32771236	32776008	5376	zinc finger protein 871	-1.208251845	3.282496755	4.254999921	0.03913495	1	2.895972322	2.383260328	3.086726847	4.186010352	5.657308078	5.241087121
ENSMUSG00000020650	Bcap29	chr12	31595354	31596377	2008	B cell receptor associated protein 29	-0.656242651	4.675223243	4.250696603	0.039234234	1	13.43226134	11.83266105	11.56119535	17.51006929	11.45700582	15.23680939
ENSMUSG00000041895	Wipi1	chr11	109573331	109573967	4410	WD repeat domain, phosphoinositide interacting 1	-0.533937317	5.214002168	4.24788659	0.039299208	1	21.18110611	18.14454138	19.25886021	24.26167837	18.58189468	21.63405092
ENSMUSG00000037710	Cisd1	chr10	71330480	71331126	1084	CDGSH iron sulfur domain 1	0.246630975	7.654885434	4.245479658	0.039354951	1	141.5638079	153.5412721	148.5355381	108.1299314	75.09535498	100.5356358
ENSMUSG00000038023	Atp6v0a2	chr5	124629067	124629290	3019	ATPase, H+ transporting, lysosomal V0 subunit A2	-0.740052472	4.371441392	4.242292227	0.039428898	1	10.8522599	7.846353934	9.154254608	11.90949525	11.21765474	12.3723677
ENSMUSG00000004980	Hnrnpa2b1	chr6	51460434	51463254	4086	heterogeneous nuclear ribonucleoprotein A2/B1	-0.253853034	7.428211821	4.241556085	0.039445997	1	108.2770157	106.8945945	106.9558363	104.2632472	84.60904781	102.514942
ENSMUSG00000084780	Gm15350	chr8	12828335	12828564	619	predicted gene 15350	-1.149669444	3.377294877	4.240798691	0.039463598	1	3.747608769	2.812943196	2.930431473	4.491156168	5.838813244	6.034377252
ENSMUSG00000032314	Etfa	chr9	55454508	55454762	1835	electron transferring flavoprotein, alpha polypeptide	-0.308154099	8.451843478	4.233986835	0.039622265	1	239.496451	217.7759466	188.4747301	238.5898176	156.6481465	215.6048179
ENSMUSG00000015165	Hnrnpl	chr7	28808541	28808859	5953	heterogeneous nuclear ribonucleoprotein L	0.542678648	5.248229953	4.231543282	0.039679346	1	24.39372213	26.03136111	33.20369957	15.48772514	12.98590659	14.96662657
ENSMUSG00000025651	Uqcrc1	chr9	108936633	108936787	4135	ubiquinol-cytochrome c reductase core protein 1	0.253523193	8.498727086	4.230225841	0.039710156	1	261.0694857	290.0994043	253.1803787	201.39947	130.5570373	181.995387
ENSMUSG00000049470	Aff4	chr11	53350833	53351129	13450	AF4/FMR2 family, member 4	-0.923891204	3.840993852	4.225539672	0.039819954	1	5.970115508	5.045372995	5.34451179	7.307519433	7.860998696	8.662196431
ENSMUSG00000087816	Gm25116	chr18	10757536	10757657	122	.	-3.131693072	1.992492736	4.224207044	0.039851236	1	0	0	0	0.754611605	1.757099484	0
ENSMUSG00000103001	RP24-422C24.3	chr1	34269882	34271128	1247	.	-0.832611303	4.080681665	4.222240704	0.039897441	1	7.904453719	5.620202491	7.475849522	9.965952309	8.918547019	9.733271666
ENSMUSG00000005575	Ube2m	chr7	13035120	13035754	2287	ubiquitin-conjugating enzyme E2M	0.463164103	5.659165315	4.22020673	0.039945294	1	35.29389065	39.98490991	36.37769839	24.60386733	15.7983441	20.93892188
ENSMUSG00000037003	Tenc1	chr15	102102988	102103161	4728	.	0.382196935	6.201717759	4.210251998	0.040180368	1	49.435074	47.9591983	65.47962565	35.75102132	27.76376954	31.18335244
ENSMUSG00000027782	Kpna4	chr3	69067149	69074187	8940	karyopherin (importin) alpha 4	-0.777857996	4.238692605	4.205600369	0.04029071	1	9.464819468	7.204471107	7.897585323	11.02989645	9.469441662	11.67841065
ENSMUSG00000090185	Gm15523	chr12	103336906	103337005	439	predicted gene 15523	1.194069649	3.585876183	4.202530548	0.040363704	1	5.743942627	5.083866705	13.28054263	1.687585954	4.420702565	1.656425869
ENSMUSG00000094650	Gm25361	chr10	128402758	128402833	76	.	2.498265695	2.385265401	4.199086161	0.040445769	1	2.646978169	0	3.826326809	0.602709269	0	0
ENSMUSG00000099072	Mir7673	chrX	94274574	94274637	64	microRNA 7673	-1.836883646	2.580548422	4.198882303	0.040450632	1	1.254260425	1.16657176	0	3.569893364	0.831243217	2.990061056
ENSMUSG00000033813	Tcea1	chr1	4857814	4857976	3017	transcription elongation factor A (SII) 1	-0.896378301	3.902232783	4.198661838	0.040455891	1	5.983503799	5.339056474	6.16653939	7.903918973	7.66242091	9.402146925
ENSMUSG00000037369	Kdm6a	chrX	18162575	18163172	8158	lysine (K)-specific demethylase 6A	-1.312010605	3.113140434	4.196552106	0.040506257	1	2.223279984	1.881970927	2.503674886	4.448037252	3.98658501	4.490222219
ENSMUSG00000045414	1190002N15Rik	chr9	94517864	94520646	3950	RIKEN cDNA 1190002N15 gene	-0.777619187	4.236800055	4.19599139	0.040519655	1	9.244258054	7.552009415	7.730452046	10.0428663	10.03761425	12.03951755
ENSMUSG00000027474	Ccm2l	chr2	153065955	153066036	2407	cerebral cavernous malformation 2-like	0.953900682	3.89019528	4.195979379	0.040519942	1	7.770112079	9.588609454	13.07142942	3.931626745	4.577360906	3.248649185
ENSMUSG00000006219	Fblim1	chr4	141576062	141577943	4457	filamin binding LIM protein 1	-0.501554953	5.364608196	4.193818572	0.040571614	1	24.09415144	19.24594808	23.09829384	25.68193138	20.26458341	25.52585209
ENSMUSG00000086868	Gm15883	chr7	27124481	27124987	1690	predicted gene 15883	3.870276023	2.319551669	4.189644643	0.040671622	1	6.098850587	0.067262417	0.029038751	0.027444479	0	0
ENSMUSG00000031029	Eif3f	chr7	108934417	108934807	2891	eukaryotic translation initiation factor 3, subunit F	0.414502179	5.942107685	4.178086524	0.04094991	1	42.8354656	50.26302703	42.80515682	30.81069792	19.24333797	27.20081909
ENSMUSG00000031320	Rps4x	chrX	102184941	102185131	1631	ribosomal protein S4, X-linked	0.305057742	8.039626086	4.175823231	0.041004637	1	180.3633408	225.9017607	185.0446344	145.0269179	89.98513431	129.7479466
ENSMUSG00000022475	Hdac7	chr15	97792664	97793742	5530	histone deacetylase 7	0.708318125	4.564129657	4.1733012	0.041065712	1	13.76715791	16.17719291	21.02323646	7.920761411	7.687985316	7.923851008
ENSMUSG00000069972	Rps13-ps2	chr7	88530446	88530898	453	ribosomal protein S13, pseudogene 2	0.758011268	4.402028892	4.172330211	0.041089251	1	14.27619107	17.70413971	13.19548974	8.279950909	4.998444897	6.84947907
ENSMUSG00000038900	Rpl12	chr2	32961559	32961839	3598	ribosomal protein L12	0.490740796	5.490596491	4.170607904	0.041131039	1	29.48243853	37.89251325	31.76308412	20.06440761	14.26209188	19.08978269
ENSMUSG00000021709	Erbb2ip	chr13	103818787	103820806	7939	.	-0.820575501	4.099374412	4.167437432	0.041208081	1	7.377468197	6.952415075	7.118301136	10.06494117	8.71706127	10.19501611
ENSMUSG00000076940	Iglv2	chr16	19260401	19260702	348	immunoglobulin lambda variable 2	2.833281301	2.261896525	4.166836049	0.041222712	1	3.504022677	1.303618872	0.422101955	0	0	0.278444081
ENSMUSG00000098955	Mir6935	chr11	120347350	120347413	64	microRNA 6935	1.14358969	4.6375522	4.161070953	0.041363243	1	14.42399488	11.08243172	33.99544203	3.569893364	10.80616182	5.232606848
ENSMUSG00000093219	Mir3113	chrX	151859562	151859637	76	microRNA 3113	-1.020614211	3.602468983	4.157493359	0.041450704	1	2.117582535	3.446689292	7.014932483	7.835220501	4.911891739	6.941213165
ENSMUSG00000040446	Rprd1a	chr18	24484962	24488331	4297	regulation of nuclear pre-mRNA domain containing 1A	-1.001211081	3.643019656	4.152495334	0.041573216	1	5.24481049	3.890155829	4.044439901	6.392252055	5.845585445	8.094313723
ENSMUSG00000054408	Spcs3	chr8	54520433	54523395	3466	signal peptidase complex subunit 3 homolog (S. cerevisiae)	-0.595532318	4.894325154	4.147333919	0.041700132	1	16.49585801	14.53335759	13.73850348	18.35194965	15.17911973	17.93864147
ENSMUSG00000031333	Abcb7	chrX	104280657	104284258	5905	ATP-binding cassette, sub-family B (MDR/TAP), member 7	-1.013763062	3.614755601	4.147320705	0.041700457	1	5.342181	3.883799058	3.533597043	7.111377486	5.864163334	6.894201901
ENSMUSG00000017723	Wfdc2	chr2	164562413	164562474	1140	WAP four-disulfide core domain 2	3.778186316	2.60188076	4.147021548	0.041707826	1	9.753221401	0.066456761	0.086072791	0.081347263	0.094707816	0.08516826
ENSMUSG00000056201	Cfl1	chr19	5490485	5490602	1148	cofilin 1, non-muscle	0.27633039	7.306730005	4.141229793	0.041850754	1	107.9220687	128.1274497	113.5942853	82.39649436	57.46357593	79.20473961
ENSMUSG00000099111	Gm27369	chr18	38594158	38594228	71	.	3.262078358	2.101426942	4.137422359	0.041944994	1	0.56615922	1.053155061	2.046021974	0	0	0
ENSMUSG00000085587	Gm14493	chrX	10717473	10717570	543	.	-0.482011734	5.854777872	4.134970162	0.042005808	1	42.26212056	31.57142048	22.29562181	37.70699866	29.59775941	34.83366166
ENSMUSG00000027206	Cops2	chr2	125830304	125832337	3549	COP9 signalosome subunit 2	-0.597154219	4.881497837	4.12983232	0.042133525	1	16.05276687	14.27900265	13.97058385	18.73339253	14.27630957	17.98458555
ENSMUSG00000099510	Gm28501	chr1	138515615	138515755	421	.	-1.12214147	3.397370139	4.127459075	0.042192658	1	3.284260117	3.503861863	3.025397422	4.398920733	4.353193152	7.829425276
ENSMUSG00000060126	Tpt1	chr14	75845093	75845456	2380	tumor protein, translationally-controlled 1	0.207501459	9.029091242	4.121618148	0.042338563	1	344.7346103	412.3679288	394.2386163	276.6779807	206.8193172	273.4913784
ENSMUSG00000104322	AC124496.1	chr3	84965056	84965203	522	.	-1.244319639	3.192844979	4.117046939	0.042453122	1	2.805898082	2.029790252	2.628923072	3.99309296	4.752231778	5.109688468
ENSMUSG00000048578	Mlec	chr5	115142981	115148144	6010	malectin	-0.448295209	5.643249667	4.112581526	0.042565343	1	31.44571314	26.45940399	25.4712887	31.06775273	25.20419045	30.12632012
ENSMUSG00000059159	Gm8129	chr6	52346730	52346942	213	ribosomal protein L38 pseudogene	0.693619607	4.594481841	4.109041253	0.042654536	1	14.28626068	19.66545619	18.12737226	10.19254601	4.797127913	9.309010179
ENSMUSG00000043639	Rbm20	chr19	53677306	53677592	6790	RNA binding motif protein 20	-0.389918558	6.025801969	4.105344188	0.04274789	1	40.72744838	32.18551044	39.82737989	40.21715386	34.04474043	37.87770247
ENSMUSG00000033475	Tomm6	chr17	47686646	47687008	1131	translocase of outer mitochondrial membrane 6 homolog (yeast)	0.488705357	5.479639968	4.104499836	0.04276924	1	28.30395985	36.50689453	33.48824659	20.82648037	13.41224149	18.80014096
ENSMUSG00000004843	Chmp2b	chr16	65539133	65540250	1838	charged multivesicular body protein 2B	-0.536746092	5.15349051	4.102572153	0.042818026	1	20.34848275	17.62703251	17.91687758	22.25796483	16.95257034	22.43155511
ENSMUSG00000002289	Angptl4	chr17	33773750	33775568	3286	angiopoietin-like 4	1.38194996	3.149564728	4.10241855	0.042821916	1	4.191679576	6.909107314	4.87011741	2.273132586	0.756135449	1.419073698
ENSMUSG00000024399	Ltb	chr17	35194439	35194683	1516	lymphotoxin B	2.44479058	2.535153511	4.10175739	0.042838664	1	6.019127154	1.5995183	0.647389946	0.458885436	0.213701289	0.224205303
ENSMUSG00000028630	Dyrk2	chr10	118859349	118861153	2137	dual-specificity tyrosine-(Y)-phosphorylation regulated kinase 2	-0.862153528	3.964295071	4.100568687	0.042868792	1	7.855260565	5.834222893	5.052851274	8.44384974	7.910029586	9.74951503
ENSMUSG00000093256	Gm22933	chr16	90953795	90953868	74	.	3.249541496	2.098115394	4.097461906	0.04294764	1	0	1.011028859	2.618908127	0	0	0
ENSMUSG00000000805	Car4	chr11	84957786	84958050	1966	carbonic anhydrase 4	0.690387399	4.601969914	4.095730239	0.042991655	1	13.76051854	18.31108444	20.2709081	9.390253313	6.565004261	8.522130043
ENSMUSG00000038717	Atp5l	chr9	44913250	44913466	511	ATP synthase, H+ transporting, mitochondrial F0 complex, subunit G	0.284577958	8.610784606	4.089647486	0.04314664	1	240.0426628	335.9646923	303.4506341	202.040625	152.5948242	192.9304776
ENSMUSG00000065432	Mir208a	chr14	54949060	54949142	83	microRNA 208a	1.035420447	5.495985862	4.086895757	0.043216945	1	32.02843585	23.47031279	57.87319299	6.077318465	21.86961322	12.14712304
ENSMUSG00000063410	Stk24	chr14	121286343	121287364	2676	serine/threonine kinase 24	-0.685743285	4.51322615	4.084767118	0.043271414	1	12.07524348	9.743946417	10.14374436	14.735645	10.51552169	13.93947029
ENSMUSG00000005469	Prkaca	chr8	83972978	83973232	2293	protein kinase, cAMP dependent, catalytic, alpha	-0.268577709	7.245741209	4.079401614	0.043409029	1	98.7634402	92.7345727	90.35318661	97.20723147	69.01058009	91.54292201
ENSMUSG00000036707	Cab39	chr1	85793441	85793821	7077	calcium binding protein 39	-0.590270709	4.895649573	4.078586196	0.043429983	1	16.79952302	14.39301998	13.70875192	18.09004878	15.28252047	18.06107981
ENSMUSG00000031751	Amfr	chr8	93971588	93973314	3953	autocrine motility factor receptor	-0.40409786	5.916751721	4.077779533	0.043450723	1	40.07273238	33.1480156	30.41400798	39.48370678	27.39802031	37.2339735
ENSMUSG00000083327	Vcp-rs	chrX	104345829	104348234	2406	valosin containing protein, related sequence	-0.648230414	4.652985051	4.076459693	0.043484679	1	13.56524076	11.97105213	10.7511782	16.54282949	11.49305121	15.2810505
ENSMUSG00000020841	Cpd	chr11	76778424	76782410	8332	carboxypeptidase D	-0.668165928	4.57438725	4.07047969	0.04363888	1	11.26094968	11.01964432	11.52627572	14.50791297	12.1055467	14.32057323
ENSMUSG00000017119	Nbr1	chr11	101552149	101552585	6871	neighbor of Brca1 gene 1	-0.599399234	4.849741576	4.06115977	0.043880352	1	15.02529887	13.66036518	14.49841182	17.85570063	13.5784644	18.3550241
ENSMUSG00000031309	Rps6ka3	chrX	159210307	159210564	8322	ribosomal protein S6 kinase polypeptide 3	-0.875881572	3.916052089	4.060051787	0.043909153	1	6.215167075	5.789758859	5.852660238	7.856510483	7.647277802	9.620789988
ENSMUSG00000054986	Sec14l3	chr11	4064841	4065005	2784	SEC14-like lipid binding 3	3.957722361	2.366675766	4.059971069	0.043911252	1	6.791471169	0	0	0	0.01940065	0.017446496
ENSMUSG00000031312	Itgb1bp2	chrX	101449088	101449236	1799	integrin beta 1 binding protein 2	0.284838326	7.002327715	4.057702985	0.043970272	1	85.94296952	101.5662741	94.71717726	63.21884493	47.54711203	64.89263063
ENSMUSG00000028416	Bag1	chr4	40936398	40936676	1349	BCL2-associated athanogene 1	0.26071886	7.334188251	4.05683369	0.043992915	1	112.2354037	123.3174366	119.4513096	86.93880306	59.03366182	78.82133172
ENSMUSG00000003379	Cd79a	chr7	24897381	24897588	1457	CD79A antigen (immunoglobulin-associated alpha)	2.17025487	2.572590314	4.055684046	0.04402288	1	5.228235756	2.964436469	0.336793741	0.222812274	0.333523513	0.633183368
ENSMUSG00000074221	Zfp568	chr7	29983955	29984228	7183	zinc finger protein 568	-0.977425935	3.668338701	4.053169488	0.044088494	1	5.606111114	3.731194685	4.299380251	6.640876242	6.468053431	7.568279889
ENSMUSG00000050552	Lamtor4	chr5	138255608	138255803	1176	late endosomal/lysosomal adaptor, MAPK and MTOR activator 4	0.482082031	5.497187705	4.048842574	0.044201641	1	28.84958823	36.65731228	33.91842036	21.72569768	14.46024203	17.70982424
ENSMUSG00000039452	Snx22	chr9	66065176	66067219	2555	sorting nexin 22	0.634570321	4.792825731	4.045347198	0.044293267	1	17.03262103	23.65890595	19.44201162	11.27533221	7.208335646	10.77843312
ENSMUSG00000035199	Arl6ip5	chr6	97210689	97210996	1442	ADP-ribosylation factor-like 6 interacting protein 5	-0.322380774	6.537825804	4.045224914	0.044296476	1	57.11969772	55.99018966	54.07283022	57.85800146	44.37041498	56.40036338
ENSMUSG00000086527	Gm15856	chr6	121223692	121224410	1162	.	0.592896418	4.961745401	4.041364511	0.04439791	1	18.9271457	25.94945093	23.05337227	10.45490696	9.849124277	13.74515384
ENSMUSG00000064540	Snord42a	chr11	78181299	78181363	65	small nucleolar RNA, C/D box 42A	3.230318573	2.093361624	4.036852045	0.044516788	1	1.852884718	1.723344646	0	0	0	0
ENSMUSG00000099292	Mir6916	chr10	128511968	128512030	63	microRNA 6916	3.230100117	2.093188441	4.036171416	0.044534747	1	1.273858244	0	2.301774721	0	0	0
ENSMUSG00000104213	Ighd	chr12	113406604	113407543	1900	immunoglobulin heavy constant delta	2.201246481	2.723337193	4.033550012	0.04460399	1	7.505109065	2.473058492	0.619941429	0.781207596	0.198956162	0.536748204
ENSMUSG00000060450	Rnf14	chr18	38296635	38296798	3515	ring finger protein 14	-0.496051241	5.339805587	4.027807193	0.044756078	1	23.9989676	20.27233633	21.07472464	25.34258771	19.03986704	25.64853283
ENSMUSG00000034796	Cpne7	chr8	123117374	123117664	5268	copine VII	2.263402563	2.456859297	4.027163223	0.044773166	1	2.034691778	2.209047208	2.92632788	0.299467236	0.235852839	0.34119837
ENSMUSG00000058833	2810428I15Rik	chr8	70504292	70504509	1822	RIKEN cDNA 2810428I15 gene	0.55004566	5.145760028	4.02161586	0.044920656	1	22.80786236	29.46985518	25.21219837	16.08899829	10.72910198	13.2199079
ENSMUSG00000094441	Zfp955a	chr17	33241519	33242950	1638	zinc finger protein 955A	-1.360241116	3.007994393	4.020663443	0.04494603	1	1.989674865	1.827439289	1.887483359	3.426139269	3.593263084	4.595006885
ENSMUSG00000067925	Cxx1a	chrX	53642488	53643682	1195	CAAX box 1A	0.615707856	4.859982701	4.020469189	0.044951207	1	19.42740332	23.39483584	20.28230479	12.37821721	7.815493293	10.92834815
ENSMUSG00000021188	Trip11	chr12	101834043	101837766	10150	thyroid hormone receptor interactor 11	-0.81042792	4.084099302	4.01437462	0.045113952	1	7.718193029	6.218708933	7.314160714	8.425876772	9.256189249	10.82722582
ENSMUSG00000029404	Arl6ip4	chr5	124116089	124116244	1438	ADP-ribosylation factor-like 6 interacting protein 4	0.639150272	4.764551074	4.012139039	0.045173804	1	17.44982189	21.89450091	19.51896432	11.41671248	7.8474212	9.285500586
ENSMUSG00000079484	Phyhd1	chr2	30266203	30266625	2657	phytanoyl-CoA dioxygenase domain containing 1	0.715113316	4.490254696	4.008540585	0.045270321	1	15.87290633	15.2196359	16.99629992	9.218866837	6.016974981	6.855035575
ENSMUSG00000078970	Wdr92	chr11	17182107	17182146	2497	WD repeat domain 92	-0.824065763	4.040683618	4.001715652	0.045453974	1	7.881806652	5.949609378	6.526302278	8.731804826	7.765036219	11.08704585
ENSMUSG00000085342	Gm12254	chr11	58508791	58509261	471	.	0.820273366	4.167780317	4.001605596	0.045456942	1	10.53631903	14.53889487	12.58823689	6.391016722	4.807826236	4.838260871
ENSMUSG00000027523	Gnas	chr2	174284320	174284508	11186	GNAS (guanine nucleotide binding protein, alpha stimulating) complex locus	0.318431433	6.628953243	3.99948434	0.045514187	1	66.9479861	79.36535873	71.78470017	52.00486116	34.15141247	46.44724547
ENSMUSG00000103072	RP23-32P22.1	chr1	33748007	33748347	341	.	-1.203384404	3.227028984	3.997707322	0.0455622	1	2.622211122	2.549743833	2.728029299	4.20662873	4.897529482	5.114578122
ENSMUSG00000041378	Cldn5	chr16	18776847	18778260	1414	claudin 5	0.591622878	4.952155807	3.997209037	0.045575673	1	19.58950911	25.53473063	22.31393011	14.13576857	7.369573259	12.32739836
ENSMUSG00000030630	Fah	chr7	84585159	84585344	2103	fumarylacetoacetate hydrolase	0.799467924	4.22313569	3.990689094	0.045752349	1	13.62011172	12.41561699	13.2563553	7.212745576	4.160166862	5.611693723
ENSMUSG00000028527	Ak4	chr4	101419277	101419370	4646	adenylate kinase 4	-0.984317148	3.635587199	3.990635176	0.045753813	1	5.061441492	4.275170449	3.846362808	7.579973709	6.03442865	6.482647974
ENSMUSG00000093441	Mir5710	chr9	54708313	54708381	69	microRNA 5710	3.214194198	2.08921099	3.986636876	0.045862519	1	1.747005592	1.083245206	0.701493248	0	0	0
ENSMUSG00000025103	Btbd1	chr7	81792075	81793726	3000	BTB (POZ) domain containing 1	-0.407729237	5.859516254	3.982383651	0.045978454	1	35.79197838	32.7337859	30.71282836	36.9134825	27.90661584	35.13396467
ENSMUSG00000065037	Rn7sk	chr9	78175303	78175633	331	RNA, 7SK, nuclear	-0.929676352	10.28735957	3.982358682	0.045979136	1	546.1321898	517.3148416	748.6961374	428.4409672	1347.189873	697.0692414
ENSMUSG00000061718	Ppp1r1b	chr11	98348404	98349174	2928	protein phosphatase 1, regulatory (inhibitor) subunit 1B	1.818309915	2.708039854	3.979379235	0.046060535	1	2.31025435	3.520824295	4.124176762	0.364424075	0.18446845	1.360278715
ENSMUSG00000068328	Aup1	chr6	83054653	83054832	1509	ancient ubiquitous protein 1	0.462865374	5.580717055	3.977537772	0.046110921	1	33.60961089	35.00101563	36.68205754	22.22081307	16.3881527	19.24233001
ENSMUSG00000024844	Banf1	chr19	5364641	5365158	820	barrier to autointegration factor 1	0.344153082	6.379543341	3.975627751	0.046163243	1	55.95666712	66.5912126	60.88722153	40.19065087	29.1542612	40.18463602
ENSMUSG00000074994	Qser1	chr2	104754795	104758605	8973	glutamine and serine rich 1	-0.934223196	3.746027921	3.975623243	0.046163367	1	5.605316953	4.613509223	4.716748674	7.498605964	6.893835129	7.547621804
ENSMUSG00000002625	Akap8l	chr17	32321425	32321785	2075	A kinase (PRKA) anchor protein 8-like	0.598035194	4.918184496	3.974373994	0.046197622	1	18.71270761	19.66904048	27.36702225	11.49037932	10.67082454	10.67261677
ENSMUSG00000001995	Sipa1l2	chr8	125418063	125419291	6365	signal-induced proliferation-associated 1 like 2	-0.570123545	4.95180038	3.972005868	0.046262632	1	17.01359148	14.06125787	16.18305034	18.80839199	16.6777474	17.88294645
ENSMUSG00000071451	Psmg4	chr13	34162964	34163249	554	proteasome (prosome, macropain) assembly chaperone 4	0.622438043	4.81488545	3.964932519	0.046457384	1	16.3788332	24.45596834	20.17267071	12.9609642	8.664400022	8.316949108
ENSMUSG00000100934	FMN1	chr2	113441289	113442659	3615	.	-1.089820925	3.413158633	3.959831761	0.04659836	1	3.821574732	3.009180889	3.286309631	5.672734312	5.394115623	5.63013778
ENSMUSG00000017754	Pltp	chr2	164839518	164839828	2562	phospholipid transfer protein	0.54874857	5.130588641	3.958127078	0.046645575	1	21.93242941	29.96992491	24.67679722	16.64046665	10.20324292	12.75850769
ENSMUSG00000028772	Zcchc17	chr4	130315383	130316808	4560	zinc finger, CCHC domain containing 17	0.698337467	4.529799903	3.954693238	0.046740837	1	13.04859837	17.58106257	18.85157366	9.564590421	5.662514089	7.776715473
ENSMUSG00000089050	Gm23353	chr10	27452289	27452360	72	.	3.20289361	2.086285039	3.951778209	0.046821866	1	1.116807228	1.03872828	1.345329517	0	0	0
ENSMUSG00000079165	Sap25	chr5	137641334	137641556	1569	sin3 associated polypeptide	1.421338079	3.066371991	3.951297398	0.046835245	1	3.842670473	3.96039967	6.849612418	1.359742823	1.101264899	1.48550804
ENSMUSG00000082487	Gm11628	chr11	102492439	102492609	171	cytochrome b-c1 complex subunit 10-like	1.967375174	2.6020937	3.949081753	0.046896952	1	2.843962591	3.306417053	2.569422944	0.539635043	0.628265222	0.282491233
ENSMUSG00000104222	RP23-349K15.2	chr6	117716342	117718868	2527	.	-1.033250579	3.520432043	3.948476735	0.046913816	1	4.885810733	3.164464338	3.496366665	6.682252927	5.621084968	5.958240731
ENSMUSG00000033278	Ptprm	chr17	66666848	66667681	5569	protein tyrosine phosphatase, receptor type, M	-0.522575139	5.17326873	3.946908444	0.046957562	1	19.16687822	18.56199976	19.306807	21.55459313	17.9941025	22.73278466
ENSMUSG00000022201	Zfr	chr15	12117831	12117947	5911	zinc finger RNA binding protein	-0.730683534	4.312828932	3.946885916	0.046958191	1	10.05986023	8.022647385	8.555085116	11.72775185	9.395073034	12.61558448
ENSMUSG00000024259	Slc25a46	chr18	31580168	31583769	4371	solute carrier family 25, member 46	-0.683423552	4.477805193	3.945269466	0.047003325	1	11.01135653	9.729880887	10.34429774	13.88437026	10.17094142	14.00308786
ENSMUSG00000086165	Gm15690	chr5	120479842	120480036	432	.	1.579644006	2.898695494	3.943558131	0.047051159	1	3.859819898	3.589969678	4.876431126	1.178971712	0.499129876	1.234349685
ENSMUSG00000009549	Srp14	chr2	118475850	118476307	1195	signal recognition particle 14	0.364744678	6.209114067	3.943097605	0.04706404	1	48.1935935	60.35740846	54.44197601	35.62132727	26.42811316	33.88194185
ENSMUSG00000036748	Cuedc2	chr19	46329812	46330834	1941	CUE domain containing 2	0.502736865	5.351462037	3.941432537	0.047110643	1	27.62343891	33.14998074	28.77494962	18.44873831	13.07645741	16.31292322
ENSMUSG00000038733	Wdr26	chr1	181173228	181177831	7848	WD repeat domain 26	-0.593076799	4.83814163	3.940137536	0.047146923	1	14.91561575	13.11928771	14.85210192	17.38327486	14.84143515	17.00504369
ENSMUSG00000022476	Polr3h	chr15	81915030	81916665	2514	polymerase (RNA) III (DNA directed) polypeptide H	0.780267112	4.260287034	3.929774905	0.047438294	1	12.25335135	14.54735858	13.56964077	7.288828002	4.318168045	6.085636194
ENSMUSG00000093575	Gm20695	chr16	3884648	3884806	1088	.	-0.812580438	4.051655783	3.928344079	0.047478674	1	7.523834917	6.405967976	6.718617613	9.162398488	8.236101299	10.35126738
ENSMUSG00000028223	Decr1	chr4	15917240	15919094	3879	2,4-dienoyl CoA reductase 1, mitochondrial	-0.310533708	6.680530823	3.927702678	0.047496787	1	62.59503025	63.26096165	60.20366927	70.65352612	42.54229945	62.00041873
ENSMUSG00000026087	Mrpl30	chr1	37890477	37890584	3226	mitochondrial ribosomal protein L30	0.471987311	5.511008933	3.926081594	0.047542599	1	28.25778386	37.40838108	34.55729213	21.06867652	13.37794127	20.26653562
ENSMUSG00000037960	1110007C09Rik	chr13	49202951	49203235	804	.	0.375154024	6.124784935	3.921536249	0.047671299	1	50.68848108	53.31450318	49.71452151	33.14900981	22.68622793	33.98176532
ENSMUSG00000039680	Mrps6	chr16	92058270	92058480	1053	mitochondrial ribosomal protein S6	0.457985023	5.587723641	3.919247903	0.047736232	1	32.98978617	33.99272788	38.8084168	24.21701855	12.30303054	21.80489259
ENSMUSG00000027162	Lin7c	chr2	109890853	109890921	4521	lin-7 homolog C (C. elegans)	-0.780087001	4.145000784	3.916635758	0.047810467	1	8.058942203	7.369756471	7.242972084	10.3757427	8.961323937	10.42256466
ENSMUSG00000030513	Pcsk6	chr7	65861734	65861766	5144	proprotein convertase subtilisin/kexin type 6	-0.546455588	5.043050872	3.91351669	0.047899267	1	16.41630651	19.10785591	15.66191048	21.99109821	14.80727714	20.04924565
ENSMUSG00000083019	Gm6222	chrX	103762917	103763545	629	predicted pseudogene 6222	1.012194896	3.684559265	3.910274892	0.047991747	1	6.211575437	9.749206853	9.587074394	4.051545644	2.229842916	3.16210822
ENSMUSG00000045767	B230219D22Rik	chr13	55693124	55693347	4651	RIKEN cDNA B230219D22 gene	-0.63071106	4.668892836	3.907516235	0.048070592	1	13.59950469	12.33902912	11.05168533	14.95410834	12.55531055	16.10564379
ENSMUSG00000100755	Rps23-ps	chr3	37714740	37715164	425	.	0.458110185	5.576865116	3.887314928	0.048652148	1	28.89804242	42.54153121	33.42796465	21.46126034	16.61510797	19.73194634
ENSMUSG00000054752	Fsd1l	chr4	53631471	53631612	9739	fibronectin type III and SPRY domain containing 1-like	-1.040765515	3.487445393	3.883611132	0.048759576	1	4.44882567	3.312572737	3.377826832	5.770105876	5.747014194	6.205758136
ENSMUSG00000060032	H2afj	chr6	136808244	136810070	1827	H2A histone family, member J	0.812702512	4.149570262	3.873670215	0.049049151	1	11.59573369	13.50204706	11.92692022	5.991484049	4.433600311	5.42234814
ENSMUSG00000033610	Pank1	chr19	34810894	34812387	3692	pantothenate kinase 1	-0.753768264	4.213585867	3.872250923	0.049090642	1	9.614128615	7.586822976	7.087114296	11.56131184	8.61742393	11.10443742
ENSMUSG00000090077	Lime1	chr2	181380078	181380179	2304	Lck interacting transmembrane adaptor 1	0.986352205	3.725653281	3.866514881	0.049258707	1	7.286137565	7.796545755	11.31214926	3.020083323	3.656748904	3.267338952
ENSMUSG00000079435	Rpl36a	chrX	134585654	134585719	1655	ribosomal protein L36A	0.488037505	5.401842074	3.863328378	0.049352333	1	25.32947117	35.89885079	31.46129442	18.13186781	13.44244768	18.45541157
ENSMUSG00000038239	Hrc	chr7	45335290	45337374	2410	histidine rich calcium binding protein	-0.225333587	8.796740401	3.855331757	0.049588119	1	292.6989156	286.7342422	267.9261957	281.1272516	195.3490515	278.2300799
ENSMUSG00000029804	Herc3	chr6	58831465	58831642	7027	hect domain and RLD 3	-0.996554239	3.570207822	3.852707626	0.049665753	1	5.301338349	3.360865355	3.654192917	7.105245928	5.673696234	6.180721683
ENSMUSG00000060376	Bckdha	chr7	25629852	25630433	1773	branched chain ketoacid dehydrogenase E1, alpha polypeptide	0.284606555	7.535249116	3.852163883	0.049681855	1	138.168381	149.2393149	124.2837249	104.7463864	67.24916942	85.04355589
ENSMUSG00000025630	Hprt	chrX	52988137	52988250	1289	hypoxanthine guanine phosphoribosyl transferase	-0.403450015	5.841234994	3.847595422	0.049817363	1	32.76876897	34.65125071	30.64274771	35.00432648	28.10439761	35.36790243
ENSMUSG00000019966	Kitl	chr10	100015630	100016035	5765	kit ligand	-0.580655181	4.860170177	3.841442782	0.050000478	1	13.41108062	15.3666392	15.05667784	15.82367926	15.42398748	18.63148737
ENSMUSG00000037679	Inf2	chr12	112588784	112588895	4600	inverted formin, FH2 and WH2 domain containing	1.014798415	3.659305527	3.840368706	0.050032518	1	7.211792988	7.622269842	10.1282757	3.600929168	2.806642769	2.798511285
ENSMUSG00000077360	Gm23482	chr13	49714119	49714240	122	.	3.165995604	2.077021287	3.839837317	0.050048377	1	0.66282055	1.541202529	1.1976714	0	0	0
ENSMUSG00000080485	Gm23493	chr16	3927200	3927287	88	.	3.162038609	2.076012083	3.828002449	0.050402968	1	0.458016447	1.277985917	1.655208788	0	0	0
ENSMUSG00000029597	Sds	chr5	120476531	120476597	1613	serine dehydratase	1.36988303	3.095949854	3.823554723	0.050536915	1	4.748160592	4.463185018	5.811006648	1.322674245	0.870384781	2.016994408
ENSMUSG00000073731	AI507597	chr4	141614026	141614089	944	expressed sequence AI507597	0.770984677	4.254312534	3.823456514	0.050539877	1	12.68196652	11.7150963	15.69266378	6.826240539	4.173808535	6.684131196
ENSMUSG00000098329	Mir6966	chr17	25780808	25780879	72	microRNA 6966	3.160299634	2.075687277	3.822808291	0.050559431	1	1.675210841	1.03872828	0.672664759	0	0	0
ENSMUSG00000048264	Dip2c	chr13	9276528	9277066	8223	disco interacting protein 2 homolog C	-0.889253895	3.81096424	3.820942794	0.05061575	1	6.270158282	5.080346254	4.806559405	8.357387761	6.556754317	8.058694467
ENSMUSG00000028600	Podn	chr4	108014791	108015695	4270	podocan	0.622047699	4.768211332	3.820289289	0.050635495	1	21.07368955	16.8573853	20.87890933	11.75699369	5.996395112	11.11471712
ENSMUSG00000100309	Gm6644	chr1	55444074	55445024	951	Akr1b3 pseudogene	-1.014837909	3.521700119	3.818180809	0.050699256	1	4.239057686	3.7037428	3.713787785	7.166035944	5.107954644	5.920446523
ENSMUSG00000058655	Eif4b	chr15	102073773	102073963	3853	eukaryotic translation initiation factor 4B	-0.333838584	6.35729024	3.816297421	0.050756282	1	50.99134899	49.78739999	45.498772	55.59641142	38.55337963	45.7644594
ENSMUSG00000071648	Rom1	chr19	8927382	8927887	1526	rod outer segment membrane protein 1	0.535877882	5.141770116	3.812637308	0.050867298	1	21.38279928	28.37932185	27.2374163	15.25679378	10.19048659	14.73246357
ENSMUSG00000030842	Lamtor1	chr7	101905904	101906040	1366	late endosomal/lysosomal adaptor, MAPK and MTOR activator 1	0.340390885	6.350413616	3.809688798	0.050956917	1	58.05886176	62.54215646	58.80330017	41.5199229	29.12999731	36.75237812
ENSMUSG00000033191	Tie1	chr4	118471191	118471592	4917	tyrosine kinase with immunoglobulin-like and EGF-like domains 1	0.502824991	5.304456482	3.807177451	0.051033381	1	23.80493454	28.13067537	34.49697888	16.9667929	13.49122277	15.70876424
ENSMUSG00000048175	Asb8	chr15	98134637	98136438	2410	ankyrin repeat and SOCS box-containing 8	-0.482176902	5.33985477	3.806227988	0.051062321	1	24.93824517	20.64725568	20.10210225	27.10216845	18.35389161	24.26401682
ENSMUSG00000041058	Wwp1	chr4	19608303	19611813	6453	WW domain containing E3 ubiquitin protein ligase 1	-0.683096092	4.434137712	3.806062376	0.05106737	1	11.14773995	9.228732204	9.617000715	12.49020174	10.86643791	13.36296461
ENSMUSG00000027184	Caprin1	chr2	103762941	103766863	10219	cell cycle associated protein 1	-0.661124612	4.515239441	3.803934957	0.051132285	1	12.11336982	10.11276175	10.08997138	13.23689912	11.25553744	14.452937
ENSMUSG00000073985	Gm10602	chr7	101836751	101837017	609	predicted gene 10602	-0.567161494	4.909071201	3.803823538	0.051135687	1	17.44141648	11.80914856	16.50234117	16.58537343	17.53786919	17.44406522
ENSMUSG00000064225	Paqr9	chr9	95559657	95568023	8367	progestin and adipoQ receptor family member IX	-0.825615057	3.975011515	3.801134967	0.051217854	1	7.136528976	6.42464861	5.651010979	9.871813151	6.941099403	9.261310348
ENSMUSG00000019659	Ccdc12	chr9	110656503	110656658	818	coiled-coil domain containing 12	0.415187541	5.807423452	3.800088697	0.051249868	1	34.49216168	44.48712149	44.12812229	27.7091723	18.73595823	23.49333687
ENSMUSG00000076258	Gm23935	chr16	11144125	11144181	57	.	-0.636011974	17.70543617	3.796495219	0.051359982	1	139896.6937	98095.51082	108035.04	112861.7479	180397.6929	102216.7838
ENSMUSG00000038028	9630033F20Rik	chr6	127085116	127088302	3651	.	-0.637941751	4.602963175	3.796430546	0.051361966	1	13.14878433	10.53731817	11.30802506	14.35972988	12.20575507	14.91448513
ENSMUSG00000001440	Kpnb1	chr11	97159714	97162681	6590	karyopherin (importin) beta 1	-0.512676679	5.168934076	3.786803116	0.051658224	1	20.30442295	18.87338237	17.88057438	22.60228343	17.32986352	21.94628147
ENSMUSG00000059278	Naa38	chr11	69395487	69395681	890	N(alpha)-acetyltransferase 38, NatC auxiliary subunit	0.51133493	5.25177152	3.780972038	0.051838538	1	22.3261171	33.44565164	27.4456281	15.57370988	12.24940903	16.35976167
ENSMUSG00000019254	Ppp1r12c	chr7	4481520	4482158	4981	protein phosphatase 1, regulatory (inhibitor) subunit 12C	0.626153348	4.738434447	3.778978121	0.051900348	1	17.64889431	18.2414405	21.58549076	9.548139117	8.730389672	9.850336627
ENSMUSG00000028053	Ash1l	chr3	88950622	88950995	13076	ash1 (absent, small, or homeotic)-like (Drosophila)	-0.80743571	4.018363296	3.772259885	0.052109185	1	6.991852054	6.024655795	7.081986591	8.339851822	8.68905648	9.890843934
ENSMUSG00000067336	Bmpr2	chr1	59763400	59764728	17983	bone morphogenetic protein receptor, type II (serine/threonine kinase)	-0.864577876	3.859064916	3.768781181	0.052217669	1	6.104092973	5.660474212	5.283433079	7.746811523	7.528981743	8.532165159
ENSMUSG00000027750	Postn	chr3	54361109	54361267	7833	periostin, osteoblast specific factor	-0.582611566	4.825588401	3.767359837	0.052262063	1	10.25070509	15.95622677	16.44130397	18.16298311	14.49741649	15.93980404
ENSMUSG00000084822	Myadml2os	chr11	120647670	120647971	1044	.	-0.947427425	3.654118346	3.767139315	0.052268955	1	6.124271596	3.374127412	4.135118095	8.127058673	4.860187615	7.2534017
ENSMUSG00000041361	Myzap	chr9	71504347	71505229	5635	myocardial zonula adherens protein	-0.333987592	6.336623808	3.763623214	0.052378963	1	51.2725683	44.79534136	48.03287074	50.69869318	37.46494004	49.68337124
ENSMUSG00000035620	Ric8b	chr10	84917616	84917825	3068	RIC8 guanine nucleotide exchange factor B	-0.664211737	4.487104984	3.755252088	0.052641857	1	11.10402598	9.808857697	10.64011427	14.16906845	10.89770963	13.0455906
ENSMUSG00000098624	Mir7036	chr5	137296624	137296688	65	microRNA 7036	1.341369467	3.422707542	3.752319729	0.052734278	1	3.705769437	4.021137507	13.39214383	1.406321628	2.455945869	2.208567825
ENSMUSG00000018363	Smurf2	chr11	106820066	106822764	6162	SMAD specific E3 ubiquitin protein ligase 2	-0.827136558	3.955647469	3.752030299	0.052743409	1	6.964778093	5.795001532	6.111175159	8.230507028	7.793832437	9.618361258
ENSMUSG00000051335	Gfod1	chr13	43195519	43201244	6654	glucose-fructose oxidoreductase domain containing 1	-0.83640047	3.929683593	3.751407111	0.052763076	1	7.564669842	5.583066952	5.224042883	8.493717736	7.550511267	9.089808074
ENSMUSG00000086741	Gm15816	chr8	23138794	23139575	1688	predicted gene 15816	-0.338818127	6.447522996	3.75052412	0.052790956	1	61.1089937	46.3537876	48.23233329	51.57428537	41.93865646	55.98176775
ENSMUSG00000052144	Ppp4r2	chr6	100833638	100833917	3641	protein phosphatase 4, regulatory subunit 2	-0.749985061	4.185901931	3.748081896	0.052868147	1	8.450416028	7.505681705	7.806568192	10.75476936	8.382044798	11.39334769
ENSMUSG00000052144	Ppp4r2	chr6	100833638	100833917	3641	protein phosphatase 4, regulatory subunit 2	0.310813789	6.924226134	3.747530113	0.052885604	1	8.450416028	7.505681705	7.806568192	10.75476936	8.382044798	11.39334769
ENSMUSG00000022307	Oxr1	chr15	41447482	41447589	5165	oxidation resistance 1	-0.701590505	4.348137039	3.746700261	0.052911869	1	10.13168555	8.594038863	9.020556811	12.2265047	9.643129309	12.55625959
ENSMUSG00000026356	Dars	chr1	128363707	128364325	4358	aspartyl-tRNA synthetase	-0.684983322	4.406138991	3.743059341	0.053027271	1	10.08098508	9.55015216	9.665447234	13.22310123	10.07732228	12.61807137
ENSMUSG00000015357	Clpx	chr9	65294260	65294565	3494	caseinolytic mitochondrial matrix peptidase chaperone subunit	-0.487971791	5.284393375	3.741360857	0.053081197	1	23.97988028	19.60224408	19.29056255	28.03106827	16.92810758	22.04902677
ENSMUSG00000030278	Cidec	chr6	113424634	113425724	1856	cell death-inducing DFFA-like effector c	1.638440067	3.323521884	3.740442355	0.053110383	1	8.53903469	10.77995229	0.581744536	1.84934702	1.047447027	1.779223191
ENSMUSG00000032034	Kcnj5	chr9	32314783	32317902	4496	potassium inwardly-rectifying channel, subfamily J, member 5	-0.494302901	5.248115025	3.735870183	0.05325592	1	24.87323653	18.79238931	17.35092151	23.81834123	16.1119224	25.39091763
ENSMUSG00000038690	Atp5j2	chr5	145183698	145183867	1231	ATP synthase, H+ transporting, mitochondrial F0 complex, subunit F2	0.303716417	8.850244744	3.734082087	0.053312952	1	276.7084804	411.4177602	358.0405596	238.8612173	176.3456846	227.9557505
ENSMUSG00000067924	Cxx1b	chrX	53669177	53670408	1232	CAAX box 1B	0.5811123	4.907601089	3.731156696	0.053406398	1	18.61300091	24.84523473	21.50563243	12.8724622	8.369736044	11.58557721
ENSMUSG00000078772	Gm12353	chr4	19605451	19605536	554	.	0.732896471	4.341816216	3.728982282	0.053475967	1	12.85334444	14.41399251	15.48340954	7.274863775	5.451757317	6.653559286
ENSMUSG00000022016	Akap11	chr14	78492246	78495946	9419	A kinase (PRKA) anchor protein 11	-0.973009544	3.58497554	3.727175191	0.053533857	1	4.431187573	3.831606185	4.357896485	6.281420649	5.953713362	6.865316673
ENSMUSG00000056673	Kdm5d	chrY	897788	898115	15164	lysine (K)-specific demethylase 5D	3.128792558	2.071670991	3.72598639	0.053571977	1	1.053694547	0.927526475	1.359967128	0	0	0.003203989
ENSMUSG00000057924	Gm10033	chr8	69372145	69372612	654	predicted gene 10033	-1.207657595	3.150351306	3.725478188	0.053588282	1	2.178200356	2.14168327	2.92378102	4.322023569	4.784407525	4.005768819
ENSMUSG00000081895	Rpl17-ps10	chr7	72648757	72649311	555	ribosomal protein L17, pseudogene 10	0.538287783	5.099619161	3.725090765	0.053600715	1	22.43456821	29.4580351	22.69759629	14.94090262	9.231882854	14.6814149
ENSMUSG00000042155	Klhl23	chr2	69821944	69822059	4925	kelch-like 23	-0.819649563	3.966849723	3.72082363	0.053737857	1	7.331796373	5.69550362	6.090715841	9.006624996	7.590198927	9.242269011
ENSMUSG00000006818	Sod2	chr17	13007839	13008068	3824	superoxide dismutase 2, mitochondrial	-0.241812941	7.436955663	3.719509921	0.053780154	1	111.0045069	109.0523481	105.5009166	106.1634955	79.83846619	106.1833218
ENSMUSG00000082746	Rps12-ps1	chrX	103489517	103489917	401	ribosomal protein S12, pseudogene 1	1.715423669	2.729972579	3.718397801	0.053815987	1	2.129434676	2.735059413	5.252474322	0.808110189	0.940834985	0.362600688
ENSMUSG00000061780	Cfd	chr10	79890853	79890980	923	complement factor D (adipsin)	1.409418777	5.177643416	3.716750614	0.053869108	1	43.54279088	45.83276117	4.251474232	9.593122536	5.730540362	11.7790284
ENSMUSG00000042444	Fam63b	chr9	70599014	70605289	8081	.	-0.801240462	4.017164223	3.712199905	0.054016154	1	7.27306543	6.478428239	6.379578539	9.273683641	7.875314668	9.697257838
ENSMUSG00000025429	Pstpip2	chr18	77794545	77794750	1395	proline-serine-threonine phosphatase-interacting protein 2	-0.97937597	3.566737664	3.712129804	0.054018422	1	5.986038739	3.177571002	3.200939822	5.684722743	5.844306718	7.274351619
ENSMUSG00000079884	Gm10698	chr9	33728247	33728850	604	predicted gene 10698	-0.770532408	4.108052008	3.707953231	0.054153759	1	8.826469022	7.708050597	5.519186549	9.972098819	7.144569801	11.64517581
ENSMUSG00000093930	Hmgcs1	chr13	119690462	119690513	3233	3-hydroxy-3-methylglutaryl-Coenzyme A synthase 1	-0.674792936	4.429710123	3.70190422	0.054350407	1	11.34419215	10.25800384	8.381477772	12.29813914	10.0743902	14.12281466
ENSMUSG00000076630	Ighd1-1	chr12	113482170	113482192	23	immunoglobulin heavy diversity 1-1	3.118695485	2.065532287	3.700459097	0.054397499	1	1.698477659	1.579732592	0	0	0	0
ENSMUSG00000093277	Gm26236	chr2	32675109	32675245	137	.	1.065245505	3.520766005	3.699533001	0.0544277	1	6.203135796	5.219985956	10.67489726	3.026648722	2.349165614	2.46463366
ENSMUSG00000060373	Hnrnpc	chr14	52073380	52075160	2869	heterogeneous nuclear ribonucleoprotein C	-0.405174192	5.775290252	3.698996697	0.054445197	1	32.32670509	31.50658312	29.5311548	33.56943628	26.75183964	33.55484023
ENSMUSG00000051285	Pcmtd1	chr1	7088920	7089216	6654	protein-L-isoaspartate (D-aspartate) O-methyltransferase domain containing 1	-0.731064536	4.231152677	3.697219298	0.05450323	1	8.912222365	7.673868555	8.286158415	10.9762822	9.31229723	11.23631697
ENSMUSG00000081752	Gm14680	chrX	62775585	62776685	1101	.	-0.850975849	3.871127109	3.692393401	0.054661127	1	7.250126049	5.229459615	4.856981384	8.843746719	5.785513137	9.347332429
ENSMUSG00000042302	Ehbp1	chr11	22005828	22006871	5825	EH domain binding protein 1	-0.519103134	5.100739978	3.687988423	0.054805676	1	20.88550283	15.66391905	17.48073975	20.52780597	16.2945643	22.0424622
ENSMUSG00000020676	Ccl11	chr11	82057823	82058042	1082	chemokine (C-C motif) ligand 11	1.612668582	2.809226908	3.687036466	0.054836968	1	3.801578804	4.410998484	2.856496053	0.857038111	0.548789382	1.121618009
ENSMUSG00000048200	Cracr2b	chr7	141461094	141461189	2764	calcium release activated channel regulator 2B	0.841914907	4.009868521	3.683580184	0.054950738	1	9.450047124	12.06652888	11.52580046	5.538821893	3.888654979	4.410745581
ENSMUSG00000041702	Btbd7	chr12	102784656	102785932	4298	BTB (POZ) domain containing 7	-0.884423962	3.778049321	3.672802885	0.055307102	1	5.774586987	4.929912178	5.002973481	6.995296976	7.075911965	8.194151387
ENSMUSG00000025132	Arhgdia	chr11	120578104	120579430	2258	Rho GDP dissociation inhibitor (GDI) alpha	0.290037376	6.822527901	3.671564113	0.055348221	1	78.33297759	91.21749415	79.01503189	59.20744789	40.42145525	54.54644361
ENSMUSG00000091768	Gm17617	chr13	55132962	55132980	39	.	-0.824136368	3.937175335	3.671086904	0.055364069	1	6.114519571	7.582716441	4.910452738	11.60215343	2.701540456	10.93241074
ENSMUSG00000104208	RP23-448A11.8	chr9	108337089	108337412	347	.	0.299313028	7.51287623	3.670140436	0.055395516	1	131.4270299	152.9616937	122.4791085	100.0185641	60.55176885	91.31285595
ENSMUSG00000029649	Pomp	chr5	147860628	147860691	734	proteasome maturation protein	0.267133684	7.195337595	3.65998104	0.055734267	1	94.78198591	114.7724087	112.7733908	81.13614782	53.51622999	68.55274335
ENSMUSG00000076618	Ighj4	chr12	113428514	113428567	54	immunoglobulin heavy joining 4	1.145609607	3.369715252	3.65870765	0.055776881	1	8.152692761	7.582716441	3.571238355	0.843792977	2.947135043	2.65028139
ENSMUSG00000047213	Ythdf3	chr3	16183212	16183520	5363	YTH domain family 3	-0.687833513	4.367519932	3.657909329	0.055803615	1	10.38085227	8.693830372	9.264314264	11.07438956	11.00963355	12.73590976
ENSMUSG00000042460	C1galt1	chr6	7844842	7845394	2452	core 1 synthase, glycoprotein-N-acetylgalactosamine 3-beta-galactosyltransferase, 1	-1.181682262	3.172600567	3.656091679	0.055864534	1	3.207235432	2.488416932	1.821651852	4.483832636	3.986782084	4.872714664
ENSMUSG00000029474	Rnf34	chr5	122850188	122850298	1954	ring finger protein 34	-0.593821897	4.737677556	3.655986905	0.055868047	1	15.55475396	11.30619868	12.7596419	15.80978862	12.40912189	17.29800028
ENSMUSG00000079243	Xirp1	chr9	120013755	120016034	5839	xin actin-binding repeat containing 1	-0.370455924	6.048081703	3.655035985	0.055899948	1	46.85704324	32.51219515	36.02119783	39.67777541	30.37382643	43.20548626
ENSMUSG00000041891	Lman1	chr18	65980754	65982710	6411	lectin, mannose-binding, 1	-0.675301547	4.411687727	3.654282904	0.055925225	1	10.91560626	9.2241404	9.396639909	12.46344867	10.65111396	12.8518532
ENSMUSG00000047648	Fbxo30	chr10	11281330	11281500	5197	F-box protein 30	-1.002885581	3.498808301	3.65288449	0.055972195	1	4.093599097	3.8949313	3.466979906	6.222932623	5.166085443	6.346976948
ENSMUSG00000031555	Adam9	chr8	24949611	24951010	4011	a disintegrin and metallopeptidase domain 9 (meltrin gamma)	-0.630958991	4.580518756	3.649725139	0.056078465	1	11.60315944	11.69915622	11.16234521	13.91564365	11.66268213	15.07793438
ENSMUSG00000022698	Naa50	chr16	44139830	44140111	4648	N(alpha)-acetyltransferase 50, NatE catalytic subunit	-0.607898926	4.671246418	3.637568636	0.056489373	1	13.34523379	12.39592277	11.63974816	15.323128	13.20262404	14.85141909
ENSMUSG00000024782	Ak3	chr19	29020833	29022946	3120	adenylate kinase 3	-0.381018037	5.921639126	3.637137435	0.056504007	1	36.2312876	33.75900191	34.86563047	38.39379707	29.27462295	35.99378208
ENSMUSG00000030061	Uba3	chr6	97183670	97184865	2589	ubiquitin-like modifier activating enzyme 3	-0.57357086	4.820317553	3.636708684	0.056518561	1	14.8888945	13.65767266	14.06778352	17.04038288	12.85057082	18.36607483
ENSMUSG00000038502	Ptov1	chr7	44863068	44863444	4212	prostate tumor over expressed gene 1	0.510424412	5.204447004	3.636107329	0.056538982	1	25.08892989	28.64441779	26.51621168	16.21492509	11.73467609	14.68149787
ENSMUSG00000101029	Gm29439	chr7	30872733	30873026	509	.	3.095991622	2.060070374	3.635165178	0.056570991	1	1.838352289	1.189445716	0.192566774	0	0	0
ENSMUSG00000031446	Cul4a	chr8	13105621	13105903	6408	cullin 4A	-0.582864097	4.778145204	3.634745046	0.056585271	1	15.1630672	12.76603377	13.1476625	17.16155634	13.06721082	16.59544536
ENSMUSG00000030605	Mfge8	chr7	79133769	79134546	2125	milk fat globule-EGF factor 8 protein	0.308497133	6.554739415	3.632089831	0.056675608	1	70.23356911	69.35367884	66.54287083	49.48651333	33.29273751	43.40053932
ENSMUSG00000036826	Igflr1	chr7	30565427	30565466	1270	IGF-like family receptor 1	1.645015777	2.76758271	3.629414289	0.056766791	1	2.950620511	2.714505099	4.867954721	0.511188507	1.020251313	0.802799634
ENSMUSG00000034327	Kctd9	chr14	67715937	67716181	4746	potassium channel tetramerisation domain containing 9	-0.647658585	4.502242231	3.61372962	0.057304472	1	12.41709894	9.648116138	10.07537596	13.45233885	11.74632294	13.17324403
ENSMUSG00000002504	Slc9a3r2	chr17	24639282	24640389	2257	solute carrier family 9 (sodium/hydrogen exchanger), member 3 regulator 2	0.347685363	6.216283638	3.607008957	0.057536513	1	48.43594924	53.84803283	60.80436606	32.98752216	27.32647654	36.81794069
ENSMUSG00000023484	Prph	chr15	99055174	99055763	1865	peripherin	2.098250417	2.489579399	3.605786855	0.057578815	1	1.747629745	4.977935499	0.71051567	0.074611919	0.057910835	0.937398562
ENSMUSG00000028643	Ccdc23	chr4	119195306	119195486	1065	.	0.690713649	4.439822078	3.60491065	0.057609164	1	13.34563684	16.71611973	15.8461139	8.707056986	5.220612889	7.520732838
ENSMUSG00000053799	Exoc6	chr19	37550418	37550565	2729	exocyst complex component 6	-0.723739239	4.22455534	3.604559173	0.057621343	1	8.988866378	8.207665599	7.608503693	10.67568111	9.302007432	11.30171887
ENSMUSG00000061897	Gm14292	chr2	179177425	179177880	456	Wilms' tumour 1-associating protein pseudogene	-0.977762055	3.537337185	3.602827133	0.0576814	1	4.192303717	4.396979993	3.438391414	7.311641551	5.438549715	5.528668692
ENSMUSG00000090327	Gm17111	chr12	110664892	110665099	411	.	0.514347748	5.171686776	3.600959401	0.057746236	1	24.63617109	26.77876802	26.93597861	16.78369769	11.27827569	13.44438861
ENSMUSG00000101904	Gm29427	chr1	130670209	130670401	1909	.	-0.774692441	4.060330485	3.599421557	0.057799679	1	6.808138719	5.180861234	9.126757707	7.143524837	10.91931535	9.565064424
ENSMUSG00000095868	Gm23136	chr9	64176661	64176759	99	.	1.714513829	2.703904932	3.599047877	0.057812673	1	3.668711742	2.653950755	3.437316917	0.464086137	1.080616182	0.485884922
ENSMUSG00000039704	Lmbrd2	chr15	9140621	9140740	3863	LMBR1 domain containing 2	-1.401436421	2.855342535	3.590901903	0.058096705	1	1.993865077	1.383492518	1.232696469	2.774427995	3.383917135	3.608927859
ENSMUSG00000080002	Gm5566	chr5	149660765	149661223	459	predicted pseudogene 5566	1.006125333	3.602377957	3.590880948	0.058097437	1	8.064076535	9.148712228	6.404938354	3.531090176	2.584082175	2.640678922
ENSMUSG00000003199	Mpnd	chr17	56005711	56005814	2305	MPN domain containing	0.562306166	4.940112548	3.589499803	0.058145742	1	20.57618034	23.21508156	22.52931048	13.74548273	9.278491072	10.9355713
ENSMUSG00000043923	Ccdc84	chr9	44410160	44410364	1158	coiled-coil domain containing 84	1.215648967	3.240051158	3.587323836	0.058221932	1	4.501918349	4.939560753	7.668610402	1.521593893	1.911357355	1.97037026
ENSMUSG00000020271	Fbxw11	chr11	32642724	32642935	4327	F-box and WD-40 domain protein 11	-0.702166074	4.291116963	3.583876203	0.058342866	1	10.25679577	8.313306265	7.885315742	11.93456264	9.113329635	11.79910011
ENSMUSG00000097224	Gm26716	chr4	130824394	130824586	415	.	0.530416898	5.085289189	3.581146727	0.058438798	1	19.49983004	28.1617714	25.96874044	14.94892846	10.65030372	12.96471786
ENSMUSG00000080527	Gm23880	chr15	81586133	81586186	54	.	-0.984508046	3.516432673	3.581071837	0.058441432	1	4.446923324	5.514702866	1.785619178	6.750343816	5.894270086	5.300562781
ENSMUSG00000084453	Gm24596	chr7	126563874	126563980	107	.	3.07674707	2.055385845	3.580621645	0.058457272	1	0.754878959	1.053155061	1.36401465	0	0	0
ENSMUSG00000098361	Mir7086	chr9	45266643	45266707	65	microRNA 7086	3.07646584	2.055404826	3.579827587	0.058485221	1	1.852884718	0.574448215	0.744007991	0	0	0
ENSMUSG00000054027	Nt5dc3	chr10	86779005	86779311	5952	5'-nucleotidase domain containing 3	-0.698137207	4.300675927	3.570945331	0.058798829	1	9.771453528	8.171195359	8.768371008	11.7561212	9.012698381	12.30016087
ENSMUSG00000020585	Laptm4a	chr12	8921664	8922294	1773	lysosomal-associated protein transmembrane 4A	-0.207414959	8.108132443	3.559083945	0.059220412	1	178.5641924	177.9202773	171.2845634	176.4521419	124.4475119	162.0620677
ENSMUSG00000051989	Smim11	chr16	92301286	92301343	972	small integral membrane protein 11	0.436779751	5.583234726	3.558998862	0.059223448	1	31.37906926	39.66703668	33.76251677	22.13113749	15.43737404	21.07332342
ENSMUSG00000035173	Ccdc186	chr19	56787481	56791046	6899	coiled-coil domain containing 186	-0.880459943	3.751310041	3.556389949	0.05931661	1	5.423313011	4.69798736	5.230699656	7.492637058	6.96136077	7.253064771
ENSMUSG00000063428	Ddo	chr10	40630011	40630091	3000	D-aspartate oxidase	-0.61106952	4.626540784	3.549870935	0.059550082	1	13.29804434	11.06707698	11.66662047	14.95405847	12.04485548	14.91169653
ENSMUSG00000030059	Tmf1	chr6	97155266	97155497	3465	TATA element modulatory factor 1	-0.769592907	4.057629559	3.546134311	0.059684346	1	8.18562343	6.344454034	6.587883795	9.493279613	8.464722837	9.574708639
ENSMUSG00000024074	Crim1	chr17	78200248	78201099	5995	cysteine rich transmembrane BMP regulator 1 (chordin like)	-0.696590519	4.297414811	3.545066	0.059722791	1	9.3750528	9.067391075	8.205926691	11.95045023	10.47094733	10.53452965
ENSMUSG00000030035	Wbp1	chr6	83119044	83119720	2079	WW domain binding protein 1	0.519039707	5.127349803	3.544005952	0.059760965	1	23.2430135	27.19570416	25.3785418	15.0381758	11.32568884	13.66551342
ENSMUSG00000020708	Psmc5	chr11	106256154	106256214	1394	protease (prosome, macropain) 26S subunit, ATPase 5	0.338079753	6.267134945	3.541265115	0.059859788	1	51.51683634	62.70009617	54.59578636	37.55937269	26.53125753	37.12927071
ENSMUSG00000103476	RP24-79E2.2	chr3	63481112	63481193	243	.	0.377444738	7.350690075	3.541015674	0.05986879	1	88.87771617	141.0882485	141.6786364	83.68766411	65.54557172	66.9087433
ENSMUSG00000044042	Fmn1	chr2	113327736	113327831	15397	formin 1	-1.152728831	3.187575249	3.539736832	0.059914967	1	2.917348819	2.255412476	2.573539005	4.557073904	4.158105521	4.742726569
ENSMUSG00000095332	Gm9821	chr2	91945703	91947655	1953	predicted gene 9821	0.855763516	3.926020396	3.535709974	0.060060616	1	8.594957568	7.334357254	14.85198346	3.063823527	5.613231449	4.078051542
ENSMUSG00000036305	Rpl39-ps	chr15	102634982	102635336	355	ribosomal protein L39, pseudogene	0.491789668	5.262325464	3.534407449	0.060107808	1	23.12983059	33.76012798	26.62127468	18.25057844	10.32049163	16.37814342
ENSMUSG00000037664	Cdkn1c	chr7	143458350	143459021	1931	cyclin-dependent kinase inhibitor 1C (P57)	0.701441004	4.378753293	3.534297933	0.060111778	1	13.10254194	14.52176544	16.139428	7.182285459	5.761049006	7.343602334
ENSMUSG00000028413	B4galt1	chr4	40804602	40807317	4234	UDP-Gal:betaGlcNAc beta 1,4- galactosyltransferase, polypeptide 1	-0.496444919	5.161953403	3.532229269	0.060186814	1	20.55017597	19.57898566	16.96338219	22.11395101	17.13420936	21.97094746
ENSMUSG00000032096	Arcn1	chr9	44741564	44744016	6084	archain 1	-0.532997222	4.973523781	3.531159146	0.06022567	1	16.71402501	16.16233891	15.86516037	19.18121011	15.27247193	19.17987809
ENSMUSG00000065676	Snord42b	chr11	78183056	78183124	69	small nucleolar RNA, C/D box 42B	1.889482154	2.56439437	3.53016558	0.06026177	1	2.329340789	1.624867809	4.20895949	0.662980196	0.771868702	0
ENSMUSG00000022548	Apod	chr16	31296192	31297576	2577	apolipoprotein D	1.18656278	3.267286353	3.529980034	0.060268514	1	4.221817237	6.706203835	6.590444715	2.304229076	1.467089464	1.884735925
ENSMUSG00000065118	Gm23297	chr7	143531394	143531520	127	.	-1.472036556	2.762288951	3.528345928	0.060327944	1	0.636929122	0.592399722	2.685403841	1.087701884	5.065388355	2.657183165
ENSMUSG00000044066	Cep68	chr11	20227037	20229481	5865	centrosomal protein 68	-0.770202871	4.049652969	3.528144027	0.060335291	1	7.741305605	6.437423777	6.788914372	8.757984215	8.271337639	10.32070597
ENSMUSG00000035048	Anapc13	chr9	102626296	102626346	2377	anaphase promoting complex subunit 13	0.569104531	4.882290835	3.514775615	0.060823893	1	18.59897318	23.16586835	21.74393075	12.50963894	8.429533299	11.42176918
ENSMUSG00000031672	Got2	chr8	95864134	95865251	2585	glutamatic-oxaloacetic transaminase 2, mitochondrial	-0.224716467	8.420250692	3.514553873	0.060832032	1	232.8530113	216.8815242	202.0007588	218.8167932	154.9259279	205.9468146
ENSMUSG00000024805	Pcgf5	chr19	36379067	36379159	1659	polycomb group ring finger 5	-0.501584566	5.128050694	3.514540513	0.060832523	1	19.93971844	16.65000086	18.93186598	21.89032805	18.16216355	19.69882845
ENSMUSG00000021589	Rhobtb3	chr13	75869537	75872461	5684	Rho-related BTB domain containing 3	-0.907497121	3.670964411	3.51441295	0.060837206	1	5.45663957	4.248188543	4.379242812	7.175579855	6.443779874	6.70068212
ENSMUSG00000016256	Ctsz	chr2	174427493	174427982	1441	cathepsin Z	0.458395882	5.437510915	3.510869285	0.060967459	1	29.14502856	35.54726986	29.79643652	19.88940589	14.05100792	18.12802273
ENSMUSG00000099876	Gm29650	chrY	1048393	1049134	742	.	3.05164292	2.049463611	3.510552228	0.060979127	1	0.713223458	0.612332418	1.78441755	0	0	0
ENSMUSG00000085612	Gm15868	chr16	14311841	14312237	520	.	-1.181106829	3.133618861	3.51035652	0.06098633	1	3.129632538	2.183123736	1.885010648	3.563041362	3.629708866	5.595603703
ENSMUSG00000062480	Acat3	chr17	12923833	12924830	2345	acetyl-Coenzyme A acetyltransferase 3	0.760793144	4.178979004	3.505541759	0.061163838	1	9.799912015	13.28429863	14.46343923	7.042398333	3.915276023	5.716293195
ENSMUSG00000098865	Gm27702	chr19	5824652	5824707	56	.	3.048903691	2.048826443	3.502980025	0.061258506	1	0.715148488	0.665150565	1.722965873	0	0	0
ENSMUSG00000023944	Hsp90ab1	chr17	45567775	45568124	2999	heat shock protein 90 alpha (cytosolic), class B member 1	-0.268787743	9.068620915	3.495572947	0.061533113	1	378.3800589	317.9433004	309.9968814	349.8281303	237.4113753	339.3420292
ENSMUSG00000066568	Lsm14a	chr7	34344646	34345958	3104	LSM14A mRNA processing body assembly factor	-0.511156637	5.070244082	3.494937628	0.061556727	1	18.11709502	17.36332171	17.45938751	20.85024675	16.33975194	20.17087484
ENSMUSG00000049709	Nlrp10	chr7	108921860	108925994	4476	NLR family, pyrin domain containing 10	-1.022866403	3.410642077	3.494675692	0.061566466	1	4.033552483	3.116416853	3.246580323	5.950088069	4.827412028	5.578397357
ENSMUSG00000047888	Tnrc6b	chr15	80711319	80711488	17327	trinucleotide repeat containing 6b	-0.778417587	4.011738085	3.490017476	0.061739933	1	7.431427872	6.10013084	6.68782806	8.9399788	8.344093099	9.25054453
ENSMUSG00000031820	Babam1	chr8	71396855	71397020	1592	BRISC and BRCA1 A complex member 1	0.478941665	5.314512499	3.489945582	0.061742614	1	26.25443432	30.05954446	30.2703364	19.25680708	12.24426999	15.52513654
ENSMUSG00000056234	Ncoa4	chr14	32159865	32160010	4452	nuclear receptor coactivator 4	-1.082082569	3.295228525	3.487412392	0.061837171	1	3.515196519	2.91184485	2.558331541	4.79406295	4.440888421	5.553905795
ENSMUSG00000078956	Gm14221	chr2	160568379	160568442	340	predicted gene 14221	2.624470436	2.215294265	3.486788899	0.061860467	1	1.314950445	3.335505766	0	0	0.158448121	0.142488247
ENSMUSG00000003420	Fcgrt	chr7	45092993	45093355	1738	Fc receptor, IgG, alpha chain transporter	0.33577436	6.26313621	3.484536188	0.061944718	1	51.92126068	62.87680913	53.45305942	41.07122285	25.66385758	34.31090763
ENSMUSG00000003934	Efnb3	chr11	69554092	69556269	3183	ephrin B3	-0.574557205	4.757795199	3.477326462	0.06221518	1	15.77279755	13.59840166	11.18115024	18.16115977	12.23499164	15.56540892
ENSMUSG00000100679	Gm28778	chr1	53297111	53297188	785	.	-0.677041042	4.343276293	3.476991966	0.062227759	1	11.77265431	8.441319194	7.68429627	11.33645526	9.211359316	13.47619757
ENSMUSG00000098343	Mir6240	chr5	114851948	114852064	117	microRNA 6240	-1.748415442	2.505413239	3.47627263	0.062254818	1	0.345453083	0.642603088	1.248420188	0.786586673	3.20521749	2.470601296
ENSMUSG00000063696	Gm8730	chr8	102864779	102865853	1075	ribosomal protein, large, P0 pseudogene	0.250525068	7.224856917	3.47546217	0.062285321	1	108.5762893	113.4588613	105.4195709	81.04255131	54.38231067	73.42461733
ENSMUSG00000031438	Rnf128	chrX	139563316	139563883	3464	ring finger protein 128	-0.648550479	4.449215822	3.475191313	0.062295518	1	11.77611177	9.027043383	9.976792865	14.0364292	10.13564962	12.60636492
ENSMUSG00000045948	Mrps12	chr7	28739641	28739979	1040	mitochondrial ribosomal protein S12	0.607836576	4.70178951	3.470215702	0.062483162	1	16.9554081	19.26636406	19.38709006	11.05603862	6.799266086	9.708363466
ENSMUSG00000032198	Dock6	chr9	21800184	21800399	6556	dedicator of cytokinesis 6	0.636908116	4.586312054	3.466159234	0.062636589	1	14.43537638	14.88326378	21.717726	8.054446001	8.948827011	7.773269524
ENSMUSG00000082536	Gm13456	chr2	40555752	40557116	1365	eukaryotic translation elongation factor 1 alpha 1 pseudogene	-0.52288078	4.998674718	3.464451923	0.062701284	1	15.12963115	19.12332221	15.63723969	25.038908	16.77091001	12.69845659
ENSMUSG00000024072	Yipf4	chr17	74489493	74489794	2133	Yip1 domain family, member 4	-0.554340579	4.844595435	3.461521162	0.062812505	1	14.67026251	14.99487506	14.08246052	18.50690267	13.29249053	17.07655535
ENSMUSG00000031805	Jak3	chr8	71676296	71676583	5352	Janus kinase 3	0.946530784	3.686337603	3.460933454	0.062834833	1	6.792641456	7.288076983	11.17304583	3.181759993	3.532744852	3.067982505
ENSMUSG00000084895	AA672651	chr8	85339343	85339407	489	expressed sequence AA672651	1.239099988	3.170588898	3.460764291	0.062841262	1	5.241016775	3.791358221	6.914719162	1.420671849	2.425873063	1.090762069
ENSMUSG00000004347	Pde1c	chr6	56069821	56071041	12803	phosphodiesterase 1C	-1.035750716	3.375024564	3.460512603	0.062850828	1	4.138745935	3.215725576	2.611698153	4.972869263	5.414052492	5.449318552
ENSMUSG00000097479	Gm26582	chr5	92043064	92043229	3135	.	-0.710306815	4.219249771	3.458342454	0.062933373	1	8.904009154	8.015530932	7.907457375	10.77342819	8.9764195	11.26397761
ENSMUSG00000054404	Slfn5	chr11	82951349	82951481	4427	schlafen 5	-0.445324916	5.425379491	3.457780821	0.062954754	1	20.20682092	23.08378899	27.67951679	24.18949424	22.90330369	26.31328008
ENSMUSG00000065445	Mir143	chr18	61649190	61649269	80	microRNA 143	-0.912801128	3.639446123	3.455339927	0.06304777	1	2.013010558	3.744551329	7.880973531	5.156512637	8.004564315	6.598437206
ENSMUSG00000035783	Acta2	chr19	34241090	34241810	1781	actin, alpha 2, smooth muscle, aorta	-0.414586231	8.025066261	3.446371165	0.063390803	1	176.9619282	165.292155	117.3603716	185.269853	105.5147114	180.8571652
ENSMUSG00000032383	Ppib	chr9	66060169	66060400	960	peptidylprolyl isomerase B	0.290050841	6.918613463	3.43748607	0.063732599	1	78.68493794	102.6152209	84.92375079	61.3791343	44.0792449	59.7117682
ENSMUSG00000029405	G3bp2	chr5	92052146	92055053	4677	GTPase activating protein (SH3 domain) binding protein 2	-0.611563345	4.58313823	3.436929613	0.06375407	1	12.42597251	11.37893746	10.99026083	14.85115322	11.41138081	14.22963537
ENSMUSG00000035203	Epn1	chr7	5080235	5080477	2807	epsin 1	0.303921121	6.517859561	3.434683358	0.063840822	1	67.54714996	63.48634741	69.42484819	47.25150522	33.69228874	42.15155516
ENSMUSG00000060923	Acyp2	chr11	30505991	30506439	863	acylphosphatase 2, muscle type	-0.280615334	6.763798618	3.434233038	0.063858229	1	64.82523063	70.21033742	64.3360243	61.93186532	50.46627658	71.36434785
ENSMUSG00000065548	Mir29c	chr1	195037547	195037634	88	microRNA 29c	1.322332347	3.349754829	3.42805214	0.064097659	1	2.748098683	4.685948363	12.13819778	0.521445098	2.428350972	2.729690571
ENSMUSG00000063694	Cycs	chr6	50562563	50565385	3404	cytochrome c, somatic	-0.267309455	7.144667728	3.427323193	0.064125959	1	79.74315195	93.95442193	88.8352096	76.8297667	68.40728873	94.38011369
ENSMUSG00000043019	Edem3	chr1	151755371	151755727	6381	ER degradation enhancer, mannosidase alpha-like 3	-0.955513839	3.531782591	3.426891473	0.064142727	1	4.458304252	3.802051491	3.816334312	6.006505006	5.443718312	6.616013739
ENSMUSG00000058173	Smco4	chr9	15505487	15505641	988	single-pass membrane protein with coiled-coil domains 4	0.601682465	4.709957347	3.424374438	0.064240577	1	17.06377555	18.86095293	19.95957534	9.713430782	7.102128601	11.00487588
ENSMUSG00000056708	Ier5	chr1	155096361	155099636	3276	immediate early response 5	-0.541730739	4.889888658	3.421897025	0.064337042	1	16.76812609	14.51984915	14.23536802	17.63159112	14.65773247	18.11874807
ENSMUSG00000087943	Gm24245	chr4	139338304	139338360	57	.	-0.753145673	5.998978232	3.420694417	0.064383925	1	35.14091707	25.49361562	37.25171043	21.60400984	57.75707182	41.88663117
ENSMUSG00000028639	Ybx1	chr4	119277981	119278367	2531	Y box protein 1	0.215321539	7.910339948	3.417937757	0.064491529	1	173.6150054	184.8811215	167.6380469	130.4096709	93.23088668	120.4349829
ENSMUSG00000032299	Commd4	chr9	57155041	57155280	824	COMM domain containing 4	0.543598368	4.961409955	3.41789692	0.064493125	1	18.92412926	24.8161629	23.39161123	14.17572201	9.168864579	11.48455269
ENSMUSG00000097328	Tnfsf12	chr11	69686250	69687091	1515	tumor necrosis factor (ligand) superfamily, member 12	0.56877511	4.845823002	3.413730414	0.06465613	1	17.55840492	22.4580454	21.70186896	12.48991715	8.482409348	10.4804993
ENSMUSG00000098259	Gm27616	chr1	162674158	162674220	63	.	0.813636203	3.995115127	3.412111121	0.064719599	1	9.553936829	8.293596108	14.57790657	5.075942127	4.221156963	4.55517114
ENSMUSG00000043252	Tmem64	chr4	15265831	15266749	4670	transmembrane protein 64	-0.707263817	4.212950856	3.411537057	0.064742116	1	8.473843578	8.798613383	7.453459626	11.27676656	8.883678315	10.66221461
ENSMUSG00000093026	Gm25301	chr18	61397813	61397925	113	.	1.052564826	3.781080735	3.40937967	0.064826812	1	7.151484878	4.656053955	16.36817579	2.442558618	3.791635728	3.835933591
ENSMUSG00000093661	Eif4e3	chr6	99625135	99627053	2515	eukaryotic translation initiation factor 4E member 3	-0.535695983	4.912213892	3.40363636	0.065052862	1	17.46542686	14.82788748	14.13023761	17.91047851	14.96799442	18.30758766
ENSMUSG00000024331	Dsc2	chr18	20030633	20032403	5277	desmocollin 2	-0.786731078	3.956411382	3.401778576	0.065126162	1	7.700108642	5.832858801	5.665907006	8.133377739	6.735936416	10.48546657
ENSMUSG00000054428	Atpif1	chr4	132530555	132530823	1441	ATPase inhibitory factor 1	0.326461375	6.749776297	3.401684335	0.065129882	1	62.64343675	93.0486598	82.71490778	55.96711462	40.24208668	47.91458796
ENSMUSG00000024908	Ppp6r3	chr19	3454933	3457051	4952	protein phosphatase 6, regulatory subunit 3	-0.528486979	4.946667811	3.400782977	0.06516548	1	16.77285266	15.80689426	15.22805452	17.84946682	15.91579861	18.67807169
ENSMUSG00000021193	Pitrm1	chr13	6548157	6548229	3524	pitrilysin metallepetidase 1	-0.663451296	4.365645039	3.400366748	0.065181925	1	10.84712881	9.002459094	8.720406849	12.33613364	9.932472145	12.24016483
ENSMUSG00000025078	Nhlrc2	chr19	56548261	56548860	3934	NHL repeat containing 2	-1.017572571	3.391914809	3.398463279	0.065257188	1	3.698235471	3.21807788	3.306912263	5.083128976	4.956828995	5.988670571
ENSMUSG00000065097	Snora16a	chr4	132309465	132309600	136	small nucleolar RNA, H/ACA box 16A	1.964693948	2.49010043	3.398398392	0.065259755	1	2.08280472	1.660448856	3.584272072	0	1.183156404	0
ENSMUSG00000025085	Ablim1	chr19	57032733	57037337	11949	actin-binding LIM protein 1	-0.373964406	5.87791198	3.393401128	0.065457796	1	35.21008146	31.27632581	35.29362223	35.79871142	30.03118278	34.30062927
ENSMUSG00000076231	Gm22759	chr2	156322552	156322647	96	.	-2.85369164	1.941875991	3.388521842	0.065651781	1	0	0	0	0.956878634	0.557018651	0.50091229
ENSMUSG00000048967	Yjefn3	chr8	69887788	69888022	808	YjeF N-terminal domain containing 3	1.040229564	3.472557101	3.388268348	0.065661875	1	6.651146134	6.748523903	7.58722611	3.728751413	1.202168806	2.642637398
ENSMUSG00000055912	Tmem150a	chr6	72355447	72355544	1546	transmembrane protein 150A	0.538042402	4.976118518	3.387688671	0.065684966	1	21.50160728	20.1699277	26.1234816	12.92961378	10.16352001	12.2177915
ENSMUSG00000020810	Cygb	chr11	116645595	116646992	2331	cytoglobin	0.328560323	6.399732275	3.387077716	0.065709312	1	49.43356588	67.60063243	68.37152676	44.63744452	31.34806378	35.92048048
ENSMUSG00000038181	Chpf2	chr5	24586741	24588300	5371	chondroitin polymerizing factor 2	0.740650157	4.198642302	3.385326481	0.06577915	1	11.37461509	12.77430823	13.84835424	6.79887919	5.008812908	5.309278648
ENSMUSG00000095597	Gm6472	chrX	152909505	152910155	651	ribosomal protein S7 pseudogene	0.360604604	6.027137175	3.380514496	0.065971458	1	44.13957891	53.61399202	44.81164692	31.10515982	22.70619893	30.33054648
ENSMUSG00000099252	Gm27265	chr4	43905078	43905154	77	.	-2.849700144	1.941439889	3.377646832	0.066086348	1	0	0	0	0	1.385405362	0.622929387
ENSMUSG00000024414	Mrpl27	chr11	94653767	94653841	985	mitochondrial ribosomal protein L27	0.423064556	5.59547598	3.373536829	0.066251383	1	31.1307183	38.49036084	35.75765787	22.59242859	17.37095993	19.56352068
ENSMUSG00000026384	Ptpn4	chr1	119652467	119659917	11321	protein tyrosine phosphatase, non-receptor type 4	-1.246696316	2.99522343	3.364418908	0.066619083	1	2.243034618	1.858508932	1.834588861	3.771058526	3.459842485	3.896692358
ENSMUSG00000065637	Gm26397	chr8	126944847	126944980	134	.	-1.288880172	3.258923181	3.364381338	0.066620602	1	3.019515837	1.685048098	3.273635159	2.750140073	9.605477178	2.519403297
ENSMUSG00000030120	Mlf2	chr6	124931388	124931586	1533	myeloid leukemia factor 2	0.27263201	6.853410691	3.359997219	0.066798181	1	83.99824582	87.83889906	81.08329065	62.83617388	39.83627452	56.12699355
ENSMUSG00000025862	Stag2	chrX	42149317	42149685	8273	stromal antigen 2	-0.813704287	3.864071194	3.359802767	0.066806069	1	6.173147226	5.572022717	5.744885486	8.121787852	6.71303744	8.726432118
ENSMUSG00000076870	Trdj1	chr14	54123138	54123188	51	T cell receptor delta joining 1	2.993907117	2.036248761	3.353952132	0.067043868	1	0.783912765	2.18732205	0	0	0	0
ENSMUSG00000050029	Rap2c	chrX	51003912	51006750	3545	RAP2C, member of RAS oncogene family	-0.74520514	4.066535123	3.352333517	0.067109816	1	8.230862968	6.447233523	6.813149315	9.894222218	8.273753343	9.372399502
ENSMUSG00000021622	Ckmt2	chr13	91853387	91853648	1486	creatine kinase, mitochondrial 2	0.228079868	10.97308684	3.35163321	0.06713837	1	1422.910795	1541.708524	1521.546875	1194.795534	724.2017866	1012.058754
ENSMUSG00000103309	RP23-407E2.27	chr18	37805718	37807922	2205	.	-0.798735449	3.903300158	3.349282269	0.067234323	1	7.040289986	6.307472652	4.874837487	8.225642779	7.641710085	8.413782413
ENSMUSG00000053819	Camk2d	chr3	126596302	126596383	15928	calcium/calmodulin-dependent protein kinase II, delta	-0.717520639	4.155709087	3.349063303	0.067243267	1	8.746909366	7.140482555	7.571141896	10.50887499	8.486727631	10.46868636
ENSMUSG00000023175	Bsg	chr10	79704491	79704584	1814	basigin	0.224451622	9.208574614	3.347698339	0.067299053	1	426.0062708	456.4461073	427.8992866	350.4297803	214.5752464	291.3703298
ENSMUSG00000086841	2410006H16Rik	chr11	62602877	62603023	462	RIKEN cDNA 2410006H16 gene	0.609633892	4.647163256	3.344487036	0.067430493	1	14.8791045	19.40716843	18.98425573	10.7251008	6.301649444	9.33990454
ENSMUSG00000030208	Emp1	chr6	135362931	135363102	3046	epithelial membrane protein 1	-0.390560172	5.736673833	3.342570863	0.067509053	1	25.77984731	34.24292033	31.23221991	32.13724154	24.78998069	33.90191478
ENSMUSG00000070544	Top1	chr2	160645888	160646262	10426	topoisomerase (DNA) I	-1.024159331	3.361330904	3.34220023	0.06752426	1	3.530201191	3.17431258	3.174110622	4.96265506	4.844999188	5.764262472
ENSMUSG00000098431	Mir7666	chr8	40307875	40307929	55	microRNA 7666	2.988634455	2.035020621	3.339961677	0.067616184	1	0.727918997	1.354056507	0.87686656	0	0	0
ENSMUSG00000034842	Art3	chr5	92331827	92331912	3932	ADP-ribosyltransferase 3	-0.345108288	6.077568635	3.338515514	0.06767564	1	42.10048054	35.75425284	41.1514168	39.34053348	29.82478683	45.57410312
ENSMUSG00000102805	RP24-559D1.1	chr3	84496426	84497891	2913	.	-0.83235692	3.804871678	3.337955001	0.0676987	1	5.497611968	5.360465295	5.594613278	7.915264594	6.118794444	8.437123209
ENSMUSG00000065387	n-R5s85	chr9	65836353	65836465	113	.	2.987820799	2.034877668	3.337806074	0.067704828	1	1.430296976	0.665150565	0.861482937	0	0	0
ENSMUSG00000098460	Mir6970	chr17	34845101	34845167	67	microRNA 6970	2.305969196	2.365282138	3.337528952	0.067716233	1	1.798388109	0	4.332752416	0.682479614	0	0
ENSMUSG00000092737	Gm24022	chr12	113424749	113424818	70	.	1.627461088	2.712604653	3.337050627	0.067735923	1	5.167199637	3.203964694	1.383226123	0.653642447	1.521994623	0
ENSMUSG00000091264	Smim13	chr13	41249860	41250314	4464	small integral membrane protein 13	-0.773968178	3.970590071	3.333586801	0.067878695	1	7.276255465	6.249584883	6.015717017	9.333692079	7.054862647	9.184476457
ENSMUSG00000037573	Tob1	chr11	94211454	94211731	2288	transducer of ErbB-2.1	-0.583526683	4.663168732	3.331433119	0.067967627	1	14.85221879	11.56124088	11.06943474	14.41525748	12.72285108	15.62303636
ENSMUSG00000036499	Eea1	chr10	95940663	95940972	7836	early endosome antigen 1	-0.880390081	3.677631001	3.33139379	0.067969253	1	4.998556682	4.731336404	4.605311679	6.626418115	6.294516873	7.365462381
ENSMUSG00000040752	Myh6	chr14	54941921	54942001	6407	myosin, heavy polypeptide 6, cardiac muscle, alpha	-0.296057033	12.17107937	3.328174608	0.068102419	1	3334.754139	2626.83497	2600.915395	3118.654498	2059.098284	2881.127737
ENSMUSG00000025144	Stra13	chr11	120710942	120711306	1077	.	0.669544861	4.413937495	3.326752401	0.068161339	1	13.61303058	16.98725437	14.12096799	8.093524473	5.763954591	7.34686848
ENSMUSG00000061273	Mmgt1	chrX	56585512	56589303	4234	membrane magnesium transporter 1	-0.6896603	4.243194695	3.325699758	0.068204984	1	9.326988531	8.25414942	7.954121791	10.39947448	9.619652911	11.41571421
ENSMUSG00000082286	Pisd-ps1	chr11	3125904	3126058	1757	phosphatidylserine decarboxylase, pseudogene 1	0.759652562	4.1186083	3.323932914	0.068278309	1	10.20245966	10.6106271	14.83191356	5.042119012	5.624367503	5.168400474
ENSMUSG00000076949	Gm22066	chr3	123015259	123015368	110	.	1.215151009	3.164704274	3.323892818	0.068279974	1	2.937907301	4.440329448	8.405279462	0.836191238	1.947056185	2.188670818
ENSMUSG00000005580	Adcy9	chr16	4287529	4289089	5197	adenylate cyclase 9	-1.016050813	3.370559361	3.320292593	0.068429649	1	4.062230522	2.961314809	2.985192507	5.580104576	4.802276609	5.300052915
ENSMUSG00000065728	Gm26175	chr6	97162817	97162947	131	.	-2.513406134	2.088255634	3.319164937	0.068476603	1	0	0	0.372003995	0.351580407	2.046621558	0.736189275
ENSMUSG00000033083	Tbc1d4	chr14	101442360	101444771	7676	TBC1 domain family, member 4	-0.685791809	4.253743876	3.317730458	0.068536381	1	9.754133517	7.442460386	8.609442993	11.17748167	8.825665578	11.67718745
ENSMUSG00000021027	Ralgapa1	chr12	55602929	55604268	7874	Ral GTPase activating protein, alpha subunit 1	-0.683615631	4.261696863	3.317529958	0.068544741	1	8.882552875	7.597159711	9.515366195	10.0065811	10.2435553	11.61187838
ENSMUSG00000035042	Ccl5	chr11	83525778	83526064	960	chemokine (C-C motif) ligand 5	2.245739421	2.55225505	3.315445406	0.068631721	1	6.617169983	0.789044375	0.919751814	0.289752011	0.393564687	0.404482765
ENSMUSG00000031441	Atp11a	chr8	12757014	12757352	11150	ATPase, class VI, type 11A	-0.68726001	4.24662355	3.311710998	0.068787837	1	9.595918975	7.544636258	8.490137996	10.24643593	10.1365306	11.11552717
ENSMUSG00000028173	Wls	chr3	159839737	159840047	3304	wntless homolog (Drosophila)	-0.510170013	5.002436205	3.307701232	0.068955888	1	17.35376508	16.63379552	16.28398245	19.79913627	14.6316412	20.00875577
ENSMUSG00000031170	Slc38a5	chrX	8271133	8271181	2241	solute carrier family 38, member 5	2.382408004	2.270783383	3.305638126	0.069042525	1	1.963628051	2.02927291	1.138909645	0.186296844	0.168695657	0.130031647
ENSMUSG00000044709	Gemin7	chr7	19564946	19565676	1519	gem nuclear organelle associated protein 7	0.580089128	4.753760664	3.302244644	0.069185282	1	18.15583223	20.05428954	19.35106046	11.4800255	7.3225965	10.29308847
ENSMUSG00000036372	Tmem258	chr19	10204014	10204264	1611	transmembrane protein 258	0.462054227	5.333561127	3.301309214	0.069224689	1	22.78404522	33.86821239	30.82740801	19.02983479	12.46864826	16.57795948
ENSMUSG00000022193	Psmb5	chr14	54614120	54614481	871	proteasome (prosome, macropain) subunit, beta type 5	0.336917248	6.178920347	3.301040444	0.069236016	1	46.23287351	59.17475388	52.87746699	33.90170522	24.97066064	36.10704463
ENSMUSG00000090862	Rps13	chr7	116331507	116331583	582	ribosomal protein S13	0.249834066	8.22888289	3.299312383	0.069308891	1	188.9243211	255.1850713	221.3493962	159.126619	115.2904401	150.5159808
ENSMUSG00000022141	Nipbl	chr15	8291225	8291590	8815	Nipped-B homolog (Drosophila)	-0.785040491	3.924842943	3.296977383	0.069407491	1	6.320741268	5.779929048	6.578090613	7.238185559	7.948951841	9.457560406
ENSMUSG00000064966	Snord15b	chr7	99479563	99479707	145	small nucleolar RNA, C/D box 14B	-2.248964335	2.598750692	3.294824927	0.069498516	1	1.116807228	0.25968207	0.672664759	0.317867217	7.031406667	0.665595783
ENSMUSG00000091811	Inafm1	chr7	16272014	16273692	1679	InaF motif containing 1	0.781310016	4.038363924	3.279076402	0.070168406	1	10.02101819	11.37407466	12.04230076	6.519305263	3.473409158	4.627475443
ENSMUSG00000083879	Gm14038	chr2	134762824	134763630	807	zinc finger, AN1-type domain 1 pseudogene	-1.333757032	2.856575428	3.277529942	0.070234559	1	2.421591909	1.079223256	1.276231529	3.273874979	3.343490664	3.006713623
ENSMUSG00000024451	Arap3	chr18	37972624	37973651	5224	ArfGAP with RhoGAP domain, ankyrin repeat and PH domain 3	0.559036122	4.83633971	3.277044308	0.070255347	1	15.85289157	20.49873105	24.7543206	10.70284776	10.20639399	10.4430386
ENSMUSG00000040086	Tnni3k	chr3	154786291	154786803	3292	TNNI3 interacting kinase	-0.741447275	4.051330285	3.276900823	0.07026149	1	7.513945499	6.792898118	6.933982761	8.850473558	8.384373964	9.915416559
ENSMUSG00000071317	Bves	chr10	45335762	45335881	1607	blood vessel epicardial substance	-0.47794693	5.161678096	3.27306491	0.070425935	1	21.24364594	17.99008907	18.23097192	21.55922541	17.27104222	21.99777506
ENSMUSG00000033916	Chmp2a	chr7	13032006	13032202	927	charged multivesicular body protein 2A	0.289703124	6.82599398	3.268177129	0.070636071	1	73.09310751	96.49987195	79.53028519	59.56105491	43.25958101	51.72998949
ENSMUSG00000025409	Mbd6	chr10	127281956	127282907	4455	methyl-CpG binding domain protein 6	0.815104956	3.940252649	3.267781565	0.070653107	1	9.175438554	9.427344947	12.30919145	5.124110852	4.037760197	4.023598206
ENSMUSG00000032702	Kank1	chr19	25236975	25237317	6166	KN motif and ankyrin repeat domains 1	-0.586702102	4.623521581	3.265509144	0.070751057	1	13.89408155	11.13984287	11.24300189	15.11835657	11.98543001	14.37879004
ENSMUSG00000049295	Zfp219	chr14	52006077	52007147	3262	zinc finger protein 219	0.687113516	4.327227003	3.259836858	0.070996189	1	13.12975803	13.32726901	15.34986759	7.850920865	5.331878804	6.388128451
ENSMUSG00000034903	Cobll1	chr2	65088339	65089557	8342	Cobl-like 1	-0.84820406	3.735159218	3.258544715	0.071052158	1	5.892453236	4.717044029	4.720344116	7.476108937	6.171804039	7.541903073
ENSMUSG00000022812	Gsk3b	chr16	38089001	38090613	9831	glycogen synthase kinase 3 beta	-0.774689971	3.940911945	3.256181842	0.071154626	1	7.081366576	6.057998133	5.888348025	8.26500027	7.506721447	9.147406324
ENSMUSG00000062382	Gm10116	chr13	74406396	74407317	922	.	0.694540384	4.300625676	3.256065086	0.071159693	1	12.14512735	17.37534699	11.43821602	7.994549928	5.444057691	5.63268544
ENSMUSG00000031740	Mmp2	chr8	92827328	92827777	3038	matrix metallopeptidase 2	-0.342968124	6.059134373	3.255228696	0.071196005	1	32.90318418	45.51126946	39.15112532	45.09530647	29.46003643	38.62777132
ENSMUSG00000040904	Gm21988	chr11	70235206	70235468	1692	.	0.400810542	5.690438488	3.254951086	0.071208062	1	33.39570248	40.30977435	38.7499401	23.79366611	17.4251753	23.30410846
ENSMUSG00000087439	Gm15788	chr5	110262161	110262274	931	.	0.632769281	4.520516556	3.251208321	0.071370826	1	12.90259852	17.98047568	17.4921707	9.958929986	6.029189001	7.559368415
ENSMUSG00000033382	Trappc8	chr18	20817224	20818311	5482	trafficking protein particle complex 8	-0.808055999	3.841146467	3.248886684	0.071471988	1	5.977352708	5.434994641	5.758564856	7.287582788	6.691030347	9.065480116
ENSMUSG00000037234	Hook3	chr8	26021421	26032030	13132	hook microtubule tethering protein 3	-0.812912347	3.82749752	3.248756684	0.071477658	1	5.692544934	5.467777713	5.765566224	7.332511498	6.932301331	8.531566505
ENSMUSG00000093615	Mir5618	chr9	7784390	7784440	51	microRNA 5618	-2.801374424	1.93336785	3.248466901	0.071490296	1	0	0	0	0.892473341	1.039054022	0
ENSMUSG00000065714	Gm25652	chr15	5035360	5035462	103	.	2.952318023	2.026834122	3.244971692	0.071642928	1	0	1.4582147	1.416476751	0	0	0
ENSMUSG00000024811	Tnks2	chr19	36834232	36834736	10406	tankyrase, TRF1-interacting ankyrin-related ADP-ribose polymerase 2	-0.731657794	4.071002114	3.244829466	0.071649146	1	8.108039788	6.797996003	6.785078349	9.525204088	8.145895985	9.860564565
ENSMUSG00000021794	Glud1	chr14	34310727	34311342	4089	glutamate dehydrogenase 1	-0.414823497	5.530568291	3.24299157	0.071729553	1	27.7370953	26.11309562	23.79588589	29.41103345	20.39696071	28.80858031
ENSMUSG00000086216	Gm13610	chr2	32232782	32233519	951	predicted gene 13610	-0.439260527	5.374717805	3.241217607	0.071807254	1	25.30588982	21.10735144	22.07640517	27.44543018	19.01294229	24.09009275
ENSMUSG00000064647	Gm23301	chr18	75001455	75001519	65	.	1.07413288	3.364039692	3.241206559	0.071807738	1	6.176282395	4.595585722	8.184087897	2.812643257	1.637297246	2.208567825
ENSMUSG00000004698	Hdac9	chr12	34371503	34374138	4422	histone deacetylase 9	-1.032979291	3.311894625	3.239898482	0.071865091	1	3.677282853	2.494427407	3.175196661	5.16234184	4.617600237	5.064276483
ENSMUSG00000020990	Cdkl1	chr12	69746848	69747410	1689	cyclin-dependent kinase-like 1 (CDC2-related kinase)	-0.857672131	3.703589014	3.239031077	0.07190315	1	5.98185741	4.576550752	4.271222204	7.41439391	5.467022698	7.76265851
ENSMUSG00000026667	Uhmk1	chr1	170193420	170200013	8101	U2AF homology motif (UHM) kinase 1	-0.83290393	3.768830424	3.238032221	0.071947003	1	5.650132048	5.273834504	4.988030861	7.257431943	6.815537759	7.676286097
ENSMUSG00000027953	Slc50a1	chr3	89268246	89268598	1466	solute carrier family 50 (sugar transporter), member 1	0.59277377	4.672566517	3.231925457	0.072215735	1	14.06019951	18.45282733	21.62339788	9.838499572	7.771302471	9.505724096
ENSMUSG00000024576	Csnk1a1	chr18	61555274	61555873	10502	casein kinase 1, alpha 1	-0.508884252	4.978775642	3.231695205	0.072225888	1	18.11709502	15.39212744	15.86324492	19.27837587	15.57700562	18.56475474
ENSMUSG00000020303	Stc2	chr11	31357307	31360528	5175	stanniocalcin 2	0.86536277	3.796936677	3.230643321	0.072272293	1	8.292876234	9.200050087	9.999260406	4.617549473	2.776699232	3.905102924
ENSMUSG00000034254	Agpat1	chr17	34604262	34604490	3001	1-acylglycerol-3-phosphate O-acyltransferase 1 (lysophosphatidic acid acyltransferase, alpha)	0.504180736	5.079099957	3.229703606	0.072313776	1	23.19253704	25.35991775	24.24147554	14.80994402	10.78096425	13.23963577
ENSMUSG00000091089	A930018M24Rik	chr14	50895942	50896709	1422	RIKEN cDNA A930018M24 gene	-0.775959777	3.927341941	3.229638536	0.072316649	1	7.820397483	4.795815037	6.176887141	8.936022603	6.720627698	8.980164046
ENSMUSG00000021690	Jmy	chr13	93430097	93435419	8780	junction-mediating and regulatory protein	-0.804891405	3.842695267	3.227750375	0.072400081	1	6.740524934	5.284845077	5.189500218	7.774407335	7.242257412	8.03444831
ENSMUSG00000025967	Eef1b2	chr1	63176825	63177291	2532	eukaryotic translation elongation factor 1 beta 2	0.29435755	6.5348512	3.226724127	0.072445471	1	62.2314704	74.82431798	65.38869754	48.14916577	32.80670526	44.1957702
ENSMUSG00000087057	Gm11730	chr11	117094948	117094983	829	predicted gene 11730	1.273961779	3.054467586	3.224807177	0.072530338	1	3.978121167	3.562963147	6.566991012	1.397849811	1.432141929	1.404968448
ENSMUSG00000087260	Lamtor5	chr3	107278858	107279113	881	late endosomal/lysosomal adaptor, MAPK and MTOR activator 5	0.386305155	5.771681099	3.214382211	0.072993741	1	35.81823634	41.48141364	41.69987643	27.04538261	17.58145376	24.34933507
ENSMUSG00000018566	Slc2a4	chr11	69942539	69943572	3478	solute carrier family 2 (facilitated glucose transporter), member 4	-0.262471232	7.152325579	3.212788051	0.073064883	1	98.39941622	84.12041996	81.70914315	92.91060496	64.01695752	83.95097049
ENSMUSG00000094955	Gm3699	chr10	43456424	43456501	78	ribosomal protein L41 pseudogene	0.661382607	4.39865429	3.210285865	0.073176697	1	13.41582353	18.23691296	12.43152592	9.399212909	5.471474342	6.150442045
ENSMUSG00000018042	Cyb5r3	chr15	83153494	83154722	4298	cytochrome b5 reductase 3	0.429620169	5.48704148	3.209820246	0.073197525	1	27.05237549	36.14093042	34.17556314	21.78473657	14.95619048	18.0045285
ENSMUSG00000038695	Josd2	chr7	44467980	44468190	2466	Josephin domain containing 2	0.487346341	5.154840898	3.20157657	0.07356732	1	24.15735066	23.80548798	28.86159899	15.4256438	12.00197949	14.04280296
ENSMUSG00000003345	Csnk1g2	chr10	80622780	80622950	2511	casein kinase 1, gamma 2	0.354165339	6.000832936	3.201066649	0.07359026	1	46.18344665	48.29755695	45.11673933	32.62643784	22.82113395	27.31168429
ENSMUSG00000045983	Eif4g1	chr16	20668313	20668424	7227	eukaryotic translation initiation factor 4, gamma 1	-0.261976537	6.874941806	3.200334729	0.0736232	1	78.93268393	68.13744229	70.07653569	73.10576591	55.15209044	69.34010744
ENSMUSG00000027954	Efna1	chr3	89271733	89272604	1830	ephrin A1	0.542185894	4.880910366	3.197206058	0.073764186	1	16.89758003	22.42512809	23.70748346	11.60848995	8.911689981	12.20683036
ENSMUSG00000069769	Msi2	chr11	88339382	88344660	10405	musashi RNA-binding protein 2	-0.57013737	4.668276121	3.193866595	0.07391499	1	14.1610534	11.89217109	11.7782914	15.47102451	12.35242119	14.93234652
ENSMUSG00000030744	Rps3	chr7	99477896	99478951	4483	ribosomal protein S3	0.274582352	6.760795118	3.193272811	0.073941839	1	72.98150924	87.91824884	75.84700193	54.66777381	40.86049816	52.86870054
ENSMUSG00000028557	Rnf11	chr4	109451098	109454422	4263	ring finger protein 11	-0.481056402	5.110947364	3.191950028	0.074001688	1	20.83104776	17.23182981	17.15894601	22.13769239	16.35876515	20.08947272
ENSMUSG00000075705	Msrb1	chr17	24736642	24736762	1258	methionine sulfoxide reductase B1	0.249771177	6.978459712	3.191211031	0.074035146	1	85.63888941	91.3961255	97.74102115	65.13424978	46.99264177	63.09943183
ENSMUSG00000076937	Iglc2	chr16	19198401	19198852	606	immunoglobulin lambda constant 2	1.784141338	2.556652922	3.187265575	0.074214054	1	4.230804316	2.998108642	0.728073717	0.535189944	0.267038595	0.720422454
ENSMUSG00000021868	Ppif	chr14	25694154	25694423	3641	peptidylprolyl isomerase F (cyclophilin F)	-0.312013638	6.293961506	3.185184702	0.074308599	1	50.55699231	45.26311242	44.99225916	51.81148365	36.19856515	44.65285097
ENSMUSG00000019437	Tlcd1	chr11	78176711	78176887	5009	TLC domain containing 1	0.667330489	4.366992755	3.184216458	0.074352635	1	12.3348126	15.92219101	14.76076212	8.373929504	4.572667279	7.477390709
ENSMUSG00000048429	1810026J23Rik	chr9	21592722	21593070	3170	.	-0.531762684	4.843513365	3.182753346	0.074419232	1	16.82730184	13.82153927	13.42593038	18.05999033	13.0348688	17.37601706
ENSMUSG00000073435	Nme3	chr17	24896500	24896559	876	NME/NM23 nucleoside diphosphate kinase 3	0.481180004	5.178827311	3.181197186	0.074490134	1	23.4726901	27.40845054	27.26785044	16.45733053	10.28864894	15.62366566
ENSMUSG00000062081	Gm6055	chr14	48079375	48079752	378	microtubule-associated protein 1 light chain 3 pseudogene 2	-0.666577098	4.27120045	3.180820623	0.074507302	1	9.249756958	9.103261163	8.032930601	11.87766631	8.411128597	11.66636619
ENSMUSG00000087435	Gm16323	chr2	30413716	30414152	556	.	-0.823575123	3.773513839	3.17998051	0.074545619	1	6.732924004	4.900858023	4.407946803	6.665510052	6.305211119	8.810480624
ENSMUSG00000029223	Uchl1	chr5	66676098	66676322	1616	ubiquitin carboxy-terminal hydrolase L1	1.351574397	2.993283074	3.173795368	0.074828372	1	3.050327224	8.112615611	2.156104789	1.119317214	0.601456131	2.043300845
ENSMUSG00000020078	Vps26a	chr10	62454843	62456858	3252	VPS26 retromer complex component A	-0.475564684	5.132477707	3.169951446	0.075004676	1	20.51330779	18.82275907	16.90656953	21.87039805	17.52305676	20.04480679
ENSMUSG00000021339	Mrs2	chr13	24992483	24993188	2035	MRS2 magnesium transporter	-0.690496168	4.181193437	3.16828286	0.075081346	1	8.449008706	7.113452064	8.658411263	8.752901608	10.13741114	10.95388895
ENSMUSG00000036698	Ago2	chr15	73095844	73107016	13705	argonaute RISC catalytic subunit 2	-0.837056312	3.732945796	3.168192301	0.075085509	1	5.933394885	4.732973819	4.700506342	6.988718718	6.733154967	7.352439277
ENSMUSG00000015749	Anp32e	chr3	95929246	95929650	3566	acidic (leucine-rich) nuclear phosphoprotein 32 family, member E	-0.469895521	5.163616644	3.167879884	0.075099875	1	19.91890031	19.24908813	18.54325719	20.8819246	18.3283653	21.53585817
ENSMUSG00000053012	Krcc1	chr6	71272019	71272059	1748	lysine-rich coiled-coil 1	-0.467579061	5.1757499	3.16621975	0.07517626	1	20.90613324	17.94879707	19.45651085	22.3684742	16.99082048	21.91899389
ENSMUSG00000028447	Dctn3	chr4	41714798	41715238	1042	dynactin 3	0.420847085	5.522359651	3.164071275	0.075275239	1	29.97658364	35.7689021	33.99182049	20.46784498	15.17835769	20.77705417
ENSMUSG00000069682	Gm10275	chr10	29698746	29699380	635	Rpl12 pseudogene	0.36282736	5.91944965	3.163834859	0.075286139	1	43.07082968	44.41135023	44.31760805	28.38514268	22.00311252	27.27372909
ENSMUSG00000096195	Gm26138	chr4	57877389	57877495	107	.	-2.76814048	1.928050816	3.162102375	0.075366067	1	0	0	0	0.429709386	1.000570539	0.449893446
ENSMUSG00000021987	Mtmr6	chr14	60265205	60265361	3836	myotubularin related protein 6	-0.666429954	4.263627558	3.159330591	0.075494134	1	8.923979566	8.794132959	8.497629967	11.03066347	9.420539824	11.29552645
ENSMUSG00000026385	Dbi	chr1	120113280	120113533	1422	diazepam binding inhibitor	0.309037607	6.43048822	3.154650705	0.075710893	1	51.70629105	69.45938778	67.42814231	43.40819739	29.08475038	42.92040382
ENSMUSG00000084457	n-R5s73	chr11	98273260	98273366	107	.	2.916889673	2.019083133	3.154578158	0.075714258	1	0.37743948	1.053155061	1.36401465	0	0	0
ENSMUSG00000026739	Bmi1	chr2	18677018	18677469	3974	Bmi1 polycomb ring finger oncogene	-0.664469642	4.268820398	3.154139484	0.075734612	1	9.937055705	8.135920911	8.276737949	11.42994537	9.310969623	11.12340324
ENSMUSG00000025410	Dctn2	chr10	127266262	127266534	1918	dynactin 2	0.254675789	6.920051321	3.152152723	0.075826866	1	86.28514329	90.22997912	87.35948749	66.86806513	45.47147302	55.37417006
ENSMUSG00000021756	Il6st	chr13	112464070	112464250	11099	interleukin 6 signal transducer	-0.467740052	5.168034534	3.149783169	0.075937053	1	19.99245919	19.79020678	18.17752279	22.80711603	17.77662297	20.3327519
ENSMUSG00000019943	Atp2b1	chr10	98915152	98915371	7130	ATPase, Ca++ transporting, plasma membrane 1	-0.718689392	4.077409853	3.148458806	0.075998712	1	7.311242491	7.188215278	7.423177748	9.07867286	8.660386317	9.832168585
ENSMUSG00000021388	Aspn	chr13	49544443	49544717	2346	asporin	-0.475866084	5.121072427	3.147510368	0.076042903	1	16.16991257	20.1118065	19.47861738	19.29902301	16.82851362	22.81402572
ENSMUSG00000050777	Tmem37	chr1	120067377	120068324	1311	transmembrane protein 37	0.916384807	3.644666592	3.140555992	0.076367771	1	8.482031722	8.178005918	7.485446247	3.714103996	2.059100957	3.777458994
ENSMUSG00000029686	Cul1	chr6	47453398	47453627	4058	cullin 1	-0.50909628	4.939461982	3.139367839	0.076423423	1	16.35961629	15.75762828	15.77538894	18.55658539	14.81554337	18.45859939
ENSMUSG00000028989	Angptl7	chr4	148495183	148496324	2157	angiopoietin-like 7	-0.714335317	4.087613876	3.138467764	0.076465612	1	6.346859981	12.1752143	3.640743458	12.000003	6.960410072	8.826083839
ENSMUSG00000094483	Purb	chr11	6467599	6475917	8319	purine rich element binding protein B	-0.625975919	4.409817695	3.137703874	0.076501436	1	10.74450434	9.820164622	9.490394235	11.97587665	10.90357314	12.47416097
ENSMUSG00000092386	Gm20536	chr6	72609836	72610199	406	.	-0.483798651	5.072650266	3.136728319	0.076547214	1	21.23305731	19.18967552	13.15084394	20.75274619	14.47016755	21.72753212
ENSMUSG00000099131	Mir7074	chr8	105951637	105951699	63	microRNA 7074	2.128360178	2.347012945	3.13591084	0.076585596	1	1.910787366	2.369598888	1.534516481	0	0	0.75919519
ENSMUSG00000098651	Mir6999	chr2	91944870	91944930	61	microRNA 6999	0.724926197	4.960726229	3.133741436	0.076687555	1	17.09435579	18.34528171	34.84837427	5.239682196	13.07196995	13.32265107
ENSMUSG00000039601	Rcan2	chr17	43801851	43802096	3744	regulator of calcineurin 2	-0.235594009	7.303574554	3.131275087	0.076803647	1	104.983607	91.41779635	100.569219	101.0456172	71.35817942	93.07712756
ENSMUSG00000081094	Rpl19-ps11	chr8	19492906	19493623	718	ribosomal protein L19, pseudogene 11	0.36760589	5.868883201	3.130792001	0.076826409	1	35.26408134	50.7799439	41.18223924	28.98117881	18.63649605	27.09872789
ENSMUSG00000009112	Bcl2l13	chr6	120836230	120836357	6933	BCL2-like 13 (apoptosis facilitator)	-0.64168345	4.344651435	3.128728125	0.076923732	1	11.45186436	8.562542506	8.29975571	11.97360975	9.623312557	12.08756114
ENSMUSG00000021952	Xpo4	chr14	57581002	57582468	7266	exportin 4	-1.233442514	2.946095512	3.12510405	0.07709495	1	2.081085052	1.752987976	1.790656358	3.442169094	3.301180577	3.724203954
ENSMUSG00000015943	Bola1	chr3	96196588	96197279	1082	bolA-like 1 (E. coli)	0.682476881	4.288538794	3.118806762	0.077393438	1	12.53391823	14.35324904	13.55702095	7.970454437	4.73954466	6.281060851
ENSMUSG00000022136	Dnajc3	chr14	118937932	118938170	5190	DnaJ heat shock protein family (Hsp40) member C3	-0.624520588	4.407902815	3.118492143	0.077408383	1	10.78963577	9.984177784	9.251440528	11.71167097	10.61672612	12.9544352
ENSMUSG00000022314	Rad21	chr15	51962605	51964247	3604	RAD21 cohesin complex component	-0.449396919	5.259791574	3.114426473	0.077601794	1	23.15771813	21.12853999	18.27968814	24.02176789	17.38578047	23.50577817
ENSMUSG00000061477	Rps7	chr12	28630847	28631193	961	ribosomal protein S7	0.232280022	7.62838925	3.111269722	0.077752325	1	129.2396721	162.3347662	141.9539404	106.0354813	78.23795957	95.71225846
ENSMUSG00000026434	Nucks1	chr1	131910534	131910750	6779	nuclear casein kinase and cyclin-dependent kinase substrate 1	-0.648992307	4.309388657	3.11034634	0.077796416	1	9.595647232	9.344188181	8.481032679	11.94439985	9.778142005	11.0721564
ENSMUSG00000028696	Ipp	chr4	116507549	116507650	2126	IAP promoted placental gene	-0.970440265	3.395488684	3.109604422	0.077831862	1	4.503720731	3.315433141	2.654922731	6.087448628	4.648630968	5.139826392
ENSMUSG00000031137	Fgf13	chrX	59062145	59063669	4019	fibroblast growth factor 13	-0.631397844	4.37635436	3.108232719	0.077897442	1	11.75245138	8.978539866	8.452819142	13.13756279	9.421790347	11.90538925
ENSMUSG00000093270	Mir5134	chr17	24234527	24234604	78	microRNA 5134	-2.745008536	1.924213644	3.103161469	0.078140412	1	0	0	0	0	0	1.845132614
ENSMUSG00000040785	Ttc3	chr16	94370618	94370861	15134	tetratricopeptide repeat domain 3	-0.767187347	3.907039989	3.103062416	0.078145165	1	6.733310837	5.896833334	5.888649964	7.619782302	7.46471238	9.046737423
ENSMUSG00000028514	Usp24	chr4	106316213	106316786	12350	ubiquitin specific peptidase 24	-0.680632964	4.190082019	3.102092257	0.078191743	1	9.155359776	7.09709352	8.249687825	9.874652813	9.291671814	10.81448991
ENSMUSG00000084384	Gm12251	chr11	58392769	58393560	792	NADH dehydrogenase (ubiquinone) Fe-S protein 3 pseudogene	0.5424624	4.839869397	3.100715694	0.078257883	1	18.50548168	22.47084948	20.06288382	12.17275114	8.176162793	11.33527244
ENSMUSG00000071649	B3gat3	chr19	8920374	8920648	1601	beta-1,3-glucuronyltransferase 3 (glucuronosyltransferase I)	0.50646798	5.013371056	3.099482437	0.078317189	1	22.57003271	23.73740509	22.92770692	13.93417179	10.28676453	12.64756631
ENSMUSG00000025791	Pgm2	chr4	99929414	99929811	2921	phosphoglucomutase 2	-0.296497035	6.520376455	3.097057026	0.078433965	1	62.16358478	53.7692966	50.66740248	62.40227357	39.58930949	53.41075866
ENSMUSG00000021559	Dapk1	chr13	60601947	60602110	5934	death associated protein kinase 1	-0.712906026	4.076285382	3.095953722	0.078487148	1	8.564791805	6.745870735	6.64379705	10.18096295	7.67446876	9.644017483
ENSMUSG00000032042	Srpr	chr9	35200175	35200213	3364	signal recognition particle receptor ('docking protein')	-0.37657324	5.731981101	3.095651045	0.078501745	1	33.21646887	29.81258203	28.33907643	33.63762523	24.47041697	31.95433377
ENSMUSG00000021496	Pcbd2	chr13	55727368	55727474	546	pterin 4 alpha carbinolamine dehydratase/dimerization cofactor of hepatocyte nuclear factor 1 alpha (TCF1) 2	0.54112758	4.840387091	3.087039394	0.078918275	1	19.45020851	22.1104803	19.48022384	11.19915359	7.902129305	12.61346597
ENSMUSG00000104234	RP23-330I2.1	chr6	142614595	142614930	1392	.	-1.231492584	2.936263518	3.082174888	0.079154614	1	2.51662447	1.388078028	1.656793099	3.264927599	3.064202384	4.011253839
ENSMUSG00000029634	Rnf6	chr5	146209192	146211932	4022	ring finger protein (C3H2C3 type) 6	-0.682717879	4.173093095	3.078210009	0.079347809	1	9.210536564	6.832549615	8.09254329	10.10538047	8.313465287	11.15977299
ENSMUSG00000036781	Rps27l	chr9	66946086	66946180	816	ribosomal protein S27-like	0.325266983	6.276166606	3.078095949	0.079353374	1	47.29958836	66.12834106	55.9563219	41.80751494	25.79194071	34.90996927
ENSMUSG00000025451	Paip1	chr13	119428601	119428640	3456	polyadenylate binding protein-interacting protein 1	-0.485729041	5.035605113	3.074322131	0.079537745	1	17.52227573	16.82367229	17.68444796	20.1099518	16.03575648	19.24143644
ENSMUSG00000029714	Gigyf1	chr5	137518880	137518986	5437	GRB10 interacting GYF protein 1	0.666680386	4.325893882	3.074031128	0.079551982	1	12.06862389	12.24278234	17.25611472	7.945277563	5.862114267	5.932835379
ENSMUSG00000044795	Cyb5d1	chr11	69391925	69392129	1605	cytochrome b5 domain containing 1	-0.814761247	3.758743538	3.073381595	0.079583767	1	5.736328032	4.674277258	5.473045082	7.22425494	6.526760255	7.684605858
ENSMUSG00000041354	Rgl2	chr17	33929543	33930044	4625	ral guanine nucleotide dissociation stimulator-like 2	0.687774866	4.252413547	3.073104162	0.079597348	1	11.46417346	11.97400424	15.84804569	6.581074494	5.407752837	6.38603615
ENSMUSG00000010607	Pigyl	chr9	22156846	22156913	777	phosphatidylinositol glycan anchor biosynthesis, class Y-like	0.556671855	4.763257206	3.072235654	0.079639879	1	16.19011609	22.41677097	19.06114045	11.03546728	7.917110848	10.67947578
ENSMUSG00000030652	Coq7	chr7	118509659	118510180	4003	demethyl-Q 7	0.557350793	4.760009857	3.071983646	0.079652224	1	16.62505904	22.07206796	18.83730121	11.85714582	7.462297064	10.22979493
ENSMUSG00000102191	RP23-321H9.2	chr3	79859293	79859446	965	.	-0.680423202	4.178715991	3.071168417	0.079692175	1	8.144253121	8.75230728	7.370762392	10.08882907	9.844122573	9.757937348
ENSMUSG00000043991	Pura	chr18	36281097	36281549	14943	purine rich element binding protein A	-0.862962515	3.630208213	3.069778015	0.079760362	1	4.841752426	4.571752887	4.39325168	6.434599014	6.197056132	6.678316574
ENSMUSG00000056917	Sipa1	chr19	5651185	5651562	3868	signal-induced proliferation associated gene 1	0.673269915	4.300784588	3.068913521	0.07980279	1	12.08469708	13.59166155	15.09053581	6.261384433	5.572058113	7.434579312
ENSMUSG00000016386	Mpped2	chr2	106693269	106693821	3425	metallophosphoesterase domain containing 2	-1.161398774	3.035450262	3.068113732	0.079842064	1	2.915075491	2.036222746	1.533620674	4.619187765	3.548433174	3.233559898
ENSMUSG00000076033	Mir692-3	chr13	74407065	74407173	109	microRNA 692-3	2.8821119	2.011574427	3.067978548	0.079848704	1	0	1.378675717	1.339214383	0	0	0
ENSMUSG00000058799	Nap1l1	chr10	111473192	111473351	4086	nucleosome assembly protein 1-like 1	-0.501073147	4.950202741	3.066563622	0.079918241	1	17.29479967	16.71648523	14.42978649	20.22357256	14.14557518	17.76148943
ENSMUSG00000024309	Pfdn6	chr17	33938821	33939111	1193	prefoldin subunit 6	0.432015457	5.410817742	3.066513063	0.079920727	1	24.78582473	34.61122664	32.61297338	19.47296104	13.93759565	18.23085803
ENSMUSG00000056412	Gm12396	chr4	40775259	40775564	306	presenilin enhancer 2 homolog pseudogene	1.035061639	3.375734545	3.064316862	0.080028794	1	5.975100558	6.668838564	6.397984024	3.62803495	0.879980605	2.374030561
ENSMUSG00000021943	Gdf10	chr14	33923587	33924202	2507	growth differentiation factor 10	1.264377207	3.016234796	3.055649143	0.080456839	1	4.615958421	5.124682762	3.739619111	1.739397803	0.990995702	1.336764736
ENSMUSG00000003184	Irf3	chr7	44997648	44997908	3187	interferon regulatory factor 3	0.774000649	3.974366904	3.051349874	0.080670068	1	9.19351646	10.29898438	12.07589381	5.065933996	4.457372271	4.343701463
ENSMUSG00000036850	Mrpl41	chr2	24974117	24974681	888	mitochondrial ribosomal protein L41	0.344377223	6.008737029	3.047818901	0.080845648	1	41.22199546	49.98281029	48.88358463	32.94019715	22.36595923	28.31140488
ENSMUSG00000024683	Mrpl16	chr19	11770415	11770524	1122	mitochondrial ribosomal protein L16	-0.368721622	5.767873791	3.046897547	0.080891531	1	31.4709912	30.92505904	31.70149809	34.30022208	24.5857021	33.3586175
ENSMUSG00000043415	Otud1	chr2	19657752	19660583	2832	OTU domain containing 1	-0.735429496	3.983874672	3.046235957	0.080924495	1	8.460613031	6.58435667	5.026584166	9.173605257	8.410726023	7.975167262
ENSMUSG00000027784	Ppm1l	chr3	69316861	69317965	10496	protein phosphatase 1 (formerly 2C)-like	-0.836545562	3.689462495	3.044869731	0.080992614	1	5.828899607	4.543706432	4.387924806	6.77317293	6.367163083	7.105204864
ENSMUSG00000055862	Izumo4	chr10	80702693	80702959	938	IZUMO family member 4	1.088809419	3.273628292	3.042258473	0.08112298	1	5.122565207	4.925939328	7.268934299	1.976937752	2.474254305	1.552347992
ENSMUSG00000094439	Gm21969	chr4	139603186	139603273	4402	.	-0.791928557	3.81087735	3.041175342	0.081177122	1	7.536102552	4.684303593	4.594836539	8.274077171	6.417922592	7.625402698
ENSMUSG00000101555	Gm28731	chr9	69988400	69989968	1569	.	-1.14767902	3.048619429	3.04106419	0.08118268	1	2.129047154	2.028497392	2.470864754	3.842751456	3.82001262	3.868510522
ENSMUSG00000024248	Cox7a2l	chr17	83501919	83502737	1147	cytochrome c oxidase subunit VIIa polypeptide 2-like	0.211528833	7.837957207	3.038108761	0.08133062	1	158.7218495	177.3814025	163.52492	127.3407084	83.91718873	116.5615918
ENSMUSG00000065331	Gm24927	chr16	17341906	17342012	107	.	2.869717488	2.008977249	3.037615373	0.081355346	1	0.37743948	1.404206748	0.9093431	0	0	0
ENSMUSG00000042293	Gm5617	chr9	48495345	48495964	620	predicted gene 5617	0.6167664	4.496350647	3.035889484	0.081441902	1	14.76937094	16.66732358	15.8146626	9.490972535	6.177435504	7.589506826
ENSMUSG00000063895	Nupl1	chr14	60219204	60220158	2787	nucleoporin like 1	-0.853179142	3.641851241	3.033549774	0.0815594	1	4.795701624	4.378828361	4.843524042	6.408650032	5.930210757	7.12793877
ENSMUSG00000065455	Mir21a	chr11	86584067	86584158	92	microRNA 21a	2.867731753	2.008529795	3.032775839	0.081598307	1	0	1.630691708	1.056011342	0	0	0
ENSMUSG00000065406	Mirlet7i	chr10	122985634	122985723	90	microRNA let7i	2.867133948	2.008473605	3.031318267	0.081671635	1	0.895900303	1.249898315	0.539610191	0	0	0
ENSMUSG00000088054	Mir1968	chr8	13189031	13189098	68	microRNA 1968	2.866686889	2.008269271	3.030232649	0.081726297	1	0	0.549472206	2.134979451	0	0	0
ENSMUSG00000091366	Gm17040	chr9	107292435	107293323	1150	predicted gene 17040	-1.28115294	2.853927394	3.029474915	0.081764473	1	1.877031783	1.94344166	1.06656228	2.419215312	2.112412173	4.93905611
ENSMUSG00000055681	Cope	chr8	70302518	70302932	3353	coatomer protein complex, subunit epsilon	0.482124488	5.108916784	3.028759735	0.081800523	1	22.33847539	26.76784814	24.9768407	15.55255869	10.61607132	13.96520764
ENSMUSG00000041992	Rapgef5	chr12	117516479	117516903	3987	Rap guanine nucleotide exchange factor (GEF) 5	-0.761768474	3.893974181	3.025824092	0.081948679	1	5.856937001	6.293578591	6.193474743	7.34298778	7.614171195	8.857531042
ENSMUSG00000034075	Zdhhc5	chr2	84687970	84689444	5047	zinc finger, DHHC domain containing 5	-0.466917756	5.118790468	3.024832268	0.081998799	1	19.53383894	17.81517769	18.49201794	21.33803338	16.67591137	20.64625905
ENSMUSG00000030017	Reg3g	chr6	78466269	78466552	2114	regenerating islet-derived 3 gamma	2.864171376	2.00796945	3.024109431	0.082035348	1	2.679017243	0	0	0	0	0
ENSMUSG00000050043	Tmx2	chr2	84671316	84672532	2330	thioredoxin-related transmembrane protein 2	-0.430582081	5.334357004	3.021485479	0.08216817	1	24.56999856	21.37213514	20.68667777	23.03507769	19.19241096	25.99307152
ENSMUSG00000080921	Rpl38-ps2	chr6	140746960	140747172	213	ribosomal protein L38, pseudogene 2	0.35684061	7.288281909	3.018334158	0.082327993	1	90.09868402	150.4141649	112.4356001	77.6368398	55.54569162	76.06142464
ENSMUSG00000062380	Tubb3	chr8	123411424	123411662	1868	tubulin, beta 3 class III	1.827690556	2.642481101	3.017727455	0.082358802	1	2.093789473	6.308787622	0.68310204	0.198645752	0.08672682	1.429837918
ENSMUSG00000027006	Dnajc10	chr2	80315466	80315805	5004	DnaJ heat shock protein family (Hsp40) member C10	-0.5386011	4.739161735	3.012825845	0.082608161	1	14.01676747	14.04431197	12.44046768	16.31951252	11.9720614	16.47445978
ENSMUSG00000032562	Gnai2	chr9	107614125	107615098	3779	guanine nucleotide binding protein (G protein), alpha inhibiting 2	0.274203887	6.61863078	3.012386342	0.08263056	1	67.42147506	76.4690875	69.92848437	52.57187408	35.63460506	45.83771509
ENSMUSG00000079575	Rbpsuh-rs3	chr6	46529354	46530794	1441	recombining binding protein suppressor of hairless (Drosophila), related sequence 3	-1.242371838	2.900118956	3.01050658	0.082726433	1	1.894002826	1.893049874	1.498335094	3.636736028	3.559588673	2.729311973
ENSMUSG00000047459	Dynlrb1	chr2	155236533	155236617	1009	dynein light chain roadblock-type 1	0.328895058	6.116805871	3.010074417	0.082748492	1	46.85780344	52.36578929	51.72991796	35.1051296	24.18012448	31.79900328
ENSMUSG00000099079	Mir7068	chr8	72470016	72470089	74	microRNA 7068	2.16987507	2.300527419	3.009860765	0.0827594	1	2.717564254	0	2.618908127	0	0	0.647846562
ENSMUSG00000085322	Gm14261	chr2	168766143	168766244	1429	predicted gene 14261	-0.916508038	3.479609327	3.009756924	0.082764702	1	5.159571293	3.208072341	3.296527712	6.198633023	5.214161999	5.572386513
ENSMUSG00000022533	Atp13a3	chr16	30312423	30315901	9559	ATPase type 13A3	-0.909745927	3.494892351	3.008782787	0.082814458	1	4.66477295	3.517714165	3.693112467	5.548644927	5.425687945	6.231118345
ENSMUSG00000019899	Lama2	chr10	26980036	26984513	16338	laminin, alpha 2	-0.614621529	4.401991986	3.006885653	0.08291145	1	9.742415457	9.996432594	10.25728331	11.54037564	10.32402143	13.14110697
ENSMUSG00000065460	Mir133a-2	chr2	180398379	180398482	104	microRNA 133a-2	0.66566903	5.486834298	3.003504778	0.083084604	1	22.12873749	30.6919475	50.97517605	12.37563033	22.12690278	13.88242633
ENSMUSG00000024948	Map4k2	chr19	6341135	6341345	6646	mitogen-activated protein kinase kinase kinase kinase 2	0.712376593	4.143225755	3.003365271	0.083091758	1	10.1923991	11.02556859	14.80449419	5.543619574	5.690020519	5.314252113
ENSMUSG00000064437	Snord49b	chr11	62603079	62603150	72	small nucleolar RNA, C/D box 49B	2.176383437	2.295808882	3.00190469	0.08316669	1	2.233614455	1.03872828	2.017994276	0.635734435	0	0
ENSMUSG00000009863	Sdhb	chr4	140961203	140961476	2239	succinate dehydrogenase complex, subunit B, iron sulfur (Ip)	0.216605272	8.724649148	3.001603798	0.083182136	1	288.692674	344.0149814	299.5814604	236.5389031	154.928521	219.7761618
ENSMUSG00000021096	Ppm1a	chr12	72761211	72761631	2789	protein phosphatase 1A, magnesium dependent, alpha isoform	-0.361533673	5.798324913	2.994778663	0.083533327	1	33.37052019	32.21975033	30.88833174	35.77954414	24.40101057	33.92486836
ENSMUSG00000004937	Sgta	chr10	81044075	81045003	1969	small glutamine-rich tetratricopeptide repeat (TPR)-containing, alpha	0.355040209	5.900125747	2.989984901	0.08378095	1	44.57081271	43.14835092	41.97564676	30.10670475	20.24098332	26.4893607
ENSMUSG00000001089	Luzp1	chr4	136469761	136469850	8112	leucine zipper protein 1	-0.658292172	4.224521463	2.986156496	0.083979276	1	8.260216257	8.192100285	8.994123961	9.873199471	9.596745464	11.17541309
ENSMUSG00000045160	Bola3	chr6	83349147	83349237	3211	bolA-like 3 (E. coli)	0.420483228	5.446036755	2.984959392	0.084041395	1	28.58011223	33.05044526	32.54780162	19.7366645	14.85342604	18.69719063
ENSMUSG00000005034	Prkacb	chr3	146729579	146732713	5451	protein kinase, cAMP dependent, catalytic, beta	-0.569709692	4.583307758	2.984623826	0.084058817	1	13.10681439	11.73151379	10.51982538	15.20282174	10.51479979	14.2414546
ENSMUSG00000042529	Kcnj12	chr11	61022564	61022850	2750	potassium inwardly-rectifying channel, subfamily J, member 12	-0.720347956	4.007343154	2.983065458	0.084139775	1	8.223817671	6.146658548	6.247395341	9.143391001	6.991991293	9.837800847
ENSMUSG00000042529	Kcnj12	chr11	61022564	61022850	2750	potassium inwardly-rectifying channel, subfamily J, member 12	-0.753538103	3.901777927	2.982396736	0.084174541	1	8.223817671	6.146658548	6.247395341	9.143391001	6.991991293	9.837800847
ENSMUSG00000101111	Gm28437	chr1	24613189	24613971	783	.	0.291205324	6.497666196	2.982285879	0.084180306	1	54.64591895	71.52319909	70.65039144	43.56727004	38.66235194	39.66407523
ENSMUSG00000071644	Eef1g	chr19	8967041	8967225	2600	eukaryotic translation elongation factor 1 gamma	0.269017662	6.671874883	2.982251019	0.084182119	1	69.25557345	80.08351428	72.4957267	52.74273826	36.62295905	50.21371277
ENSMUSG00000027367	Stard7	chr2	127270218	127270301	5567	START domain containing 7	-0.438855411	5.264426298	2.980390362	0.084278943	1	23.58101956	19.20873122	20.23974324	24.52121796	17.23396498	23.15981648
ENSMUSG00000056629	Fkbp2	chr19	6977741	6977934	663	FK506 binding protein 2	0.500247166	4.992887259	2.979987713	0.084299912	1	19.76782432	25.29475439	22.99925906	14.18817558	9.113630455	13.09840376
ENSMUSG00000063358	Mapk1	chr16	16983382	16983739	7110	mitogen-activated protein kinase 1	-0.550164451	4.669649314	2.97764215	0.084422175	1	14.23367749	12.52944989	11.3939629	15.00399423	12.05834539	15.46277004
ENSMUSG00000076605	Igkj2	chr6	70722916	70722958	43	immunoglobulin kappa joining 2	1.672675601	3.769810642	2.976484435	0.084482592	1	18.52884718	11.2017402	1.116011986	0	3.683918804	3.312851738
ENSMUSG00000078238	Gm12854	chr4	116067268	116067564	297	predicted gene 12854	0.982634887	3.446060127	2.976355365	0.08448933	1	5.608396027	6.361339297	8.239014662	1.868803238	3.44491736	2.28268084
ENSMUSG00000030516	Tjp1	chr7	65296165	65297667	7360	tight junction protein 1	-0.533620938	4.747262077	2.975203584	0.084549489	1	12.64270994	13.81391489	14.36912811	14.87900128	14.09307886	15.9937395
ENSMUSG00000037062	Sh3glb1	chr3	144688844	144691532	3949	SH3-domain GRB2-like B1 (endophilin)	-0.285965776	6.441596353	2.970759682	0.084782032	1	53.53945575	53.3477696	51.11843458	54.09247029	41.43273945	50.65504068
ENSMUSG00000088219	Gm22077	chr15	80080251	80080343	93	.	2.841226049	2.003055464	2.968800105	0.084884794	1	1.300961611	0.806671962	0.522388589	0	0	0
ENSMUSG00000030653	Pde2a	chr7	101421691	101421995	4220	phosphodiesterase 2A, cGMP-stimulated	0.531211451	4.835660984	2.967950008	0.084929415	1	17.74046032	19.67985279	23.25514102	11.72034642	8.397112245	11.62624427
ENSMUSG00000065259	Snora30	chr7	127527874	127528003	130	small nucleolar RNA, H/ACA box 30	-0.87812119	3.55525298	2.967773947	0.08493866	1	5.28991515	2.604749923	4.872968366	6.731020313	5.774284945	5.563567804
ENSMUSG00000086586	Gm11192	chr11	78278738	78278773	151	.	-0.557366468	4.630516785	2.96354294	0.085161149	1	13.14085346	8.231238242	15.50669286	13.73939222	13.50770228	14.06508983
ENSMUSG00000030532	Hddc3	chr7	80343137	80343249	860	HD domain containing 3	0.419078041	5.444081725	2.961551018	0.085266113	1	28.64331661	31.44053159	33.93402299	20.64401749	14.43331719	18.17130601
ENSMUSG00000028949	Smarcd3	chr5	24590818	24593118	4545	SWI/SNF related, matrix associated, actin dependent regulator of chromatin, subfamily d, member 3	0.554562304	4.725255044	2.960868132	0.08530213	1	18.00550711	18.52311176	19.39985288	11.86247452	8.022612441	8.892570496
ENSMUSG00000098600	Mir6929	chr11	101419187	101419253	67	microRNA 6929	1.10373781	3.392916473	2.960836413	0.085303803	1	4.196238921	3.902868757	11.55400644	0.682479614	3.17828289	2.858146597
ENSMUSG00000101168	Gm28892	chr1	134834142	134834697	2721	.	-0.997726799	3.288705284	2.960827123	0.085304293	1	3.75886459	2.618572173	2.886379273	4.876143839	4.406627342	5.06948265
ENSMUSG00000004849	Ap1s1	chr5	137034993	137035791	2198	adaptor protein complex AP-1, sigma 1	0.599093038	4.535184094	2.96057411	0.085317642	1	14.38492402	17.60335036	16.5691493	9.412570135	6.65863996	8.131225609
ENSMUSG00000101059	Gm4017	chrY	1268548	1268885	338	predicted gene 4017	2.837311759	2.002181809	2.959453295	0.085376804	1	0.60123103	1.00655528	1.013957793	0	0	0
ENSMUSG00000020321	Mdh1	chr11	21556787	21557568	2567	malate dehydrogenase 1, NAD (soluble)	-0.206041801	9.760957272	2.957881987	0.085459819	1	570.0535484	577.4734636	519.8999202	553.6142808	374.1338971	541.1524393
ENSMUSG00000074519	Etohi1	chr2	178023284	178023381	2145	.	-0.98100069	3.321171537	2.956506224	0.085532575	1	3.419116256	2.985738767	3.249227814	4.108870741	5.337619541	5.32073423
ENSMUSG00000070923	Klhl9	chr4	88718292	88722465	4174	kelch-like 9	-0.625252228	4.338129321	2.95581253	0.085569285	1	9.978505391	9.635044484	8.727080076	11.80501743	9.770840931	11.75434181
ENSMUSG00000026568	Mpc2	chr1	165460637	165464651	7344	mitochondrial pyruvate carrier 2	0.407928714	5.512056333	2.954470853	0.085640336	1	30.20214704	35.86950072	32.5781296	21.85532946	14.63135185	19.82569244
ENSMUSG00000084651	Mir1904	chr13	109903809	109903888	80	microRNA 1904	2.834904284	2.001639334	2.953717296	0.08568027	1	0	1.404206748	1.212457466	0	0	0
ENSMUSG00000091562	Gm9581	chr16	59558013	59560242	2870	.	-1.01899869	3.243207795	2.949083686	0.085926265	1	3.294017277	2.522289865	2.924721067	3.604709461	4.780155178	5.381797459
ENSMUSG00000034789	Rab24	chr13	55319223	55320214	1865	RAB24, member RAS oncogene family	0.516397339	4.898760542	2.948753319	0.085943833	1	19.00547348	22.83754898	21.65757022	13.10682714	9.815886545	10.64988922
ENSMUSG00000070493	Chchd2	chr5	129881156	129881396	2269	coiled-coil-helix-coiled-coil-helix domain containing 2	0.200695868	7.813882864	2.948553555	0.085954458	1	152.2614139	172.2312157	165.1599412	125.7939208	89.56737213	107.9221046
ENSMUSG00000086784	Isoc2a	chr7	4877053	4877193	1088	isochorismatase domain containing 2a	0.409193636	5.49764277	2.940987137	0.086357942	1	31.44289219	34.25800266	31.92470651	22.92730412	14.18990947	18.56089324
ENSMUSG00000091373	Gm8810	chr17	36066108	36066390	754	predicted gene 8810	1.585204793	2.645065496	2.938880642	0.086470637	1	3.725402652	3.665816558	1.430860401	0.368810175	1.001895798	0.643556187
ENSMUSG00000078670	Fam174b	chr7	73740307	73740828	2678	family with sequence similarity 174, member B	-0.26712001	6.945791876	2.933632643	0.086752091	1	86.68512628	73.73264774	67.39729272	79.3398473	58.00395933	70.91489523
ENSMUSG00000036854	Hspb6	chr7	30552178	30553062	2299	heat shock protein, alpha-crystallin-related, B6	0.240839007	7.885012954	2.933577523	0.086755052	1	150.8779858	172.1606316	198.2114923	136.0579489	87.34197753	111.7746574
ENSMUSG00000038024	Dennd4c	chr4	86748555	86748912	8482	DENN/MADD domain containing 4C	-1.085150054	3.117273949	2.93314526	0.08677828	1	2.67175361	2.096129913	2.616438333	3.856898819	3.834321242	4.55356021
ENSMUSG00000085543	Gm13568	chr2	26457144	26457175	446	.	0.754990417	3.982344909	2.93167727	0.086857212	1	10.21366431	12.55304288	8.898135835	6.644633734	2.780108747	4.674060767
ENSMUSG00000026229	Psmd1	chr1	86064387	86064805	7265	proteasome (prosome, macropain) 26S subunit, non-ATPase, 1	-0.540368216	4.694469481	2.928802489	0.087012012	1	14.9230407	12.25695081	11.8807816	15.9038602	12.19522804	15.13291464
ENSMUSG00000018554	Ybx2	chr11	69935796	69936248	1885	Y box protein 2	0.868921878	3.677219998	2.928475984	0.087029612	1	6.851547204	6.312229487	11.48202364	3.149683223	3.666990227	3.271865591
ENSMUSG00000034872	Gipc3	chr10	81337762	81338034	1024	GIPC PDZ domain containing family, member 3	1.001823154	3.390853424	2.928170103	0.087046104	1	6.124461879	5.992195432	7.090214686	3.350475528	1.581389535	2.180556721
ENSMUSG00000098879	Mir7675	chr12	11299887	11299944	58	microRNA 7675	-2.672840934	1.913318214	2.925202497	0.087206283	1	0	0	0	0	0.915776426	0.823533765
ENSMUSG00000023460	Rab12	chr17	66494512	66495803	3021	RAB12, member RAS oncogene family	-0.327041611	6.043184571	2.924821092	0.087226893	1	42.69237688	36.68408814	37.45398267	45.10327549	27.99875814	38.13762521
ENSMUSG00000027907	S100a11	chr3	93520488	93520553	511	S100 calcium binding protein A11	0.400121263	6.490108269	2.923647788	0.087290328	1	51.27279432	85.30555997	64.92922859	47.67759927	25.22141285	43.46392462
ENSMUSG00000039914	Coq10a	chr10	128363097	128363791	2502	coenzyme Q10A	0.267799365	6.67416764	2.923163591	0.08731652	1	73.20486209	76.82688332	72.13637523	56.75460114	34.64620401	48.53025585
ENSMUSG00000026817	Ak1	chr2	32621758	32621877	2593	adenylate kinase 1	0.181356874	8.117579506	2.919471805	0.087516507	1	199.5272552	203.0145169	200.1662577	150.8011585	109.8112667	142.8246926
ENSMUSG00000011257	Pabpc4	chr4	123262351	123262427	4027	poly(A) binding protein, cytoplasmic 4	-0.287563499	6.441859875	2.919155978	0.087533639	1	59.67779197	47.94731573	50.31141621	56.06363318	40.25483073	49.98776353
ENSMUSG00000045391	1700120B22Rik	chr10	63243068	63243264	464	RIKEN cDNA 1700120B22 gene	-1.148818517	3.007559126	2.916162744	0.087696183	1	2.542237528	1.549157122	2.217623817	3.093907582	3.834444518	4.075163858
ENSMUSG00000033170	Card10	chr15	78775138	78776830	4952	caspase recruitment domain family, member 10	0.78096268	3.901069287	2.915469154	0.087733894	1	8.600407768	9.698467324	11.34172811	4.385065865	3.785320163	4.777426949
ENSMUSG00000024603	Dctn4	chr18	60526221	60526365	3714	dynactin 4	-0.548403673	4.650136664	2.914023315	0.087812563	1	12.84899492	12.26705944	12.47770494	14.70334815	12.26055776	14.88390419
ENSMUSG00000055296	Tmem245	chr4	56866923	56880292	17090	transmembrane protein 245	-0.763324284	3.844357334	2.910873223	0.087984225	1	6.301390871	5.119919708	6.111130405	7.836595825	7.704235085	7.255153706
ENSMUSG00000020794	Ube2g1	chr11	72607283	72607635	4579	ubiquitin-conjugating enzyme E2G 1	-0.571538539	4.541980628	2.907025002	0.088194424	1	12.74525768	11.32440621	10.0996648	13.62873045	11.2072639	13.83392877
ENSMUSG00000025139	Tollip	chr7	141874813	141875195	4333	toll interacting protein	-0.484062388	4.970369049	2.905860675	0.08825813	1	17.6353241	16.20118926	15.66948809	19.86340066	14.92267617	17.85912967
ENSMUSG00000020459	Mtif2	chr11	29526408	29526487	3868	mitochondrial translational initiation factor 2	-0.694964225	4.060742051	2.905650427	0.088269639	1	8.123192193	6.408757499	7.285086254	10.09978102	7.192004833	9.695093291
ENSMUSG00000055424	Gm9970	chr5	31240675	31241232	558	predicted gene 9970	-1.33497347	2.750968999	2.901643356	0.088489297	1	1.60428659	0.949535154	1.58118335	2.490623277	3.47962277	2.433770627
ENSMUSG00000068290	Ddrgk1	chr2	130653960	130654322	2084	DDRGK domain containing 1	0.432287306	5.334732719	2.900490468	0.088552605	1	27.17564254	30.20357796	29.48626776	19.27571199	13.73445028	15.73008739
ENSMUSG00000034120	Srsf2	chr11	116849901	116850961	2958	serine/arginine-rich splicing factor 2	0.371584009	5.735405415	2.898774203	0.08864694	1	35.51477178	35.24848417	44.57409954	23.14941327	20.74315619	23.64563322
ENSMUSG00000093246	Gm24572	chr16	18284550	18284637	88	predicted gene, 24572	-1.289423769	2.804949459	2.897537785	0.088714968	1	1.374049342	0.425995306	2.758681314	2.607225491	3.035438715	3.275628685
ENSMUSG00000025262	Fam120c	chrX	151344175	151344936	5823	family with sequence similarity 120, member C	-1.361360978	2.718212532	2.894113162	0.088903688	1	1.56082631	1.119700573	1.21412293	2.518049784	2.541971446	3.03678076
ENSMUSG00000026107	Nabp1	chr1	51465862	51469086	8498	nucleic acid binding protein 1	-0.630139202	4.29279071	2.893713832	0.088925722	1	10.1249173	7.516694437	9.596731378	11.7236491	10.21620311	10.21050088
ENSMUSG00000035770	Dync1li2	chr8	104417674	104420682	4633	dynein, cytoplasmic 1 light intermediate chain 2	-0.444434095	5.191007263	2.892666444	0.088983542	1	20.28496926	18.93224627	20.26065092	21.63198223	18.3639457	21.50517855
ENSMUSG00000095147	Mir3070a	chr12	109587943	109588031	89	microRNA 3070a	2.807421677	1.996040487	2.888898414	0.089191891	1	0.452927376	2.106310123	0	0	0	0
ENSMUSG00000044562	Rasip1	chr7	45627488	45627590	3202	Ras interacting protein 1	0.49332182	4.9874704	2.887559335	0.089266061	1	19.20451667	23.40154606	25.03518365	13.54731622	11.31897375	11.48344944
ENSMUSG00000098593	Mir7064	chr7	143570671	143570759	89	microRNA 7064	-2.656683966	1.910928541	2.886566308	0.089321107	1	0	0	0	0.515651264	1.200684647	0
ENSMUSG00000075289	Carns1	chr19	4164324	4166564	3968	carnosine synthase 1	0.543686164	4.741001624	2.885084487	0.089403317	1	16.66895988	15.36030239	24.45947358	11.56415192	8.372120839	9.352886875
ENSMUSG00000030103	Bhlhe40	chr6	108660629	108660992	3272	basic helix-loop-helix family, member e40	-0.437744072	5.227286615	2.884820643	0.089417963	1	21.17259043	18.66140572	21.48416841	24.37409319	16.07882924	22.65384633
ENSMUSG00000102066	Gm28524	chr6	141238278	141238382	530	.	-0.925884295	3.413035851	2.883855106	0.089471583	1	5.143412571	2.856013726	2.866742653	5.156512637	5.392905619	5.398721351
ENSMUSG00000098579	Mir6937	chr12	28679325	28679389	65	microRNA 6937	2.804750177	1.995511621	2.88266289	0.08953784	1	1.235256479	0.574448215	0.744007991	0	0	0
ENSMUSG00000043535	Setx	chr2	29124181	29124269	11380	senataxin	-0.850220757	3.592880297	2.882292475	0.089558437	1	4.577427884	4.234088655	4.582111245	5.867849501	6.138462015	6.566127839
ENSMUSG00000037235	Mxd4	chr5	34173887	34177149	3882	Max dimerization protein 4	0.362361045	5.793034873	2.878669992	0.089760132	1	37.1731716	42.19997484	40.72021071	26.98703317	19.60582283	24.18788445
ENSMUSG00000098279	Mir6908	chr10	78445095	78445157	63	microRNA 6908	2.801847602	1.995021297	2.875899148	0.089914742	1	2.547716488	0	0	0	0	0
ENSMUSG00000035181	Heatr5a	chr12	51875873	51877616	7761	HEAT repeat containing 5A	-0.77548381	3.793978264	2.875263431	0.089950255	1	6.070930708	4.899165544	5.69997155	7.605225029	6.348376439	7.918634705
ENSMUSG00000001056	Nhp2	chr11	51619735	51619977	1146	NHP2 ribonucleoprotein	0.625290671	4.394819042	2.874764142	0.089978157	1	13.43381806	14.74233449	15.41205742	8.982312336	4.710619802	7.62504672
ENSMUSG00000098098	Gm20748	chr18	61639542	61639732	699	.	0.79478396	3.84613232	2.873283208	0.090060973	1	7.453890524	10.18250494	10.66269737	3.646391079	5.325894042	3.262370188
ENSMUSG00000024610	Cd74	chr18	60803848	60804010	1410	CD74 antigen (invariant polypeptide of major histocompatibility complex, class II antigen-associated)	0.662379798	7.012448833	2.873220279	0.090064494	1	152.9135464	105.4379139	52.79345715	66.47186985	39.67109727	45.28268404
ENSMUSG00000022707	Gbe1	chr16	70313949	70314295	5352	glucan (1,4-alpha-), branching enzyme 1	-0.79395903	3.739431536	2.871595837	0.090155434	1	6.503268838	4.858717989	4.375650955	7.481904288	5.57164331	7.878724302
ENSMUSG00000068735	Trp53i11	chr2	93187548	93187747	3690	transformation related protein 53 inducible protein 11	0.514763178	4.871516391	2.870768975	0.090201762	1	16.38932005	20.86222852	24.90481584	11.75617823	8.753840113	12.38736687
ENSMUSG00000028195	Cyr61	chr3	145646971	145647968	2028	cysteine rich protein 61	0.443622177	5.252363201	2.869849938	0.090253285	1	25.19338768	29.48626551	27.20231088	19.2359015	10.22564352	16.11634067
ENSMUSG00000021573	Tppp	chr13	74009407	74009509	5118	tubulin polymerization promoting protein	-0.858406661	3.566921778	2.868619992	0.090322288	1	4.857533292	4.458678744	3.702744202	4.995340138	5.414691362	7.754795486
ENSMUSG00000020075	Ddx21	chr10	62580248	62582607	4742	DEAD (Asp-Glu-Ala-Asp) box polypeptide 21	-0.669089717	4.136188145	2.868530876	0.090327289	1	8.370991724	7.386074206	7.754436224	9.628099497	8.498204429	10.41840534
ENSMUSG00000025221	Kcnip2	chr19	45791839	45792057	3476	Kv channel-interacting protein 2	-0.279935717	6.465662413	2.865493663	0.09049794	1	59.92006428	49.98442935	51.16643736	53.81637348	41.39720319	53.18602276
ENSMUSG00000097216	4932441J04Rik	chr5	57570082	57570418	4716	RIKEN cDNA 4932441J04 gene	-0.78426047	3.76442488	2.864685917	0.090543383	1	6.10976657	5.007454254	5.04890731	7.310069961	6.437420973	7.601930721
ENSMUSG00000087987	Gm22221	chr4	127284731	127284833	103	.	2.79689792	1.993836856	2.864404725	0.090559208	1	0.391956383	0.72910735	1.416476751	0	0	0
ENSMUSG00000086605	Gm14290	chr2	167098794	167099860	1894	predicted gene 14290	-0.702912875	4.014973798	2.859368845	0.090843137	1	7.098650689	6.722408244	7.074161465	8.571511772	8.325591696	9.102329665
ENSMUSG00000028601	Echdc2	chr4	108165437	108165661	2287	enoyl Coenzyme A hydratase domain containing 2	0.527516644	4.804542862	2.857777295	0.090933071	1	19.18804656	18.79108489	21.1613042	11.68328737	9.375101059	9.959791443
ENSMUSG00000021764	Ndufs4	chr13	114287795	114288866	1534	NADH dehydrogenase (ubiquinone) Fe-S protein 4	0.249889303	7.291801557	2.856114359	0.091027142	1	101.9750495	129.795358	111.5808414	81.72148725	55.12198507	82.45799483
ENSMUSG00000020393	Kremen1	chr11	5191552	5195121	7722	kringle containing transmembrane protein 1	-0.441078683	5.193904283	2.855373718	0.091069073	1	23.35599215	17.89395405	18.43247765	23.01501885	17.49022696	21.06361152
ENSMUSG00000087721	Gm26280	chr1	135150666	135150766	101	.	1.146842749	3.117354753	2.855009155	0.091089721	1	5.195343426	3.345316077	6.258420157	1.819945637	2.11885526	0.952715532
ENSMUSG00000090266	Mettl23	chr11	116843278	116843774	2697	methyltransferase like 23	0.53950406	4.746327485	2.853847677	0.091155537	1	17.10312862	19.5048377	20.05677879	11.33553612	8.010498017	10.12110178
ENSMUSG00000083992	Gm11478	chr11	86630428	86631026	599	60S ribosomal protein L13a-like	0.664729897	4.23976887	2.85057799	0.091341093	1	9.647353101	15.60775801	13.42190415	7.889464335	4.502567427	5.992580699
ENSMUSG00000095538	Gm21983	chr7	27168430	27168804	1690	.	0.904919749	3.563543277	2.850567956	0.091341663	1	6.267593489	8.519906114	7.521036424	3.705004645	2.364446999	2.815891325
ENSMUSG00000044006	Cilp2	chr8	69880369	69883208	4314	cartilage intermediate layer protein 2	1.289110592	2.920598467	2.850112673	0.091367533	1	3.731533767	3.330068982	5.029942318	1.430439311	0.475821726	1.65527424
ENSMUSG00000020741	Cluh	chr11	74649495	74649694	6502	clustered mitochondria (cluA/CLU1) homolog	-0.340201272	5.898151704	2.849154297	0.091422016	1	39.67276064	32.22916845	32.65077294	37.37381365	27.58454349	35.51300987
ENSMUSG00000033102	Cdc14b	chr13	64192545	64196675	6083	CDC14 cell division cycle 14B	-0.760903578	3.826581886	2.848904857	0.091436203	1	6.445504961	4.773472053	6.053319451	6.888063479	6.438582613	9.096366299
ENSMUSG00000038489	Polr2l	chr7	141471860	141473404	1650	polymerase (RNA) II (DNA directed) polypeptide L	0.544633284	4.720584103	2.84859741	0.091453691	1	16.71524228	19.5653374	19.3027488	10.23182035	8.443336617	10.12382877
ENSMUSG00000084583	Gm25177	chr17	50916925	50917041	117	.	-2.640214478	1.908362809	2.847631617	0.091508652	1	0	0	0	0	0.457888213	1.235300648
ENSMUSG00000063550	Nup98	chr7	102134204	102134993	4051	nucleoporin 98	-0.949188112	3.348435746	2.84650775	0.091572654	1	3.490849442	3.452643592	3.126596265	4.409505501	5.253736129	5.384065394
ENSMUSG00000015312	Gadd45b	chr10	80930091	80930359	1266	growth arrest and DNA-damage-inducible 45 beta	1.183839538	3.059444892	2.84583833	0.091610799	1	4.665116221	4.338965604	4.960836231	2.051209447	1.27934039	1.15047732
ENSMUSG00000030678	Maz	chr7	127022143	127023168	2365	MYC-associated zinc finger protein (purine-binding transcription factor)	0.414012737	5.420256176	2.840775073	0.091899875	1	29.30627723	31.42372557	31.48417922	19.7324875	14.52391995	18.15394212
ENSMUSG00000036097	Fam178a	chr19	44931119	44931450	6880	.	-0.799230088	3.712544745	2.840686981	0.091904914	1	5.331654908	4.545662741	5.437821518	6.798413406	6.493747878	7.160112054
ENSMUSG00000019558	Slc6a8	chrX	73673150	73674050	5210	solute carrier family 6 (neurotransmitter transporter, creatine), member 8	-0.397794957	5.463738035	2.837571033	0.092083315	1	26.40120713	22.40182683	25.48987653	27.93778954	21.97107744	24.42944722
ENSMUSG00000079104	Prps1l3	chr12	57230412	57230611	1720	phosphoribosyl pyrophosphate synthetase 1-like 3	-0.884907747	3.48943176	2.835737883	0.092188447	1	4.571382054	3.65697539	3.709232167	5.824672032	4.929016288	6.239428685
ENSMUSG00000028788	Ptp4a2	chr4	129811219	129811407	4377	protein tyrosine phosphatase 4a2	-0.303937432	6.205187067	2.835359996	0.092210135	1	47.79325256	42.89309563	41.71305101	46.06940048	34.66709521	43.3056867
ENSMUSG00000090942	F830016B08Rik	chr18	60293380	60293486	3297	RIKEN cDNA F830016B08 gene	-1.164758618	2.957070862	2.83453501	0.092257503	1	1.94052875	1.655414141	2.292934268	2.884707646	4.259554388	3.270662601
ENSMUSG00000042680	Garem	chr18	21127201	21130022	4923	.	-0.903194291	3.445782911	2.833979306	0.092289424	1	4.222048444	3.580384997	3.540232986	5.900039033	4.70739584	5.76272937
ENSMUSG00000090150	Acad11	chr9	104063377	104063520	9351	acyl-Coenzyme A dehydrogenase family, member 11	-0.606500578	4.359407858	2.830145305	0.092509989	1	11.04519004	9.255422175	8.75291351	12.13809551	9.168829564	12.4120945
ENSMUSG00000037236	Matr3	chr18	35562146	35562259	9869	matrin 3	-0.623667541	4.290077726	2.828991119	0.0925765	1	10.03185953	8.673644237	8.542297216	11.5762925	9.191259222	11.2487036
ENSMUSG00000103297	Ighv3-2	chr12	114033803	114034108	349	immunoglobulin heavy variable 3-2	2.781112191	1.990767355	2.827992339	0.092634097	1	1.747005592	0.758271644	0	0	0	0
ENSMUSG00000030057	Cnbp	chr6	87842615	87844156	2536	cellular nucleic acid binding protein	-0.22215985	7.326286294	2.82436669	0.092843508	1	105.1302104	101.9198386	96.11867678	104.3416369	71.51574972	92.69542847
ENSMUSG00000036606	Plxnb2	chr15	89155549	89156385	7119	plexin B2	-0.410388811	5.372943058	2.824206211	0.092852789	1	25.94090653	21.47548835	21.67633842	26.77620579	20.0870157	22.88845543
ENSMUSG00000004263	Atn1	chr6	124739189	124739413	5085	atrophin 1	0.468679268	5.088299943	2.82204715	0.09297775	1	23.61171144	24.5178474	24.54260885	15.84973694	10.40034647	13.48937297
ENSMUSG00000021520	Uqcrb	chr13	66900617	66900826	876	ubiquinol-cytochrome c reductase binding protein	0.201699365	9.054673812	2.820633335	0.093059678	1	350.2776092	425.8252962	393.6200998	287.235981	197.8254596	289.204024
ENSMUSG00000041957	Pkp2	chr16	16213318	16213595	5360	plakophilin 2	-0.418322393	5.318991702	2.819949124	0.093099354	1	23.78439	20.53740771	21.84560675	26.45490087	18.59482239	22.12357944
ENSMUSG00000088378	Gm25184	chr2	181512550	181512712	163	.	1.178217874	3.05845514	2.819151794	0.093145614	1	3.976923298	2.774164552	7.186028398	1.131917408	0.98836846	2.370170349
ENSMUSG00000098415	Mir6928	chr11	101030340	101030409	70	microRNA 6928	2.111332169	2.285049771	2.8186143	0.093176812	1	1.148266586	0.533994116	3.458065309	0.653642447	0	0
ENSMUSG00000026034	Clk1	chr1	58410189	58412340	8132	CDC-like kinase 1	0.759149262	3.923849647	2.817737285	0.093227742	1	7.798838028	9.300085639	12.99914514	4.000053883	4.736747437	4.618087352
ENSMUSG00000037204	Atg101	chr15	101284301	101284545	1230	autophagy related 101	0.567974052	4.601888887	2.815346851	0.093366713	1	16.82196557	18.23301435	15.79641986	9.538082271	6.978796629	9.394038288
ENSMUSG00000083405	Gm15725	chr16	37882542	37883631	1090	actin, beta, cytoplasmic (Actb) pseudogene	-0.587537469	4.430882315	2.812460989	0.093534787	1	10.72329433	11.25939563	9.046755274	11.74040091	10.64768466	13.13804325
ENSMUSG00000065130	Gm24457	chr3	142772972	142773076	105	.	2.773403972	1.989086229	2.810360822	0.093657308	1	0.384560979	0.715350608	1.389750775	0	0	0
[truncated: 41,463 more rows]
