# Supplementary material for: Sex differences in mitochondrial gene expression during viral myocarditis
Source: Biol Sex Differ. 2024 Dec 18;15:104. doi: 10.1186/s13293-024-00678-0 (PMC11657264; doi:10.1186/s13293-024-00678-0)
Supplement: Supplementary file 4 — Supplementary Material 4: Additional File 4: RNAseq differential expression comparing F-CON and F-MYO. uBAF = F-CON; iBAF = F-MYO [file 13293_2024_678_MOESM4_ESM.txt]

GeneId	GeneName	Chr	Start	Stop	CodingLength	Description	logFC	logCPM	LR	PValue	FDR	iBAF12_rpkm	iBAF13_rpkm	iBAF14_rpkm	uBAF52_rpkm	uBAF54_rpkm	uBAF56_rpkm
ENSMUSG00000029309	Sparcl1	chr5	104079111	104079577	3114	SPARC-like 1	1.107543416	8.017314005	84.39056721	4.06E-20	1.76E-15	98.31073308	100.4805903	112.7265521	201.6204718	162.9770409	203.5101307
ENSMUSG00000036446	Lum	chr10	97565501	97565885	2075	lumican	1.43627309	6.569648989	59.15967596	1.45E-14	3.15E-10	37.43769193	26.80839914	31.73289795	86.28961899	57.93476932	76.46368202
ENSMUSG00000078853	Igtp	chr11	58199556	58199779	2022	interferon gamma induced GTPase	-3.402558532	5.65017351	57.3945239	3.57E-14	5.15E-10	35.90392466	77.26945171	41.11792279	4.633979226	4.300029792	2.978236791
ENSMUSG00000025498	Irf7	chr7	141262706	141263380	3020	interferon regulatory factor 7	-4.555774063	6.154081306	56.70039101	5.08E-14	5.50E-10	39.4321341	132.8436864	62.50806205	3.24138282	2.521795461	2.219533902
ENSMUSG00000097815	Gm26809	chr6	18844220	18844398	2981	.	-1.551859713	6.046426392	52.7460723	3.80E-13	3.29E-09	50.53929139	61.80719455	59.78608177	15.20496835	14.98439945	19.21054066
ENSMUSG00000056071	S100a9	chr3	90692632	90692934	522	S100 calcium binding protein A9 (calgranulin B)	-4.503628249	4.856236137	49.63189632	1.85E-12	1.34E-08	42.62785713	25.43015208	19.01424545	1.064824789	1.136403251	0.743227413
ENSMUSG00000056054	S100a8	chr3	90669071	90669102	392	S100 calcium binding protein A8 (calgranulin A)	-5.276228018	4.596777141	43.65535504	3.92E-11	2.42E-07	36.24332014	22.87088731	12.78899746	0.590440378	0.412448925	0.24726968
ENSMUSG00000060802	B2m	chr2	122147686	122147804	860	beta-2 microglobulin	-1.832847914	9.257441933	42.51410108	7.02E-11	3.80E-07	403.1999753	870.7398501	522.4133583	150.4372136	130.5901438	139.783618
ENSMUSG00000061232	H2-K1	chr17	33996017	33996476	2608	histocompatibility 2, K1, K region	-2.516710412	7.241373341	41.25792034	1.33E-10	6.43E-07	88.46971936	243.3433634	133.5434145	26.69962791	20.6058471	20.26227653
ENSMUSG00000028339	Col15a1	chr4	47208161	47208362	6349	collagen, type XV, alpha 1	1.706786963	5.249339082	38.13822515	6.59E-10	2.86E-06	9.578414497	10.77535969	11.44294468	32.40563674	24.3946976	31.71642519
ENSMUSG00000098974	Gm27505	chr19	5844638	5844747	110	.	-2.129695927	8.679829299	37.7225391	8.16E-10	3.21E-06	280.9511358	340.634119	618.0715081	78.1838808	89.56458449	66.97332703
ENSMUSG00000068606	Gm4841	chr18	60268301	60271039	2838	predicted gene 4841	-5.186008444	3.978458453	36.88597563	1.25E-09	4.24E-06	8.7877636	22.65263306	11.35564899	0.474057696	0.09515817	0.085573251
ENSMUSG00000040488	Ltbp4	chr7	27305136	27305550	6463	latent transforming growth factor beta binding protein 4	1.116347334	6.610203778	36.81371297	1.30E-09	4.24E-06	40.30682604	32.06383393	42.70409561	85.0274153	55.46015138	71.32676393
ENSMUSG00000075602	Ly6a	chr15	74994877	74995479	1205	lymphocyte antigen 6 complex, locus A	-1.161791817	6.361962305	36.71174894	1.37E-09	4.24E-06	57.91612225	79.0672829	65.40090602	30.24640995	21.59440298	24.41511297
ENSMUSG00000063388	BC023105	chr18	60441753	60442361	1227	cDNA sequence BC023105	-4.239027829	3.853248565	36.22985466	1.75E-09	5.07E-06	10.69849619	13.74756207	12.98032657	0.377920307	0.615986423	0.356104584
ENSMUSG00000037095	Lrg1	chr17	56119680	56120944	1351	leucine-rich alpha-2-glycoprotein 1	-1.530861163	5.526905277	35.1952053	2.98E-09	8.08E-06	33.50332567	43.81381161	39.37907179	14.34822525	7.992723243	11.5721113
ENSMUSG00000025408	Ddit3	chr10	127290774	127290891	1713	DNA-damage inducible transcript 3	-1.838681963	5.219809788	33.96954263	5.60E-09	1.43E-05	22.94328486	42.14570582	31.71144801	7.310575093	6.809016786	8.476055516
ENSMUSG00000079362	Gbp6	chr5	105215699	105217490	7842	guanylate binding protein 6	-3.640855114	4.372346481	33.52691051	7.03E-09	1.69E-05	10.48484051	29.72047947	17.20186664	1.242612378	1.143582088	1.158491398
ENSMUSG00000015090	Ptgds	chr2	25466709	25466831	1649	prostaglandin D2 synthase (brain)	-2.246184	8.337956079	32.83141183	1.01E-08	2.29E-05	183.025083	391.9536099	414.0746855	91.38277941	36.67545831	49.00075815
ENSMUSG00000064215	Ifi27	chr12	103434211	103434350	1467	interferon, alpha-inducible protein 27	-1.931337459	5.745320538	32.66850486	1.09E-08	2.37E-05	52.43096447	61.43126035	31.57193517	12.17119638	10.08476955	9.730937802
ENSMUSG00000025732	Fam195a	chr17	25863698	25864039	816	.	-0.985943912	6.97284816	30.22160728	3.85E-08	7.92E-05	79.64440464	111.7610384	112.1837037	50.61208671	33.72792246	45.02018184
ENSMUSG00000044338	Aplnr	chr2	85136225	85139923	3699	apelin receptor	2.333880558	4.282734667	30.1411017	4.02E-08	7.92E-05	4.74628089	1.631458149	3.968465413	16.53150078	13.36167307	15.58771356
ENSMUSG00000029683	Lmod2	chr6	24597771	24598155	1967	leiomodin 2 (cardiac)	0.77470764	8.2873361	29.70445097	5.03E-08	9.48E-05	130.6816434	157.7118116	148.053255	259.2562497	172.0859307	201.7113724
ENSMUSG00000023886	Smoc2	chr17	14279506	14279799	2832	SPARC related modular calcium binding 2	1.163980576	5.848462742	29.53457609	5.49E-08	9.92E-05	22.73418838	18.34546379	23.86188571	45.78611909	33.10888974	44.54088038
ENSMUSG00000031722	Hp	chr8	109575130	109576049	1343	haptoglobin	-3.161689284	4.870712494	29.37229099	5.97E-08	0.000103555	35.21674096	35.63478953	12.58121703	3.10771967	1.286447836	3.253693671
ENSMUSG00000023092	Fhl1	chrX	56731787	56731868	3714	four and a half LIM domains 1	-1.052830626	6.459457872	29.23072445	6.43E-08	0.000106717	57.72559885	85.36821386	69.50113169	31.99258675	23.93935715	30.44791648
ENSMUSG00000073411	H2-D1	chr17	35262730	35263186	2579	histocompatibility 2, D region locus 1	-2.068700361	7.736283563	29.16488003	6.65E-08	0.000106717	117.9424805	338.9848022	175.5647865	46.96623661	38.617369	39.71826742
ENSMUSG00000098543	Gm27533	chr19	5844286	5844437	152	.	-1.968211025	8.477862491	28.60108268	8.89E-08	0.000133761	239.0995357	284.1957209	529.3570241	77.34768956	88.28563582	56.8453601
ENSMUSG00000031710	Ucp1	chr8	83290348	83290708	1644	uncoupling protein 1 (mitochondrial, proton carrier)	-6.709533811	5.564421643	28.58896935	8.95E-08	0.000133761	104.7384671	39.69959602	9.580752775	0	0	0.945186474
ENSMUSG00000079017	Ifi27l2a	chr12	103442167	103442383	463	interferon, alpha-inducible protein 27 like 2A	-1.298444769	6.357030321	27.185588	1.85E-07	0.000267057	77.79233944	74.19688053	54.46978917	27.60512369	24.80293608	18.32540114
ENSMUSG00000090942	F830016B08Rik	chr18	60293380	60293486	3297	RIKEN cDNA F830016B08 gene	-2.560993525	4.794224856	26.96345854	2.07E-07	0.000285325	19.07276242	39.29153842	16.98145751	2.884707646	4.259554388	3.270662601
ENSMUSG00000067203	H2-K2	chr17	33974831	33974877	1049	histocompatibility 2, K region locus 2	-2.675578394	5.142538735	26.93292344	2.11E-07	0.000285325	17.77820075	54.33071512	27.93404144	5.436437609	4.116633076	3.23923281
ENSMUSG00000022548	Apod	chr16	31296192	31297576	2577	apolipoprotein D	-3.141787851	4.511517761	26.08986741	3.26E-07	0.000428061	12.78315379	35.43131707	14.49668934	2.304229076	1.467089464	1.884735925
ENSMUSG00000089671	Gm16537	chr15	99715543	99715839	702	predicted gene 16537	-2.617589718	6.143095739	25.52944482	4.36E-07	0.000555444	99.670011	80.34624718	29.26175115	12.14677799	6.917173288	9.952692561
ENSMUSG00000026574	Dpt	chr1	164796644	164797036	1724	dermatopontin	0.989824919	6.683805378	25.33165058	4.83E-07	0.000595749	50.44056173	35.39736733	42.3106108	84.20809333	54.25006458	78.22043056
ENSMUSG00000023019	Gpd1	chr15	99717515	99717648	2961	glycerol-3-phosphate dehydrogenase 1 (soluble)	-2.526169629	6.613848065	25.2756152	4.97E-07	0.000595749	137.5880359	115.4350669	39.63361754	16.52973919	11.56500101	15.14084344
ENSMUSG00000018593	Sparc	chr11	55394500	55395613	3367	secreted acidic cysteine rich glycoprotein	0.771325894	7.749805546	25.23119727	5.09E-07	0.000595749	89.50729475	117.876801	92.86387452	161.8651976	110.6444449	162.182847
ENSMUSG00000048416	Mlf1	chr3	67374097	67374262	1719	myeloid leukemia factor 1	1.003451903	6.322589314	25.02300146	5.67E-07	0.000646203	39.86280959	26.59145449	31.95565763	53.80161383	50.95230953	62.45881172
ENSMUSG00000078566	Bnip3	chr7	138890836	138891960	2265	BCL2/adenovirus E1B interacting protein 3	-1.000337042	6.495572779	24.90212858	6.03E-07	0.000670371	54.65913817	84.08846043	77.18775146	35.02150463	24.60714696	31.34879768
ENSMUSG00000033059	Pygb	chr2	150786735	150787110	4809	brain glycogen phosphorylase	0.710394971	8.305217589	23.76496146	1.09E-06	0.001179509	158.8040659	140.8804795	153.0363266	250.066206	165.4623323	214.8803337
ENSMUSG00000055413	H2-Q5	chr17	35394126	35394189	1591	histocompatibility 2, Q region locus 5	-2.644684982	4.352849079	23.69196281	1.13E-06	0.001195226	9.669429126	27.18777843	16.21387583	2.536149117	2.375726532	1.922785808
ENSMUSG00000054072	Iigp1	chr18	60376029	60376130	3121	interferon inducible GTPase 1	-1.629845843	4.856525436	23.53897912	1.22E-06	0.001263315	21.29564193	30.62795619	18.87020847	7.67035384	5.814974973	5.618336217
ENSMUSG00000082292	Gm12250	chr11	58187739	58189012	1274	predicted gene 12250	-2.666914048	4.010210762	23.42675437	1.30E-06	0.001308054	10.23473224	19.71811043	9.68610725	2.220333677	1.313690261	1.448127609
ENSMUSG00000025190	Got1	chr19	43499752	43500557	2539	glutamic-oxaloacetic transaminase 1, soluble	-0.585624415	8.474297651	23.07253265	1.56E-06	0.001536847	248.0983508	265.923655	283.4022775	171.9859374	115.6344403	162.8670954
ENSMUSG00000069874	Irgm2	chr11	58199618	58199779	3621	immunity-related GTPase family M member 2	-1.953225421	4.429370412	22.55132443	2.05E-06	0.001970831	13.98368701	23.80845291	14.72893614	3.792642094	3.982944792	3.434194918
ENSMUSG00000023067	Cdkn1a	chr17	29090979	29091101	2223	cyclin-dependent kinase inhibitor 1A (P21)	-2.134336264	4.484598459	22.22274471	2.43E-06	0.002287733	12.37144007	27.78333309	16.0777611	4.298639582	2.69668157	3.539269662
ENSMUSG00000026043	Col3a1	chr1	45311538	45311832	9816	collagen, type III, alpha 1	1.329203249	6.52073508	21.82982222	2.98E-06	0.002747705	26.95456154	48.99203002	21.81386759	86.00035663	51.4110001	71.49442489
ENSMUSG00000046879	Irgm1	chr11	48861968	48865209	5810	immunity-related GTPase family M member 1	-2.583433105	4.490537793	21.7241207	3.15E-06	0.002842848	11.47168018	32.39647701	15.29062873	3.266412497	2.222227393	2.508440483
ENSMUSG00000037960	1110007C09Rik	chr13	49202951	49203235	804	.	-0.830536223	6.367329043	21.39258952	3.74E-06	0.003257742	56.81844088	68.72368515	63.72903819	33.14900981	22.68622793	33.98176532
ENSMUSG00000024164	C3	chr17	57203970	57204154	5143	complement component 3	-1.615001196	5.846578562	21.38456912	3.76E-06	0.003257742	36.40088667	74.71603213	39.24353664	15.65298305	9.453290865	16.08596465
ENSMUSG00000021091	Serpina3n	chr12	104406729	104406795	2064	serine (or cysteine) peptidase inhibitor, clade A, member 3N	-3.08283235	4.615558511	21.26628093	4.00E-06	0.003354584	13.73101455	41.61535757	12.65646257	3.146346694	1.517572363	1.764715211
ENSMUSG00000038801	Scgb1c1	chr7	140845547	140845631	455	secretoglobin, family 1C, member 1	1.286739682	5.149480942	21.25322625	4.02E-06	0.003354584	11.73775882	9.891914167	14.64364248	24.52735945	23.81621192	26.95808885
ENSMUSG00000024526	Cidea	chr18	67343564	67343840	1164	cell death-inducing DNA fragmentation factor, alpha subunit-like effector A	-1.591694535	5.528328787	21.16458636	4.21E-06	0.003447079	43.93110099	49.30923172	24.49865371	13.62381622	8.487242978	10.8020768
ENSMUSG00000031762	Mt2	chr8	94172618	94172875	556	metallothionein 2	-2.069430152	5.958335388	21.07515601	4.42E-06	0.003544874	28.90752051	90.50960433	54.78538856	16.66377513	8.827295566	9.072178069
ENSMUSG00000079018	Ly6c1	chr15	75044018	75044332	1677	lymphocyte antigen 6 complex, locus C1	-0.874654431	6.31400286	21.01433601	4.56E-06	0.003582537	53.43507781	71.57194869	58.98557608	35.42874505	20.9940927	28.26124454
ENSMUSG00000042834	Nrep	chr18	33437019	33438839	2513	neuronal regeneration related protein	2.022447606	4.119449551	20.98522639	4.63E-06	0.003582537	4.522020262	2.638584433	3.570061939	14.41731397	10.59554053	12.89121888
ENSMUSG00000071540	3425401B19Rik	chr14	32659119	32664178	5547	RIKEN cDNA 3425401B19 gene	1.119462745	5.473541983	20.85522154	4.95E-06	0.003753995	16.49638152	15.62699253	18.0538058	36.68856883	26.62585295	29.24242525
ENSMUSG00000059824	Dbp	chr7	45705088	45705762	2945	D site albumin promoter binding protein	1.009232713	5.93057874	20.82845496	5.02E-06	0.003753995	26.74211985	19.52192429	27.650486	52.93039448	36.55241092	36.74649033
ENSMUSG00000031765	Mt1	chr8	94179089	94179338	540	metallothionein 1	-1.289030416	8.300653357	20.3864514	6.33E-06	0.004648763	176.9394387	378.3245768	278.3121567	118.8952655	66.61469443	102.924976
ENSMUSG00000092981	Mir5125	chr17	23823291	23823369	79	microRNA 5125	-1.797446443	5.942131569	20.29745448	6.63E-06	0.004788918	29.85853028	60.94437412	75.39114	12.76236878	16.88462785	9.717698431
ENSMUSG00000076604	Igkj1	chr6	70722562	70722599	38	immunoglobulin kappa joining 1	-6.576840269	3.860819188	20.04947809	7.55E-06	0.005362406	5.671135856	29.76526209	3.68210696	0	0	0
ENSMUSG00000005667	Mthfd2	chr6	83305691	83306809	2722	methylenetetrahydrofolate dehydrogenase (NAD+ dependent), methenyltetrahydrofolate cyclohydrolase	-3.333642236	3.450454221	19.9891115	7.79E-06	0.005445125	6.709143242	10.9379257	6.961251058	0.783986864	0.416690045	0.553155805
ENSMUSG00000053714	4732471J01Rik	chr7	25384805	25384882	438	RIKEN cDNA 4732471J01 gene	-1.552358198	5.07354859	19.86017215	8.33E-06	0.005732556	22.47009956	38.45559503	21.99828253	10.25429506	3.815387432	9.629154482
ENSMUSG00000041697	Cox6a1	chr5	115345642	115345926	702	cytochrome c oxidase subunit VIa polypeptide 1	-0.83353486	7.099418332	19.62265567	9.43E-06	0.00631232	108.7309211	120.3542434	91.25785219	59.87569368	35.04701132	57.64267775
ENSMUSG00000073409	H2-Q6	chr17	35424850	35424940	2085	histocompatibility 2, Q region locus 6	-2.505290867	4.782325483	19.61632148	9.47E-06	0.00631232	11.3025792	41.05331272	22.06351675	3.960083051	4.273769657	2.375851486
ENSMUSG00000050953	Gja1	chr10	56377300	56377518	3105	gap junction protein, alpha 1	0.6928996	7.636797817	19.3463059	1.09E-05	0.007046269	106.5852189	86.30255799	92.81434616	140.6751765	123.8568451	126.1799027
ENSMUSG00000074973	Gm11382	chr13	32938524	32938691	168	.	-2.11541804	5.183873925	19.29919424	1.12E-05	0.007046269	13.61072606	45.92354722	38.23726458	6.590572365	5.115342876	6.900140898
ENSMUSG00000042828	Trim72	chr7	128003989	128004069	2553	tripartite motif-containing 72	0.686037699	7.587495878	19.29662613	1.12E-05	0.007046269	91.53533023	82.59285835	102.9786128	150.8370801	100.8476379	126.8741794
ENSMUSG00000048489	8430408G22Rik	chr6	116650684	116650845	1317	RIKEN cDNA 8430408G22 gene	-1.084970702	5.600046126	19.29216806	1.12E-05	0.007046269	31.68263091	36.18676411	45.84265071	21.79585122	10.00266876	13.34524595
ENSMUSG00000037852	Cpe	chr8	64592558	64593221	2087	carboxypeptidase E	0.760814356	7.02520375	19.25133795	1.15E-05	0.007095743	63.78887093	59.88487253	56.96288242	106.5308839	63.65698776	90.07952736
ENSMUSG00000094569	Trbd2	chr6	41542163	41542176	14	T cell receptor beta, D region 2	-5.842063536	3.326069514	19.07094501	1.26E-05	0.007689204	2.948990645	15.47793628	4.786739048	0	0	0
ENSMUSG00000034459	Ifit1	chr19	34640871	34640987	2656	interferon-induced protein with tetratricopeptide repeats 1	-2.57106239	3.898004792	19.00543514	1.30E-05	0.00784723	8.607234646	18.58700505	8.40426709	1.956253195	1.403133545	1.408097063
ENSMUSG00000027513	Pck1	chr2	173153048	173153171	3429	phosphoenolpyruvate carboxykinase 1, cytosolic	-2.994238233	3.807303199	18.9233351	1.36E-05	0.008080048	14.93410131	13.8953318	5.003049413	1.353020809	0.409562985	1.544065786
ENSMUSG00000015112	Slc25a13	chr6	6041218	6042332	3122	solute carrier family 25 (mitochondrial carrier, adenine nucleotide translocator), member 13	0.85396246	6.049949064	18.87213109	1.40E-05	0.008187703	31.95448077	23.18398169	31.19887074	52.23383839	38.18315586	41.7739678
ENSMUSG00000074896	Ifit3	chr19	34583531	34583604	1745	interferon-induced protein with tetratricopeptide repeats 3	-2.436974335	4.49463286	18.35978056	1.83E-05	0.01056936	12.26212605	33.2619863	13.0360505	4.146474079	2.104292681	2.560218372
ENSMUSG00000098986	Gm28006	chr19	5844916	5845037	122	.	-1.800757378	8.166616107	18.27403132	1.91E-05	0.010910489	172.2642096	234.3262479	420.007164	54.33203559	88.73352393	50.56363411
ENSMUSG00000030278	Cidec	chr6	113424634	113425724	1856	cell death-inducing DFFA-like effector c	-3.432441654	4.498927616	18.19939743	1.99E-05	0.011172682	31.60994012	26.0406544	5.181123041	1.84934702	1.047447027	1.779223191
ENSMUSG00000040653	Ppp1r14c	chr10	3366150	3366969	2524	protein phosphatase 1, regulatory (inhibitor) subunit 14c	0.76872127	6.866334714	18.17932575	2.01E-05	0.011172682	63.55804789	46.90668498	50.18966982	89.36185346	65.84269294	77.1258125
ENSMUSG00000035929	H2-Q4	chr17	35379617	35379707	2596	histocompatibility 2, Q region locus 4	-1.77131161	5.571201579	17.51187469	2.86E-05	0.015665949	23.13089698	66.67883713	35.76230434	11.65129617	9.611949871	9.223768438
ENSMUSG00000030249	Abcc9	chr6	142587862	142590503	7538	ATP-binding cassette, sub-family C (CFTR/MRP), member 9	0.75651729	6.321727804	17.43775852	2.97E-05	0.016085153	41.38326904	31.41604883	36.68626903	56.29483653	47.33698027	52.97750438
ENSMUSG00000036256	Igfbp7	chr5	77349240	77349499	1213	insulin-like growth factor binding protein 7	0.57968009	7.689422274	16.98294013	3.77E-05	0.020183824	96.15798574	111.1122032	104.1234031	159.333692	104.5011036	130.6766284
ENSMUSG00000031996	Aplp2	chr9	31149557	31150972	3694	amyloid beta (A4) precursor-like protein 2	0.624040833	7.377021586	16.90910632	3.92E-05	0.020588016	86.0993534	81.89871873	77.15459022	128.4243777	85.95212342	106.1845938
ENSMUSG00000019278	Dpep1	chr8	123186235	123186441	2241	dipeptidase 1 (renal)	-1.420876835	5.783456245	16.87682462	3.99E-05	0.020588016	29.08215128	68.183199	41.85727878	16.84951453	10.50732952	16.18894007
ENSMUSG00000054889	Dsp	chr13	38151328	38151794	9625	desmoplakin	0.511898284	7.681536122	16.85975188	4.02E-05	0.020588016	104.6775263	110.6164109	102.5026511	138.9606767	115.5662091	128.6338182
ENSMUSG00000092274	Neat1	chr19	5824708	5845478	20771	nuclear paraspeckle assembly transcript 1 (non-protein coding)	-1.669852964	5.842754581	16.85380146	4.04E-05	0.020588016	34.54118159	40.2963479	76.49000218	11.44799426	17.61229581	10.19628525
ENSMUSG00000003123	Lipe	chr7	25379527	25380173	4518	lipase, hormone sensitive	-1.493639229	4.607725665	16.71300705	4.35E-05	0.021915867	17.16927282	24.11011635	15.57093693	7.281192109	3.562996486	5.999641209
ENSMUSG00000073403	Gm10499	chr17	36141758	36142033	1762	predicted gene 10499	-2.309055328	3.960464252	16.68227845	4.42E-05	0.022017724	7.72792784	19.3583945	9.631852962	2.00059821	1.900119209	2.067009025
ENSMUSG00000021453	Gadd45g	chr13	51846678	51846832	1173	growth arrest and DNA-damage-inducible 45 gamma	-1.504380047	4.585349492	16.62500635	4.55E-05	0.022434774	14.28024857	23.64632393	18.01143079	5.059882929	3.727849693	7.656619292
ENSMUSG00000033307	Mif	chr10	75859353	75859543	554	macrophage migration inhibitory factor (glycosylation-inhibiting factor)	-0.90116504	7.051609863	16.54341587	4.75E-05	0.023010774	74.84060043	111.6921348	128.918526	56.94462334	37.9675956	47.53793016
ENSMUSG00000092500	Gm20400	chr6	142161493	142161535	665	.	-1.58062919	4.47392347	16.53431138	4.78E-05	0.023010774	15.87407127	18.32651401	17.46512896	4.390004002	4.948767803	5.033942881
ENSMUSG00000026678	Rgs5	chr1	169655501	169655621	4546	regulator of G-protein signaling 5	0.573632612	7.938925333	16.45229445	4.99E-05	0.023763975	133.8038839	110.7998298	126.1769464	173.1009652	134.1561106	160.7149598
ENSMUSG00000009185	Ccl8	chr11	82115185	82115312	511	chemokine (C-C motif) ligand 8	-3.405716697	3.670798164	16.37638732	5.19E-05	0.02446605	5.270168829	18.9803376	6.380760547	0.906418237	0.633173544	0.569396392
ENSMUSG00000023944	Hsp90ab1	chr17	45567775	45568124	2999	heat shock protein 90 alpha (cytosolic), class B member 1	0.483814778	8.949863315	16.29891598	5.41E-05	0.025212871	242.3333063	268.3321368	269.4694747	349.8281303	237.4113753	339.3420292
ENSMUSG00000016494	Cd34	chr1	194938819	194939044	7290	CD34 antigen	1.059891007	5.257062185	16.00793692	6.31E-05	0.029086777	14.39710904	13.58341529	15.80096585	28.54788542	21.15731176	27.82292618
ENSMUSG00000031897	Psmb10	chr8	105935728	105935905	1270	proteasome (prosome, macropain) subunit, beta type 10	-0.991110629	6.132064456	15.98181538	6.40E-05	0.029180457	38.07469433	68.39553389	59.03393751	29.32031222	18.40703411	22.3637041
ENSMUSG00000063229	Ldha	chr7	46841475	46841652	2982	lactate dehydrogenase A	-0.446521832	8.388955028	15.9547977	6.49E-05	0.029199003	221.6488259	250.4036706	251.0871692	170.5123723	120.9036711	157.6723446
ENSMUSG00000027999	Pla2g12a	chr3	129878622	129878935	1654	phospholipase A2, group XIIA	-1.163593383	5.208566603	15.93402501	6.56E-05	0.029199003	19.08380049	31.40344345	35.44500727	13.7683561	7.508813353	10.95075986
ENSMUSG00000038539	Atf5	chr7	44812257	44813520	1992	activating transcription factor 5	-0.917815424	5.702123358	15.92176004	6.60E-05	0.029199003	33.33705933	41.08847898	43.98852266	21.51608585	14.04313052	17.26073881
ENSMUSG00000035692	Isg15	chr4	156199424	156200066	756	ISG15 ubiquitin-like modifier	-1.813347125	4.612586396	15.90021384	6.68E-05	0.029234982	15.54355703	31.15157397	13.23150787	5.272312789	3.782870388	5.070661665
ENSMUSG00000004655	Aqp1	chr6	55336432	55336874	2627	aquaporin 1	0.728096661	7.154670415	15.77923188	7.12E-05	0.030706105	61.20165517	80.16621924	59.80691653	84.99416207	83.90400762	112.3932435
ENSMUSG00000061780	Cfd	chr10	79890853	79890980	923	complement factor D (adipsin)	-2.448375972	5.911904319	15.76946624	7.15E-05	0.030706105	79.08656731	77.89221182	16.90122959	9.593122536	5.730540362	11.7790284
ENSMUSG00000024338	Psmb8	chr17	34197721	34197761	2736	proteasome (prosome, macropain) subunit, beta type 8 (large multifunctional peptidase 7)	-2.03040412	4.280586746	15.27752688	9.28E-05	0.039442393	9.390008576	25.15699859	12.38221135	3.832059446	2.901910464	2.662869501
ENSMUSG00000001119	Col6a1	chr10	76708792	76710181	4380	collagen, type VI, alpha 1	0.92766123	5.529748386	15.19307917	9.71E-05	0.040845604	15.08488481	23.10561591	18.88855314	35.67774733	22.95168587	33.46073518
ENSMUSG00000026879	Gsn	chr2	35279663	35279718	2977	gelsolin	0.8226552	9.998720285	15.04186566	0.000105152	0.043826335	530.6994851	423.9986336	438.8714784	886.7193155	483.4469241	752.1589954
ENSMUSG00000026822	Lcn2	chr2	32384633	32384884	2623	lipocalin 2	-3.970763335	3.128665863	14.98200829	0.000108541	0.044777516	3.995297921	10.78180503	3.256223018	0.212234514	0.267683124	0.166652603
ENSMUSG00000091373	Gm8810	chr17	36066108	36066390	754	predicted gene 8810	-2.924019546	3.309375298	14.96539998	0.000109501	0.044777516	3.691120741	10.93852262	6.134000038	0.368810175	1.001895798	0.643556187
ENSMUSG00000103057	RP23-81C12.2	chr17	39843753	39844940	1188	.	-0.790091285	6.925764101	14.90378761	0.000113136	0.045831552	77.71793261	100.7004986	102.2063394	39.77323583	53.53094462	42.45874125
ENSMUSG00000092550	Gm20496	chr17	34199316	34199574	663	.	-1.715355887	4.675831036	14.85953951	0.000115821	0.046484896	13.65684674	32.61755291	15.94978937	5.801076717	3.987213324	5.927210639
ENSMUSG00000035042	Ccl5	chr11	83525778	83526064	960	chemokine (C-C motif) ligand 5	-3.607568391	3.253025978	14.67374856	0.000127814	0.050827784	3.406222285	12.25211992	4.70704308	0.289752011	0.393564687	0.404482765
ENSMUSG00000035545	Leng8	chr7	4137039	4137122	6391	leukocyte receptor cluster (LRC) member 8	-1.303137636	4.863630414	14.61991202	0.000131518	0.051825092	18.57421204	18.4618599	30.35707668	6.527118859	9.678547629	6.643670548
ENSMUSG00000040026	Saa3	chr7	46711998	46712264	531	serum amyloid A 3	-4.593067423	3.64393691	14.60205726	0.00013277	0.051847096	3.159632834	23.31665482	4.723755639	0.436171182	0.304685014	0
ENSMUSG00000022878	Adipoq	chr16	23146536	23146641	1381	adiponectin, C1Q and collagen domain containing	-2.596391822	4.326899187	14.51612786	0.000138965	0.053781835	21.98939841	24.26327308	5.299356544	2.652880235	1.407459572	2.918122177
ENSMUSG00000040564	Apoc1	chr7	19689484	19689636	537	apolipoprotein C-I	-3.994041973	3.805468259	14.47229622	0.000142236	0.054560771	14.30644161	19.41934385	1.801700106	0.948875002	0	0.632192277
ENSMUSG00000089855	Gm15662	chr10	105238134	105238292	159	.	-0.593201279	8.235910471	14.39421945	0.000148257	0.056371367	209.5626477	264.2995816	202.164932	138.9357874	122.2447056	116.005025
ENSMUSG00000022651	Retnlg	chr16	48872608	48872700	608	resistin like gamma	-3.931217567	2.951443965	14.36236018	0.000150787	0.05683473	5.08446663	6.535370704	3.006449402	0.152409241	0.177441081	0.159568119
ENSMUSG00000079049	Serpinb1c	chr13	32881833	32882225	1353	serine (or cysteine) peptidase inhibitor, clade B, member 1c	-1.9827497	4.19266672	14.2469548	0.00016032	0.059436893	6.501282922	21.31114882	15.51094355	3.564620257	2.873130175	2.511960451
ENSMUSG00000020218	Wif1	chr10	121033960	121034490	2427	Wnt inhibitory factor 1	1.487301133	4.295057925	14.24563211	0.000160433	0.059436893	4.864377073	5.218202807	6.505864439	17.31721748	11.54941925	11.06648936
ENSMUSG00000021390	Ogn	chr13	49608071	49608126	2540	osteoglycin	0.7349251	6.063832901	14.21717264	0.000162877	0.059502024	33.23272221	24.81325424	33.61172431	42.5549272	38.16816308	48.45463956
ENSMUSG00000099109	Mir7115	chr11	70438255	70438318	64	microRNA 7115	-3.556119571	3.036619995	14.21167373	0.000163354	0.059502024	2.722145211	7.143662901	6.075476484	0	0.831243217	0
ENSMUSG00000033022	Cdo1	chr18	46713205	46713961	1530	cysteine dioxygenase 1, cytosolic	-2.95812296	4.745953397	14.05441699	0.000177596	0.064150717	29.12393113	40.42431992	5.065001475	3.273762432	1.270482775	3.364062814
ENSMUSG00000092243	Gm7030	chr17	36109719	36109732	927	predicted gene 7030	-2.686482102	3.366790117	14.01121593	0.000181723	0.06495231	4.147018095	11.61560028	5.88026133	0.950176359	0.815119965	0.785374334
ENSMUSG00000022665	Ccdc80	chr16	45093402	45093597	4140	coiled-coil domain containing 80	0.982296944	5.270164261	13.98568245	0.000184208	0.06495231	13.80136168	18.76606999	13.23837936	30.1134859	19.63689151	27.08095627
ENSMUSG00000066232	Ipo7	chr7	110018425	110018508	3117	importin 7	0.770299376	5.912958354	13.98463423	0.000184311	0.06495231	28.28874606	26.27405568	26.36697984	40.96103432	33.84290257	42.12145423
ENSMUSG00000024653	Scgb1a1	chr19	9083636	9083811	476	secretoglobin, family 1A, member 1 (uteroglobin)	-7.484187854	6.973459899	13.93423607	0.000189319	0.066179068	101.7309037	340.0139642	0.075263193	0.194585383	0.679632819	0.814901336
ENSMUSG00000021388	Aspn	chr13	49544443	49544717	2346	asporin	1.14696806	4.872954161	13.89772171	0.000193032	0.06693743	9.536786961	11.05095822	10.6768551	19.29902301	16.82851362	22.81402572
ENSMUSG00000046718	Bst2	chr8	71534264	71534480	764	bone marrow stromal cell antigen 2	-1.423858199	6.117887104	13.85723718	0.000197236	0.067852201	36.48653132	94.03821793	47.86739048	23.78062299	15.82078594	15.94210658
ENSMUSG00000073405	C920025E04Rik	chr17	36109234	36109270	1067	.	-2.412527392	3.776851491	13.7022561	0.000214197	0.073106959	5.135882584	17.54621589	8.773447272	1.738150327	1.264766131	1.683309185
ENSMUSG00000022884	Eif4a2	chr16	23107444	23107820	5338	eukaryotic translation initiation factor 4A2	0.657075562	6.348396155	13.64956898	0.000220292	0.074070708	42.35411176	34.33490241	39.67282316	58.31717354	43.41490375	53.60296288
ENSMUSG00000100801	Gm15459	chr5	5781615	5783555	1941	heat shock protein 8 pseudogene	0.573542742	7.599524459	13.64832087	0.000220438	0.074070708	104.0043096	91.95219467	96.40645263	125.2698008	98.88027581	145.1149611
ENSMUSG00000006576	Slc4a3	chr1	75546266	75546382	8599	solute carrier family 4 (anion exchanger), member 3	-0.842864146	5.706164498	13.58682003	0.000227779	0.075561798	35.70679022	35.28043882	45.68552803	18.86024477	17.12022731	18.85346492
ENSMUSG00000023456	Tpi1	chr6	124810586	124811387	2209	triosephosphate isomerase 1	-0.502412238	8.76359594	13.58201987	0.000228362	0.075561798	267.4107354	332.3304018	356.6986969	219.1284544	152.1419571	200.2021763
ENSMUSG00000062353	Gm15772	chr5	3236431	3236868	438	ribosomal protein L26 pseudogene	-0.573602765	8.245925071	13.530281	0.000234745	0.077085244	223.4918423	226.2760454	226.1979534	152.5458534	88.61545004	145.8761564
ENSMUSG00000043154	Ppp2r3a	chr9	101105084	101107969	12455	protein phosphatase 2, regulatory subunit B'', alpha	0.949282149	5.310885381	13.48558841	0.000240403	0.078213459	17.59663854	15.05509423	15.23236745	28.19315833	22.52585034	27.75816556
ENSMUSG00000097554	Gm26825	chr5	5781530	5783469	2026	.	0.572626175	7.54105063	13.47479658	0.000241789	0.078213459	99.9485236	88.17809427	92.57628886	120.1312266	94.92042984	139.2214911
ENSMUSG00000044086	Lmod3	chr6	97238528	97238871	2242	leiomodin 3 (fetal)	0.776879613	5.831026845	13.40455853	0.000251014	0.080595796	25.22353345	23.06755678	27.73769094	43.84300156	30.92980781	35.59112466
ENSMUSG00000069516	Lyz2	chr10	117277334	117278187	1266	lysozyme 2	-1.050690916	8.025876458	13.38997014	0.000252973	0.080627837	146.5650678	310.3876827	196.5887659	112.5601184	64.09495352	89.92897719
ENSMUSG00000031239	Itm2a	chrX	107397099	107397979	1744	integral membrane protein 2A	1.369832175	4.392709667	13.26895094	0.000269838	0.085375219	6.996459181	6.4053187	5.678252051	15.10607026	11.88987433	15.23089124
ENSMUSG00000039891	Txlnb	chr10	17796226	17796421	5504	taxilin beta	0.492653772	7.371497754	13.23966507	0.000274087	0.086091086	84.17078204	81.83604848	91.48280022	114.1205094	87.65652249	104.8028621
ENSMUSG00000079484	Phyhd1	chr2	30266203	30266625	2657	phytanoyl-CoA dioxygenase domain containing 1	-1.216741388	4.762682133	13.15169958	0.000287259	0.089579207	17.54083601	21.10060485	22.63706164	9.218866837	6.016974981	6.855035575
ENSMUSG00000056116	H2-T22	chr17	36037128	36039223	3414	histocompatibility 2, T region locus 22	-1.662653597	4.258494646	12.97127105	0.000316307	0.097933231	8.937643683	22.26025725	12.61512487	4.172018863	3.54404136	3.713498229
ENSMUSG00000093674	Rpl41	chr10	128548114	128548429	1168	ribosomal protein L41	-0.627808987	7.037501959	12.88481566	0.000331259	0.101835054	80.22061807	107.5019563	104.3848975	64.82914134	36.74464778	58.43919587
ENSMUSG00000027483	Bpifa1	chr2	154142880	154142926	1545	BPI fold containing family A, member 1	-5.912722615	4.024135063	12.80653983	0.00034541	0.104824691	20.51513221	24.34964565	0.023221567	0.060037016	0.139795108	0.09428556
ENSMUSG00000001348	Acp5	chr9	22126731	22127262	1612	acid phosphatase 5, tartrate resistant	-3.220140079	3.170868029	12.80431726	0.00034582	0.104824691	5.29282574	10.34284202	2.604069135	0.632975513	0.200982551	0.512091982
ENSMUSG00000022965	Ifngr2	chr16	91547072	91547232	3313	interferon gamma receptor 2	0.73788039	5.902496969	12.7623788	0.000353661	0.106456825	29.92593706	23.04876752	28.44744283	44.81217983	31.48264708	38.72124556
ENSMUSG00000022371	Col14a1	chr15	55307750	55307984	7013	collagen, type XIV, alpha 1	1.381791237	4.306158555	12.57325268	0.000391307	0.116976484	4.578629616	6.416827428	6.64881739	14.25208925	11.26989931	13.89628105
ENSMUSG00000026208	Des	chr1	75360329	75360992	3754	desmin	-0.811074492	9.618483339	12.38342639	0.000433162	0.128601507	431.1455737	791.9185848	671.7560432	374.9766553	230.2388753	307.7702492
ENSMUSG00000076138	Gm26377	chr9	78478528	78478635	108	.	-0.944498614	9.069610063	12.34635038	0.000441849	0.130288469	347.385687	609.4817768	372.5093025	265.2529024	145.734476	174.7402654
ENSMUSG00000022324	Matn2	chr15	34306680	34306908	3583	matrilin 2	1.490866409	4.115048323	12.33350283	0.000444901	0.13030182	4.677737673	4.386484653	5.118632087	11.51151161	9.452376485	13.35370111
ENSMUSG00000064057	Scgb3a1	chr11	49663610	49663715	598	secretoglobin, family 3A, member 1	-3.53484671	4.071359657	12.20307779	0.000477107	0.138796617	10.63408981	31.22903434	2.397365133	1.162152264	0.902016847	0.811160136
ENSMUSG00000035373	Ccl7	chr11	82045712	82045859	801	chemokine (C-C motif) ligand 7	-2.377805909	3.378349327	12.12615403	0.000497196	0.143676251	6.508370876	9.180892025	5.595471144	1.157322038	0.87581112	1.151098941
ENSMUSG00000027559	Car3	chr3	14863512	14863605	2865	carbonic anhydrase 3	-2.137881572	5.413811505	12.07112896	0.000512087	0.146999436	61.64481143	41.1057943	12.9146754	6.881947257	4.599971188	10.96886058
ENSMUSG00000067212	H2-T23	chr17	36029773	36030694	2889	histocompatibility 2, T region locus 23	-1.779488089	4.951442173	12.0522728	0.000517293	0.147516908	13.60719386	45.43535572	19.16766008	7.997055239	4.82351168	6.035733109
ENSMUSG00000027602	Map1lc3a	chr2	155276297	155276646	1181	microtubule-associated protein 1 light chain 3 alpha	-0.490390562	8.361543408	11.99678983	0.000532923	0.15098083	233.0376237	239.0718222	245.0166491	177.7426348	106.4160098	149.958392
ENSMUSG00000103268	AC161246.1	chr9	110037289	110037470	3165	.	1.089474424	4.798134881	11.8948055	0.000562907	0.157655988	11.03775715	8.726505454	10.47760632	18.46963149	16.96355789	19.35252325
ENSMUSG00000044951	Mylk4	chr13	32700827	32705215	6128	myosin light chain kinase family, member 4	0.662374083	6.21131533	11.89199008	0.000563759	0.157655988	36.14426126	27.39294926	41.59987851	49.84628883	39.41454521	51.66441563
ENSMUSG00000032518	Rpsa	chr9	120127766	120127830	1861	ribosomal protein SA	-0.509843988	8.238370013	11.85429731	0.000575284	0.15984793	180.7642574	232.0443563	250.1276813	146.6033652	104.028169	143.1559978
ENSMUSG00000022564	Grina	chr15	76246807	76246900	1693	glutamate receptor, ionotropic, N-methyl D-aspartate-associated protein 1 (glutamate binding)	-0.775118991	5.914555838	11.82566535	0.000584198	0.161290839	34.80818651	55.93750712	43.50874527	27.75202226	17.7976337	20.5941779
ENSMUSG00000061838	Suclg2	chr6	95474134	95475164	2279	succinate-Coenzyme A ligase, GDP-forming, beta subunit	0.635327695	6.31310195	11.80172835	0.000591758	0.162343827	41.8097029	33.38521031	39.23866351	60.14800596	40.76008408	49.65402926
ENSMUSG00000060143	Gm10076	chr14	105681828	105682211	384	ribosomal protein L41 pseudogene	-0.626021616	6.331494322	11.75680975	0.00060621	0.164241782	48.945585	61.59586889	64.9939698	37.72960026	24.98047798	33.31782319
ENSMUSG00000030996	Art1	chr7	102101743	102101791	1417	ADP-ribosyltransferase 1	0.567236526	7.380480304	11.75667594	0.000606254	0.164241782	87.68983819	71.66693045	91.85272884	124.956338	88.28588487	102.6252003
ENSMUSG00000063511	Snrnp70	chr7	45376462	45377278	1676	small nuclear ribonucleoprotein 70 (U1)	-0.726777232	5.980333063	11.71456684	0.000620127	0.166956795	38.88025234	43.41179421	56.7943591	23.99300424	23.03639149	23.84515745
ENSMUSG00000035686	Thrsp	chr7	97412938	97413515	1277	thyroid hormone responsive	-1.680041226	5.70138367	11.66981816	0.000635222	0.169965068	61.74881821	55.56381889	18.09072739	14.16225302	8.455525684	13.38274588
ENSMUSG00000002831	Plin4	chr17	56100591	56102330	5777	perilipin 4	-0.729838929	5.868625382	11.64891204	0.000642401	0.170831359	33.1340382	45.93900166	49.24674675	22.66616614	17.60817127	24.99221161
ENSMUSG00000044405	Adig	chr2	158502612	158502869	810	adipogenin	-2.868959654	3.327680944	11.61732168	0.000653404	0.172697929	9.326955617	9.692454376	2.036282332	0.85835907	0.333112263	0.958589241
ENSMUSG00000093156	Mir3076	chr14	30572149	30572208	60	microRNA 3076	-2.177247838	4.462429712	11.5691418	0.000670554	0.176156462	23.20517229	25.0111851	7.062401874	6.847172518	1.771501938	1.593065317
ENSMUSG00000061603	Akap6	chr12	52699383	52699442	10263	A kinase (PRKA) anchor protein 6	0.838057026	5.416191496	11.4538207	0.000713472	0.185389334	19.14373019	16.89694818	18.34201547	27.46355415	24.86764831	30.11691223
ENSMUSG00000029675	Eln	chr5	134703781	134703824	2583	elastin	-0.89687906	5.316331596	11.45178597	0.000714253	0.185389334	23.12743631	31.33152571	33.77485282	17.92406986	9.43029989	12.54199856
ENSMUSG00000023845	Lnpep	chr17	17527723	17529880	5181	leucyl/cystinyl aminopeptidase	0.810144214	5.504568915	11.4396493	0.000718934	0.185493424	21.97231355	22.19027613	14.60408034	26.86720209	28.98603809	31.5046958
ENSMUSG00000030546	Plin1	chr7	79721164	79721759	1916	perilipin 1	-2.459165495	3.645993446	11.41814941	0.000727301	0.186541955	14.92955358	9.256311103	3.670582369	1.646210607	1.099218339	1.292651591
ENSMUSG00000097971	Gm26917	chr17	39843013	39846341	3329	.	-0.707054669	7.136913529	11.39210824	0.000737568	0.187251293	90.52869931	111.393333	118.0405537	47.96950405	65.17770578	50.49993134
ENSMUSG00000070348	Ccnd1	chr7	144929931	144932771	3835	cyclin D1	1.12619105	4.66108839	11.38924249	0.000738706	0.187251293	9.80178069	7.600051762	9.265260018	17.78432278	14.29647322	17.53036318
ENSMUSG00000027488	Snta1	chr2	154376313	154376908	3094	syntrophin, acidic 1	-0.942576831	5.184166869	11.37652132	0.000743783	0.187441919	20.02359884	31.48454429	29.0452211	13.31529855	9.514310492	12.4336303
ENSMUSG00000079492	Gm11127	chr17	36055816	36056146	1344	predicted gene 11127	-2.413761218	3.308123135	11.32557961	0.000764467	0.191540867	4.012381324	10.97347049	4.884609177	0.931622729	0.964118527	0.97538237
ENSMUSG00000041736	Tspo	chr15	83563573	83563644	854	translocator protein	-0.967619547	6.137932209	11.31366548	0.000769387	0.191665893	40.50981886	77.46726506	47.40551215	30.7219595	18.01026971	22.50414374
ENSMUSG00000003072	Atp5d	chr10	80138632	80138855	1928	ATP synthase, H+ transporting, mitochondrial F1 complex, delta subunit	-0.514587938	8.141663775	11.26758752	0.000788722	0.194475798	202.9437575	191.5055036	223.6479127	149.3544189	92.04004084	126.5215117
ENSMUSG00000027332	Ivd	chr2	118861954	118862167	5505	isovaleryl coenzyme A dehydrogenase	0.675635315	6.253622942	11.26542706	0.00078964	0.194475798	44.45980993	29.69730134	33.52064854	54.47491293	40.46913491	50.95349686
ENSMUSG00000073418	C4b	chr17	34728380	34728627	5695	complement component 4B (Chido blood group)	-1.976941873	3.859391667	11.249509	0.000796441	0.195042504	5.801165762	17.91111507	8.603272648	2.745734345	1.849720467	2.055798211
ENSMUSG00000019362	D8Ertd738e	chr8	84246237	84246693	659	DNA segment, Chr 8, ERATO Doi 738, expressed	-0.497907917	6.989992368	11.21978854	0.000809297	0.197077499	79.55572491	96.03355922	97.04025524	60.61246218	44.69821482	57.79085809
ENSMUSG00000090231	Cfb	chr17	34856374	34856582	2825	complement factor B	-2.700578525	3.719656523	11.18414515	0.000824993	0.199777251	4.63323371	20.12788954	5.869090871	1.691467521	0.994197479	0.962829285
ENSMUSG00000086324	Gm15564	chr16	35966752	35966870	821	predicted gene 15564	-0.573856618	9.073285578	11.16857795	0.000831944	0.200341287	446.9227611	411.4403449	346.9512317	247.0609413	223.7480222	212.9145362
ENSMUSG00000085493	Gm15469	chr5	31135753	31136302	961	.	-0.729851778	6.490944578	11.13623675	0.000846575	0.202280449	49.10897104	77.22878812	76.055412	43.85179822	25.49894734	33.68869467
ENSMUSG00000049037	Clec4a1	chr6	122921848	122922079	1558	C-type lectin domain family 4, member a1	-2.451876218	3.246508458	11.13021029	0.00084933	0.202280449	3.887219869	9.956484259	4.835865299	0.803741226	0.866433758	0.934993435
ENSMUSG00000030695	Aldoa	chr7	126795234	126795514	2754	aldolase A, fructose-bisphosphate	-0.484103822	9.945137155	11.04446294	0.000889525	0.209590102	607.0692594	748.2500704	817.4117069	518.6815338	340.6000225	458.6542022
ENSMUSG00000025509	Pnpla2	chr7	141455198	141455473	3020	patatin-like phospholipase domain containing 2	-0.783240949	7.212737864	11.04185668	0.000890776	0.209590102	107.914901	145.5022624	90.00685588	72.57010635	39.57966918	57.43446061
ENSMUSG00000038274	Fau	chr19	6057888	6058001	815	Finkel-Biskis-Reilly murine sarcoma virus (FBR-MuSV) ubiquitously expressed (fox derived)	-0.561520425	7.41923599	11.03406661	0.000894527	0.209590102	98.82371225	143.9269233	134.2750696	84.1156124	55.6861648	76.09815316
ENSMUSG00000036905	C1qb	chr4	136880129	136880869	1088	complement component 1, q subcomponent, beta polypeptide	-1.139012459	6.172458012	10.98318435	0.000919423	0.214011381	36.35463674	90.12045153	49.64758269	24.88763124	18.60565052	23.42420421
ENSMUSG00000028268	Gbp3	chr3	142560052	142560283	3239	guanylate binding protein 3	-1.61602185	4.145375149	10.97544356	0.000923272	0.214011381	8.328168026	20.72937895	10.45991125	3.824413539	3.785491874	3.014286087
ENSMUSG00000042109	Csdc2	chr15	81936759	81936987	4623	cold shock domain containing C2, RNA binding	-0.902254553	5.244774151	10.96515751	0.000928411	0.214057892	29.99054608	27.0127478	26.57602902	15.33571838	8.22614395	14.08057515
ENSMUSG00000040613	Apobec1	chr6	122577792	122578935	2391	apolipoprotein B mRNA editing enzyme, catalytic polypeptide 1	-2.384450876	3.352203146	10.91483125	0.000953974	0.218631045	3.550624188	11.63341066	5.568186204	1.358111606	0.903525236	0.812516591
ENSMUSG00000037736	Limch1	chr5	66745835	66746005	7411	LIM and calponin homology domains 1	0.728703479	5.721083232	10.90638634	0.000958333	0.218631045	25.76984945	20.94640537	24.74580052	35.73312987	30.45611448	34.14043
ENSMUSG00000033880	Lgals3bp	chr11	118392751	118394122	2847	lectin, galactoside-binding, soluble, 3 binding protein	-1.288854567	5.045360374	10.88615075	0.00096886	0.219875347	15.74934962	39.67696297	22.27396743	10.75480515	7.341967391	8.444980203
ENSMUSG00000016528	Mapkapk2	chr1	131053700	131055235	3041	MAP kinase-activated protein kinase 2	-0.555538566	7.518579542	10.86592545	0.000979498	0.221131859	106.8645575	143.701888	153.2086941	91.13907247	59.57243057	81.63569474
ENSMUSG00000018927	Ccl6	chr11	83587882	83588939	1795	chemokine (C-C motif) ligand 6	-1.572843561	4.167602831	10.76865223	0.001032337	0.231510599	8.423341877	20.84941545	10.73418236	3.281678143	3.038480914	4.788509528
ENSMUSG00000024414	Mrpl27	chr11	94653767	94653841	985	mitochondrial ribosomal protein L27	-0.733647907	5.747437406	10.76182382	0.001036152	0.231510599	33.01912447	44.77209474	39.57798183	22.59242859	17.37095993	19.56352068
ENSMUSG00000031871	Cdh5	chr8	104101625	104101732	3986	cadherin 5	0.637590052	6.058896488	10.72807469	0.001055222	0.234562283	30.26654056	31.81104394	33.07316125	46.54829354	33.86581189	44.90809972
ENSMUSG00000076609	Igkc	chr6	70726435	70726757	323	immunoglobulin kappa constant	-3.155181447	5.998352171	10.61457226	0.001121999	0.247177273	44.37138702	143.0071229	9.972373016	3.867384478	2.334664592	12.29708752
ENSMUSG00000092283	Gm20412	chr2	158117154	158117674	633	.	-0.782369584	7.461680508	10.61002315	0.001124763	0.247177273	90.91170688	178.5473069	142.4696622	72.98010709	54.11603122	74.33886024
ENSMUSG00000022358	Fbxo32	chr15	58175879	58181555	6936	F-box protein 32	0.839875585	5.305858089	10.60293977	0.00112908	0.247177273	13.44198994	20.0044334	16.58142415	28.68008175	23.26510406	24.01757815
ENSMUSG00000050335	Lgals3	chr14	47367751	47367852	1858	lectin, galactose binding, soluble 3	-2.164654414	3.650150754	10.56696277	0.001151267	0.250767997	4.521045368	15.50410355	7.203282672	2.771036108	0.900997893	1.17616038
ENSMUSG00000018339	Gpx3	chr11	54902453	54902575	1813	glutathione peroxidase 3	-0.907563541	8.958204557	10.50980208	0.00118743	0.257351645	322.0317293	531.1657667	364.0125054	233.3734148	105.5000694	216.5589631
ENSMUSG00000039146	Ifi44l	chr3	151759641	151759835	486	interferon-induced protein 44 like	-2.821550284	3.139660666	10.47860981	0.001207646	0.260019236	3.269928026	10.35191984	3.538451863	0.571769368	0.77662354	0.399084124
ENSMUSG00000031448	Adprhl1	chr8	13235655	13235988	1820	ADP-ribosylhydrolase like 1	-0.672458411	8.482151107	10.46816944	0.00121449	0.260019236	188.5022027	322.0532706	313.7009544	165.2462666	119.3662521	150.9418452
ENSMUSG00000023150	Ivns1abp	chr1	151344477	151344755	5435	influenza virus NS1A binding protein	0.414663426	8.253292653	10.46324142	0.001217734	0.260019236	148.3039584	157.6653073	187.0513384	193.8643857	172.3698109	188.3116911
ENSMUSG00000076036	Gm22133	chr7	45458089	45458197	109	.	-0.754415621	8.741690992	10.41609594	0.001249217	0.265434117	264.6048879	425.7437539	317.55662	225.2927249	114.9382667	168.2928683
ENSMUSG00000037966	Ninj1	chr13	49187485	49187637	1570	ninjurin 1	-0.878567684	5.238192965	10.38748964	0.00126872	0.268263108	21.0896944	34.26483212	27.44529088	14.71132377	9.251615311	13.94870144
ENSMUSG00000030107	Usp18	chr6	121245906	121246062	1770	ubiquitin specific peptidase 18	-1.945570054	3.529972148	10.35503871	0.001291218	0.271694743	5.070398936	12.54765344	5.980045253	2.017765815	1.61695815	1.289474382
ENSMUSG00000062515	Fabp4	chr3	10204088	10204570	4489	fatty acid binding protein 4, adipocyte	-0.500190897	7.591993939	10.28056497	0.001344388	0.281516095	148.5069654	130.9173392	137.9892135	97.27204095	63.404974	89.96987167
ENSMUSG00000037686	Aspg	chr12	112106683	112106973	2732	asparaginase	-4.431355348	2.866925919	10.24674412	0.001369261	0.28512567	3.026680849	9.465885449	0.893244389	0.101884992	0.01976978	0.071113783
ENSMUSG00000092746	Gm22179	chr6	69516339	69516629	291	.	1.942550135	3.389234123	10.23932189	0.001374781	0.28512567	2.120849437	1.590198933	1.844205969	2.860804956	8.511702807	7.654351504
ENSMUSG00000006932	Ctnnb1	chr9	120929216	120929323	5099	catenin (cadherin associated protein), beta 1	0.480740386	6.855395686	10.21482185	0.001393165	0.287562422	57.04562198	60.25989816	62.26280423	79.90471318	58.52278227	73.57822057
ENSMUSG00000057531	Dtnbp1	chr13	44922079	44922454	1334	dystrobrevin binding protein 1	-0.613306706	6.322745167	10.16460346	0.001431627	0.294100975	46.25607799	62.25956393	65.42773092	38.58693726	22.90744417	34.53968469
ENSMUSG00000028156	Eif4e	chr3	138526191	138526294	2882	eukaryotic translation initiation factor 4E	0.663013804	5.86955878	10.09984681	0.001482816	0.303180019	26.14505754	25.67768232	30.13503771	41.74038689	31.63510434	36.521423
ENSMUSG00000020241	Col6a2	chr10	76595762	76596811	8326	collagen, type VI, alpha 2	1.06953884	4.623421947	10.03302584	0.001537582	0.312901644	7.293678677	10.42368867	8.851184639	18.11312533	12.13373521	17.2659239
ENSMUSG00000038642	Ctss	chr3	95526786	95526925	1358	cathepsin S	-2.003191973	5.58713209	9.98711123	0.001576397	0.319301445	17.83716196	87.8108085	25.49229129	13.07910159	5.566087768	8.580749167
ENSMUSG00000103476	RP24-79E2.2	chr3	63481112	63481193	243	.	0.97614499	6.687738524	9.967066242	0.001593652	0.321295122	54.02454174	23.78781191	51.05528021	83.68766411	65.54557172	66.9087433
ENSMUSG00000038791	Scgb3a2	chr18	43764289	43764472	880	secretoglobin, family 3A, member 2	-5.019703793	3.188903818	9.947525429	0.001610658	0.322038108	5.774130378	14.04233071	0	0	0.122657909	0.055151523
ENSMUSG00000036181	Hist1h1c	chr13	23738808	23740367	1560	histone cluster 1, H1c	-0.659317564	6.512965122	9.945767385	0.001612197	0.322038108	65.28963274	81.92951722	54.483271	43.94101928	28.00187353	36.07563255
ENSMUSG00000007122	Casq1	chr1	172209894	172210503	1951	calsequestrin 1	1.107929683	5.326252523	9.936531618	0.001620306	0.322173239	22.70662367	9.820968061	12.28563659	25.93842089	19.79099822	37.18811848
ENSMUSG00000049265	Kcnk3	chr5	30588170	30588599	3810	potassium channel, subfamily K, member 3	-0.543791343	6.478551124	9.907403146	0.001646152	0.324685682	64.22237696	64.86321127	61.94751242	43.12067731	27.39111079	40.18654612
ENSMUSG00000043144	Aqp6	chr15	99601400	99601800	2060	aquaporin 6	0.888797931	6.071084849	9.905425166	0.001647923	0.324685682	30.64889841	18.21690983	37.08503433	54.76261456	30.35792187	51.13461402
ENSMUSG00000004105	Angptl2	chr2	33216069	33216453	6286	angiopoietin-like 2	0.85734502	5.158399558	9.880386596	0.001670498	0.327644446	14.34625082	13.83233507	16.19435972	24.8024403	19.23348987	24.197641
ENSMUSG00000025780	Itih5	chr2	10153571	10153755	7900	inter-alpha (globulin) inhibitor H5	1.867187122	3.411000801	9.789135264	0.00175546	0.342757513	2.233857614	1.855438146	1.849325521	5.961871022	6.195660431	7.065963484
ENSMUSG00000085438	1700020I14Rik	chr2	119594297	119594434	8306	RIKEN cDNA 1700020I14 gene	0.600488202	6.483553343	9.779109554	0.001765058	0.343086064	52.14249982	36.85222925	41.97688369	56.53727832	53.27631606	58.29800184
ENSMUSG00000099260	Mir6954	chr15	76433214	76433273	60	microRNA 6954	-4.397203895	2.52430618	9.77028591	0.001773549	0.343142612	2.900646536	0.543721415	4.708267916	0	0	0
ENSMUSG00000029068	Ccnl2	chr4	155812489	155812809	5278	cyclin L2	-0.9886436	4.869005329	9.759173519	0.001784301	0.343142612	18.56875337	19.25684304	25.78800124	7.850519429	10.57280277	8.504596846
ENSMUSG00000030513	Pcsk6	chr7	65861734	65861766	5144	proprotein convertase subtilisin/kexin type 6	0.945911109	4.891251749	9.754238126	0.001789098	0.343142612	14.20330188	8.090299891	12.42040161	21.99109821	14.80727714	20.04924565
ENSMUSG00000036887	C1qa	chr4	136895917	136896728	1040	complement component 1, q subcomponent, alpha polypeptide	-1.06967156	6.694034361	9.727063019	0.001815744	0.346719113	52.9458551	130.7245216	69.93880972	40.47936722	24.7057302	36.45303782
ENSMUSG00000058715	Fcer1g	chr1	171229572	171229927	874	Fc receptor, IgE, high affinity I, gamma polypeptide	-1.234823606	4.503511447	9.683514125	0.001859287	0.353476524	10.5658122	24.71415786	14.68845068	6.948032456	4.939959691	5.830619059
ENSMUSG00000003955	Fam162a	chr16	36043844	36044091	635	family with sequence similarity 162, member A	-0.500500784	7.522961263	9.641218022	0.00190259	0.359579823	115.1080075	126.7751452	156.6415196	92.01456277	64.05539321	82.27956926
ENSMUSG00000091705	H2-Q2	chr17	35342242	35342396	2181	histocompatibility 2, Q region locus 2	-2.210104717	3.252697169	9.63602082	0.001907981	0.359579823	3.608526592	9.667376729	5.067537672	1.042173269	1.015244351	1.024322016
ENSMUSG00000052974	Cyp2f2	chr7	27119909	27120015	2025	cytochrome P450, family 2, subfamily f, polypeptide 2	-4.702691991	3.122465744	9.604867097	0.001940623	0.364148285	4.301217846	13.78411615	0.212638951	0.022906522	0.160012268	0.071947422
ENSMUSG00000015745	Plekho1	chr3	95988429	95989633	2172	pleckstrin homology domain containing, family O member 1	-0.757695527	5.504903538	9.568705218	0.001979223	0.369790565	28.82492467	32.86174166	36.79268704	18.55917411	13.4517569	17.08311459
ENSMUSG00000076608	Igkj5	chr6	70723886	70723927	42	immunoglobulin kappa joining 5	-3.279747577	3.082734547	9.558596121	0.001990153	0.370236699	4.114870668	10.7985602	1.669792691	0	0	1.129964934
ENSMUSG00000025809	Itgb1	chr8	128685654	128685959	4081	integrin beta 1 (fibronectin receptor beta)	0.416309145	7.50614128	9.520779865	0.002031582	0.376328915	98.40684977	104.7255131	88.45851545	119.8188094	92.46918974	117.0789831
ENSMUSG00000013936	Myl2	chr5	122100951	122101029	1950	myosin, light polypeptide 2, regulatory, cardiac, slow	0.540325531	11.78981107	9.480052909	0.00207718	0.383138018	1875.186215	1473.169281	2103.503156	2454.803962	1913.233444	2371.646391
ENSMUSG00000024066	Xdh	chr17	73883908	73884483	4587	xanthine dehydrogenase	-1.089896731	5.502551794	9.461771577	0.002097984	0.385335564	20.42053897	52.61322407	33.08358658	14.66706406	12.63623762	14.30755294
ENSMUSG00000024048	Myl12a	chr17	70993656	70994784	3201	myosin, light chain 12A, regulatory, non-sarcomeric	0.431984434	7.428736994	9.43416481	0.002129801	0.389528847	92.51744387	86.47038376	95.42458472	120.4131052	83.81356306	109.5137876
ENSMUSG00000079505	Gm11131	chr17	35377021	35379737	3122	predicted gene 11131	-1.756965531	3.596706581	9.350324028	0.00222946	0.406042833	4.518386243	12.80800821	7.219193377	2.273620846	1.989607124	1.633618852
ENSMUSG00000025968	Ndufs1	chr1	63143596	63143922	8086	NADH dehydrogenase (ubiquinone) Fe-S protein 1	0.569514001	6.838482908	9.319864269	0.002266828	0.409787057	68.05068496	49.70334483	53.03176518	80.64551117	57.79900207	76.93528404
ENSMUSG00000040441	Slc26a10	chr10	127172426	127172576	2215	solute carrier family 26, member 10	-1.264364504	4.454975026	9.314345424	0.002273666	0.409787057	15.609955	9.997996491	22.58364474	4.795835986	6.5100298	5.437701288
ENSMUSG00000024059	Clip4	chr17	71781947	71782069	4055	CAP-GLY domain containing linker protein family, member 4	0.540722305	6.315544932	9.310550221	0.00227838	0.409787057	40.10147412	38.46587716	40.53858143	56.78647682	39.96361622	49.87028916
ENSMUSG00000089838	Gm2962	chr1	170925309	170925644	336	ubiquinol-cytochrome c reductase binding protein pseudogene	0.923801094	4.887351913	9.281878502	0.00231432	0.414530992	13.65111397	10.92444422	10.33339067	18.86640974	19.39978607	18.02243774
ENSMUSG00000011305	Plin5	chr17	56111601	56112541	2087	perilipin 5	-0.639752772	6.20328343	9.260636794	0.002341316	0.417640671	46.81946355	48.98804957	64.56251841	36.82905793	20.54619849	29.64642673
ENSMUSG00000062488	I830012O16Rik	chr19	34607970	34607998	2000	.	-1.891176335	3.609035076	9.252457046	0.002351797	0.417790908	4.88550924	14.22153495	6.20769007	2.226500209	1.64711612	1.626901037
ENSMUSG00000012848	Rps5	chr7	12922290	12922388	1734	ribosomal protein S5	-0.595753755	7.469273238	9.151841547	0.002484679	0.439595458	96.95975295	152.9887906	144.4919255	89.66090677	56.14844314	74.77306862
ENSMUSG00000045962	Wnk1	chr6	119923969	119926687	15780	WNK lysine deficient protein kinase 1	0.652598751	5.775938971	9.133758092	0.002509357	0.442114746	28.59666931	22.67109164	25.45637631	33.66028723	32.79989553	35.68780258
ENSMUSG00000055322	Tns1	chr1	73910231	73914674	16010	tensin 1	-0.480699881	7.229828533	9.126510686	0.002519318	0.442114746	91.11369917	127.6404615	103.4480948	73.39407335	52.95093535	68.70244669
ENSMUSG00000079333	Gm11096	chr17	81441763	81441780	45	.	-0.689335919	5.684192573	9.114318802	0.002536164	0.443276439	30.7720763	42.54029072	37.46143603	16.14212652	16.4441593	25.35051765
ENSMUSG00000025241	Fyco1	chr9	123789510	123792749	8653	FYVE and coiled-coil domain containing 1	0.533801478	6.449442944	9.070453759	0.002597726	0.450830064	48.65118956	38.77787959	43.9236131	54.24348601	46.79465153	59.92992434
ENSMUSG00000074129	Rpl13a	chr7	45125558	45126032	3034	ribosomal protein L13A	-0.500668168	6.975651652	9.068420641	0.002600616	0.450830064	72.84541307	105.3475918	92.09938277	61.79150185	44.1503811	55.36046322
ENSMUSG00000031799	Tpm4	chr8	72134975	72135049	2203	tropomyosin 4	0.572769079	6.11974727	9.061425765	0.002610583	0.450830064	33.33670686	32.61020994	36.03085336	43.50281124	38.120648	46.75870774
ENSMUSG00000053964	Lgals4	chr7	28833854	28834226	2315	lectin, galactose binding, soluble 4	-1.473136753	4.117964112	9.023023988	0.002666	0.458573109	9.358843369	8.563847056	19.76389989	3.446580986	3.826015845	3.965123065
ENSMUSG00000029019	Nppb	chr4	147985788	147986101	781	natriuretic peptide type B	-0.650554814	9.66545507	9.014566605	0.002678364	0.4588789	418.2513459	742.5252938	719.0667555	355.0080913	277.9615666	374.1065362
ENSMUSG00000059089	Fcgr4	chr1	171018920	171019019	1256	Fc receptor, IgG, low affinity IV	-3.251471999	3.269464425	8.930043674	0.002805176	0.47871329	1.689159319	14.8816162	3.798545903	0.996843732	0.171935749	0.309234636
ENSMUSG00000035105	Egln3	chr12	54178981	54180655	2662	egl-9 family hypoxia-inducible factor 3	-0.924040855	5.564732996	8.898217984	0.002854491	0.485218687	43.93586326	23.87576084	38.79900952	16.20728906	12.74177549	18.66542526
ENSMUSG00000021775	Nr1d2	chr14	18204054	18206881	5001	nuclear receptor subfamily 1, group D, member 2	0.697836012	5.548947739	8.829296765	0.002964326	0.498753017	22.17049045	18.69871208	22.80926134	30.69166218	27.37186532	29.46199454
ENSMUSG00000017404	Rpl19	chr11	98026710	98026762	1022	ribosomal protein L19	-0.526984581	7.811225433	8.827889589	0.002966613	0.498753017	127.5157392	184.8015015	180.8362633	115.0461822	71.51291843	103.2089868
ENSMUSG00000003380	Rabac1	chr7	24969750	24970009	875	Rab acceptor 1 (prenylated)	-0.520245227	7.500353023	8.826648482	0.002968631	0.498753017	104.6285722	148.7971859	141.471089	96.20781112	58.28666053	78.54030239
ENSMUSG00000005547	Cyp2a5	chr7	26835305	26835543	2073	cytochrome P450, family 2, subfamily a, polypeptide 5	-4.831890816	2.888113066	8.755493968	0.003086708	0.515077078	3.327212203	10.53860037	0.017309809	0	0.052102998	0.023427431
ENSMUSG00000066705	Fxyd6	chr9	45370185	45370488	1791	FXYD domain-containing ion transport regulator 6	0.823832905	5.099961151	8.749338492	0.003097144	0.515077078	12.46573892	16.02825194	14.54452797	25.97535691	19.32686867	19.35947734
ENSMUSG00000037353	Letmd1	chr15	100469034	100469245	2579	LETM1 domain containing 1	-1.629469325	3.661772828	8.746809308	0.003101442	0.515077078	11.60736434	8.857390449	5.134612525	2.122564504	2.303639149	2.335260863
ENSMUSG00000059447	Hadhb	chr5	30155248	30155339	6595	hydroxyacyl-Coenzyme A dehydrogenase/3-ketoacyl-Coenzyme A thiolase/enoyl-Coenzyme A hydratase (trifunctional protein), beta subunit	0.555885739	7.587541208	8.715616797	0.003154957	0.520295599	108.6959681	81.19279126	101.3716814	147.1763769	93.01392323	125.1617754
ENSMUSG00000060550	H2-Q7	chr17	35439155	35439284	4265	histocompatibility 2, Q region locus 7	-2.64752896	2.923771625	8.714510745	0.003156871	0.520295599	1.72128146	7.588138343	3.812223609	0.576572088	0.607941594	0.296132395
ENSMUSG00000030630	Fah	chr7	84585159	84585344	2103	fumarylacetoacetate hydrolase	-1.139339315	4.393181502	8.70742292	0.003169169	0.520343952	15.70505712	15.90566035	13.13850665	7.212745576	4.160166862	5.611693723
ENSMUSG00000021236	Entpd5	chr12	84373857	84377380	6039	ectonucleoside triphosphate diphosphohydrolase 5	0.66849554	5.638661981	8.667417299	0.0032395	0.529884386	26.06487841	20.05395813	22.7825796	34.13799186	27.8026084	30.83438583
ENSMUSG00000024679	Ms4a6d	chr19	11586604	11587181	1735	membrane-spanning 4-domains, subfamily A, member 6D	-2.027185922	3.641355206	8.656172794	0.003259552	0.529978824	3.771174673	15.95302436	6.865772021	1.684183563	1.400568209	2.12714597
ENSMUSG00000027514	Zbp1	chr2	173206612	173207226	3529	Z-DNA binding protein 1	-3.337052498	2.670072576	8.653391904	0.003264531	0.529978824	1.491203485	6.08844762	2.217087349	0.289232154	0.137755604	0.082586672
ENSMUSG00000035885	Cox8a	chr19	7215158	7215484	545	cytochrome c oxidase subunit VIIIa	-0.386960515	8.128793855	8.629903982	0.00330689	0.534852446	194.1148787	214.4313779	183.0533174	146.6206203	100.0460587	136.8664852
ENSMUSG00000008540	Mgst1	chr6	138140316	138140606	2013	microsomal glutathione S-transferase 1	-1.173140847	4.314124483	8.610675169	0.003341984	0.538519092	15.98956199	17.29163686	8.894920996	6.590299667	3.648555134	5.379957175
ENSMUSG00000025479	Cyp2e1	chr7	140763739	140764027	1827	cytochrome P450, family 2, subfamily e, polypeptide 1	-2.022875687	4.356054904	8.60090138	0.003359967	0.539411534	29.44957562	14.85983489	5.2633181	3.985860151	2.305472162	3.987020691
ENSMUSG00000091479	Gm17035	chr15	66929607	66929696	419	.	-0.877296419	4.991522981	8.58244891	0.003394186	0.540312794	21.90678765	21.95339942	24.53203762	12.37563033	7.718687018	11.22162795
ENSMUSG00000034957	Cebpa	chr7	35119293	35121926	2634	CCAAT/enhancer binding protein (C/EBP), alpha	-1.638524668	3.907017599	8.578775221	0.003401041	0.540312794	10.29069032	16.8289516	5.02743845	3.821885837	2.091515192	2.581551765
ENSMUSG00000092511	Gm20547	chr17	34856412	34856582	3902	.	-2.349113795	3.487448824	8.577739422	0.003402976	0.540312794	3.581402936	15.47453716	4.681879661	1.688450718	0.955194935	0.983471914
ENSMUSG00000001131	Timp1	chrX	20870166	20870324	888	tissue inhibitor of metalloproteinase 1	-1.977780966	4.087242	8.557973305	0.003440122	0.543992433	4.975799739	24.51149961	10.09576571	4.385065865	1.762534831	2.022243206
ENSMUSG00000092741	Mir3074-1	chr13	63301180	63301296	117	microRNA 3074-1	-0.852234124	5.465952182	8.552093545	0.003451251	0.543992433	26.24101845	28.95086145	42.59386441	12.97868011	19.23130494	13.17654025
ENSMUSG00000073402	Gm8909	chr17	36164443	36164676	1544	predicted gene 8909	-1.997431048	3.313678142	8.535570876	0.003482721	0.546963822	3.521610188	10.71219169	4.85644884	1.501896885	1.084113322	1.195056765
ENSMUSG00000103888	AC123072.1	chr1	33908272	33908452	23154	.	0.554325837	6.283623775	8.489300312	0.003572412	0.559024393	37.62494327	39.06272639	38.90685478	42.47024509	50.68932268	50.29029596
ENSMUSG00000068220	Lgals1	chr15	78926725	78926804	800	lectin, galactose binding, soluble 1	0.468002713	7.193208843	8.47401329	0.003602557	0.56171386	81.89799863	67.49340863	79.51006621	103.2461294	70.2872698	95.23587102
ENSMUSG00000030255	Sspn	chr6	145931641	145931737	4996	sarcospan	0.497785448	6.571832393	8.451107409	0.003648212	0.565234114	53.8218825	42.83103698	48.81812862	62.70781668	48.8407374	62.36673778
ENSMUSG00000037493	Cib2	chr9	54544794	54545484	1433	calcium and integrin binding family member 2	-2.630692601	3.003538627	8.449611298	0.003651215	0.565234114	7.218240701	5.921027628	1.276797549	0.647261	0.226070331	0.813196521
ENSMUSG00000037321	Tap1	chr17	34187553	34188405	5476	transporter 1, ATP-binding cassette, sub-family B (MDR/TAP)	-1.973484396	3.291520303	8.42352993	0.00370396	0.571358888	3.448655301	10.09483285	5.047182399	1.559098946	1.272589808	0.913751085
ENSMUSG00000027499	Pkia	chr3	7366669	7366752	3721	protein kinase inhibitor, alpha	0.607495739	6.042067881	8.416038634	0.003719253	0.57168342	36.96142225	23.2757175	34.72379213	43.09193151	34.17209153	45.36405434
ENSMUSG00000036896	C1qc	chr4	136889804	136890599	1931	complement component 1, q subcomponent, C chain	-1.007036435	5.260272702	8.377638415	0.003798657	0.580197432	18.20223263	42.81496572	25.69899108	13.13949882	9.033101111	14.00817295
ENSMUSG00000025810	Nrp1	chr8	128359073	128359632	5907	neuropilin 1	0.591988483	5.920275925	8.376320028	0.003801414	0.580197432	28.63136483	28.36710951	30.49844696	39.43318229	32.9873271	39.23759243
ENSMUSG00000100220	Gm29331	chr15	98589990	98590099	605	.	-0.481873152	6.577403332	8.352728361	0.003851086	0.584867078	59.85575072	67.64755745	74.23000033	42.34977458	36.10969917	43.53721327
ENSMUSG00000031502	Col4a1	chr8	11198423	11199882	6818	collagen, type IV, alpha 1	0.480805566	6.926437679	8.349000888	0.003858995	0.584867078	56.75477157	75.82836612	56.39633599	82.39077253	57.65187963	83.28946837
ENSMUSG00000028989	Angptl7	chr4	148495183	148496324	2157	angiopoietin-like 7	1.316544006	3.915544329	8.300243092	0.003963977	0.598684866	3.05421413	5.225570969	4.674723143	12.000003	6.960410072	8.826083839
ENSMUSG00000035385	Ccl2	chr11	82035571	82035737	1138	chemokine (C-C motif) ligand 2	-2.416118924	2.979005165	8.239451372	0.004098952	0.616920746	2.640887145	6.056836976	5.043096451	0.896391134	0.616681755	0.38393014
ENSMUSG00000036585	Fgf1	chr18	38838673	38842121	4648	fibroblast growth factor 1	0.616923219	5.778405628	8.196903587	0.004196194	0.629371072	28.50669813	20.46095378	29.07411139	38.41263619	28.68316561	34.25964235
ENSMUSG00000076281	Gm24270	chr9	56223715	56223771	57	.	0.775590531	13.79262489	8.184785128	0.004224318	0.631404469	7711.356314	5972.920363	6041.194798	7552.601811	11281.26032	9286.26613
ENSMUSG00000041737	Tmem45b	chr9	31426199	31426956	1572	transmembrane protein 45b	-3.346848945	2.708304718	8.173733388	0.004250134	0.633080054	3.318317509	6.304472277	0.730335265	0.206522757	0.034348893	0.308890605
ENSMUSG00000005397	Nid1	chr13	13437602	13437926	6046	nidogen 1	0.6613755	5.582490981	8.151325838	0.004302969	0.638755119	18.97556243	27.21592283	20.14396261	28.15061935	25.17029755	35.56353006
ENSMUSG00000098731	Mir7027	chr5	114404468	114404539	72	microRNA 7027	-2.626119298	2.865311839	8.139497428	0.004331129	0.640740964	5.453612837	2.271712762	4.426094325	0.635734435	0.74014807	0
ENSMUSG00000058809	Gm12141	chr11	41498737	41500458	1722	.	1.616008311	4.177064275	8.126565009	0.004362131	0.643132465	5.802134816	3.753665835	4.396410066	6.895301867	7.431980129	22.87014924
ENSMUSG00000029322	Plac8	chr5	100553725	100553988	1592	placenta-specific 8	-3.053124061	2.842691293	8.117974577	0.00438285	0.643384225	1.610559863	8.05752131	2.54661729	0.436992596	0.101752936	0.396516257
ENSMUSG00000062901	Klhl24	chr16	20097554	20097671	6683	kelch-like 24	0.588238782	5.893290505	8.113564537	0.004393525	0.643384225	29.13253326	31.8073774	24.9918052	42.15935108	31.67964407	35.53996681
ENSMUSG00000081051	Gm15427	chr1	95498621	95499151	531	predicted pseudogene 15427	-0.762471299	5.714130157	8.07186739	0.004495776	0.652081026	25.52650737	49.06472552	40.89422739	24.16388347	13.30457894	19.91032197
ENSMUSG00000065432	Mir208a	chr14	54949060	54949142	83	microRNA 208a	-1.715199662	5.923729284	8.071155432	0.004497543	0.652081026	52.66054724	24.48040943	84.62270817	6.077318465	21.86961322	12.14712304
ENSMUSG00000030096	Slc6a6	chr6	91684067	91684308	6169	solute carrier family 6 (neurotransmitter transporter, taurine), member 6	-0.628359005	5.762851157	8.070953447	0.004498044	0.652081026	36.82892612	37.54806145	41.21289223	21.67741082	19.26544248	22.14438249
ENSMUSG00000063684	Gm13910	chr2	108948806	108950233	1428	hydroxyacyl-Coenzyme A dehydrogenase/3-ketoacyl-Coenzyme A thiolase/enoyl-Coenzyme A hydratase (trifunctional protein), beta subunit pseudogene	0.570378875	7.288780415	8.051097499	0.00454761	0.656368069	89.55314839	63.75770915	81.2221519	120.6494052	75.05329329	101.597211
ENSMUSG00000019929	Dcn	chr10	97479500	97479789	2084	decorin	0.383322008	8.786252874	8.041365821	0.004572105	0.656368069	234.1795593	263.4430656	225.854878	318.9173226	206.379551	276.8728419
ENSMUSG00000017466	Timp2	chr11	118301069	118303896	3896	tissue inhibitor of metalloproteinase 2	0.505209245	6.363897785	8.040993931	0.004573044	0.656368069	42.13492408	43.15881167	39.82500559	59.66311389	36.99106973	53.68797722
ENSMUSG00000051855	Mest	chr6	30723547	30723646	3935	mesoderm specific transcript	1.524757922	3.569111192	7.966105253	0.004766138	0.681825134	3.101834673	2.468987005	2.827532593	7.039111382	6.465577006	7.567262625
ENSMUSG00000030579	Tyrobp	chr7	30413788	30413899	564	TYRO protein tyrosine kinase binding protein	-1.106369061	4.985412651	7.946932058	0.004816896	0.686819721	14.64056418	37.21749028	19.76118377	11.08878381	7.26786105	9.459706437
ENSMUSG00000026478	Lamc1	chr1	153218922	153221729	8272	laminin, gamma 1	0.616354148	5.72888339	7.897640051	0.004949934	0.703474836	21.89018682	28.74099702	24.6829793	34.3815295	27.25378538	36.14330723
ENSMUSG00000016256	Ctsz	chr2	174427493	174427982	1441	cathepsin Z	-0.772220872	5.5921251	7.864591552	0.005041221	0.714107117	27.60844224	48.78448018	29.22831991	19.88940589	14.05100792	18.12802273
ENSMUSG00000099143	Gm27483	chr7	142576853	142576923	71	.	-0.970726937	4.632267316	7.84775312	0.005088391	0.718441006	16.58807238	23.49329615	12.46546627	9.668461195	6.75385114	6.073561519
ENSMUSG00000030401	Rtn2	chr7	19282662	19282865	2034	reticulon 2 (Z-band associated protein)	0.731495174	5.26048096	7.828926344	0.005141663	0.723605631	19.47638048	15.30408793	15.82446533	29.78361157	16.08976429	25.38062268
ENSMUSG00000029467	Atp2a2	chr5	122442702	122442712	5293	ATPase, Ca++ transporting, cardiac muscle, slow twitch 2	0.448819837	11.43295344	7.822893116	0.005158855	0.723675482	1540.557949	1299.076583	1577.677634	1913.965218	1310.293048	1927.16608
ENSMUSG00000045128	Rpl18a	chr8	70894722	70895507	1291	ribosomal protein L18A	-0.555035137	7.370082925	7.813523186	0.005185671	0.725090588	88.12734428	142.1406455	133.4599902	82.90331308	53.48715547	72.73230947
ENSMUSG00000034855	Cxcl10	chr5	92346638	92347385	1520	chemokine (C-X-C motif) ligand 10	-3.032607561	2.669508895	7.780071305	0.005282571	0.736264733	2.123040603	5.734991889	1.746640481	0.488190546	0.106569643	0.09583529
ENSMUSG00000026414	Tnnt2	chr1	135836354	135836446	7752	troponin T2, cardiac	-0.308339988	10.42387271	7.769357632	0.005313994	0.738270506	930.0332177	902.2897338	1036.966783	710.369641	548.050672	706.9114844
ENSMUSG00000027244	Atg13	chr2	91674618	91676463	4368	autophagy related 13	-0.836705895	4.975754503	7.755742754	0.005354202	0.741479966	19.11545321	25.86403995	21.98076268	12.10936591	8.421831315	11.00998106
ENSMUSG00000028452	Vcp	chr4	42979963	42980634	4851	valosin containing protein	0.457706809	6.604714033	7.726005365	0.005443104	0.749742364	52.11180089	49.25150053	50.06986264	66.81042188	46.14667622	63.06890429
ENSMUSG00000021868	Ppif	chr14	25694154	25694423	3641	peptidylprolyl isomerase F (cyclophilin F)	0.53967101	6.177753595	7.715806096	0.005473941	0.749742364	38.38060313	28.51342581	40.85880015	51.81148365	36.19856515	44.65285097
ENSMUSG00000000753	Serpinf1	chr11	75409769	75410393	2359	serine (or cysteine) peptidase inhibitor, clade F, member 1	0.961591736	4.548176553	7.713203393	0.005481839	0.749742364	7.141305736	11.36953734	7.727743971	17.69820015	10.25669597	15.56478817
ENSMUSG00000040118	Cacna2d1	chr5	15934691	15935108	7514	calcium channel, voltage-dependent, alpha2/delta subunit 1	0.717420009	5.292152028	7.706132039	0.005503355	0.749742364	21.99676256	14.8600546	15.21055602	24.75743612	20.92929945	26.90308927
ENSMUSG00000053093	Myh7	chr14	54970688	54970810	8586	myosin, heavy polypeptide 7, cardiac muscle, beta	-0.806928867	8.597875689	7.702358628	0.005514871	0.749742364	175.3219069	423.2646117	329.7105522	164.902716	129.9835163	148.617299
ENSMUSG00000033278	Ptprm	chr17	66666848	66667681	5569	protein tyrosine phosphatase, receptor type, M	0.781575598	5.066617974	7.69679769	0.005531888	0.749742364	13.21486652	13.81462382	15.66217579	21.55459313	17.9941025	22.73278466
ENSMUSG00000097652	Mhrt	chr14	54968678	54968847	1214	myosin heavy chain associated RNA transcript	-0.640965732	9.572445453	7.695801969	0.005534941	0.749742364	430.9167071	570.4179129	749.8633553	390.0997301	225.8621231	339.0397008
ENSMUSG00000093172	Mir3112	chrX	134075316	134075397	82	microRNA 3112	3.937199193	2.274376671	7.680526033	0.005581989	0.752777928	0	0	0	0.559139925	2.603894416	1.75621056
ENSMUSG00000032047	Acat1	chr9	53580522	53582665	3758	acetyl-Coenzyme A acetyltransferase 1	0.471114219	7.489232254	7.677265432	0.005592084	0.752777928	102.7439638	80.40727019	98.22747627	128.5712433	86.31418164	117.0053288
ENSMUSG00000031880	Rrad	chr8	104628066	104628728	1575	Ras-related associated with diabetes	-0.55289578	6.921402138	7.663424004	0.005635146	0.756226137	78.33724198	75.63592686	109.1595186	57.27458992	39.87172018	54.7237142
ENSMUSG00000041481	Serpina3g	chr12	104236245	104236318	2105	serine (or cysteine) peptidase inhibitor, clade A, member 3G	-2.476783136	3.024741708	7.645812644	0.005690426	0.759443128	1.701340757	9.024071521	3.886668458	0.991637046	0.564424407	0.36914334
ENSMUSG00000092885	Gm22123	chr11	6472225	6472277	53	.	0.930946362	4.617279415	7.644629505	0.005694159	0.759443128	9.829968818	12.28407642	5.98342381	17.18837546	14.00798755	14.39659027
ENSMUSG00000098259	Gm27616	chr1	162674158	162674220	63	.	-1.170418685	4.172645396	7.62942764	0.005742352	0.763521479	13.13222397	11.9193929	12.34081161	5.075942127	4.221156963	4.55517114
ENSMUSG00000048332	Lhfp	chr3	53041528	53041774	2108	lipoma HMGIC fusion partner	0.619664154	5.665405192	7.617341519	0.005780965	0.766304881	22.127917	23.87269588	25.73808478	35.49411757	26.69516506	31.17128017
ENSMUSG00000057863	Rpl36	chr17	56613395	56613448	404	ribosomal protein L36	-0.385185141	8.449509	7.60934552	0.005806656	0.767363698	211.4535515	247.7288744	282.5948905	184.7177416	128.8734855	167.2403903
ENSMUSG00000032496	Ltf	chr9	111019292	111019368	2742	lactotransferrin	-3.706417016	2.459619058	7.538456889	0.006039575	0.795718548	2.870508576	3.808825006	0.444993969	0.033837852	0.039395413	0.070854527
ENSMUSG00000022261	Sdc2	chr15	32920723	32921305	3322	syndecan 2	0.831119202	4.880230392	7.528121281	0.006074322	0.796068325	11.86074631	12.71584895	11.59232094	19.30084387	14.99139513	20.36827252
ENSMUSG00000084796	Mir142hg	chr11	87755577	87755613	269	Mir142 host gene (non-protein coding)	-2.123028861	3.469691108	7.526746158	0.00607896	0.796068325	4.423485968	14.61805094	3.723019259	0.859418773	1.801026971	1.439659027
ENSMUSG00000028517	Ppap2b	chr4	105157347	105157963	3159	.	0.583212131	5.806097624	7.491687172	0.006198445	0.803993449	26.79288653	26.74352282	27.26623508	38.31647887	26.02369984	38.16349289
ENSMUSG00000050821	Fam131a	chr16	20693282	20693472	2853	family with sequence similarity 131, member A	1.269443589	3.875724142	7.489083364	0.006207415	0.803993449	6.075706025	3.009900013	3.685654891	10.30941174	7.364395497	8.835819001
ENSMUSG00000027996	Sfrp2	chr3	83766321	83767043	2153	secreted frizzled-related protein 2	1.965050182	3.06237882	7.488365361	0.00620989	0.803993449	1.437530259	1.016259247	1.316686577	8.187220622	2.909737167	2.345962481
ENSMUSG00000024608	Rps14	chr18	60774510	60774686	1384	ribosomal protein S14	-0.403956911	7.493243017	7.487269204	0.006213672	0.803993449	105.4929542	143.7556238	131.0823431	92.4486392	64.48586822	86.02092618
ENSMUSG00000022708	Zbtb20	chr16	42875881	42875924	30730	zinc finger and BTB domain containing 20	0.757111591	5.111943153	7.478990731	0.006242305	0.805294533	16.70880385	14.23123704	13.68685562	20.93378685	20.54440157	22.51472872
ENSMUSG00000023175	Bsg	chr10	79704491	79704584	1814	basigin	-0.525286681	9.349924348	7.473518195	0.006261308	0.805349086	386.9026983	470.8983945	593.1798236	350.4297803	214.5752464	291.3703298
ENSMUSG00000028234	Rps20	chr4	3831334	3834683	4080	ribosomal protein S20	-0.60665871	5.743304426	7.444944074	0.00636149	0.813691942	27.70504811	43.87862464	41.90889149	24.49501445	16.23175006	22.15711441
ENSMUSG00000030189	Ybx3	chr6	131364858	131365405	1862	Y box protein 3	-0.525829034	6.402022408	7.444314705	0.006363714	0.813691942	46.20560222	70.58893187	63.34143015	41.32683317	27.14591376	37.16511075
ENSMUSG00000047419	Cmya5	chr13	93040713	93041560	11850	cardiomyopathy associated 5	0.437342423	6.671390462	7.405582098	0.00650218	0.828634315	55.16386729	52.81365086	51.89841366	61.23462096	56.58850754	65.2834833
ENSMUSG00000031849	Comp	chr8	70373548	70373647	2425	cartilage oligomeric matrix protein	2.014897726	3.010660209	7.400987246	0.006518809	0.828634315	1.002851312	0.929660524	1.494622765	6.465833241	3.563449901	2.723839626
ENSMUSG00000007892	Rplp1	chr9	61913284	61913521	495	ribosomal protein, large, P1	-0.422548124	9.842734364	7.361707466	0.006662749	0.844454743	535.1882922	724.9933116	729.302157	496.8341511	320.2632638	441.8026202
ENSMUSG00000024675	Ms4a4c	chr19	11404770	11404797	1751	membrane-spanning 4-domains, subfamily A, member 4C	-3.15414983	2.643307104	7.341126373	0.00673946	0.851686943	1.46439604	6.152555397	1.700767727	0.370845087	0.123358012	0.083199473
ENSMUSG00000073412	Lst1	chr17	35185095	35185310	415	leukocyte specific transcript 1	-1.657706398	3.440144159	7.334959695	0.00676262	0.852129384	4.572353284	9.089035387	7.076549314	2.231183353	1.688462785	1.40159112
ENSMUSG00000067274	Rplp0	chr5	115559467	115559539	1659	ribosomal protein, large, P0	-0.412059207	7.63201333	7.302773735	0.006884825	0.862943837	112.8255397	158.981849	148.9007455	102.0989502	72.38826475	92.61083686
ENSMUSG00000050299	Gm9843	chr16	76403209	76403712	504	predicted gene 9843	-0.673686699	5.45782606	7.298305009	0.006901969	0.862943837	22.51160186	38.61821726	32.13276311	21.59608758	11.34112033	16.35652211
ENSMUSG00000052160	Pld4	chr12	112760655	112760783	1978	phospholipase D family, member 4	-1.372585401	3.787189822	7.296691684	0.006908169	0.862943837	5.722144557	13.30702528	8.598715167	3.587932239	2.10225988	3.118109401
ENSMUSG00000022587	Ly6e	chr15	74955051	74955335	3784	lymphocyte antigen 6 complex, locus E	-0.773854916	5.209421277	7.286519139	0.006947396	0.865350035	19.29504712	35.97108612	23.82619912	16.16025176	10.94891165	11.82298581
ENSMUSG00000080374	Gm22953	chr2	121450670	121450770	101	.	-0.46792928	8.077212531	7.275112515	0.006991651	0.866907655	156.5567093	204.2047056	224.2024098	146.9606102	90.05134854	121.4712304
ENSMUSG00000079419	Ms4a6c	chr19	11469366	11469556	2050	membrane-spanning 4-domains, subfamily A, member 6C	-1.580799321	3.824175305	7.272016498	0.007003713	0.866907655	4.982083172	17.04438063	7.596701902	2.851041117	2.608020528	2.629606353
ENSMUSG00000088993	Gm22770	chr16	17483083	17483149	67	.	-3.963013593	2.355975756	7.267870086	0.0070199	0.866907655	1.301025285	1.463250279	3.167694958	0	0	0
ENSMUSG00000022186	Oxct1	chr15	4026383	4026849	3701	3-oxoacid CoA transferase 1	0.511272304	8.623180877	7.213162132	0.007237088	0.891189818	233.5653166	161.0418527	216.5378772	267.8712205	209.4095217	264.572346
ENSMUSG00000032216	Nedd4	chr9	72662346	72662613	10973	neural precursor cell expressed, developmentally down-regulated 4	0.485416102	6.255659288	7.198750556	0.007295436	0.894345957	37.05989611	41.05225505	38.39009208	49.7410347	39.81165688	48.45566413
ENSMUSG00000098661	Mir7052	chr7	44470347	44470411	65	microRNA 7052	-1.18042631	4.667803256	7.196649178	0.007303983	0.894345957	25.46855557	9.548077578	21.21395714	7.734768956	6.549188985	6.625703476
ENSMUSG00000068823	Csde1	chr3	103020546	103020669	4201	cold shock domain containing E1, RNA binding	0.365610324	7.448687908	7.189653625	0.007332513	0.89531021	96.08081016	89.38200372	99.80726837	106.9319843	90.84428045	113.1688655
ENSMUSG00000020368	Canx	chr11	50293961	50296335	4693	calnexin	0.436510285	6.568286802	7.168029629	0.007421424	0.90362097	46.9111912	52.01864094	49.75139141	57.93661621	49.44958585	62.82138025
ENSMUSG00000040850	Psme4	chr11	30771726	30772224	8382	proteasome (prosome, macropain) activator subunit 4	0.625372758	5.553351976	7.136444786	0.007553276	0.914114256	28.13026804	18.79318622	18.85602889	28.91473095	24.601646	32.4464248
ENSMUSG00000029661	Col1a2	chr6	4504814	4504865	12136	collagen, type I, alpha 2	0.729589457	5.229637911	7.135371004	0.0075578	0.914114256	11.81224192	25.07269367	12.61266497	27.50791524	17.56657929	24.53644792
ENSMUSG00000031808	Slc27a1	chr8	71568927	71569023	2795	solute carrier family 27 (fatty acid transporter), member 1	-0.45927975	6.441819729	7.13227238	0.007570872	0.914114256	56.51177352	62.32455337	63.04422941	44.66580099	30.28121527	36.78892629
ENSMUSG00000032484	Ngp	chr9	110419808	110420038	1159	neutrophilic granule protein	-3.935824343	2.346680034	7.122885628	0.007610611	0.915825641	2.898145979	1.80131155	1.114154778	0	0	0
ENSMUSG00000024924	Vldlr	chr19	27216484	27216948	10068	very low density lipoprotein receptor	0.553414031	5.878872976	7.118957969	0.007627303	0.915825641	27.35189556	29.09236268	29.80005335	41.8410364	28.94450138	36.36536666
ENSMUSG00000024978	Gpam	chr19	55069734	55071046	3832	glycerol-3-phosphate acyltransferase, mitochondrial	0.558699474	5.847700671	7.088766646	0.007756861	0.92880913	25.92003518	27.10124284	31.05823118	39.78573043	30.53241131	34.53040768
ENSMUSG00000037820	Tgm2	chr2	158116402	158117951	4608	transglutaminase 2, C polypeptide	-0.681747748	6.766141577	7.072096401	0.007829359	0.93490748	52.85341121	108.8703924	82.72936987	44.45520279	35.6493145	47.87163005
ENSMUSG00000026814	Eng	chr2	32646595	32647024	4048	endoglin	-0.61063942	6.667184902	7.054036769	0.007908682	0.941785022	58.81958126	68.21803622	95.74955849	51.63517038	31.05203577	40.81241339
ENSMUSG00000022816	Fstl1	chr16	37776873	37777152	4914	follistatin-like 1	0.552222686	5.868797295	7.038228986	0.007978789	0.946681856	21.95993034	33.44367922	30.26163765	37.50458062	30.1539185	38.68296436
ENSMUSG00000023913	Pla2g7	chr17	43568098	43568170	2905	phospholipase A2, group VII (platelet-activating factor acetylhydrolase, plasma)	-1.790017177	3.694076962	7.03493353	0.007993484	0.946681856	4.414352824	16.83459543	5.843412516	2.682948076	1.431649106	2.223767879
ENSMUSG00000098813	Gm27326	chr11	97780182	97780276	95	.	-2.704596939	2.706235008	7.014871585	0.008083543	0.95473912	4.147018095	3.109406843	2.617747917	0.48342306	0	0.506130127
ENSMUSG00000030483	Cyp2b10	chr7	25897620	25897855	2112	cytochrome P450, family 2, subfamily b, polypeptide 10	-4.232604704	2.76644393	6.97568661	0.008262452	0.970963302	1.151404298	10.09294135	0.424757961	0.065890128	0.076711986	0.045990054
ENSMUSG00000046805	Mpeg1	chr19	12460779	12460861	4335	macrophage expressed gene 1	-1.759650255	4.147503308	6.974981043	0.00826571	0.970963302	5.733392791	26.43569508	8.345882657	4.334752897	2.305281293	3.137633257
ENSMUSG00000024914	Drap1	chr19	5422805	5423025	1741	Dr1 associated protein 1 (negative cofactor 2 alpha)	-0.471542589	6.348744644	6.967140539	0.008302006	0.972591198	49.00877106	63.13535762	58.57023123	40.92056871	26.27100765	36.79002362
ENSMUSG00000045954	Sdpr	chr1	51289126	51289868	3055	.	0.494901423	6.218349091	6.953155442	0.008367152	0.976217285	43.80061695	32.93909169	36.08850382	45.98340392	40.66454875	47.92071838
ENSMUSG00000098728	Gm27336	chr6	128931793	128931848	56	.	-3.902876779	2.334989258	6.950837347	0.008378001	0.976217285	1.55210034	3.491263824	0.629834085	0	0	0
ENSMUSG00000025453	Nnt	chr13	119335448	119336406	7037	nicotinamide nucleotide transhydrogenase	0.354784375	7.36741442	6.919910921	0.008524122	0.9905807	84.35923368	91.71586773	94.79110372	111.4650762	79.06554464	102.6240318
ENSMUSG00000054986	Sec14l3	chr11	4064841	4065005	2784	SEC14-like lipid binding 3	-3.905863407	2.391609565	6.910016595	0.00857142	0.992172614	2.223655424	4.120568829	0	0	0.01940065	0.017446496
ENSMUSG00000084319	Tpt1-ps3	chr6	99877816	99878334	519	tumor protein, translationally-controlled, pseudogene 3	-0.439762641	8.984531896	6.907477537	0.0085836	0.992172614	290.8442024	387.7350605	419.1388379	266.4032923	171.2361028	248.7357041
ENSMUSG00000029752	Asns	chr6	7675169	7675524	2735	asparagine synthetase	-2.246828774	2.914158356	6.896749493	0.008635261	0.995489472	2.700007882	6.279425905	3.490330556	0.763299568	0.493702569	0.692599121
ENSMUSG00000098992	Gm27597	chr11	98029413	98029492	80	.	-0.676285175	8.412443555	6.888056392	0.008677357	0.997269214	194.4149388	296.4557109	292.5229418	179.3320506	81.3797372	158.362493
ENSMUSG00000094251	Gm25632	chr2	32225653	32225737	85	.	-2.119035555	2.990657575	6.873735098	0.008747164	0.997269214	2.571794167	4.242291507	6.679170765	0.539635043	1.256530445	0.564982467
ENSMUSG00000033065	Pfkm	chr15	98092589	98092665	2957	phosphofructokinase, muscle	0.353063589	8.55777391	6.870958929	0.008760763	0.997269214	208.4481775	189.6731166	225.1490773	258.2126318	180.9246668	237.2097415
ENSMUSG00000007888	Crlf1	chr8	70493158	70493400	1644	cytokine receptor-like factor 1	-2.270649796	3.028002027	6.868783217	0.008771435	0.997269214	1.58653904	8.831093477	3.950150916	0.902781544	0.59121858	0.738426932
ENSMUSG00000067235	H2-Q10	chr17	35470089	35470179	4348	histocompatibility 2, Q region locus 10	-1.964256851	3.098791295	6.866959395	0.008780392	0.997269214	2.807270929	8.434745687	3.78899728	1.152478796	1.155407047	0.692684873
ENSMUSG00000046480	Scn4b	chr9	45138437	45139102	4940	sodium channel, type IV, beta	0.665712904	6.114023888	6.865260671	0.008788743	0.997269214	32.87399408	21.43336393	43.34803455	52.35410098	35.40816838	43.95680225
ENSMUSG00000031698	Mylk3	chr8	85324303	85325520	4283	myosin light chain kinase 3	0.378570412	8.021195243	6.858478781	0.008822162	0.998447661	152.612331	144.4049958	127.0011034	180.7379345	128.9096405	158.332248
ENSMUSG00000038526	Car14	chr3	95897768	95898212	2543	carbonic anhydrase 14	-0.512229473	6.072957397	6.806621388	0.009082045	1	43.26113635	49.39850116	48.41775257	31.08501486	21.98187399	30.4442046
ENSMUSG00000030208	Emp1	chr6	135362931	135363102	3046	epithelial membrane protein 1	0.590891851	5.639565554	6.805797261	0.009086237	1	21.42784801	26.06989831	23.7059049	32.13724154	24.78998069	33.90191478
ENSMUSG00000024395	Lims2	chr18	31931507	31931550	1688	LIM and senescent cell antigen like domains 2	-0.550740656	7.00618029	6.803581782	0.009097519	1	82.07936663	78.15552704	119.1795997	59.2128849	43.82605595	58.39824694
ENSMUSG00000020674	Pxdn	chr12	29938036	29938324	9517	peroxidasin	1.09964311	4.078172534	6.793733298	0.009147841	1	5.4654544	5.645151318	5.469193859	10.51727042	9.077039692	10.83260983
ENSMUSG00000076497	Trbj2-7	chr6	41543810	41543856	47	T cell receptor beta joining 2-7	-3.973625722	2.360496227	6.790462584	0.009164616	1	1.843119153	4.145875791	0	0	0	0
ENSMUSG00000025980	Hspd1	chr1	55077835	55078440	2642	heat shock protein 1 (chaperonin)	0.443729291	7.3466302	6.788402325	0.009175199	1	96.83802425	72.58341452	87.73424379	108.7959783	81.44485189	106.8836524
ENSMUSG00000024538	Ppic	chr18	53406341	53407065	1286	peptidylprolyl isomerase C	0.795658359	4.855715488	6.782826904	0.009203901	1	12.75146305	11.33914746	11.91105812	18.60671693	15.40738691	19.06541456
ENSMUSG00000025290	Rps24	chr14	24490681	24490758	840	ribosomal protein S24	-0.36520712	8.701920817	6.760478468	0.009319877	1	238.6894093	315.5006547	327.0748625	215.3779066	155.7963283	207.2954933
ENSMUSG00000031740	Mmp2	chr8	92827328	92827777	3038	matrix metallopeptidase 2	0.541372957	5.957320101	6.758687069	0.009329238	1	24.59918159	40.17365919	27.08783968	45.09530647	29.46003643	38.62777132
ENSMUSG00000098413	Mir6990	chr19	6914196	6914286	91	microRNA 6990	-1.119209189	4.122371891	6.741446959	0.009419819	1	11.53952861	8.291751581	15.60893168	4.035531629	5.872914035	3.69695049
ENSMUSG00000024304	Cdh2	chr18	16588877	16590353	8066	cadherin 2	0.670818751	5.285539208	6.724777313	0.00950826	1	17.36603454	17.38317872	18.09490607	27.67143078	20.04638796	23.59857596
ENSMUSG00000030934	Oat	chr7	132557475	132558330	2155	ornithine aminotransferase	0.393974955	7.027081395	6.701310281	0.009634209	1	73.34861937	66.04172456	70.1525914	87.78030001	61.14804001	84.33123267
ENSMUSG00000031503	Col4a2	chr8	11312805	11313114	6619	collagen, type IV, alpha 2	0.436328864	6.522090439	6.688238346	0.009705106	1	43.58670539	54.54018593	45.87351844	63.72421433	43.20016204	57.95388732
ENSMUSG00000092889	Gm22121	chr11	44469013	44469066	54	.	-2.757810942	2.646751581	6.683813701	0.009729225	1	4.02135088	1.809109436	3.263685714	0.843792977	0	0
ENSMUSG00000041828	Abca8a	chr11	110025634	110026407	6272	ATP-binding cassette, sub-family A (ABC1), member 8a	0.685929786	5.218668818	6.67910391	0.009754965	1	14.56866254	16.24776191	19.06912304	21.18091202	21.80009212	25.06493872
ENSMUSG00000039264	Gimap3	chr6	48765089	48765966	906	GTPase, IMAP family member 3	-2.269972619	3.092986678	6.663263413	0.009842052	1	2.438525892	10.16585199	2.889459348	1.074510351	0.655279934	0.696417197
ENSMUSG00000042622	Maff	chr15	79347541	79347754	2119	v-maf musculoaponeurotic fibrosarcoma oncogene family, protein F (avian)	-1.30410204	3.785669142	6.656277577	0.00988071	1	5.967532957	11.95263813	9.3307543	3.787118008	2.47216438	2.864887509
ENSMUSG00000043631	Ecm2	chr13	49504810	49505005	3596	extracellular matrix protein 2, female organ and adipocyte specific	1.09301354	4.066413818	6.651690952	0.009906177	1	5.447885137	5.237381038	5.77881966	12.42465806	8.29163376	9.361085645
ENSMUSG00000033220	Rac2	chr15	78559169	78561485	3036	RAS-related C3 botulinum substrate 2	-1.954779853	3.073061035	6.631381332	0.010019753	1	3.3500223	7.655604687	3.569958493	1.130799281	0.800588216	0.991928388
ENSMUSG00000092085	Gm17224	chr1	172213021	172213401	500	predicted gene 17224	1.253900775	3.762486848	6.628957631	0.010033396	1	5.562467385	2.515661158	3.511230739	7.595821011	5.284450393	10.95908107
ENSMUSG00000038880	Mrps34	chr17	24895116	24895488	2064	mitochondrial ribosomal protein S34	-0.62770045	5.49766791	6.628895354	0.010033747	1	28.38314241	29.05526123	37.46521543	20.51867523	12.95169517	18.32950866
ENSMUSG00000045613	Chrm2	chr6	36388084	36388366	6053	cholinergic receptor, muscarinic 2, cardiac	0.62818245	5.435376942	6.604989015	0.010169343	1	20.86798137	21.06493877	18.27049431	26.86854826	21.20535224	30.77110653
ENSMUSG00000092781	Mir3057	chr10	81271597	81271687	91	microRNA 3057	-0.965744363	4.426904858	6.597348494	0.010213075	1	17.79010661	13.33890472	13.26759193	8.071063258	4.111039825	6.865765196
ENSMUSG00000021957	Tkt	chr14	30548359	30548614	6533	transketolase	-1.302429182	3.778947098	6.59704915	0.010214792	1	10.41895455	11.35008052	5.28563242	3.373751381	2.712290388	2.981938377
ENSMUSG00000028581	Laptm5	chr4	130913125	130913434	3788	lysosomal-associated protein transmembrane 5	-1.262667394	4.131663227	6.567584458	0.010385281	1	7.133148394	20.15055386	9.531788365	5.364732863	3.536458343	3.821422714
ENSMUSG00000004891	Nes	chr3	87971078	87971988	6416	nestin	0.970775956	4.322908944	6.552381269	0.010474388	1	7.272522512	7.086171992	7.317735711	12.38141604	9.708200549	14.15176747
ENSMUSG00000062908	Acadm	chr3	153922357	153923002	2932	acyl-Coenzyme A dehydrogenase, medium chain	0.473489775	8.543792461	6.54395041	0.01052414	1	228.8810878	168.7525521	189.0868006	270.5718701	183.1668377	242.3626458
ENSMUSG00000037815	Ctnna1	chr18	35118888	35118981	3698	catenin (cadherin associated protein), alpha 1	0.407116505	7.65429541	6.527030979	0.010624716	1	121.4515369	98.91819783	103.5476863	133.1032666	97.80759608	134.1667637
ENSMUSG00000004980	Hnrnpa2b1	chr6	51460434	51463254	4086	heterogeneous nuclear ribonucleoprotein A2/B1	0.38456557	7.347746429	6.524315495	0.010640949	1	96.54390711	79.04248632	87.91109198	104.2632472	84.60904781	102.514942
ENSMUSG00000076496	Trbj2-5	chr6	41543453	41543501	49	T cell receptor beta joining 2-5	-4.115689564	2.419225574	6.515470806	0.010694001	1	0	5.306721012	1.436021714	0	0	0
ENSMUSG00000019966	Kitl	chr10	100015630	100016035	5765	kit ligand	0.805165059	4.773780485	6.513225591	0.010707511	1	12.97279704	9.496830982	11.12630421	15.82367926	15.42398748	18.63148737
ENSMUSG00000060803	Gstp1	chr19	4035407	4035661	757	glutathione S-transferase, pi 1	0.425277037	6.601639681	6.475847028	0.010935019	1	51.0043105	48.61285492	53.37719235	68.87821959	45.04943452	59.99845469
ENSMUSG00000001833	7-Sep	chr9	25252439	25252699	2538	septin 7	0.4510513	6.311896051	6.47499688	0.010940251	1	43.31148529	38.78410468	40.82113715	50.26533587	39.58145135	52.32018021
ENSMUSG00000065599	Mir23b	chr13	63300472	63300568	97	microRNA 23b	-0.890370531	4.593707827	6.474942923	0.010940583	1	13.99265969	20.3063304	15.75227901	8.997588377	7.718687018	5.949611284
ENSMUSG00000046434	Hnrnpa1	chr15	103240432	103240528	1918	heterogeneous nuclear ribonucleoprotein A1	0.456749995	6.276601997	6.474487433	0.010943387	1	33.63140191	41.41122832	44.54361258	47.9805574	41.81123061	49.06956634
ENSMUSG00000024222	Fkbp5	chr17	28399095	28401151	6363	FK506 binding protein 5	-1.7222098	3.852077149	6.463071371	0.011013911	1	4.40680406	19.89811913	6.758147446	2.632543928	1.859325455	3.153212957
ENSMUSG00000025745	Hadha	chr5	30118301	30119960	5341	hydroxyacyl-Coenzyme A dehydrogenase/3-ketoacyl-Coenzyme A thiolase/enoyl-Coenzyme A hydratase (trifunctional protein), alpha subunit	0.427765632	8.268377965	6.456492816	0.011054763	1	175.0514664	146.2402971	172.6344337	225.8836327	140.5286526	200.7572443
ENSMUSG00000037656	Slc20a2	chr8	22476700	22476925	3649	solute carrier family 20, member 2	0.502227027	6.007928172	6.448725871	0.011103194	1	30.66142328	33.63043573	32.42851776	48.07423795	31.27865745	36.59445615
ENSMUSG00000063696	Gm8730	chr8	102864779	102865853	1075	ribosomal protein, large, P0 pseudogene	-0.429538815	7.294548811	6.430636746	0.011216836	1	86.49641707	125.2393557	121.1142849	81.04255131	54.38231067	73.42461733
ENSMUSG00000002997	Prkar2b	chr12	31958476	31960522	3652	protein kinase, cAMP dependent regulatory, type II beta	-1.826831855	3.146934839	6.426968088	0.011240029	1	7.725661231	5.810808663	2.034331336	1.194199204	0.87265747	1.396603251
ENSMUSG00000031382	Asb11	chrX	164436994	164437225	2847	ankyrin repeat and SOCS box-containing 11	-0.588002566	5.939808701	6.408156055	0.011359732	1	29.83678562	52.47560762	48.38001527	27.24550638	18.83869152	27.22866344
ENSMUSG00000000787	Ddx3x	chrX	13280970	13281157	5277	DEAD/H (Asp-Glu-Ala-Asp/His) box polypeptide 3, X-linked	0.461602015	6.232118043	6.404461936	0.011383392	1	35.03253381	41.62528418	38.9205961	46.86584146	39.7092665	48.09137609
ENSMUSG00000049422	Chchd10	chr10	75935573	75936004	939	coiled-coil-helix-coiled-coil-helix domain containing 10	-0.387405756	9.455446299	6.387572958	0.011492205	1	468.418929	492.7417482	536.5603475	412.9379205	247.564569	314.5846418
ENSMUSG00000000682	Cd52	chr4	134082448	134082719	1187	CD52 antigen	-1.835103818	3.215556459	6.383968832	0.011515564	1	3.872411958	9.938934555	3.021931217	1.757902035	0.95509006	1.022485104
ENSMUSG00000061983	Rps12	chr10	23785211	23785273	476	ribosomal protein S12	-0.44431088	8.75170662	6.34972999	0.011739916	1	233.6935983	354.6157909	346.662265	225.2325803	151.6713908	204.030922
ENSMUSG00000101628	Gm28177	chr1	52077261	52077300	3532	.	-0.98377749	4.330793781	6.320248084	0.011936693	1	11.50632212	19.01963057	10.64924113	6.620419282	5.046749791	5.762405382
ENSMUSG00000063856	Gpx1	chr9	108338903	108339802	1441	glutathione peroxidase 1	-0.497279653	6.383624469	6.310345216	0.012003546	1	54.75674378	71.1641592	50.29063563	43.25463028	27.09034327	35.17779876
ENSMUSG00000070436	Serpinh1	chr7	99345375	99346422	2435	serine (or cysteine) peptidase inhibitor, clade H, member 1	0.467498056	6.965085496	6.300362417	0.012071329	1	70.41986282	56.50372588	67.70406153	75.51877867	59.81982439	93.18778134
ENSMUSG00000098279	Mir6908	chr10	78445095	78445157	63	microRNA 6908	-3.769964306	2.290777117	6.295292239	0.012105906	1	1.382339365	2.072937895	1.682837947	0	0	0
ENSMUSG00000031965	Tbx20	chr9	24720812	24725792	6884	T-box 20	0.581707186	5.574058943	6.282554887	0.012193219	1	24.13160972	21.05153488	22.81783232	31.36372981	25.65384387	29.1813239
ENSMUSG00000016496	Cd274	chr19	29367455	29367506	3622	CD274 antigen	-1.709239686	3.229627476	6.278136163	0.01222366	1	3.601789568	8.623604736	4.558169946	1.780512644	1.327281814	0.99242297
ENSMUSG00000038393	Txnip	chr3	96557957	96558485	3031	thioredoxin interacting protein	-0.775092268	8.285996101	6.277175164	0.01223029	1	145.3243527	284.9715309	306.551799	153.7821049	76.64462732	135.4452295
ENSMUSG00000078763	Slfn1	chr11	83116849	83117062	1864	schlafen 1	-2.911608911	2.541792472	6.265661254	0.012310022	1	1.589134369	4.96171301	1.270474975	0.273723727	0.202796603	0.104211243
ENSMUSG00000033174	Mgll	chr6	88724412	88724571	4868	monoglyceride lipase	-0.628824302	6.001793189	6.263337781	0.012326176	1	47.29650431	34.04573785	56.38353897	25.26786507	20.46268475	29.63808209
ENSMUSG00000066975	Cryba4	chr5	112246493	112246818	838	crystallin, beta A4	1.363592221	3.526759983	6.249553694	0.01242246	1	5.272331309	1.067353004	2.396222169	7.743987989	5.023126474	6.775749204
ENSMUSG00000003970	Rpl8	chr15	76904071	76904109	862	ribosomal protein L8	-0.360184848	8.780674424	6.248565063	0.012429396	1	249.4169492	348.003757	332.839216	230.8599986	163.4698061	218.4511582
ENSMUSG00000040666	Sh3bgr	chr16	96200470	96200748	1542	SH3-binding domain glutamic acid-rich protein	0.691966732	7.340375277	6.239143901	0.012495686	1	102.689091	50.9219948	76.9895634	113.4499618	90.20308769	114.9686227
ENSMUSG00000018567	Gabarap	chr11	69991143	69991802	1844	gamma-aminobutyric acid receptor associated protein	-0.426206753	6.981474478	6.232771072	0.012540734	1	70.96757976	100.0223432	94.97590769	66.70766592	42.14110262	58.49053717
ENSMUSG00000065097	Snora16a	chr4	132309465	132309600	136	small nucleolar RNA, H/ACA box 16A	-2.481578164	2.706470701	6.2290618	0.01256703	1	2.5830575	2.90513924	4.19276413	0	1.183156404	0
ENSMUSG00000090818	Trbj2-6	chr6	41543598	41543645	48	T cell receptor beta joining 2-6	-3.75360084	2.28540717	6.218683998	0.012640904	1	0.902752238	2.70751072	1.46532828	0	0	0
ENSMUSG00000065420	Mir142b	chr11	87756841	87756955	115	microRNA 142b	-2.602271042	3.317545392	6.217626298	0.012648458	1	2.288009983	16.01165823	2.166412069	0.800148513	0.465782837	1.256598935
ENSMUSG00000101680	Gm29015	chr14	54973029	54973154	207	.	-1.339413721	8.910945292	6.21046065	0.012699758	1	128.6638947	752.9548263	427.1819403	146.8118646	144.428509	132.9175579
ENSMUSG00000023905	Tnfrsf12a	chr17	23675447	23676046	963	tumor necrosis factor receptor superfamily, member 12a	-0.614426149	6.434489554	6.200265987	0.012773112	1	40.33448305	76.20842221	72.47142781	40.29461587	28.47266705	35.13089111
ENSMUSG00000028691	Prdx1	chr4	116685544	116685660	3043	peroxiredoxin 1	0.43550601	6.739781509	6.197846955	0.012790581	1	60.87379343	47.87642109	59.21702552	74.59834002	50.60507123	67.4556399
ENSMUSG00000065431	Mir186	chr3	157544279	157544349	71	microRNA 186	-2.098577572	2.911286433	6.195394427	0.012808318	1	4.914984409	2.303264328	4.986186508	0.64456408	1.500855809	0
ENSMUSG00000056091	St3gal5	chr6	72097592	72097782	2618	ST3 beta-galactoside alpha-2,3-sialyltransferase 5	-0.855882024	4.62756572	6.174492098	0.012960511	1	15.9948118	17.57762687	17.47735477	8.52330783	5.797120032	9.368915059
ENSMUSG00000040264	Gbp5	chr3	142496934	142496995	5844	guanylate binding protein 5	-1.234670417	3.810304027	6.170047273	0.012993114	1	5.501923522	14.39033842	7.628481477	3.715865052	3.004279378	2.967680359
ENSMUSG00000047676	Rpsa-ps10	chr3	150072590	150073620	1031	ribosomal protein SA, pseudogene 10	-0.903582477	4.497339124	6.168893958	0.013001587	1	11.18730463	17.93332319	17.32409917	8.319373586	5.444965261	7.062280837
ENSMUSG00000069117	Gm10260	chr13	97760130	97760588	459	ribosomal protein S18 pseudogene	-0.548642792	6.626781659	6.166918659	0.013016112	1	49.61997303	85.22478582	78.51292634	45.90417228	30.4216947	46.79283049
ENSMUSG00000036309	Skp1a	chr11	52231995	52232118	2211	S-phase kinase-associated protein 1A	0.457027236	6.599371927	6.16021877	0.013065505	1	55.83351186	43.15309412	51.65977754	69.04645018	44.48015525	61.98766947
ENSMUSG00000001943	Vsig2	chr9	37539255	37539438	1170	V-set and immunoglobulin domain containing 2	-1.343331658	3.677088092	6.15465298	0.013106683	1	6.384023301	5.494790117	12.90702694	1.585264346	3.96810383	2.489589692
ENSMUSG00000002100	Mybpc3	chr2	91118144	91118217	4163	myosin binding protein C, cardiac	0.319006934	10.45987111	6.151112092	0.013132949	1	681.1254798	795.617858	901.5571245	970.2788412	702.1150532	838.6649128
ENSMUSG00000076617	Ighm	chr12	113418558	113418834	1886	immunoglobulin heavy constant mu	-1.796210295	4.516621104	6.134093323	0.013259953	1	14.06513821	36.41867361	4.813374321	4.500676372	2.290654335	6.437267111
ENSMUSG00000098178	Yam1	chr17	39846958	39848788	1831	.	0.708737832	17.59767951	6.122618591	0.013346295	1	107173.4591	91869.04098	85128.49598	105356.1915	164222.3974	114909.45
ENSMUSG00000049134	Nrap	chr19	56320035	56320302	5507	nebulin-related anchoring protein	0.357229444	7.397235141	6.11567345	0.013398835	1	74.92138815	107.1544803	94.58763217	110.0730083	86.51992311	102.7962417
ENSMUSG00000024431	Nr3c1	chr18	39410545	39414634	7425	nuclear receptor subfamily 3, group C, member 1	0.791514814	4.733018198	6.105489147	0.013476265	1	11.59184446	10.52268609	10.61159326	16.96732915	14.11523966	17.05111912
ENSMUSG00000020456	Ogdh	chr11	6291633	6291693	5456	oxoglutarate (alpha-ketoglutarate) dehydrogenase (lipoamide)	0.302886873	8.846194547	6.089590162	0.013598063	1	252.0989804	245.8321248	279.3492488	310.9810846	216.7569128	286.482451
ENSMUSG00000032224	Fam81a	chr9	70089310	70090891	3598	family with sequence similarity 81, member A	1.596028115	3.202903913	6.066403855	0.01377772	1	2.507338531	1.151952151	1.825451332	5.71242453	3.422902051	5.575728608
ENSMUSG00000010358	Ifi35	chr11	101448407	101448622	1727	interferon-induced protein 35	-0.899902475	4.479962147	6.035779637	0.014018758	1	11.95467562	18.84837975	14.93778375	7.197632223	5.940887577	7.423241857
ENSMUSG00000041559	Fmod	chr1	134037254	134037582	3306	fibromodulin	2.113107267	2.763255904	6.02229556	0.014126261	1	0.628678078	0.942757362	0.705635103	4.981874169	2.401732368	2.086351946
ENSMUSG00000006205	Htra1	chr7	130936111	130936743	2879	HtrA serine peptidase 1	0.634513781	5.284397572	6.022156239	0.014127376	1	19.13772054	16.69866638	17.75082397	28.19967849	18.0853125	24.22676206
ENSMUSG00000002108	Nr1h3	chr2	91184061	91184482	2515	nuclear receptor subfamily 1, group H, member 3	-1.046847355	4.131946477	6.016959082	0.01416904	1	10.51369081	12.2201172	12.51382197	5.34916454	3.758104768	5.136939155
ENSMUSG00000002108	Nr1h3	chr2	91184061	91184482	2515	nuclear receptor subfamily 1, group H, member 3	-2.784308718	2.728420204	6.000117897	0.014304922	1	10.51369081	12.2201172	12.51382197	5.34916454	3.758104768	5.136939155
ENSMUSG00000030707	Coro1a	chr7	126699773	126699985	2783	coronin, actin binding protein 1A	-1.294597185	3.7717498	5.985561408	0.014423451	1	6.371472245	14.6535265	5.841575401	3.817375196	2.193060859	3.03678076
ENSMUSG00000092659	Mir3100	chr7	19086828	19086892	65	microRNA 3100	-1.225254113	5.22052474	5.973140024	0.014525393	1	40.2135088	13.56832077	33.72475238	9.141090584	14.73567522	7.361892751
ENSMUSG00000069833	Ahnak	chr19	8989284	8989429	18543	AHNAK nucleoprotein (desmoyokin)	0.428568534	6.416984242	5.970100623	0.014550451	1	39.81948407	51.45321602	42.42087441	49.09142402	49.9400382	53.10829096
ENSMUSG00000038205	Prkab2	chr3	97658193	97658369	5096	protein kinase, AMP-activated, beta 2 non-catalytic subunit	0.741042394	4.869488946	5.964374678	0.014597777	1	13.19148258	11.86906406	12.17110811	19.63966644	15.61455402	17.57841466
ENSMUSG00000017057	Il13ra1	chrX	36112110	36112275	3712	interleukin 13 receptor, alpha 1	0.774021711	4.756264733	5.950483488	0.01471325	1	10.91277443	11.81792334	10.84848077	17.09856816	15.3521421	16.33138654
ENSMUSG00000088348	Gm23865	chr2	29931427	29931523	97	.	-1.203824372	3.818266771	5.93499695	0.014843094	1	9.027522384	10.83004288	7.69297347	4.73557283	2.205339148	2.974805642
ENSMUSG00000023951	Vegfa	chr17	46016993	46018879	4293	vascular endothelial growth factor A	-0.659852018	6.39853086	5.920233693	0.014967973	1	62.54071568	43.27776815	79.55138922	30.89944729	31.00417179	37.18253033
ENSMUSG00000093133	Gm25994	chr11	106783171	106783271	101	.	-0.765078411	7.040186828	5.909666	0.015058027	1	85.0003186	72.51218049	145.362002	43.67869528	55.09023675	50.01756545
ENSMUSG00000090137	Uba52	chr8	70508263	70508528	1498	ubiquitin A-52 residue ribosomal protein fusion product 1	-0.406449083	7.188221004	5.907922015	0.015072942	1	86.72865417	103.2182018	116.3235068	76.65625591	46.8218953	72.25066645
ENSMUSG00000064741	Snord14a	chr7	116333171	116333257	87	small nucleolar RNA, C/D box 14A	-2.177335144	2.81970265	5.899195847	0.015147799	1	1.50800658	4.145875791	5.303489286	0	1.227972935	0.552141956
ENSMUSG00000060216	Arrb2	chr11	70432635	70432753	2845	arrestin, beta 2	-1.246649744	3.738317847	5.888466701	0.015240364	1	5.673128525	11.46743999	8.666083255	3.505921277	2.961632545	2.526738173
ENSMUSG00000063884	Ptcd3	chr6	71880648	71881231	2585	pentatricopeptide repeat domain 3	0.509686073	5.842947433	5.884835708	0.015271822	1	33.62944089	23.31694412	28.40390978	36.64593552	28.4361683	37.78478644
ENSMUSG00000061527	Krt5	chr15	101707070	101707722	2190	keratin 5	-4.753093574	2.70579718	5.883492303	0.015283478	1	0.262461513	10.5813498	0.03277092	0	0	0
ENSMUSG00000035697	Hmha1	chr10	80016653	80016918	4478	.	-1.572317481	3.33616288	5.866527773	0.01543146	1	3.061577696	10.50029359	4.849258413	1.937577756	1.544082065	1.518729382
ENSMUSG00000073702	Rpl31	chr1	39367842	39367934	1662	ribosomal protein L31	-0.532427388	5.763037921	5.859118044	0.015496557	1	30.66914805	39.44939177	42.83023273	25.14381297	16.27747166	24.48415901
ENSMUSG00000076258	Gm23935	chr16	11144125	11144181	57	.	0.817205	17.60494307	5.850099605	0.01557617	1	101874.4072	100277.0126	70597.79856	112861.7479	180397.6929	102216.7838
ENSMUSG00000052270	Fpr2	chr17	17887824	17887899	1296	formyl peptide receptor 2	-3.152780785	2.416455277	5.841913618	0.015648798	1	1.978120171	3.145367601	1.273265205	0.107344519	0.083316591	0.112386643
ENSMUSG00000022097	Sftpc	chr14	70520941	70521115	804	surfactant associated protein C	-5.507375751	3.130516213	5.831711072	0.015739807	1	0	18.74656879	0	0	0	0
ENSMUSG00000026824	Kcnj3	chr2	55435970	55436510	5215	potassium inwardly-rectifying channel, subfamily J, member 3	0.773746543	4.850139565	5.825917114	0.015791733	1	15.34990338	12.12605082	8.679176485	17.6612535	10.4518954	24.4991822
ENSMUSG00000097296	Gm26532	chr8	84208920	84209609	690	.	-1.183769055	3.830753214	5.815583657	0.015884781	1	9.02621594	6.911792924	11.79366603	3.223753197	5.0043007	1.89853732
ENSMUSG00000031879	Fam96b	chr8	104639839	104640086	1075	family with sequence similarity 96, member B	-0.676543869	5.129918805	5.813106493	0.015907171	1	20.71967405	25.09102523	26.82531269	15.05260799	10.54504639	12.68900213
ENSMUSG00000020641	Rsad2	chr12	26442753	26445570	4328	radical S-adenosyl methionine domain containing 2	-1.634199847	3.226545039	5.806788626	0.015964421	1	4.516472159	8.075311773	3.947484038	1.565178472	1.01097148	1.69481689
ENSMUSG00000076483	Trbj1-1	chr6	41533864	41533911	48	T cell receptor beta joining 1-1	-3.661939559	2.256426171	5.805245594	0.015978436	1	0	4.738143761	0	0	0	0
ENSMUSG00000026104	Stat1	chr1	52119440	52119623	7105	signal transducer and activator of transcription 1	-1.033463751	4.116097963	5.799296308	0.01603259	1	9.493127077	15.67334749	9.513189165	5.394527856	4.128726337	4.622265789
ENSMUSG00000086582	Gm16272	chr6	39584092	39584323	388	.	0.450731681	6.828955559	5.790333201	0.016114535	1	67.20514671	47.15001156	63.40275821	75.39908453	62.5035067	67.94894533
ENSMUSG00000091271	Gm17104	chr7	30564737	30564802	323	.	-0.728145345	4.936255599	5.774222315	0.016262915	1	16.7928634	23.23737789	23.26887037	12.46157221	9.505420124	10.19758477
ENSMUSG00000062078	Qk	chr17	10206471	10209631	9879	quaking	0.533067277	5.694468995	5.77044601	0.016297898	1	27.90646563	23.50560509	24.36004447	31.90827056	28.65054747	32.27593867
ENSMUSG00000001128	Cfp	chrX	20925454	20925759	1736	complement factor properdin	-1.314483738	3.6111099	5.769058819	0.016310768	1	5.016849371	11.11295203	7.047832536	2.85879198	2.239619031	2.573483753
ENSMUSG00000049404	Rarres1	chr3	67478972	67479486	1325	retinoic acid receptor responder (tazarotene induced) 1	-2.550038401	2.61846436	5.768682379	0.016314262	1	2.969006419	5.052590707	0.541486318	0.3849885	0.162988866	0.403071956
ENSMUSG00000024143	Rhoq	chr17	86963082	86963747	4151	ras homolog family member Q	0.500710662	5.861543113	5.761114123	0.016384679	1	29.70298381	29.18888273	27.98028822	38.58442549	29.25367507	36.2073205
ENSMUSG00000020048	Hsp90b1	chr10	86690209	86691128	4032	heat shock protein 90, beta (Grp94), member 1	0.378303416	6.851599404	5.756052631	0.016431948	1	57.68190604	67.64983735	60.80749027	65.72923423	59.13513302	79.7198246
ENSMUSG00000032097	Ddx6	chr9	44604892	44604984	6065	DEAD (Asp-Glu-Ala-Asp) box polypeptide 6	0.516575026	5.772110674	5.740509223	0.016577986	1	26.5073714	28.71630683	25.57898883	33.24956071	29.82115874	34.78730983
ENSMUSG00000024955	Esrra	chr19	6910977	6912010	2539	estrogen related receptor, alpha	-0.418405693	6.532993766	5.737660126	0.016604899	1	62.8692297	57.92474018	71.15091841	46.92020475	33.39699619	41.0706664
ENSMUSG00000094127	G530012D18Rik	chr1	85575676	85575703	420	RIKEN cDNA G530012D1 gene	-1.654492736	3.192452608	5.725490485	0.016720366	1	4.728191652	7.247896869	4.007899084	1.543279317	0.898374498	1.615769335
ENSMUSG00000000317	Bcl6b	chr11	70224128	70226143	3719	B cell CLL/lymphoma 6, member B	1.076577198	3.923994301	5.72093468	0.016763804	1	5.220189086	4.761070263	4.622677427	9.119542108	9.49896483	7.797669306
ENSMUSG00000074218	Cox7a1	chr7	30184171	30184245	364	cytochrome c oxidase subunit VIIa 1	0.640645595	10.65333359	5.719439095	0.01677809	1	983.2257988	530.3086271	850.203541	1160.469637	846.5813627	1154.409326
ENSMUSG00000021495	Fam193b	chr13	55539319	55539712	4338	family with sequence similarity 193, member B	-1.122075315	3.912866604	5.670697027	0.0172506	1	7.839734292	8.584131851	13.09761681	3.358447733	4.482851183	3.43781219
ENSMUSG00000037071	Scd1	chr19	44394451	44398118	4836	stearoyl-Coenzyme A desaturase 1	-1.787779033	4.962226619	5.654660626	0.017409043	1	51.02052556	21.18793664	5.811479235	5.200220931	4.94844913	9.221466983
ENSMUSG00000003429	Rps11	chr7	45122388	45122558	602	ribosomal protein S11	-0.388126511	8.704795127	5.648087984	0.017474415	1	236.7995473	337.2253993	315.305597	224.2698183	143.0069177	208.7774182
ENSMUSG00000031827	Cotl1	chr8	119809225	119810049	1628	coactosin-like 1 (Dictyostelium)	-0.862809132	4.495082166	5.644914301	0.017506072	1	11.86656457	22.19277894	11.87869405	8.062392687	6.03659132	7.098871168
ENSMUSG00000094497	Gm8210	chr1	43189156	43189638	483	predicted pseudogene 8210	0.511627409	5.927074721	5.63702833	0.017584988	1	34.36427116	21.92859922	34.34287468	37.01182831	34.82977778	37.54565303
ENSMUSG00000021256	Vash1	chr12	86678700	86680326	2599	vasohibin 1	1.155491637	3.752768313	5.635462468	0.017600702	1	4.678687081	3.099839437	4.252833539	7.907313802	6.629164658	8.54036189
ENSMUSG00000063457	Rps15	chr10	80292453	80292483	630	ribosomal protein S15	-0.406781458	8.794112495	5.632894564	0.017626502	1	249.4257222	332.8790033	369.3602603	237.3385048	153.5297001	217.6086828
ENSMUSG00000063457	Rps15	chr10	80292453	80292483	630	ribosomal protein S15	0.387609785	6.546818625	5.630347727	0.01765213	1	249.4257222	332.8790033	369.3602603	237.3385048	153.5297001	217.6086828
ENSMUSG00000056367	Actr3b	chr5	25759997	25760128	1741	ARP3 actin-related protein 3B	0.672933039	5.040358322	5.626926432	0.017686617	1	13.71229864	14.66050222	15.39477929	23.52399881	15.69436821	19.97093019
ENSMUSG00000026131	Dst	chr1	33908225	33908452	38847	dystonin	0.531138439	5.66894205	5.620019063	0.017756456	1	24.15564027	24.96916873	25.24349333	27.17403049	31.95840023	31.85993258
ENSMUSG00000015656	Hspa8	chr9	40800984	40801348	4156	heat shock protein 8	0.371825047	7.811502581	5.5944389	0.018017581	1	124.947251	112.0274082	130.069299	140.4985335	103.6684469	159.4174752
ENSMUSG00000032267	Usp28	chr9	48985385	48985537	4220	ubiquitin specific peptidase 28	0.513009648	5.754398615	5.589286752	0.018070653	1	29.64710212	25.41153718	24.8012279	33.87465978	27.62342717	34.98233302
ENSMUSG00000038239	Hrc	chr7	45335290	45337374	2410	histidine rich calcium binding protein	0.490763563	8.65154874	5.576655842	0.018201446	1	245.6860249	164.6932392	217.2347656	281.1272516	195.3490515	278.2300799
ENSMUSG00000094028	Ighd4-1	chr12	113430528	113430538	11	immunoglobulin heavy diversity 4-1	4.921955153	2.588896629	5.56847367	0.018286694	1	0	0	0	0	9.005134854	0
ENSMUSG00000101941	Gm28979	chr9	101342194	101342516	1540	predicted gene 28979	1.970124988	2.794098141	5.564553755	0.018327681	1	1.521380638	0.365891699	0.722204302	3.403097568	2.804973868	3.43682391
ENSMUSG00000050708	Ftl1	chr7	45457944	45458283	1340	ferritin light polypeptide 1	-0.57640807	8.294790811	5.549968574	0.018481019	1	173.047035	317.0281037	213.9040548	168.5383661	96.98147469	134.3520723
ENSMUSG00000076612	Ighg2c	chr12	113285325	113285408	1326	immunoglobulin heavy constant gamma 2C	-3.466292592	2.291824831	5.547453105	0.018507598	1	1.200041408	2.874307255	1.00099479	0.03497258	0.04071651	0
ENSMUSG00000032766	Gng11	chr6	4003943	4004411	880	guanine nucleotide binding protein (G protein), gamma 11	0.509938052	5.760350765	5.547134317	0.018510969	1	31.43135319	20.06585059	28.81008377	36.34726842	26.49410845	33.97333844
ENSMUSG00000077549	Snord71	chr8	109839295	109839379	85	small nucleolar RNA, C/D box 71	-2.112278613	2.805478199	5.537407956	0.018614133	1	3.086153001	4.242291507	3.339585382	0	1.256530445	0.564982467
ENSMUSG00000020267	Hint1	chr11	54866383	54866600	872	histidine triad nucleotide binding protein 1	-0.321373181	7.314101376	5.535481499	0.018634637	1	105.9001795	111.7344394	108.9353242	81.97260296	58.48695833	80.59122181
ENSMUSG00000076493	Trbj2-2	chr6	41542957	41543007	51	T cell receptor beta joining 2-2	-3.598657694	2.237356007	5.534751532	0.018642412	1	0	3.826962268	0.690395055	0	0	0
ENSMUSG00000100113	Gm28592	chr10	111506575	111507198	741	.	0.670911985	5.025937717	5.528975963	0.018704049	1	15.14239132	14.25913075	13.88605903	20.95267601	17.40345469	20.10332492
ENSMUSG00000030123	Plxnd1	chr6	115954811	115955856	7192	plexin D1	0.665260519	5.045722555	5.522049141	0.01877825	1	13.70155253	13.12754998	17.24403942	21.94295778	16.61561932	20.72424495
ENSMUSG00000086347	Gm11626	chr11	101456576	101456687	333	predicted gene 11626	-0.967578072	4.201676498	5.51461281	0.018858247	1	8.211261378	16.68280558	11.93101873	6.113709594	3.235377792	6.400879206
ENSMUSG00000017723	Wfdc2	chr2	164562413	164562474	1140	WAP four-disulfide core domain 2	-3.337676719	2.447930448	5.510139674	0.018906537	1	1.938425052	4.883485594	0.031464104	0.081347263	0.094707816	0.08516826
ENSMUSG00000059498	Fcgr3	chr1	171051174	171051852	1736	Fc receptor, IgG, low affinity III	-1.119912282	4.169028699	5.492088055	0.019102715	1	6.697621241	20.06823468	10.23072465	5.824454689	4.043756584	4.279815371
ENSMUSG00000021973	Micu2	chr14	57916280	57917375	2310	mitochondrial calcium uptake 2	0.490133704	5.85391106	5.491905662	0.019104708	1	27.79273745	28.631838	30.32360868	38.37596748	29.24817924	35.51101828
ENSMUSG00000029447	Cct6a	chr5	129787439	129787575	1599	chaperonin containing Tcp1, subunit 6a (zeta)	0.433693441	6.186867615	5.472602714	0.019316837	1	41.44253416	34.99119167	36.52880236	43.8271346	37.34879681	47.92040039
ENSMUSG00000024440	Pcdh12	chr18	38267092	38269211	6055	protocadherin 12	1.480696221	3.233749884	5.46835472	0.019363847	1	2.841373913	1.177494445	2.015552274	5.119047882	4.300338507	5.431705613
ENSMUSG00000026489	Adck3	chr1	180165238	180167456	5293	.	0.392615426	7.019105736	5.455974389	0.019501525	1	76.40414751	67.16099505	64.67387179	93.5886589	60.63412108	77.82969654
ENSMUSG00000093076	Mir3082	chr17	25831365	25831428	64	microRNA 3082	-0.579838132	5.879995708	5.444074336	0.019634817	1	40.83217817	31.12595978	52.47002418	24.98925355	19.94983721	25.41551897
ENSMUSG00000064647	Gm23301	chr18	75001455	75001519	65	.	-1.353844509	3.49144244	5.436707928	0.019717799	1	6.03202632	6.030364786	8.703161905	2.812643257	1.637297246	2.208567825
ENSMUSG00000030711	Sult1a1	chr7	126672865	126673255	1507	sulfotransferase family 1A, phenol-preferring, member 1	-0.686249189	5.112233898	5.423522068	0.019867244	1	18.83208217	33.49691686	19.54532207	14.18724863	9.638121787	13.7903678
ENSMUSG00000016319	Slc25a5	chrX	36795651	36795841	1646	solute carrier family 25 (mitochondrial carrier, adenine nucleotide translocator), member 5	-0.305655425	7.601327401	5.401191047	0.020123014	1	122.3374535	134.0776734	142.1199389	98.59364873	72.56596829	101.6021657
ENSMUSG00000037679	Inf2	chr12	112588784	112588895	4600	inverted formin, FH2 and WH2 domain containing	-1.19162363	3.732487291	5.400278928	0.020133534	1	6.181920186	8.64317335	10.57275279	3.600929168	2.806642769	2.798511285
ENSMUSG00000099292	Mir6916	chr10	128511968	128512030	63	microRNA 6916	-3.565129116	2.227634769	5.396168002	0.020181014	1	0.691169682	2.591172369	1.121891964	0	0	0
ENSMUSG00000053062	Jam2	chr16	84774123	84774553	5872	junction adhesion molecule 2	0.420378187	6.285711808	5.380743973	0.020360194	1	41.04886519	34.72568055	46.17617925	49.52201299	42.19058244	46.36300188
ENSMUSG00000036908	Unc93b1	chr19	3935186	3935352	2841	unc-93 homolog B1 (C. elegans)	-0.989214885	4.122096485	5.375798689	0.020417991	1	7.953558514	16.08168005	10.50994077	5.94396038	4.372655207	4.222856285
ENSMUSG00000050621	Rps27rt	chr9	114982371	114982740	370	ribosomal protein S27, retrogene	-0.604288251	5.312352388	5.370130496	0.020484445	1	21.81935127	31.46842649	28.83655464	20.2646777	7.864322622	17.41851606
ENSMUSG00000034880	Mrpl34	chr8	71464926	71465067	645	mitochondrial ribosomal protein L34	-0.443369917	6.543896125	5.365862101	0.020534636	1	63.13396381	54.88472099	76.69156215	43.24765552	33.62288741	44.22605788
ENSMUSG00000017309	Cd300lg	chr11	102041509	102041633	2737	CD300 molecule like family member G	-0.544414443	5.671033882	5.36489914	0.020545976	1	27.73968374	34.26934291	43.8201659	26.72986993	14.48451932	20.03521097
ENSMUSG00000041731	Pgm5	chr19	24683016	24684574	3611	phosphoglucomutase 5	0.447355485	6.072060692	5.36107115	0.020591122	1	39.64237009	29.6501283	34.11147926	43.71043852	32.47532852	43.12699498
ENSMUSG00000026728	Vim	chr2	13573927	13574060	4743	vimentin	0.382390695	6.652222975	5.360110288	0.020602471	1	46.65919853	58.4267858	56.2648685	71.4422652	46.96944705	59.55777443
ENSMUSG00000098735	Mir7005	chr2	180179755	180179823	69	microRNA 7005	-2.217765364	2.716093858	5.350272599	0.020719031	1	2.527706267	1.895257504	5.12864898	0	0.771868702	0.694121317
ENSMUSG00000089672	Gp49a	chr10	51480632	51480753	2107	.	-1.873692676	2.937389121	5.345044287	0.020781256	1	2.203349272	5.601259133	4.46202193	1.034727156	0.692045468	0.852834065
ENSMUSG00000024683	Mrpl16	chr19	11770415	11770524	1122	mitochondrial ribosomal protein L16	0.512791773	5.693526102	5.342280954	0.020814221	1	30.52717387	21.47142796	24.35994093	34.30022208	24.5857021	33.3586175
ENSMUSG00000029781	Fkbp9	chr6	56832059	56832427	3314	FK506 binding protein 9	0.453666224	6.027399166	5.341605788	0.020822284	1	31.49148381	33.66726283	34.76342159	44.70066475	32.0273122	39.07599399
ENSMUSG00000054128	H2-T3	chr17	36185572	36186710	2728	histocompatibility 2, T region locus 3	-2.467496659	2.591744367	5.339792956	0.020843949	1	1.604709091	4.314506136	2.236384128	0.391131592	0.217786332	0.356090085
ENSMUSG00000031790	Mmp15	chr8	95352268	95353018	4348	matrix metallopeptidase 15	0.523133362	5.638791814	5.33762678	0.020869866	1	30.10696359	19.26416601	23.62551245	32.12001089	24.90958204	31.79647015
ENSMUSG00000044811	AF251705	chr11	114996721	114997035	1275	.	-2.042014325	2.827538994	5.320552458	0.021075329	1	1.525339989	6.732174481	2.644710838	1.163852382	0.508126732	0.304630045
ENSMUSG00000027774	Gfm1	chr3	67430096	67430322	4419	G elongation factor, mitochondrial 1	0.474221593	5.900161753	5.316919917	0.02111931	1	35.29781676	25.91828956	29.04532608	39.86730913	28.55564935	37.70554934
ENSMUSG00000022994	Adcy6	chr15	98589994	98592475	6017	adenylate cyclase 6	-0.39870024	6.411977516	5.310872748	0.021192737	1	53.3199854	60.32118382	61.25999911	38.31910961	34.58402738	39.15822316
ENSMUSG00000045999	AY036118	chr17	39847526	39848829	1304	cDNA sequence AY036118	0.61773943	17.00855839	5.309888106	0.021204718	1	73544.03029	62734.74437	60092.74952	69483.6166	103614.7791	76906.49834
ENSMUSG00000098285	Mir7670	chr6	38507325	38507393	69	microRNA 7670	-1.69398893	3.078051582	5.282982466	0.021534829	1	5.687339102	3.316700632	5.12864898	1.988940589	0.771868702	0.694121317
ENSMUSG00000004610	Etfb	chr7	43444108	43444204	1139	electron transferring flavoprotein, beta polypeptide	-0.339929408	8.818279573	5.271366684	0.021678986	1	300.7970458	297.8048042	347.1330561	251.8277935	156.8789282	227.5134834
ENSMUSG00000062077	Trim54	chr5	31116712	31117077	1436	tripartite motif-containing 54	-0.451812866	7.693726043	5.271267595	0.02168022	1	107.6473934	168.1431044	169.1097944	111.1287682	72.98107203	90.58355636
ENSMUSG00000067288	Rps28	chr17	33819027	33819218	1464	ribosomal protein S28	-0.489344916	5.893747139	5.270826595	0.021685713	1	31.55319342	49.60335212	41.90438791	30.60117465	17.99797601	25.40531399
ENSMUSG00000020315	Sptbn1	chr11	30099395	30100714	17492	spectrin beta, non-erythrocytic 1	0.37334043	6.659405273	5.26547115	0.021752534	1	51.71733551	51.86930727	58.81015013	58.17724179	56.73960805	62.93755467
ENSMUSG00000097799	Gm26899	chr2	120532904	120535681	3328	.	0.466575824	6.703502183	5.255681788	0.021875229	1	57.94779906	51.00087275	52.87484579	52.72375402	66.43079055	69.24115554
ENSMUSG00000092683	Gm25747	chr12	113424645	113424722	78	.	-2.287573262	2.663485233	5.245426247	0.022004537	1	3.359609596	4.198355231	1.363311754	0.587450807	0.683934293	0
ENSMUSG00000025153	Fasn	chr11	120805940	120807991	9849	fatty acid synthase	-1.640169073	4.202902	5.242806869	0.02203769	1	27.14268953	9.653787526	4.530393378	3.684419893	3.236363186	4.291572404
ENSMUSG00000020708	Psmc5	chr11	106256154	106256214	1394	protease (prosome, macropain) 26S subunit, ATPase 5	-0.443584111	6.295412548	5.241592257	0.022053081	1	43.47382984	66.33401265	53.22030296	37.55937269	26.53125753	37.12927071
ENSMUSG00000039197	Adk	chr14	21052574	21052700	1781	adenosine kinase	0.352160201	6.865709095	5.237681748	0.022102708	1	63.64656578	60.00585207	66.14000124	71.17550019	56.72931755	77.08174373
ENSMUSG00000043832	Clec4a3	chr6	122952515	122952540	1327	C-type lectin domain family 4, member a3	-1.742523359	3.025270591	5.234485856	0.022143352	1	2.664750583	7.242795056	3.487326829	1.817204755	0.447544353	0.87810528
ENSMUSG00000035342	Lzts2	chr19	45015176	45015323	2921	leucine zipper, putative tumor suppressor 2	-0.588876976	5.342705345	5.218458275	0.022348356	1	24.61529153	29.53475375	29.45023998	18.29661979	12.59239597	15.97999348
ENSMUSG00000078486	Perm1	chr4	156215868	156215975	3901	PPARGC1 and ESRR induced regulator, muscle 1	-0.376395383	7.025736945	5.216085309	0.022378874	1	84.85338921	80.52901536	104.6746479	63.05957715	49.83518248	63.02059426
ENSMUSG00000041895	Wipi1	chr11	109573331	109573967	4410	WD repeat domain, phosphoinositide interacting 1	0.6150469	5.17506263	5.214091905	0.022404545	1	17.62976271	15.05335449	16.97767681	24.26167837	18.58189468	21.63405092
ENSMUSG00000038587	Akap12	chr10	4266329	4266668	6244	A kinase (PRKA) anchor protein (gravin) 12	0.826577035	4.424714181	5.208257504	0.022479854	1	8.294478893	7.414113824	9.404849979	13.10885422	11.0570655	13.74793685
ENSMUSG00000028776	Tinagl1	chr4	130164454	130164958	4358	tubulointerstitial nephritis antigen-like 1	-0.835351007	4.466164974	5.187281139	0.022752785	1	12.30944822	15.94816363	16.31543368	7.782678743	5.825758268	7.356826066
ENSMUSG00000079227	Ccr5	chr9	124121543	124121635	3704	chemokine (C-C motif) receptor 5	-2.049866346	2.787535479	5.178037402	0.022874147	1	2.137122775	5.774013247	2.432128545	0.776608381	0.510412502	0.563915024
ENSMUSG00000071342	Lsmem1	chr12	40176386	40177228	1213	leucine-rich single-pass membrane protein 1	0.750998466	4.652446064	5.175309226	0.022910093	1	9.874503273	10.08123998	11.26697432	18.38759737	12.01673679	14.2483552
ENSMUSG00000026921	Egfl7	chr2	26580014	26580109	3581	EGF-like domain 7	-0.512409976	5.697029716	5.169819727	0.022982601	1	32.08323993	30.93550199	43.75817145	20.53535812	22.24886752	20.38763364
ENSMUSG00000045932	Ifit2	chr19	34550694	34551022	3927	interferon-induced protein with tetratricopeptide repeats 2	-0.998802621	4.366176648	5.169228677	0.022990422	1	9.133012016	22.91630732	10.55629506	6.734447513	5.323300186	5.727207706
ENSMUSG00000030432	Rpl28	chr7	4792874	4792998	1138	ribosomal protein L28	-0.411134324	6.819144376	5.166629562	0.023024847	1	62.06084791	85.49458347	88.22266854	57.2060524	36.09960118	56.65102509
ENSMUSG00000032786	Alas1	chr9	106233455	106234197	4310	aminolevulinic acid synthase 1	-0.483416566	5.849260267	5.163108612	0.023071567	1	41.05397207	36.82145495	40.84717298	26.03016191	17.67187216	27.98543865
ENSMUSG00000069682	Gm10275	chr10	29698746	29699380	635	Rpl12 pseudogene	-0.489919861	5.960797798	5.161536243	0.023092463	1	30.95049144	52.67087482	45.6659421	28.38514268	22.00311252	27.27372909
ENSMUSG00000086567	Gm2830	chr13	54499705	54500089	385	predicted gene 2830	-0.439054987	6.337612086	5.161000034	0.023099593	1	45.26624242	66.33401265	56.26898557	43.76356321	28.69511884	32.09861528
ENSMUSG00000071637	Cebpd	chr16	15887286	15888077	1180	CCAAT/enhancer binding protein (C/EBP), delta	-0.813675611	4.520643368	5.158179123	0.023137142	1	10.67479679	21.28754513	14.43925306	10.88500085	5.810256358	5.471862368
ENSMUSG00000064193	Gm4735	chr2	80837141	80838442	1302	putative Eno1 pseudogene	-0.923646504	4.226447339	5.157471526	0.023146571	1	11.03325357	13.79625282	12.39849907	6.268546445	4.229579839	5.929063893
ENSMUSG00000099072	Mir7673	chrX	94274574	94274637	64	microRNA 7673	2.208835079	2.582829122	5.140583792	0.023372787	1	0	1.020523272	0.552316044	3.569893364	0.831243217	2.990061056
ENSMUSG00000003949	Hlf	chr11	90336536	90340974	6681	hepatic leukemia factor	1.081554851	3.790524212	5.1405095	0.023373787	1	4.998102224	3.787253191	4.115506709	8.896952139	6.573937117	7.991432637
ENSMUSG00000093539	Mir5621	chr11	115795824	115795886	63	microRNA 5621	-2.56991826	2.520779311	5.138906208	0.023395384	1	3.455848412	0.518234474	3.365675893	0	0	0.75919519
ENSMUSG00000004730	Emr1	chr17	57358686	57358756	3245	.	-1.306494335	3.497305689	5.135900035	0.023435933	1	3.842954538	11.39285645	5.48572682	2.301844366	1.731116497	2.844058382
ENSMUSG00000103409	RP23-456B9.23	chr9	107593841	107594011	369	.	0.472703199	6.081869667	5.131952108	0.023489295	1	41.36557148	27.78857287	33.86294448	40.5134655	33.87877761	46.75000867
ENSMUSG00000000058	Cav2	chr6	17281185	17281510	3335	caveolin 2	0.709252837	4.78438537	5.12303131	0.023610339	1	12.72945602	10.44919774	12.08522471	16.59636576	15.12733085	17.23027165
ENSMUSG00000052776	Oas1a	chr5	120896256	120897024	1885	2'-5' oligoadenylate synthetase 1A	-1.92989827	2.858557477	5.121012389	0.023637822	1	2.228161012	6.084721203	2.874327663	0.836634606	0.773505751	0.618305308
ENSMUSG00000056900	Usp13	chr3	32817546	32817872	7599	ubiquitin specific peptidase 13 (isopeptidase T-3)	0.457439742	5.946207825	5.114518123	0.023726455	1	34.06666233	28.30978553	31.53579265	38.40923426	33.20051034	37.52182375
ENSMUSG00000099041	Gm28035	chr2	30240567	30240677	4238	.	-0.65915173	5.027569299	5.114385164	0.023728273	1	19.05469539	24.05175217	23.72196757	13.50984415	9.929228664	12.20729987
ENSMUSG00000024063	Lbh	chr17	72918305	72918578	3207	limb-bud and heart	0.337532629	7.805201375	5.111012357	0.023774444	1	105.7472378	121.3573317	144.0498091	155.8189459	109.8806106	131.2707174
ENSMUSG00000002985	Apoe	chr7	19696109	19697103	1980	apolipoprotein E	-1.016535685	8.77422475	5.108855766	0.023804014	1	183.9062616	654.2656603	268.1757866	203.2280283	109.698089	146.9918392
ENSMUSG00000022661	Cd200	chr16	45382135	45383457	3321	CD200 antigen	0.773291279	4.56163217	5.099486065	0.023932934	1	8.388910776	10.18372861	10.15849196	14.90607792	13.43451184	13.412296
ENSMUSG00000019787	Trdn	chr10	33083483	33083745	4514	triadin	0.417898156	6.355551024	5.090729454	0.024054072	1	48.59466312	37.4864304	42.25370648	48.81384422	41.16633076	55.17457348
ENSMUSG00000025647	Shisa5	chr9	109038606	109038764	1955	shisa family member 5	-0.60295739	5.262145987	5.077113554	0.024243698	1	19.83331899	35.57483603	23.54825996	16.79820988	12.29228531	14.73056025
ENSMUSG00000079507	H2-Q1	chr17	35320405	35320625	2860	histocompatibility 2, Q region locus 1	-2.066060738	2.760875586	5.075247389	0.024269809	1	2.288276558	5.170389661	2.534746472	0.632623536	0.528788066	0.59440658
ENSMUSG00000000204	Slfn4	chr11	83175186	83175393	3969	schlafen 4	-2.844104633	2.411480779	5.068712356	0.024361473	1	1.14765505	3.299991813	1.754333832	0.222106716	0.163317307	0.04895566
ENSMUSG00000092686	Gm25745	chr10	86705316	86705448	133	.	0.552820171	6.682375771	5.055871899	0.02454263	1	50.50696665	59.15607844	44.74172132	48.14027843	59.67581903	83.03555749
ENSMUSG00000020612	Prkar1a	chr11	109649405	109649527	4321	protein kinase, cAMP dependent regulatory, type I, alpha	0.301939055	7.405001562	5.055091562	0.024553685	1	85.14340529	98.53409561	99.86032537	110.7922435	89.32210347	95.31079049
ENSMUSG00000025491	Ifitm1	chr7	140967221	140967566	1094	interferon induced transmembrane protein 1	-1.499159295	3.233149432	5.048727646	0.024644029	1	3.635741891	8.178165943	4.491666093	0.9747928	1.282923322	2.396144819
ENSMUSG00000022450	Ndufa6	chr15	82350139	82350371	560	NADH dehydrogenase (ubiquinone) 1 alpha subcomplex, 6 (B14)	-0.315911809	8.488416062	5.039048746	0.024782095	1	252.6354553	225.0744975	266.7903087	193.6587607	135.2214902	179.2837411
ENSMUSG00000026895	Ndufa8	chr2	36036326	36036641	861	NADH dehydrogenase (ubiquinone) 1 alpha subcomplex, 8	-0.307830708	8.519903927	5.034456414	0.024847884	1	240.9311673	234.4776526	284.8304091	199.3632212	139.4646755	182.2350292
ENSMUSG00000098499	Mir6975	chr17	35244075	35244135	61	microRNA 6975	-2.473359209	2.545383466	5.034053739	0.024853661	1	1.426930957	2.674758575	3.474246083	0	0.871464663	0
ENSMUSG00000040659	Efhd2	chr4	141858142	141859878	2381	EF hand domain containing 2	-0.774210275	5.014161863	5.027563762	0.024946967	1	14.65210088	33.90497918	19.56293225	12.99519117	9.549525878	10.87223607
ENSMUSG00000027680	Fxr1	chr3	34020079	34020163	2323	fragile X mental retardation gene 1, autosomal homolog	0.37682047	6.540662836	5.024493911	0.024991228	1	53.59955459	47.66686795	47.73351008	57.43165796	46.05638248	60.21293348
ENSMUSG00000076498	Trbc2	chr6	41546730	41547104	692	T cell receptor beta, constant 2	-3.079463208	2.717101373	5.023019963	0.025012509	1	0.957464495	8.758386951	0.621654422	0.267870786	0.233899607	0.210339793
ENSMUSG00000079019	Insl3	chr8	71689214	71689432	623	insulin-like 3	-1.367637867	3.389488723	5.020896195	0.025043204	1	5.104022271	5.740443402	7.939543132	2.082437796	1.991520208	1.86878816
ENSMUSG00000027338	Prnd	chr2	131950861	131950915	3211	prion like protein doppel	1.956428348	2.719270145	5.019262295	0.025066846	1	0.895163723	0.56792819	0.882983464	2.831907937	2.405481228	3.44899633
ENSMUSG00000072620	Slfn2	chr11	83065112	83065343	1664	schlafen 2	-1.161981164	4.008581367	5.014593699	0.025134527	1	5.97768374	18.4061945	8.085707851	4.403940523	3.926563306	3.676966974
ENSMUSG00000097346	Gm26619	chr13	97751112	97751152	1073	.	-0.548310588	5.473685028	5.0130509	0.025156935	1	21.25250242	36.50223601	33.6609373	19.66100489	13.02977613	20.041622
ENSMUSG00000076495	Trbj2-4	chr6	41543362	41543410	49	T cell receptor beta joining 2-4	-3.46747281	2.199619813	5.010416294	0.025195248	1	0	2.653360506	1.436021714	0	0	0
ENSMUSG00000036570	Fxyd1	chr7	31051681	31051815	709	FXYD domain-containing ion transport regulator 1	-0.340228986	8.33209191	5.006501165	0.025252295	1	218.8067989	202.3654527	251.2026717	175.4376328	116.05209	159.9998516
ENSMUSG00000057666	Gapdh	chr6	125161715	125165003	4133	glyceraldehyde-3-phosphate dehydrogenase	-0.351055748	8.466640199	5.005326656	0.025269434	1	234.3677145	248.0385021	259.4756459	204.4830429	115.6029286	175.6778404
ENSMUSG00000080904	Gm11966	chr11	5818497	5818583	87	.	-0.905583395	4.23498364	5.003341478	0.025298432	1	12.5667215	11.30693397	13.46270357	7.910559159	4.911891739	3.864993694
ENSMUSG00000025795	Rassf3	chr10	121410350	121413085	3425	Ras association (RalGDS/AF-6) domain family member 3	0.47487527	5.812807885	5.001997179	0.025318088	1	31.10384617	23.64093095	29.85424594	35.91045972	28.90790225	34.70403979
ENSMUSG00000007891	Ctsd	chr7	142371148	142371310	2519	cathepsin D	-0.325201566	9.009465019	4.985811667	0.025555994	1	300.4459755	398.2541446	381.1013579	295.4129258	190.8445365	244.0800485
ENSMUSG00000022091	Sorbs3	chr14	70180468	70181231	2914	sorbin and SH3 domain containing 3	-0.69793436	4.847978265	4.975880559	0.025703116	1	13.55119372	22.34648385	22.77190523	11.52653048	7.562459733	11.3512052
ENSMUSG00000062593	Lilrb4	chr10	51480640	51480753	1491	.	-1.326974176	3.434104681	4.970899411	0.02577724	1	4.061780011	8.047222714	7.411104022	2.301767705	1.919324989	2.149356892
ENSMUSG00000030935	Acsm3	chr7	119760923	119760982	4936	acyl-CoA synthetase medium-chain family member 3	-2.905866668	2.460764067	4.949614433	0.026096488	1	1.227501676	5.038536509	0.552651662	0.169202967	0.131328683	0.167308966
ENSMUSG00000078920	Ifi47	chr11	49076587	49076662	2317	interferon gamma inducible protein 47	-1.614043275	3.092144982	4.948532717	0.026112822	1	2.652564925	8.170129686	3.376323703	1.401468059	1.282007982	1.006146516
ENSMUSG00000090853	Gm17364	chr13	41273803	41273812	72	.	0.660370436	4.919448345	4.945053871	0.026165423	1	11.51318266	17.71935954	10.81934168	20.34350191	14.06281333	19.30227771
ENSMUSG00000079243	Xirp1	chr9	120013755	120016034	5839	xin actin-binding repeat containing 1	-0.414794149	6.434030061	4.941598352	0.026217782	1	48.30992038	71.87699179	58.62730775	39.67777541	30.37382643	43.20548626
ENSMUSG00000060923	Acyp2	chr11	30505991	30506439	863	acylphosphatase 2, muscle type	0.476970844	6.655792854	4.939293137	0.026252771	1	61.53970062	39.7696974	54.01702051	61.93186532	50.46627658	71.36434785
ENSMUSG00000084651	Mir1904	chr13	109903809	109903888	80	microRNA 1904	-3.446992676	2.194141468	4.93277105	0.026352028	1	1.092218758	2.047346069	0.886433157	0	0	0
ENSMUSG00000034449	Dhrs11	chr11	84820856	84821301	1603	dehydrogenase/reductase (SDR family) member 11	-0.488536195	5.756838777	4.924171893	0.026483492	1	35.74088413	35.00732027	40.24262847	24.59309331	19.67206517	22.50701351
ENSMUSG00000094158	Gm23264	chr17	66086094	66086200	107	.	-2.00812676	2.772584303	4.92349134	0.026493925	1	2.04791017	3.378121015	4.653774074	0.859418773	1.000570539	0
ENSMUSG00000022110	Sucla2	chr14	73525319	73525546	3988	succinate-Coenzyme A ligase, ADP-forming, beta subunit	0.478283221	7.403621495	4.911634574	0.026676385	1	109.9827872	71.43918735	81.90795702	119.7735469	85.78017402	107.5183305
ENSMUSG00000049382	Krt8	chr15	101996711	101997133	1805	keratin 8	-3.383458632	2.672153671	4.897609158	0.026893905	1	0.734798334	8.815151183	0.318055751	0.256969068	0.029917392	0.188327489
ENSMUSG00000020836	Coro6	chr11	77462411	77462754	3011	coronin 6	-0.744663104	7.139135537	4.894866564	0.026936655	1	78.70339078	78.13847174	166.9399081	50.43007728	54.53308756	56.63817927
ENSMUSG00000020372	Gnb2l1	chr11	48800332	48803968	5119	.	-0.403758853	6.491567734	4.894207425	0.02694694	1	48.60650792	71.94390083	65.32917145	44.60484144	31.01495078	43.04636727
ENSMUSG00000055553	Kxd1	chr8	70508272	70508528	3176	KxDL motif containing 1	-0.392270275	6.472789424	4.889746613	0.027016651	1	51.26621131	62.94110202	68.51274515	46.05802931	29.13275922	42.45566705
ENSMUSG00000040747	Cd53	chr3	106759921	106760875	1742	CD53 antigen	-1.33249837	3.508138769	4.887559813	0.027050894	1	4.238222356	12.17836147	4.634321367	2.343062541	2.324905728	2.174355931
ENSMUSG00000038550	Ciart	chr3	95878503	95879149	2261	circadian associated repressor of transcription	1.264619681	3.4135303	4.883588585	0.027113194	1	2.112009215	2.917875446	3.142487836	7.509086042	5.661052945	3.909418909
ENSMUSG00000072940	Gm10443	chr6	86334031	86334240	210	40S ribosomal protein S28 pseudogene	-0.827457378	6.085775113	4.880961469	0.027154489	1	28.09228055	53.28727556	72.99209899	21.55471159	16.90063224	34.77185932
ENSMUSG00000076607	Igkj4	chr6	70723548	70723585	38	immunoglobulin kappa joining 4	-2.557201755	3.918692397	4.871696981	0.027300641	1	11.34227171	22.96177361	1.84105348	0	0	4.983435093
ENSMUSG00000020153	Ndufs7	chr10	80249121	80249204	1718	NADH dehydrogenase (ubiquinone) Fe-S protein 7	-0.370449248	7.643036248	4.870817179	0.027314563	1	130.6716797	128.2882054	158.8478935	112.417375	67.64066389	94.52002197
ENSMUSG00000030217	Art4	chr6	136848451	136849687	2517	ADP-ribosyltransferase 4	0.753739243	4.566441521	4.870773645	0.027315252	1	10.03101862	8.825216139	10.23693001	18.28329818	11.05078106	12.36903236
ENSMUSG00000088763	Gm24391	chr6	120524897	120524998	102	.	-3.428858843	2.189228373	4.864938066	0.027407782	1	1.288393971	1.288039081	1.394195839	0	0	0
ENSMUSG00000060063	Alox5ap	chr5	149265058	149265182	852	arachidonate 5-lipoxygenase activating protein	-0.974388986	4.035627758	4.859781738	0.027489814	1	7.882413448	15.43646133	8.627914755	5.331821977	3.800525847	4.443027419
ENSMUSG00000068328	Aup1	chr6	83054653	83054832	1509	ancient ubiquitous protein 1	-0.517853616	5.580181456	4.849824054	0.027648952	1	25.77925597	38.15303973	34.23627928	22.22081307	16.3881527	19.24233001
ENSMUSG00000041560	Gltscr2	chr7	15937838	15937889	1555	.	-0.446206382	6.340141363	4.843724867	0.0277469	1	43.66628822	68.44425277	56.45798739	43.42605501	28.0224055	33.00645001
ENSMUSG00000023094	Msrb2	chr2	19371440	19371543	1377	methionine sulfoxide reductase B2	0.540265198	5.419360383	4.842431712	0.027767713	1	23.9150729	15.95771059	21.70185211	30.24305888	19.7616312	25.84569285
ENSMUSG00000098381	Mir7225	chr3	97690509	97690562	54	microRNA 7225	-0.386673371	8.723727664	4.840433216	0.02779991	1	280.6902914	281.014999	335.5068914	226.1365178	133.6034553	226.1573453
ENSMUSG00000035849	Krt222	chr11	99232761	99235147	3292	keratin 222	1.187522618	3.526532331	4.829911953	0.027970059	1	3.868703185	2.356841628	3.292427556	6.581482725	5.365343026	6.816848884
ENSMUSG00000104465	RP23-199M5.5	chr3	19685971	19686568	598	.	-1.217404729	3.566931003	4.824551472	0.028057164	1	7.680175971	4.76187403	9.349724017	1.549536352	3.337462333	2.839060477
ENSMUSG00000078193	Gm2000	chr1	156366040	156366484	445	ribosomal protein L35 pseudogene	-0.616222179	5.116473008	4.808531734	0.028319164	1	17.65427135	27.21776752	25.9997205	15.40016779	8.964753083	14.59833621
ENSMUSG00000006731	B4galnt1	chr10	127165156	127165519	2474	beta-1,4-N-acetyl-galactosaminyl transferase 1	-1.744451791	2.946039605	4.80494868	0.028378112	1	2.108975128	7.196235312	2.872043429	1.181310168	0.785902678	0.863795416
ENSMUSG00000035186	Ubd	chr17	37193892	37193972	931	ubiquitin D	-3.240997476	2.253765509	4.801136416	0.028440971	1	0	4.448364582	0.154079583	0	0	0.104267151
ENSMUSG00000096232	0610012G03Rik	chr16	31948024	31948353	417	RIKEN cDNA 0610012G03 gene	-0.365590007	6.994162152	4.799339085	0.028470657	1	91.22116996	81.09253699	90.78199474	71.0562507	43.68998441	58.35268675
ENSMUSG00000096727	Psmb9	chr17	34181988	34182351	3659	proteasome (prosome, macropain) subunit, beta type 9 (large multifunctional peptidase 2)	-1.478841852	3.205738955	4.796403693	0.028519209	1	3.299485435	7.983642779	4.492472303	1.901992366	1.254813873	1.407207696
ENSMUSG00000028859	Csf3r	chr4	126024550	126024795	3609	colony stimulating factor 3 receptor (granulocyte)	-2.341236062	2.567551544	4.790685462	0.028614037	1	1.507171119	3.766889915	2.47624243	0.321389292	0.359207595	0.336485403
ENSMUSG00000103789	RP23-406J20.2	chr13	38150477	38151792	1316	.	0.65948035	4.882564148	4.78888587	0.028643949	1	12.72969766	14.43029205	11.72151361	17.26668241	17.0256536	17.81946979
ENSMUSG00000068566	Myadm	chr7	3289038	3289325	3238	myeloid-associated differentiation marker	0.379888011	6.600656567	4.78576375	0.028695919	1	57.87815231	47.03181848	50.39819956	60.99458743	46.1572241	64.02460158
ENSMUSG00000028270	Gbp2	chr3	142620602	142620808	2516	guanylate binding protein 2	-0.911894869	4.163428807	4.780862713	0.0287777	1	7.873348088	17.59155878	9.741784177	6.324256858	4.486467663	4.845336325
ENSMUSG00000029767	Calu	chr6	29348069	29348208	4733	calumenin	0.324035772	6.964033854	4.774947774	0.028876722	1	65.72623637	66.47413519	73.57563727	77.43591886	59.4749781	81.02187517
ENSMUSG00000040631	Dok4	chr8	94863828	94865247	2604	docking protein 4	0.880562628	4.167266681	4.773808622	0.028895834	1	7.165877461	5.844013782	6.739103823	9.744918124	9.229831117	12.04919997
ENSMUSG00000007659	Bcl2l1	chr2	152780668	152782282	4586	BCL2-like 1	-0.839154727	4.351796033	4.772642235	0.028915415	1	9.797823727	19.32753606	11.48159938	7.527361809	5.088578492	6.419146773
ENSMUSG00000018008	Cyth4	chr15	78597047	78597219	2791	cytohesin 4	-1.146651632	3.671604583	4.768429742	0.028986252	1	6.004660393	10.37062913	7.406415719	3.041825327	2.786689296	3.062884892
ENSMUSG00000019810	Fuca2	chr10	13499540	13499587	6161	fucosidase, alpha-L- 2, plasma	0.445514215	5.920555337	4.765992732	0.029027315	1	31.11228203	28.34966282	33.17391935	36.90396094	30.47891797	39.37859945
ENSMUSG00000074151	Nlrc5	chr8	94472763	94473054	7646	NLR family, CARD domain containing 5	-2.345760295	2.560316361	4.758100277	0.029160716	1	1.301535691	4.185453263	2.178351234	0.388407386	0.381543572	0.22874143
ENSMUSG00000057346	Apol9a	chr15	77403789	77405082	1573	apolipoprotein L 9a	-2.971860777	2.325822469	4.742057166	0.029433855	1	1.236552621	2.84469241	1.208849283	0.235876055	0.034327071	0
ENSMUSG00000012705	Retn	chr8	3655770	3655843	1579	resistin	-2.201190225	2.67337901	4.740707895	0.029456948	1	5.65534282	2.120169392	1.181536854	0.264352863	0.410360576	0.707300835
ENSMUSG00000000290	Itgb2	chr10	77530252	77530459	3052	integrin beta 2	-1.499887621	3.170572189	4.74047412	0.029460951	1	3.260020776	8.712721609	3.257271658	1.656907598	1.256530445	1.416434917
ENSMUSG00000023921	Mut	chr17	40934685	40934779	3675	methylmalonyl-Coenzyme A mutase	0.493737289	5.628708265	4.724929533	0.029728401	1	28.50717698	22.77299346	22.02277588	30.64028986	23.95816618	32.79326688
ENSMUSG00000040483	Xaf1	chr11	72301629	72301709	4689	XIAP associated factor 1	-1.479134938	3.190679941	4.724415394	0.02973729	1	3.187928054	7.552742592	4.776532781	1.593131516	1.347890121	1.543642928
ENSMUSG00000030847	Bag3	chr7	128523583	128524044	2591	BCL2-associated athanogene 3	0.340965577	6.900163018	4.716318776	0.02987764	1	60.70347063	65.64303335	69.1833378	83.0950526	52.1964298	74.45736529
ENSMUSG00000063524	Eno1	chr4	150236721	150236871	5379	enolase 1, alpha non-neuron	-0.697242159	4.781487255	4.712200901	0.029949286	1	18.17082526	19.27755182	18.15713329	10.35998979	8.26530779	10.23248357
ENSMUSG00000037206	Islr	chr9	58156265	58158230	2354	immunoglobulin superfamily containing leucine-rich repeat	0.672091118	4.810614958	4.706966527	0.030040615	1	11.04462738	12.85837655	12.68333404	18.97728027	13.00869162	17.49598359
ENSMUSG00000043445	Pgp	chr17	24470473	24471149	1027	phosphoglycolate phosphatase	-0.563104948	5.321212785	4.703673028	0.030098229	1	28.27072258	27.06918123	26.29679842	17.38065787	14.13841212	15.07755739
ENSMUSG00000081512	Gm15821	chr17	34211312	34212034	1210	predicted gene 15821	-0.953753079	4.040545209	4.689487879	0.030347691	1	7.926477746	14.32398374	9.694035933	5.480125321	3.480101661	4.814714334
ENSMUSG00000099142	Mir8108	chr8	25159125	25159233	109	microRNA 8108	0.700916665	4.69716261	4.68018538	0.030512456	1	9.651242112	13.26680253	10.11742571	15.61017007	12.77091852	17.22682904
ENSMUSG00000015605	Srf	chr17	46546839	46549178	4093	serum response factor	-0.481049813	5.728643815	4.679999693	0.030515754	1	37.78439284	33.41004741	37.28605477	24.28120435	17.63193967	23.68896686
ENSMUSG00000020684	Rasl10b	chr11	83409137	83409375	4010	RAS-like, family 10, member B	-0.665812108	4.882515063	4.663943273	0.030802373	1	19.7187557	18.78719481	21.25748923	12.75050918	8.257513337	10.70860809
ENSMUSG00000024132	Eci1	chr17	24426683	24426742	1091	enoyl-Coenzyme A delta isomerase 1	-0.368550935	7.947385071	4.652323897	0.031011537	1	153.4852411	169.4190122	195.1187929	143.3907168	81.14517121	116.7102701
ENSMUSG00000076315	Mir343	chr7	19386643	19386717	75	microRNA 343	-2.096956289	3.114092305	4.649527259	0.031062101	1	5.238338646	0.872815956	9.447511279	0	2.132795097	0.639322265
ENSMUSG00000025172	Ankrd2	chr19	42036038	42036122	1100	ankyrin repeat domain 2 (stretch responsive muscle)	-2.714650616	2.394755562	4.64149354	0.031207831	1	1.366017465	3.76555476	0.815180356	0.337210636	0.049074304	0.088262474
ENSMUSG00000076630	Ighd1-1	chr12	113482170	113482192	23	immunoglobulin heavy diversity 1-1	-4.375878584	2.53335642	4.641285184	0.03121162	1	0	8.291751581	0	0	0	0
ENSMUSG00000020538	Srebf1	chr11	60199089	60200151	5634	sterol regulatory element binding transcription factor 1	-0.955338693	4.024772158	4.640706208	0.031222152	1	8.705671586	13.63172789	9.174229231	5.616801166	3.634015379	4.31993515
ENSMUSG00000067344	Rps25-ps1	chr6	145266400	145266777	378	ribosomal protein S25, pseudogene 1	-0.598574667	5.135353376	4.611971706	0.031749508	1	17.39048573	29.49150694	24.72306514	16.5307727	8.838813102	14.48680637
ENSMUSG00000049775	Tmsb4x	chrX	167207093	167207535	1371	thymosin, beta 4, X chromosome	0.288886612	8.43767765	4.611690885	0.031754708	1	179.6154543	223.5146796	185.4425271	234.9182379	157.7998922	217.1962262
ENSMUSG00000020189	Osbpl8	chr10	111164802	111165196	7152	oxysterol binding protein-like 8	0.671525906	4.787191529	4.609567899	0.031794044	1	14.30382084	11.30451019	10.27378879	16.26539838	15.40931785	16.83921041
ENSMUSG00000029417	Cxcl9	chr5	92321331	92323906	2905	chemokine (C-X-C motif) ligand 9	-2.561152422	2.445730307	4.606131148	0.03185783	1	1.217752503	3.560944932	1.667781585	0.303428651	0.16733561	0.167200592
ENSMUSG00000035557	Krt17	chr11	100256217	100256496	1551	keratin 17	-4.099541646	2.419548746	4.60530744	0.031873138	1	0.057003685	6.667594055	0.023131793	0	0	0
ENSMUSG00000078813	Leng1	chr7	3660098	3661360	2222	leukocyte receptor cluster (LRC) member 1	-0.879270491	4.200978735	4.60411382	0.031895334	1	10.36723432	13.12953917	12.58053211	6.325600523	4.326353587	5.770293265
ENSMUSG00000098710	Mir7067	chr8	70895508	70895570	63	microRNA 7067	-3.356447671	2.169970282	4.602414303	0.031926965	1	2.073509047	0	1.682837947	0	0	0
ENSMUSG00000101389	Ms4a4a	chr19	11375523	11375631	836	membrane-spanning 4-domains, subfamily A, member 4A	-1.445461137	3.632007941	4.602271128	0.031929631	1	2.853861915	15.13715223	6.262221335	3.104996857	1.936588141	2.205929154
ENSMUSG00000022216	Psme1	chr14	55578123	55578248	2209	proteasome (prosome, macropain) activator subunit 1 (PA28 alpha)	-0.402307118	6.18206354	4.586821524	0.032218709	1	47.67757274	54.82311045	45.80974247	37.81987029	23.93491499	33.02258607
ENSMUSG00000006642	Tcf23	chr5	30968677	30968997	4101	transcription factor 23	-2.500076309	2.465895886	4.58030933	0.032341376	1	1.013670602	3.048259723	2.581828411	0.328096002	0.144890029	0.236901473
ENSMUSG00000005610	Eif4g2	chr7	111070568	111072757	7348	eukaryotic translation initiation factor 4, gamma 2	0.290572599	7.636707655	4.576083626	0.032421234	1	115.2188984	104.3977671	115.2002452	123.2111121	96.15116638	127.5373539
ENSMUSG00000088901	Mir1943	chr15	79375228	79375300	73	microRNA 1943	-1.170374971	3.583544566	4.564912129	0.032633348	1	6.575452114	7.619447399	7.762279537	2.508573715	2.920584277	2.626404981
ENSMUSG00000058690	Ccser2	chr14	36874936	36879762	8715	coiled-coil serine rich 2	0.55960246	5.244656499	4.557122745	0.032782103	1	17.47875823	17.48535958	18.56811005	23.55040139	19.78112803	23.52494687
ENSMUSG00000060036	Rpl3	chr15	80077794	80077894	3119	ribosomal protein L3	-0.537523629	5.718524677	4.556266059	0.032798506	1	24.6410853	47.0716359	37.82214243	25.375992	16.00143193	22.25415234
ENSMUSG00000024399	Ltb	chr17	35194439	35194683	1516	lymphotoxin B	-2.507988228	2.574878885	4.556125946	0.03280119	1	1.31217448	5.815704471	0.85195751	0.458885436	0.213701289	0.224205303
ENSMUSG00000026535	Ifi202b	chr1	173962568	173962823	1697	interferon activated gene 202B	-1.344682492	3.319961376	4.555475698	0.032813647	1	3.67321273	8.965639519	4.778281912	2.077181769	1.62283349	1.888598635
ENSMUSG00000076620	Ighj2	chr12	113429468	113429515	100	immunoglobulin heavy joining 2	-2.70620754	2.966281791	4.545721891	0.033001104	1	1.751875631	11.82190324	0.355450919	0.459491225	0.534958506	0.48107418
ENSMUSG00000041571	Sepw1	chr7	15917208	15917539	736	.	-0.313301675	7.482408691	4.540148885	0.033108712	1	112.2977238	127.4477095	127.4785898	104.655517	65.68738803	79.9040061
ENSMUSG00000024014	Pim1	chr17	29490812	29491225	2638	proviral integration site 1	-1.102456859	3.694401229	4.531774018	0.033271111	1	6.201931823	12.05273174	5.836048839	3.517136319	2.395454592	3.387753906
ENSMUSG00000037405	Icam1	chr9	21015960	21016101	2540	intercellular adhesion molecule 1	-0.994052045	3.91016656	4.529612807	0.033313154	1	6.858927475	12.94831573	8.900961039	5.040841161	3.5297577	3.441923884
ENSMUSG00000100230	Gm28650	chr1	52756719	52757129	411	predicted gene 28650	0.90239678	4.045808689	4.522091498	0.033459904	1	8.589293142	3.783614799	5.228234397	10.13780397	7.475136214	10.49605777
ENSMUSG00000095079	Igha	chr12	113254830	113256397	2668	immunoglobulin heavy constant alpha	-3.703252319	2.64651512	4.52031382	0.033494687	1	0.265177128	9.257931702	0.13450934	0.139104125	0.08097536	0.072819022
ENSMUSG00000035203	Epn1	chr7	5080235	5080477	2807	epsin 1	-0.361948722	6.520091188	4.517883549	0.0335423	1	61.13799516	58.4674791	67.60757501	47.25150522	33.69228874	42.15155516
ENSMUSG00000098706	Mir6979	chr18	37854605	37854660	56	microRNA 6979	-3.331889597	2.16366956	4.516328538	0.033572803	1	3.104200679	0.581877304	0	0	0	0
ENSMUSG00000092737	Gm24022	chr12	113424749	113424818	70	.	-1.852206392	2.808356396	4.515024319	0.033598408	1	4.984209541	2.335704671	3.033848692	0.653642447	1.521994623	0
ENSMUSG00000053565	Eif3k	chr7	28971373	28971438	773	eukaryotic translation initiation factor 3, subunit K	-0.364879292	6.894201328	4.502047924	0.033854286	1	65.4950248	90.9307331	89.14837645	63.91677292	40.13916698	57.18878082
ENSMUSG00000019254	Ppp1r12c	chr7	4481520	4482158	4981	protein phosphatase 1, regulatory (inhibitor) subunit 12C	-0.690417733	4.745283733	4.496066213	0.033972922	1	14.70351819	18.7671198	20.4795951	9.548139117	8.730389672	9.850336627
ENSMUSG00000093026	Gm25301	chr18	61397813	61397925	113	.	-1.064179554	3.758580902	4.494223603	0.034009554	1	8.536551868	6.109711691	10.70717945	2.442558618	3.791635728	3.835933591
ENSMUSG00000020190	Mknk2	chr10	80665332	80667332	3065	MAP kinase-interacting serine/threonine kinase 2	-0.44591299	7.012001281	4.48329881	0.034227595	1	67.79504424	118.7564891	87.11677719	61.30296335	46.43548012	61.5517624
ENSMUSG00000060419	Rps16-ps2	chr5	129128077	129128517	441	ribosomal protein S16, pseudogene 2	-0.445376724	5.874076484	4.480877875	0.034276111	1	33.5264208	42.47177733	43.77916878	30.97407478	19.43642229	23.85453122
ENSMUSG00000037185	Krt80	chr15	101349571	101350039	1774	keratin 80	-1.857086625	2.796633342	4.476242217	0.03436921	1	1.644789149	5.007750814	3.559715799	0.810516634	0.639237742	0.68434496
ENSMUSG00000049517	Rps23	chr13	90923131	90923199	756	ribosomal protein S23	-0.350805045	7.696764598	4.466398536	0.034567781	1	111.8434893	163.863413	157.2130774	105.7527856	75.01503354	106.0987814
ENSMUSG00000004937	Sgta	chr10	81044075	81045003	1969	small glutamine-rich tetratricopeptide repeat (TPR)-containing, alpha	-0.437518963	5.915816867	4.460432868	0.034688706	1	34.24272133	43.13394427	45.86886618	30.10670475	20.24098332	26.4893607
ENSMUSG00000039883	Lrrc17	chr5	21543527	21543719	2186	leucine rich repeat containing 17	1.283624354	3.291409842	4.457078284	0.034756898	1	2.9530359	1.744035541	2.413068039	6.111422385	3.903460376	5.109900867
ENSMUSG00000057191	AB124611	chr9	21526176	21526307	1447	cDNA sequence AB124611	-1.889212257	2.769025548	4.451022115	0.034880364	1	1.863485111	5.611820821	2.40493968	0.929454281	0.671653705	0.402667062
ENSMUSG00000094551	Gm22392	chr15	44432595	44432701	107	.	-1.464211284	3.150083055	4.448685131	0.03492813	1	2.867074238	4.606528656	7.313073545	0.859418773	3.001711618	0.449893446
ENSMUSG00000007655	Cav1	chr6	17306335	17306479	3444	caveolin 1, caveolae protein	0.311006625	6.96361118	4.443355853	0.035037312	1	70.49328872	66.83464671	69.28961088	79.38634564	59.92793082	77.55823465
ENSMUSG00000025508	Rplp2	chr7	141447370	141447707	2072	ribosomal protein, large P2	-0.372312715	6.768525313	4.434415738	0.035221273	1	60.4308358	82.78151989	81.67243614	60.26627505	36.25511601	50.39327455
ENSMUSG00000030742	Lat	chr7	126363832	126364041	1239	linker for activation of T cells	-2.893178659	2.497116029	4.428500682	0.035343542	1	0.856158574	5.884468864	0.521136912	0.26198411	0.217866166	0.039184268
ENSMUSG00000007721	Ccdc124	chr8	70868227	70868645	911	coiled-coil domain containing 124	-0.483532664	5.636751689	4.423545317	0.035446315	1	27.30726535	36.40369883	37.79004512	23.96760644	15.40352014	21.89678758
ENSMUSG00000041653	Pnpla3	chr15	84167816	84168060	4640	patatin-like phospholipase domain containing 3	-2.494135114	2.444024805	4.420142544	0.035517069	1	4.09846793	1.51506256	0.765816364	0.179994623	0.232841237	0.261735036
ENSMUSG00000098325	Mir7048	chr7	25217668	25217725	58	microRNA 7048	-3.303904863	2.15644768	4.420004006	0.035519953	1	2.998973538	0	0.608483777	0	0	0
ENSMUSG00000096638	Ighv2-9	chr12	113879096	113879399	362	immunoglobulin heavy variable 2-9	-2.898978569	2.300630563	4.41321708	0.035661527	1	1.584168528	3.106551557	0.296698701	0	0	0.267705191
ENSMUSG00000039115	Itga9	chr9	118606690	118607115	7691	integrin alpha 9	0.76457345	4.408019868	4.412992907	0.035666213	1	8.033814219	8.231385215	9.161826005	12.59162466	10.61369638	13.54944302
ENSMUSG00000022210	Dhrs4	chr14	55478758	55479033	1390	dehydrogenase/reductase (SDR family) member 4	0.431626502	5.900654267	4.410990998	0.035708091	1	34.12221742	26.91987789	30.73871067	41.10381892	28.58855177	35.07034229
ENSMUSG00000093861	Igkv1-110	chr6	68270527	68270572	359	immunoglobulin kappa variable 1-110	-2.575773006	2.620912447	4.409965124	0.035729572	1	1.965993764	6.357009546	0.29917119	0.257825632	0	0.674840169
ENSMUSG00000038357	Camp	chr9	109847377	109847581	599	cathelicidin antimicrobial peptide	-3.058463185	2.249916199	4.402440701	0.035887535	1	0.95842196	1.990020379	1.555690191	0.154695379	0	0
ENSMUSG00000032013	Trim29	chr9	43310763	43311679	2830	tripartite motif-containing 29	-3.200362882	2.204517747	4.402097951	0.035894748	1	0.031250342	4.006752442	0.03804367	0	0	0.068652055
ENSMUSG00000026664	Phyh	chr2	4919019	4919144	1893	phytanoyl-CoA hydroxylase	0.338386848	7.712898535	4.398110414	0.035978774	1	126.375304	103.178459	116.8757905	144.9350318	97.05005947	130.7066354
ENSMUSG00000053113	Socs3	chr11	117966079	117968318	2891	suppressor of cytokine signaling 3	-1.442548407	3.162960805	4.396179663	0.036019533	1	3.487395576	7.706856241	3.76136393	1.60472385	1.40121393	1.428085005
ENSMUSG00000047675	Rps8	chr4	117153827	117153987	1726	ribosomal protein S8	-0.311714803	7.30065836	4.391575012	0.036116934	1	90.21145095	116.9391439	115.8296612	84.80925591	57.3471182	77.87663363
ENSMUSG00000020325	Fstl3	chr10	79777272	79777397	2445	follistatin-like 3	-1.321941361	3.31314386	4.390979382	0.036129553	1	3.255222707	8.230732968	5.738803049	2.125006026	1.34745681	2.145362695
ENSMUSG00000091367	Gm17711	chr10	18011268	18011297	237	.	-0.881613707	4.135428955	4.378625571	0.036392332	1	14.12541738	10.17307337	9.804770109	5.45983691	4.313383922	5.716293195
ENSMUSG00000098871	Mir6381	chr3	142623860	142623946	87	microRNA 6381	-1.51977692	3.374923079	4.377270738	0.036421272	1	4.02135088	11.30693397	3.671646429	4.218964885	0.613986467	0.552141956
ENSMUSG00000028996	Rbp7	chr4	149449687	149449923	718	retinol binding protein 7, cellular	-0.681182705	5.160078946	4.374909792	0.036471761	1	22.45580498	17.52915494	34.35267523	14.7165006	8.266187766	16.21869001
ENSMUSG00000034981	Parm1	chr5	91517615	91517957	5068	prostate androgen-regulated mucin-like protein 1	0.400129683	6.096396043	4.373045486	0.036511681	1	26.58105792	41.018734	39.65419993	44.10145835	35.47337399	40.17249371
ENSMUSG00000025492	Ifitm3	chr7	141009586	141009889	678	interferon induced transmembrane protein 3	-0.396325099	7.250021667	4.371338529	0.036548272	1	87.42736626	135.7942232	96.28113188	78.73744186	59.04397698	66.9075702
ENSMUSG00000093242	Gm24574	chr2	75659244	75659317	74	.	1.195452601	3.408274479	4.370451715	0.036567297	1	2.359192516	2.211133755	3.829391238	3.093907582	6.483697095	7.126312183
ENSMUSG00000065752	Gm23344	chr9	64175048	64175115	68	.	-3.288677135	2.152461269	4.368371573	0.036611964	1	2.564339692	0.480681251	0.520297723	0	0	0
ENSMUSG00000052456	Asna1	chr8	85017934	85018255	1250	arsA arsenite transporter, ATP-binding, homolog 1 (bacterial)	-0.414205604	6.032673136	4.362146544	0.036745976	1	37.62261447	48.27907156	47.58041572	33.23910304	20.47210514	30.87757895
ENSMUSG00000098361	Mir7086	chr9	45266643	45266707	65	microRNA 7086	-3.286626451	2.151824976	4.361462297	0.036760737	1	2.01067544	1.005060798	0.543947619	0	0	0
ENSMUSG00000019899	Lama2	chr10	26980036	26984513	16338	laminin, alpha 2	0.779863096	4.34389267	4.355432342	0.036891094	1	7.886415708	8.328797781	7.734250007	11.54037564	10.32402143	13.14110697
ENSMUSG00000098331	Mir7069	chr8	84867947	84868008	62	microRNA 7069	-3.284377123	2.151127874	4.353895027	0.036924406	1	1.40428126	1.579381254	0.569849887	0	0	0
ENSMUSG00000027346	Gpcpd1	chr2	132529082	132530742	7289	glycerophosphocholine phosphodiesterase 1	0.533826394	5.308620533	4.353001337	0.036943785	1	21.37108036	15.21405612	20.17127895	23.7263242	19.36659866	26.5203855
ENSMUSG00000076619	Ighj3	chr12	113429085	113429132	48	immunoglobulin heavy joining 3	-2.450470896	2.666117349	4.3470925	0.037072185	1	0.902752238	6.768776801	1.46532828	0	1.102669574	0
ENSMUSG00000065592	Mir145a	chr18	61647816	61647903	88	microRNA 145a	-0.870060288	4.364299006	4.34595348	0.03709699	1	15.40764775	9.31657481	16.53845233	4.171560785	10.32049163	4.367504913
ENSMUSG00000062070	Pgk1	chrX	106187100	106187315	2244	phosphoglycerate kinase 1	-0.295796532	7.111077121	4.344117017	0.037137019	1	89.65194278	97.46224531	93.5173161	74.33646993	51.33528546	67.61267238
ENSMUSG00000027288	Zfp106	chr2	120506820	120510142	10429	zinc finger protein 106	0.300834641	7.270086907	4.343133893	0.037158467	1	89.19919164	81.62645114	86.60188479	89.11521725	84.29945895	94.6241086
ENSMUSG00000044033	Ccdc141	chr2	77009902	77015247	11717	coiled-coil domain containing 141	0.71035538	4.565639518	4.330124247	0.037443513	1	11.43054746	8.62149695	9.528135202	14.02397177	12.36188763	14.74489487
ENSMUSG00000030613	Ccdc90b	chr7	92561149	92561635	1801	coiled-coil domain containing 90B	0.608096343	4.958620451	4.327007971	0.03751213	1	15.51411283	11.7244079	14.90211213	21.27276079	14.84198142	18.36224371
ENSMUSG00000003526	Prodh	chr16	18060357	18060757	3461	proline dehydrogenase	-0.898951322	4.072038233	4.309502158	0.037900051	1	8.803529266	12.76096257	10.86763978	4.732016363	4.182627627	5.627956486
ENSMUSG00000062382	Gm10116	chr13	74406396	74407317	922	.	-0.800497523	4.332217894	4.295502562	0.038213301	1	8.914067064	18.47003386	12.21318576	7.994549928	5.444057691	5.63268544
ENSMUSG00000020585	Laptm4a	chr12	8921664	8922294	1773	lysosomal-associated protein transmembrane 4A	0.254315464	8.062581467	4.29284948	0.03827297	1	146.2692711	149.4384902	162.3619252	176.4521419	124.4475119	162.0620677
ENSMUSG00000098431	Mir7666	chr8	40307875	40307929	55	microRNA 7666	-3.265880401	2.146558007	4.292086268	0.038290153	1	1.579816417	0	1.923243367	0	0	0
ENSMUSG00000026051	1500015O10Rik	chr1	43730602	43730963	902	RIKEN cDNA 1500015O10 gene	2.220684823	2.448089263	4.28927598	0.038353495	1	0.489865556	0.293838373	0.397569688	3.597566956	1.077026095	1.237580642
ENSMUSG00000099017	Mir7058	chr7	126367971	126368045	75	microRNA 7058	-3.261511674	2.145032595	4.277613701	0.038617529	1	0	3.491263824	0	0	0	0
ENSMUSG00000044533	Rps2	chr17	24718116	24718158	1830	ribosomal protein S2	-0.328690741	6.814035965	4.275739511	0.038660138	1	69.19095474	77.09381699	82.99672197	61.38812805	38.92224863	54.05502923
ENSMUSG00000076903	Traj26	chr14	54194490	54194549	60	T cell receptor alpha joining 26	-3.260522133	2.144965753	4.274335052	0.0386921	1	0.725161634	2.174885661	0.588533489	0	0	0
ENSMUSG00000021242	Npc2	chr12	84754560	84757212	3261	Niemann-Pick type C2	-0.673484666	5.307774767	4.253044537	0.039180031	1	19.21544947	41.36216485	22.72673851	17.61307903	11.56146682	14.74635415
ENSMUSG00000040950	Mgl2	chr11	70130329	70130442	2094	macrophage galactose N-acetyl-galactosamine specific lectin 2	1.471637062	3.004603007	4.248636993	0.039281846	1	3.061601267	0.427450678	1.130995622	3.655093683	3.378537468	4.406593561
ENSMUSG00000045104	Gm5514	chr19	21938079	21938384	306	lactate dehydrogenase B pseudogene	-0.366076283	6.641462121	4.247666557	0.0393043	1	60.08448367	66.6581202	77.99889931	55.17636486	32.38328625	46.84753641
ENSMUSG00000033685	Ucp2	chr7	100493337	100493465	6989	uncoupling protein 2 (mitochondrial, proton carrier)	-0.785435524	4.361950371	4.245807842	0.039347346	1	8.745719038	18.62381972	13.09162858	8.644351228	4.575999857	6.478465621
ENSMUSG00000031805	Jak3	chr8	71676296	71676583	5352	Janus kinase 3	-1.050816944	3.720375978	4.245120322	0.03936328	1	7.040556781	7.726369678	9.644121172	3.181759993	3.532744852	3.067982505
ENSMUSG00000023043	Krt18	chr15	102028216	102028674	1400	keratin 18	-2.398385406	3.211847304	4.244311681	0.039382031	1	1.136655923	15.50634486	1.332496951	1.060011163	0.848449537	0.624263283
ENSMUSG00000091649	Phf11b	chr14	59320964	59321283	1184	PHD finger protein 11B	-1.827542213	2.773357779	4.240741336	0.039464931	1	2.053094753	4.954059173	2.847806775	0.979084678	0.547147434	0.574041258
ENSMUSG00000068246	Apol9b	chr15	77729121	77729246	1545	apolipoprotein L 9b	-3.001651396	2.242046421	4.238243815	0.03952303	1	0.658086528	2.724585901	1.021748956	0	0.069897554	0.09428556
ENSMUSG00000065540	Mir126a	chr2	26591357	26591429	73	microRNA 126a	-1.254605087	3.372409612	4.235447002	0.039588198	1	5.97768374	6.274839034	5.821709653	0	2.920584277	3.283006227
ENSMUSG00000037049	Smpd1	chr7	105554360	105554837	2411	sphingomyelin phosphodiesterase 1, acid lysosomal	-0.347567059	6.565454844	4.235177765	0.039594477	1	54.39493939	66.85654426	71.57782364	48.17875986	34.63168777	45.22436355
ENSMUSG00000037266	Rsrp1	chr4	134923592	134923767	3349	arginine/serine rich protein 1	-0.378254641	6.480348674	4.234364362	0.039613454	1	52.52724531	58.6412473	71.55460438	37.75029028	39.70861256	41.13342202
ENSMUSG00000031990	Jam3	chr9	27097385	27098401	2539	junction adhesion molecule 3	0.887701047	4.002232738	4.222638604	0.039888086	1	5.677387502	5.37984512	5.992846525	10.52415808	7.998261508	8.436033481
ENSMUSG00000022437	Samm50	chr15	84192233	84192384	1673	SAMM50 sorting and assembly machinery component	-0.281992506	7.618666121	4.222087719	0.039901038	1	120.7606384	133.1039119	146.819066	107.5659625	73.0093729	98.36702504
ENSMUSG00000086868	Gm15883	chr7	27124481	27124987	1690	predicted gene 15883	-3.216336365	2.164496914	4.219098617	0.039971389	1	0.784769835	2.824393206	0.063691087	0.027444479	0	0
ENSMUSG00000022797	Tfrc	chr16	32608920	32609036	6185	transferrin receptor	-0.682209887	4.689297338	4.202393623	0.040366963	1	16.6542173	12.80891984	21.98951776	6.129297999	9.048806701	11.7975938
ENSMUSG00000043415	Otud1	chr2	19657752	19660583	2832	OTU domain containing 1	0.91223032	3.934531197	4.200656314	0.040408337	1	5.0277532	6.134666895	4.714084696	9.173605257	8.410726023	7.975167262
ENSMUSG00000031781	Ciapin1	chr8	94819818	94823207	5691	cytokine induced apoptosis inhibitor 1	-0.742916368	4.481412194	4.200415135	0.040414085	1	13.77093664	15.83182646	14.56330876	8.03915902	6.132098154	7.998492121
ENSMUSG00000029998	Pcyox1	chr6	86386006	86389371	4797	prenylcysteine oxidase 1	0.575339415	5.060845619	4.192200894	0.040610343	1	15.46099618	16.56967782	14.18662552	22.05328039	16.71148827	19.61565429
ENSMUSG00000020949	Fkbp3	chr12	65062436	65062740	947	FK506 binding protein 3	0.300946235	7.828448692	4.182232226	0.040849863	1	126.8252622	110.8715644	143.8672598	145.051395	113.5900871	139.6150344
ENSMUSG00000020277	Pfkl	chr10	77986947	77988357	4395	phosphofructokinase, liver, B-type	-0.458432774	5.700940379	4.17258282	0.041083126	1	35.37983772	31.04691334	39.19169818	23.47878911	18.21511809	23.18895736
ENSMUSG00000087993	Mir1982	chr10	80828797	80828870	74	microRNA 1982	-1.337958148	3.240858649	4.171592345	0.041107149	1	5.308183162	3.980040759	6.701434667	2.475126066	0.720410788	1.943539686
ENSMUSG00000024588	Fech	chr18	64456550	64458217	2901	ferrochelatase	0.43870011	5.779951169	4.171519218	0.041108923	1	31.49180568	24.1609412	28.06972148	35.05433539	27.38777403	33.60341273
ENSMUSG00000021313	Ryr2	chr13	11553103	11554611	16849	ryanodine receptor 2, cardiac	0.314579711	7.383128998	4.170693676	0.041128957	1	101.3831481	88.02346325	87.89986921	96.45830684	85.94906871	109.5620035
ENSMUSG00000025473	Adam8	chr7	139978932	139979527	4638	a disintegrin and metallopeptidase domain 8	-2.501884888	2.400103735	4.167901605	0.041196792	1	0.753298968	4.111021478	1.029267558	0.210084261	0.198000378	0.188530472
ENSMUSG00000098521	Mir7243	chr9	102304924	102304975	52	microRNA 7243	3.131876284	2.067264544	4.165736868	0.041249467	1	0	0	0	1.751268443	0	0.916764003
ENSMUSG00000104444	RP24-388D8.6	chr3	28807205	28807363	274	.	-0.633260004	4.858798761	4.157340604	0.041454443	1	19.62419229	18.33230895	20.23485143	14.6819978	8.251978121	8.657585875
ENSMUSG00000078169	Gm16499	chr6	53819975	53820040	66	predicted gene 16499	1.472634596	2.983250632	4.154931722	0.041513448	1	1.320443573	0.495029945	2.679144989	2.770663507	4.032149935	4.351208253
ENSMUSG00000069792	Wfdc17	chr11	83703991	83704173	533	WAP four-disulfide core domain 17	-0.866567101	4.110443307	4.153904078	0.041538646	1	10.10609154	15.65184568	7.529701873	6.083526145	4.553158072	4.64047397
ENSMUSG00000027435	Cd93	chr2	148436640	148441267	6677	CD93 antigen	0.537098671	5.229105431	4.153197421	0.041555983	1	16.56654448	18.84330967	17.9717752	23.13481209	18.90835593	23.58848331
ENSMUSG00000093256	Gm22933	chr16	90953795	90953868	74	.	-3.223139188	2.135717644	4.152267227	0.041578816	1	0.589798129	0.884453502	1.914695619	0	0	0
ENSMUSG00000029482	Aacs	chr5	125475814	125476109	3668	acetoacetyl-CoA synthetase	-1.469600895	3.077409422	4.148907969	0.041661384	1	4.882834061	6.969681623	1.780839139	1.277533384	1.075020187	1.589157552
ENSMUSG00000037904	Ankrd9	chr12	110975353	110977548	3160	ankyrin repeat domain 9	-0.784395941	4.337854073	4.148004351	0.041683623	1	14.16187219	12.44418523	12.99279375	6.797591952	5.452650462	7.040028285
ENSMUSG00000076909	Traj20	chr14	54199441	54199498	58	T cell receptor alpha joining 20	-3.217027771	2.133996274	4.132615736	0.042064284	1	0	3.372915897	0	0	0	0
ENSMUSG00000015340	Cybb	chrX	9435252	9438343	5808	cytochrome b-245, beta polypeptide	-1.336915203	3.321609025	4.128369076	0.042169974	1	2.985034428	10.40858195	4.041823899	2.540530069	1.395183572	1.681233762
ENSMUSG00000071715	Ncf4	chr15	78244801	78245087	2021	neutrophil cytosolic factor 4	-1.708786061	2.843162586	4.126717763	0.042211146	1	2.034541024	5.757477359	2.840794687	0.89512163	0.774922584	0.841047095
ENSMUSG00000076902	Traj27	chr14	54192303	54192361	59	T cell receptor alpha joining 27	-3.21295485	2.133028786	4.119561117	0.042390074	1	0	2.763917194	0.598342381	0	0	0
ENSMUSG00000104453	WI1-1616M8.3	chr7	81530309	81532521	2213	.	0.397014005	6.048864909	4.110917163	0.04260725	1	38.40081315	27.18975451	37.95987843	41.08440963	34.67831064	39.61256926
ENSMUSG00000031633	Slc25a4	chr8	46206797	46207620	2353	solute carrier family 25 (mitochondrial carrier, adenine nucleotide translocator), member 4	-0.257743067	11.1782474	4.103636314	0.042791087	1	1449.678201	1566.401343	1763.213833	1316.928203	885.9996869	1195.371855
ENSMUSG00000028035	Dnajb4	chr3	152178511	152179646	4318	DnaJ heat shock protein family (Hsp40) member B4	0.49632802	5.422837218	4.103615931	0.042791603	1	20.85255251	22.07806047	19.88286606	27.06721417	20.14114441	27.8323523
ENSMUSG00000000386	Mx1	chr16	97447035	97448372	3646	MX dynamin-like GTPase 1	-2.558592112	2.367906567	4.101465902	0.04284605	1	1.285685529	2.764675054	1.515953825	0.16542692	0.148151382	0.199842989
ENSMUSG00000028037	Ifi44	chr3	151730922	151732553	6116	interferon-induced protein 44	-1.52578511	3.006205677	4.099433224	0.042897592	1	2.870890844	7.02704597	2.764288979	1.320107698	0.989284064	1.183535284
ENSMUSG00000024529	Lox	chr18	52516069	52519233	4810	lysyl oxidase	-1.947685673	2.849218124	4.098534946	0.04292039	1	1.590652822	7.824683471	1.678990261	0.954989142	0.550303398	0.656464766
ENSMUSG00000020577	Tspan13	chr12	36014557	36015772	2474	tetraspanin 13	0.582235801	4.998943652	4.094909709	0.043012527	1	14.35175447	14.35226819	15.23053333	21.28233398	15.95819049	18.53233802
ENSMUSG00000035711	Dok3	chr13	55523235	55524111	1546	docking protein 3	-1.751264384	2.799160156	4.078808271	0.043424275	1	2.258923022	4.630945938	3.202504793	0.53998387	0.87315464	0.879429722
ENSMUSG00000030786	Itgam	chr7	128062640	128062770	6377	integrin alpha M	-1.622179097	2.906846407	4.071719211	0.043606871	1	2.545342349	6.177861949	2.662426587	1.156940982	0.686186193	1.051303217
ENSMUSG00000003316	Glg1	chr8	111154421	111158061	7090	golgi apparatus protein 1	0.46825085	5.568842921	4.070106185	0.04364853	1	21.72130608	25.31843255	23.769997	29.13709609	24.9390549	28.86119433
ENSMUSG00000033863	Klf9	chr19	23141226	23142259	3263	Kruppel-like factor 9	0.460183568	5.614884224	4.069927011	0.043653161	1	23.03898942	27.37497397	23.1417715	33.32775447	22.9101225	29.42997825
ENSMUSG00000028862	Map3k6	chr4	133240818	133241431	4604	mitogen-activated protein kinase kinase kinase 6	-1.378226058	3.164911505	4.068325981	0.043694557	1	2.487910675	7.519295245	4.817923016	1.652771477	1.384502818	1.572135794
ENSMUSG00000021072	Tmx1	chr12	70453095	70453320	3299	thioredoxin-related transmembrane protein 1	0.635071189	4.766539209	4.06524707	0.043774281	1	13.60557048	10.86470722	11.36850524	16.88992276	13.47495634	16.87345818
ENSMUSG00000061353	Cxcl12	chr6	117168535	117168716	8176	chemokine (C-X-C motif) ligand 12	-0.514106272	5.721451382	4.058752882	0.043942941	1	40.31825965	26.04443532	42.33252223	24.63737217	17.91996507	21.83719074
ENSMUSG00000064493	Snora28	chr12	111540941	111541067	127	small nucleolar RNA, H/ACA box 28	0.604531995	4.889593032	4.052331121	0.044110393	1	16.24248754	11.9193929	11.77986563	15.22782638	17.30674355	18.97987975
ENSMUSG00000090990	Gm17197	chr19	56364262	56364432	452	predicted gene 17197	0.653105916	4.690015004	4.048056536	0.044222228	1	10.74135666	13.54502466	9.193074993	16.80135243	13.95497719	13.9437174
ENSMUSG00000060126	Tpt1	chr14	75845093	75845456	2380	tumor protein, translationally-controlled 1	-0.29326168	9.046188622	4.046706753	0.044257604	1	292.9235752	386.7348159	418.0807444	276.6779807	206.8193172	273.4913784
ENSMUSG00000048126	Col6a3	chr1	90765923	90765933	11963	collagen, type VI, alpha 3	1.002431799	3.684027908	4.043457782	0.044342878	1	3.612291701	4.008650213	4.480066072	7.137399638	5.618048023	8.081837127
ENSMUSG00000005981	Trap1	chr16	4039971	4040224	2573	TNF receptor-associated protein 1	0.365632747	6.238317472	4.042332265	0.044372459	1	41.12432759	39.89318243	39.3176497	48.301739	37.95171053	44.90754578
ENSMUSG00000040078	Gm9769	chr6	85843980	85844459	480	.	0.482949267	5.475951366	4.040688845	0.044415689	1	19.3125167	22.47909368	23.88393704	20.74397495	23.14001389	33.84021803
ENSMUSG00000060002	Chpt1	chr10	88452745	88453097	8324	choline phosphotransferase 1	0.400118756	6.040370566	4.038282744	0.044479061	1	41.52497638	30.3981091	30.87231067	41.29669796	32.33411304	41.18786656
ENSMUSG00000027408	Cpxm1	chr2	130390775	130391142	2432	carboxypeptidase X 1 (M14 family)	1.314596245	3.149551536	4.034521491	0.044578316	1	1.999932004	1.758546575	2.213350361	6.008513492	2.864765465	4.19382793
ENSMUSG00000029581	Fscn1	chr5	142960343	142961280	3012	fascin actin-bundling protein 1	0.730461372	4.405617775	4.029868457	0.044701426	1	7.061721708	8.839397968	9.853882823	15.31037572	9.055943779	11.98182863
ENSMUSG00000098293	Mir6991	chr19	7422573	7422642	70	microRNA 6991	-1.771624698	2.773592708	4.027833554	0.044755378	1	4.361183349	1.868563737	3.539490141	0.653642447	1.521994623	0
ENSMUSG00000002625	Akap8l	chr17	32321425	32321785	2075	A kinase (PRKA) anchor protein 8-like	-0.612256493	4.896167053	4.007636745	0.045294597	1	17.36580474	19.55511356	22.67129657	11.49037932	10.67082454	10.67261677
ENSMUSG00000056749	Nfil3	chr13	52967209	52969021	2026	nuclear factor, interleukin 3, regulated	-1.318709065	3.226445949	4.00657786	0.045323056	1	4.99742618	5.481473665	5.207084164	1.808722489	1.359433283	1.941622035
ENSMUSG00000040552	C3ar1	chr6	122847138	122851264	4305	complement component 3a receptor 1	-1.637062498	2.879242327	4.006356195	0.045329016	1	1.962112912	5.91552737	3.143173399	1.131654538	0.614841999	1.015551392
ENSMUSG00000080893	Gm15920	chr5	130188395	130188796	402	.	-0.41020136	6.830954796	4.00389106	0.04539535	1	78.04214698	69.54372294	89.3504826	65.75513261	33.65194315	52.32606848
ENSMUSG00000058812	0610039K10Rik	chr2	163644850	163645801	952	RIKEN cDNA 0610039K10 gene	0.753480693	4.322594241	4.003008944	0.045419112	1	6.730382637	9.605554822	7.458874592	10.85951822	9.468148084	13.81687447
ENSMUSG00000025784	Clec3b	chr9	123150946	123151152	990	C-type lectin domain family 3, member b	0.36358748	6.842063778	3.998447565	0.045542193	1	68.96352997	51.77533682	64.73690221	72.63346105	53.32202959	76.63351487
ENSMUSG00000050860	Phospho1	chr11	95824499	95824709	2029	phosphatase, orphan 1	-0.423388259	5.855135285	3.997511317	0.045567499	1	37.47978259	38.93447097	40.88771187	29.12540586	21.05338424	23.67193041
ENSMUSG00000052934	Fbxo31	chr8	121549440	121552445	5482	F-box protein 31	-0.611772189	4.893695018	3.9963821	0.045598041	1	18.04730642	23.51270355	17.94699762	12.96698819	8.346543011	11.48471381
ENSMUSG00000031111	Igsf1	chrX	49782536	49782952	5768	immunoglobulin superfamily, member 1	1.47548903	2.944601135	3.994696567	0.04564367	1	2.630015058	0.471432574	1.16992582	4.09464108	2.641131595	3.916389123
ENSMUSG00000022148	Fyb	chr15	6579871	6581046	5186	FYN binding protein	-1.55265308	2.955809356	3.994657855	0.045644719	1	2.643687392	5.972235185	3.349886783	1.207858657	0.833326534	1.180287259
ENSMUSG00000090733	Rps27	chr3	90212725	90212753	255	ribosomal protein S27	-0.324500047	9.591956968	3.9894801	0.045785189	1	418.6760352	617.6059342	587.7311528	418.0400909	285.9833842	393.2631084
ENSMUSG00000000253	Gmpr	chr13	45507444	45507743	1871	guanosine monophosphate reductase	0.36001348	6.261593167	3.985240249	0.045900554	1	43.64411636	37.72038273	41.27028218	49.30915209	37.37708217	46.46015008
ENSMUSG00000038663	Fsd2	chr7	81533308	81535248	3985	fibronectin type III and SPRY domain containing 2	0.34461247	7.336546757	3.984699272	0.045915296	1	96.10483814	72.55802688	96.55138471	98.18460603	83.56747071	103.6741409
ENSMUSG00000041577	Prelp	chr1	133910304	133912781	3615	proline arginine-rich end leucine-rich repeat	0.522290169	5.245132216	3.978929905	0.046072824	1	15.8173876	19.35353522	19.21115886	27.15725295	17.4225452	21.59339239
ENSMUSG00000027984	Hadh	chr3	131233419	131234287	4977	hydroxyacyl-Coenzyme A dehydrogenase	0.41421085	6.963691935	3.975263149	0.046173238	1	77.23772606	57.25272908	63.50746895	93.70288804	54.68204427	76.88460279
ENSMUSG00000032554	Trf	chr9	103204001	103204178	3320	transferrin	-0.618748758	4.857560449	3.972898751	0.046238109	1	18.20808587	25.03754437	14.70181821	12.6886544	7.825600478	11.2656245
ENSMUSG00000082976	Gm15056	chr8	20900606	20900774	375	predicted gene 15056	-3.16595152	2.121759432	3.971547854	0.046275217	1	0.470583614	2.293463203	0.477400836	0	0	0
ENSMUSG00000084799	Ino80dos	chr1	63113078	63113219	2880	INO80 complex subunit D, opposite strand	0.55642122	5.076252252	3.969172712	0.046340534	1	18.42479404	14.022011	14.66676118	21.35988261	15.37843231	21.99215334
ENSMUSG00000022018	Rgcc	chr14	79288756	79289119	918	regulator of cell cycle	-0.568986505	5.066643463	3.966040037	0.046426834	1	18.57960374	26.45420635	22.34506041	17.7251615	8.818956875	11.73737243
ENSMUSG00000083669	Gm10169	chr7	29965218	29965565	348	macrophage migration inhibitory factor, pseudogene 4	-1.063065956	3.621021333	3.964812335	0.0464607	1	4.562908162	8.363027383	9.360886534	2.925471353	3.405953584	2.50599673
ENSMUSG00000029651	Mtus2	chr5	147957320	147958035	9905	microtubule associated tumor suppressor candidate 2	-0.66441973	4.677839412	3.962144094	0.046534396	1	14.81640061	17.88594264	18.10973275	9.697741816	7.01429644	10.26116753
ENSMUSG00000090291	Lrrc10b	chr19	10455371	10457447	2077	leucine rich repeat containing 10B	-1.991077137	2.608748502	3.950888018	0.04684664	1	1.851988832	2.266465302	3.818103933	0.803999083	0.416021629	0.210441015
ENSMUSG00000039007	Cpq	chr15	33083129	33083322	1923	carboxypeptidase Q	0.56305938	5.038200275	3.949937756	0.046873102	1	17.05938975	14.84240772	13.75192312	23.05958146	13.56386736	20.55666976
ENSMUSG00000024127	Prepl	chr17	85063477	85064733	3830	prolyl endopeptidase-like	0.599237616	4.874678764	3.940892955	0.047125756	1	14.7795929	12.32832603	12.49162716	15.10611885	13.37019239	22.41082371
ENSMUSG00000076934	Iglv1	chr16	19085017	19085321	351	immunoglobulin lambda variable 1	-2.935399363	2.533444069	3.939847673	0.047155047	1	0.75400329	6.784160385	0.203980357	0.131842653	0	0.414106467
ENSMUSG00000049537	Tecrl	chr5	83278145	83279341	2350	trans-2,3-enoyl-CoA reductase-like	0.401867516	5.953373985	3.939685107	0.047159604	1	36.85924718	27.70735875	31.82336509	34.01192746	31.73821667	42.01633541
ENSMUSG00000099101	Mir7653	chr11	78178827	78178887	61	microRNA 7653	-1.439756166	3.062238296	3.939039918	0.047177695	1	4.994258351	4.279613719	4.053287097	1.497052056	0.871464663	1.567370715
ENSMUSG00000103405	Unspecified	chr1	34160330	34160496	7920	.	0.633511709	4.729545708	3.927081501	0.047514336	1	11.75538185	11.82472237	11.20843864	12.02839086	17.46912033	16.31066793
ENSMUSG00000075590	Nrbp2	chr15	76085595	76087144	2495	nuclear receptor binding protein 2	-0.655623515	4.698757432	3.925348959	0.047563318	1	14.14239504	19.87894289	17.53315775	10.96998482	8.334079132	8.234347829
ENSMUSG00000039759	Thap3	chr4	151982639	151983352	1334	THAP domain containing, apoptosis associated protein 3	-0.823350517	4.158194551	3.923858903	0.047605488	1	9.609070642	11.87552736	12.85427677	6.083526145	5.220954589	4.949838901
ENSMUSG00000093277	Gm26236	chr2	32675109	32675245	137	.	-1.115934703	3.527534628	3.922083871	0.047655774	1	3.846509537	5.287493762	11.4465499	3.026648722	2.349165614	2.46463366
ENSMUSG00000026207	Speg	chr1	75375297	75375833	12741	SPEG complex locus	-0.536539094	5.203739787	3.91883054	0.047748085	1	24.70028462	19.32182451	30.09931717	14.4048083	13.41229393	15.27208532
ENSMUSG00000021577	Sdha	chr13	74322254	74323173	3883	succinate dehydrogenase complex, subunit A, flavoprotein (Fp)	0.316541178	8.417449406	3.918246643	0.047764672	1	213.4183923	169.9766377	188.1081225	227.9566253	161.5359824	216.8718074
ENSMUSG00000047139	Cd24a	chr10	43579169	43579322	1813	CD24a antigen	-1.221509847	3.375406735	3.917401509	0.047788692	1	4.755125489	10.31212325	2.968622618	2.123437122	1.697770739	2.517816021
ENSMUSG00000076312	Mir499	chr2	155622880	155622958	79	microRNA 499	-1.210858725	3.357086309	3.916251194	0.047821406	1	5.52935746	5.389638528	6.731351786	0.580107672	2.026155342	3.644136912
ENSMUSG00000028607	Cpt2	chr4	107903981	107904563	2391	carnitine palmitoyltransferase 2	0.52839599	6.557008974	3.905689211	0.048122885	1	60.4160897	35.38553518	45.44600492	72.93059324	39.89063918	62.13720631
ENSMUSG00000030557	Mef2a	chr7	67231163	67235228	6283	myocyte enhancer factor 2A	0.429249452	5.744442131	3.892839363	0.048492376	1	28.70619952	25.93613448	27.21677056	33.81684314	27.11858243	32.35882235
ENSMUSG00000028530	Jak1	chr4	101152367	101153590	7227	Janus kinase 1	0.538853244	5.133890505	3.891641961	0.048526959	1	15.15294861	17.69855332	16.75325554	21.71471108	17.02105041	22.33806854
ENSMUSG00000104217	RP24-426M1.3	chr1	4807892	4807982	825	.	0.481989078	5.430061978	3.889989955	0.048574714	1	20.77860237	19.9162653	22.77467852	24.9460345	22.24028463	27.88250034
ENSMUSG00000079941	Gm11273	chr13	21501029	21501418	390	cytochrome c oxidase, subunit Vb pseudogene	0.369565361	6.702481617	3.889946974	0.048575957	1	64.2593358	45.46679128	57.75304721	67.53580874	55.27448504	60.51814752
ENSMUSG00000025260	Hsd17b10	chrX	152001845	152001934	1298	hydroxysteroid (17-beta) dehydrogenase 10	-0.316577025	6.733392681	3.889631071	0.048585095	1	63.16833311	79.45783193	73.07239055	56.76927423	37.76749398	51.84268678
ENSMUSG00000099764	Rps10-ps2	chr16	20822145	20822640	496	ribosomal protein S10, pseudogene 2	-0.568724563	5.042077559	3.888893959	0.048606424	1	19.31381197	24.75846951	22.03152027	16.34106117	7.827400919	13.3936085
ENSMUSG00000052684	Jun	chr4	95049034	95052222	3189	jun proto-oncogene	0.539992226	5.124548715	3.881363176	0.0488249	1	14.00539444	20.6488008	14.58529892	21.7785877	16.86980749	22.02475224
ENSMUSG00000076486	Trbj1-4	chr6	41534811	41534861	51	T cell receptor beta joining 1-4	-2.150685618	2.506067957	3.873790972	0.049045622	1	1.701340757	4.464789313	0.690395055	0	1.039054022	0
ENSMUSG00000000409	Lck	chr4	129548344	129549000	2929	lymphocyte protein tyrosine kinase	-2.640224061	2.332889323	3.869826467	0.049161604	1	0.528402761	4.06380726	0.63714274	0.110873821	0.092202746	0.215580341
ENSMUSG00000060459	Kng2	chr16	22985854	22986068	2509	kininogen 2	-3.132197119	2.113877073	3.868190283	0.049209555	1	1.022160104	1.863166491	0.271757097	0	0	0
ENSMUSG00000097658	Gm16755	chr11	120486339	120486571	933	predicted gene, 16755	-0.424905526	5.800594152	3.867555199	0.049228181	1	40.20920328	31.85310993	40.62834454	26.53340443	18.22238209	26.11501399
ENSMUSG00000042613	Pbxip1	chr3	89436706	89436780	4674	pre B cell leukemia transcription factor interacting protein 1	-0.383039046	6.091088928	3.86563661	0.049284493	1	35.75690582	53.9895012	48.37934118	35.61799061	23.48462121	30.34832023
ENSMUSG00000028834	Trim63	chr4	134315120	134315382	2842	tripartite motif-containing 63	0.344820705	6.369567734	3.864220022	0.049326116	1	46.27311737	40.87836446	46.21737139	55.48465638	39.35905934	48.45176759
ENSMUSG00000008874	Clec3a	chr8	114418086	114418200	591	C-type lectin domain family 3, member a	2.570201449	2.235767216	3.863702472	0.049341332	1	0.22416314	0.056025349	0.181928427	1.489465644	1.460292138	1.066977024
ENSMUSG00000074846	Gm10774	chr2	126709354	126709557	204	polymerase (RNA) II (DNA directed) polypeptide L pseudogene	0.445472377	5.63156993	3.859156591	0.049475193	1	22.44109954	20.87094544	31.52242788	30.33538654	25.82936241	30.10116343
ENSMUSG00000026526	Fh1	chr1	175600374	175601566	3392	fumarate hydratase 1	0.326024414	7.165575022	3.858414006	0.049497096	1	87.06171321	71.1824757	78.48813054	95.79897748	64.62040183	91.66370123
ENSMUSG00000024442	0610009O20Rik	chr18	38250249	38250399	2404	RIKEN cDNA 0610009O20 gene	0.360420447	6.275668666	3.856017608	0.04956785	1	44.19807393	34.76674551	44.88687417	49.36101203	37.04648825	48.14402362
ENSMUSG00000067149	Igj	chr5	88520512	88521526	1814	.	-2.380052105	2.586391194	3.853930436	0.04962956	1	1.754771293	6.012090954	0.257138874	0.281264326	0.148845204	0.58895142
ENSMUSG00000025733	Rhot2	chr17	25838457	25839494	4442	ras homolog family member T2	-0.50801737	5.322174148	3.853788738	0.049633753	1	24.08375547	24.70915844	31.78769651	18.13309778	13.07295067	16.58985879
ENSMUSG00000040283	Btnl9	chr11	49165585	49169691	6054	butyrophilin-like 9	-0.514634036	5.286920373	3.850463774	0.049732237	1	20.69650825	24.09058527	33.82536697	17.85831049	12.59975268	15.95275349
ENSMUSG00000076033	Mir692-3	chr13	74407065	74407173	109	microRNA 692-3	-3.125171426	2.112339853	3.846977764	0.049835714	1	1.206405264	0.301518239	1.631842857	0	0	0
ENSMUSG00000076033	Mir692-3	chr13	74407065	74407173	109	microRNA 692-3	-2.850951494	2.225945331	3.843554572	0.049937547	1	1.206405264	0.301518239	1.631842857	0	0	0
ENSMUSG00000021789	Sftpa1	chr14	41131782	41131832	2860	surfactant associated protein A1	-3.111757178	2.128956982	3.839984406	0.050043987	1	0.030922656	3.269170145	0	0	0.018885288	0
ENSMUSG00000056370	Sftpb	chr6	72304610	72304688	1968	surfactant associated protein B	-2.780346118	2.247111692	3.832539179	0.050266728	1	0.381916005	3.891101301	0.109397287	0.141417817	0.054881472	0.049353471
ENSMUSG00000082286	Pisd-ps1	chr11	3125904	3126058	1757	phosphatidylserine decarboxylase, pseudogene 1	-0.823920481	4.128337494	3.832351555	0.050272355	1	8.202823809	12.50837611	12.76327604	5.042119012	5.624367503	5.168400474
ENSMUSG00000099267	Mir6955	chr15	78891840	78891913	74	microRNA 6955	-1.623514645	2.851672859	3.824516753	0.050507911	1	1.769394387	3.095587257	5.744086857	1.237563033	1.440821577	0
ENSMUSG00000081895	Rpl17-ps10	chr7	72648757	72649311	555	ribosomal protein L17, pseudogene 10	-0.555874552	5.078414645	3.824212168	0.050517092	1	17.90079753	28.03685786	21.82443073	14.94090262	9.231882854	14.6814149
ENSMUSG00000022594	Lynx1	chr15	74747852	74751427	4662	Ly6/neurotoxin 1	0.410089478	6.855531379	3.823054638	0.050551999	1	71.53658092	46.11942291	66.04991576	77.58986761	56.53363022	73.57566869
ENSMUSG00000030357	Fkbp4	chr6	128429735	128430880	2795	FK506 binding protein 4	0.412897695	6.922150432	3.822901882	0.050556607	1	75.9238525	49.03877115	67.39697764	77.71285033	58.70729546	81.5890453
ENSMUSG00000020841	Cpd	chr11	76778424	76782410	8332	carboxypeptidase D	0.663787182	4.576106702	3.822096096	0.050580924	1	9.629429432	11.5465601	9.241169379	14.50791297	12.1055467	14.32057323
ENSMUSG00000069515	Lyz1	chr10	117287796	117288649	1264	lysozyme 1	-1.576754163	2.943605558	3.8150075	0.050795378	1	1.818349963	7.524846494	2.497429068	1.137286186	0.640681531	1.344345633
ENSMUSG00000037805	Rpl10a	chr17	28328471	28328618	2349	ribosomal protein L10A	-0.472482722	5.495781071	3.809153027	0.05097322	1	24.09388102	33.73155111	33.24237501	21.9799094	14.09399404	19.31134114
ENSMUSG00000051851	Cxx1c	chrX	53608032	53608432	401	CAAX box 1C	0.706384072	4.417440673	3.80687286	0.051042663	1	8.582883221	8.828034022	8.841178465	14.08420616	10.61799483	11.7240889
ENSMUSG00000001750	Tcirg1	chr19	3896050	3896192	4470	T cell, immune regulator 1, ATPase, H+ transporting, lysosomal V0 protein A3	-1.168953771	3.392860867	3.806134132	0.051065182	1	4.274090669	7.618545179	6.279182401	2.335481568	2.175250647	2.130025601
ENSMUSG00000090357	Gm17077	chr7	30955825	30955991	279	.	-0.669480265	4.607366238	3.804677337	0.051109622	1	12.63853134	19.42638942	16.02702806	12.43087868	6.75385114	6.247091849
ENSMUSG00000000184	Ccnd2	chr6	127125779	127130487	5701	cyclin D2	0.52027611	5.196669517	3.803636956	0.051141385	1	15.50004378	18.85202867	18.0447134	21.96717792	20.57188471	21.1328412
ENSMUSG00000079037	Prnp	chr2	131909928	131910003	2343	prion protein	0.317508358	6.596150535	3.798563428	0.051296576	1	49.48114423	56.51408842	52.68680351	65.41555451	45.59425787	56.25817735
ENSMUSG00000073535	Gm5532	chr1	155520173	155521837	2206	predicted gene 5532	0.411512766	5.818818646	3.779063684	0.051897694	1	28.02008783	27.57655487	31.47600835	36.27315754	28.91272568	32.82530213
ENSMUSG00000003934	Efnb3	chr11	69554092	69556269	3183	ephrin B3	0.618900632	4.738128054	3.778627002	0.051911241	1	16.15739378	9.645932116	9.459973448	18.16115977	12.23499164	15.56540892
ENSMUSG00000040652	Oaz2	chr9	65668001	65668177	2990	ornithine decarboxylase antizyme 2	0.361334158	6.240326506	3.771215315	0.052141735	1	46.00957822	34.81925773	39.80147112	47.77402932	37.06827828	46.29796143
ENSMUSG00000071655	Ubxn1	chr19	8871559	8871585	1068	UBX domain protein 1	-0.331259606	6.632711188	3.76798538	0.05224252	1	54.57977541	73.00464535	73.91683333	53.09423255	37.65477343	44.54323883
ENSMUSG00000078695	Cisd3	chr11	97685826	97685864	833	CDGSH iron sulfur domain 3	-0.616854032	4.797029752	3.767424644	0.052260038	1	18.66986883	18.41285843	18.12245629	12.46466364	7.126365712	10.71976326
ENSMUSG00000007877	Tcap	chr11	98383811	98383956	948	titin-cap	-0.283500854	11.10504553	3.767418974	0.052260215	1	1493.124615	1514.288778	1564.037981	1341.693073	828.9089041	1031.571064
ENSMUSG00000034574	Daam1	chr12	71831078	71831331	6004	dishevelled associated activator of morphogenesis 1	0.537130488	5.098931023	3.762877192	0.052402335	1	18.09172612	15.06185283	15.12545769	20.39505939	18.50813895	20.47108829
ENSMUSG00000076490	Trbc1	chr6	41538218	41538592	749	T cell receptor beta, constant region 1	-2.320709865	2.570798273	3.762707383	0.052407657	1	0.766737568	6.014283814	1.0052152	0.556903365	0.216123236	0.259138625
ENSMUSG00000103974	AL589742.1	chr13	21500953	21501352	475	.	0.36954473	6.428495586	3.762087901	0.052427075	1	52.78445441	37.34772141	47.51542437	55.47584289	45.40404128	49.71133546
ENSMUSG00000084564	Mir1895	chr3	134240505	134240583	79	microRNA 1895	2.585128475	2.214471508	3.759690526	0.052502295	1	0	0.414587579	0	0.580107672	2.026155342	1.214712304
ENSMUSG00000028111	Ctsk	chr3	95499286	95499336	1482	cathepsin K	0.830029081	4.017312738	3.755320362	0.052639708	1	4.981268757	7.223832126	5.519436124	11.51609565	6.703755144	8.682367108
ENSMUSG00000003283	Hck	chr2	153108468	153108754	2092	hemopoietic cell kinase	-1.840307718	2.665318709	3.74893225	0.052841256	1	1.690773423	4.928303376	1.852488595	0.598677769	0.619560162	0.533939474
ENSMUSG00000028383	Hsdl2	chr4	59581563	59581775	2795	hydroxysteroid dehydrogenase like 2	0.345691426	6.542137786	3.745118604	0.052961969	1	54.75566858	43.70073365	52.39989821	62.04413381	41.81783653	58.59813861
ENSMUSG00000002992	Apoc2	chr7	19671579	19671848	932	apolipoprotein C-II	-3.089885027	2.103919675	3.742003705	0.05306078	1	0.331879976	2.452865419	0.269350268	0	0	0
ENSMUSG00000030653	Pde2a	chr7	101421691	101421995	4220	phosphodiesterase 2A, cGMP-stimulated	-0.601852332	4.846161864	3.733612674	0.053327935	1	12.82716613	22.12705279	22.24966125	11.72034642	8.397112245	11.62624427
ENSMUSG00000004612	Nkg7	chr7	43437073	43437460	878	natural killer cell group 7 sequence	-2.280261012	2.418035466	3.732569117	0.053361259	1	0.754861087	4.263790347	0.939377117	0.475173519	0.122936995	0.165831031
ENSMUSG00000080601	Gm23841	chr5	67053679	67053792	114	.	2.673378753	2.179166883	3.730570814	0.053425133	1	0	0	0.312178634	0.807106326	1.879332491	0.845017255
ENSMUSG00000016349	Eef1a2	chr2	181147653	181148106	2084	eukaryotic translation elongation factor 1 alpha 2	0.288331591	9.020860303	3.72915794	0.053470344	1	282.9545916	274.8327905	324.4823646	373.3611927	235.4551231	308.6359665
ENSMUSG00000034205	Loxl2	chr14	69609068	69609294	5405	lysyl oxidase-like 2	0.935921487	3.740709419	3.727258593	0.053531184	1	3.444853112	5.951164657	3.758732382	7.588829919	6.196652175	7.801481907
ENSMUSG00000074398	Gm15441	chr3	96555765	96556060	1676	predicted gene 15441	-0.564085659	6.609240563	3.727018915	0.053538867	1	42.70497187	83.06584768	85.78024761	47.48788382	25.77498348	47.86415566
ENSMUSG00000025016	Tm9sf3	chr19	41210842	41215139	6144	transmembrane 9 superfamily member 3	0.522890485	5.155675846	3.726316235	0.053561397	1	17.34841527	17.54154118	15.85582967	22.72473861	17.18083011	21.87865871
ENSMUSG00000040415	Dtx3	chr10	127190378	127191039	2572	deltex 3, E3 ubiquitin ligase	-0.607315096	4.821767282	3.724155863	0.05363073	1	15.97131156	15.75207218	24.40343936	10.71384242	10.60457	9.70636804
ENSMUSG00000062328	Rpl17	chr18	75000477	75000543	775	ribosomal protein L17	-0.287902521	7.738252591	3.72092551	0.053734579	1	118.8526835	161.8601198	156.6485027	116.0215343	79.02702108	107.9465986
ENSMUSG00000043613	Mmp3	chr9	7445822	7446008	1798	matrix metallopeptidase 3	-1.197032073	3.324199495	3.715562481	0.053907459	1	4.745596397	7.024252034	5.248383976	2.502298795	1.741960494	1.836585585
ENSMUSG00000054659	Pm20d2	chr4	33174230	33174480	1834	peptidase M20 domain containing 2	0.718564799	4.344406414	3.709362363	0.054108058	1	10.12460004	6.362281322	8.080067684	12.19016448	10.92394016	11.27994423
ENSMUSG00000029657	Hsph1	chr5	149614287	149614707	7042	heat shock 105kDa/110kDa protein 1	0.920836334	3.770941231	3.709118199	0.054115973	1	5.256932777	3.998124147	4.363320274	6.253269123	6.037519066	9.810142815
ENSMUSG00000044258	Ctla2a	chr13	60934155	60935028	1373	cytotoxic T lymphocyte-associated protein 2 alpha	-0.585612456	4.905703559	3.707779892	0.054159383	1	13.10304795	21.72511331	24.87432082	14.32114427	8.69054499	10.50275267
ENSMUSG00000031353	Rbbp7	chrX	162760402	162760707	2909	retinoblastoma binding protein 7, chromatin remodeling factor	0.362057446	6.14289034	3.703408124	0.054301446	1	38.35207937	37.29293632	36.8504885	46.74352126	32.3813509	43.1953365
ENSMUSG00000038900	Rpl12	chr2	32961559	32961839	3598	ribosomal protein L12	-0.474132034	5.448806556	3.703339352	0.054303684	1	22.44313803	33.43425922	32.06011246	20.06440761	14.26209188	19.08978269
ENSMUSG00000073490	AI607873	chr1	173723430	173723752	3481	.	-0.963340178	3.753853115	3.696233242	0.054535453	1	4.446352926	13.4115867	6.887295414	3.5586157	3.134469685	3.865310835
ENSMUSG00000046694	Fam46b	chr4	133480132	133480563	2287	family with sequence similarity 46, member B	-0.693973865	4.482997177	3.69375815	0.054616425	1	8.584037455	19.482717	15.67510591	7.849708704	5.998175488	8.876743759
ENSMUSG00000100510	AV026068	chr8	57304265	57304432	1879	expressed sequence AV026068	-0.512605842	5.243493624	3.69268971	0.054651418	1	25.6938653	19.44151115	30.76370987	15.20622663	15.57696731	14.08549374
ENSMUSG00000031788	Kifc3	chr8	95099832	95100452	3758	kinesin family member C3	-0.456519216	5.544312388	3.688776771	0.054779777	1	28.41904393	28.69356333	36.85559854	21.38327188	15.62423238	20.78486177
ENSMUSG00000059108	Ifitm6	chr7	141015812	141016159	541	interferon induced transmembrane protein 6	-2.498207365	2.321626358	3.688394742	0.054792326	1	2.774880496	1.529843465	0.728608803	0.171249497	0.299063519	0
ENSMUSG00000064916	Gm22573	chr4	155720040	155720141	102	.	-1.592838576	2.869415777	3.678182809	0.055128903	1	1.288393971	2.898087931	6.622430236	1.802276262	0.524570962	0.471732934
ENSMUSG00000098098	Gm20748	chr18	61639542	61639732	699	.	-0.901434476	3.881014159	3.676264277	0.055192381	1	7.077577549	6.822927015	13.48834682	3.646391079	5.325894042	3.262370188
ENSMUSG00000098415	Mir6928	chr11	101030340	101030409	70	microRNA 6928	-2.392279741	2.394799231	3.675237645	0.05522638	1	3.738157156	0	2.022565795	0.653642447	0	0
ENSMUSG00000051596	Otop1	chr5	38275972	38276068	3442	otopetrin 1	-2.964052172	2.15815902	3.672317239	0.055323218	1	2.02994709	1.242679005	0.271104884	0.040437363	0.015692945	0.028224509
ENSMUSG00000061028	Clasrp	chr7	19581044	19581158	2153	CLK4-associating serine/arginine rich protein	-1.008296435	3.644268401	3.672085142	0.055330922	1	6.160843966	6.728868043	9.633479003	2.865527218	3.336164166	3.090354422
ENSMUSG00000033355	Rtp4	chr16	23609919	23610149	1573	receptor transporter protein 4	-1.0138764	3.632611642	3.67206536	0.055331579	1	5.761211076	10.64125679	5.907395553	3.390718284	2.780492719	2.994335285
ENSMUSG00000024339	Tap2	chr17	34203527	34204623	3781	transporter 2, ATP-binding cassette, sub-family B (MDR/TAP)	-0.759614154	4.260068922	3.66409641	0.055596782	1	9.356924311	16.26779395	11.28655353	7.117132725	5.043066002	6.128162548
ENSMUSG00000071713	Csf2rb	chr15	78325990	78326098	4764	colony stimulating factor 2 receptor, beta, low-affinity (granulocyte-macrophage)	-1.94183218	2.581324399	3.661388506	0.055687206	1	1.299660096	4.698369207	1.559582869	0.555150259	0.476242179	0.377287347
ENSMUSG00000066809	Gm10180	chr9	25101404	25101481	78	.	-1.182725274	3.329449081	3.655581845	0.055881633	1	4.479479461	7.137203893	5.453247017	1.174901614	0.683934293	4.305309432
ENSMUSG00000093593	Gm20683	chr17	25834465	25835197	2790	.	-0.514673145	5.215414776	3.648344482	0.056124974	1	22.01441064	22.60252455	29.80349617	16.49492828	11.90574977	15.52881942
ENSMUSG00000048534	Amica1	chr9	45079183	45079296	2457	.	-2.14051317	2.569694296	3.647168835	0.056164608	1	0.683858693	5.559319205	1.372925561	0.188806403	0.46161391	0.533722249
ENSMUSG00000030046	Bmp10	chr6	87429002	87429366	1317	bone morphogenetic protein 10	1.937857971	5.957550073	3.644584453	0.05625184	1	10.10219481	37.79730159	0.217909213	84.12001382	43.4132222	27.94391279
ENSMUSG00000076068	Mir678	chr10	76207326	76207409	84	microRNA 678	0.828986241	3.98430713	3.644248119	0.056263203	1	4.683691025	6.633401265	5.913030589	14.19557597	5.085252623	6.859551834
ENSMUSG00000039196	Orm1	chr4	63344560	63344714	775	orosomucoid 1	-2.569109098	2.28673536	3.637889506	0.056478486	1	2.508162147	2.008826414	0.185054345	0.119609829	0.139254663	0.125228073
ENSMUSG00000045394	Epcam	chr17	87635979	87636072	2040	epithelial cell adhesion molecule	-2.648597879	2.258144476	3.636805834	0.056515263	1	0.151711915	4.241346718	0.052769049	0.090952697	0.052945428	0.16664353
ENSMUSG00000031519	Asb5	chr8	54550331	54550640	1579	ankyrin repeat and SOCs box-containing 5	0.928575198	3.729945309	3.63501283	0.056576168	1	4.871433914	3.736536156	4.453485064	7.871840811	5.950228347	7.503539295
ENSMUSG00000060882	Kcnd2	chr6	21215503	21217413	5152	potassium voltage-gated channel, Shal-related family, member 2	0.963171539	3.650292552	3.630650587	0.056724638	1	4.935968235	3.076621196	3.908442566	7.547141143	5.777406526	6.647561997
ENSMUSG00000015947	Fcgr1	chr3	96282909	96284619	2589	Fc receptor, IgG, high affinity I	-1.688965459	2.751801172	3.627125886	0.056844904	1	2.083649761	5.365627664	1.926708671	0.788408882	0.813591334	0.619081174
ENSMUSG00000093798	Gm8355	chr10	14745362	14746117	756	heat shock protein 8 pseudogene	0.683109552	4.437971403	3.624305232	0.056941342	1	8.706729316	8.06172941	10.19632327	13.85514756	9.278738687	13.67153082
ENSMUSG00000084277	Gm11702	chr11	115657491	115657559	69	predicted gene 11702	-0.54890142	5.101421929	3.622653853	0.056997884	1	14.53431104	25.11216193	29.23329919	17.2374851	9.262424421	13.18830501
ENSMUSG00000068079	Tcf15	chr2	152143561	152144138	980	transcription factor 15	0.710662805	4.339855931	3.621925001	0.057022858	1	8.432129215	5.950451695	10.21024613	12.86762787	5.177264075	16.19616405
ENSMUSG00000036826	Igflr1	chr7	30565427	30565466	1270	IGF-like family receptor 1	-1.661456967	2.773302663	3.621862632	0.057024995	1	1.914175675	2.870472617	4.830049433	0.511188507	1.020251313	0.802799634
ENSMUSG00000040952	Rps19	chr7	24884371	24884667	4685	ribosomal protein S19	-0.522971095	5.162208027	3.617655165	0.057169396	1	18.39815227	26.68365639	26.56149853	16.46980893	11.13823338	14.43345734
ENSMUSG00000087057	Gm11730	chr11	117094948	117094983	829	predicted gene 11730	-1.354412154	3.082437737	3.61700007	0.057191914	1	3.250995711	4.915110576	5.276947264	1.397849811	1.432141929	1.404968448
ENSMUSG00000064109	Hcst	chr7	30417717	30417846	437	hematopoietic cell signal transducer	-2.167238162	2.449296815	3.616515506	0.057208576	1	0.504964152	4.16480673	1.557329485	0.423822956	0.370074035	0.11093263
ENSMUSG00000078937	Cpt1b	chr15	89416405	89416979	3372	carnitine palmitoyltransferase 1b, muscle	-0.276423878	7.849156218	3.612482521	0.057347455	1	134.1209339	160.859489	175.9690706	130.1862743	85.92388382	113.1234595
ENSMUSG00000053835	H2-T24	chr17	36005695	36006789	2182	histocompatibility 2, T region locus 24	-0.63118465	4.684330059	3.60704811	0.057535158	1	12.50247752	22.9115188	15.24498545	10.09807216	9.058761401	8.36888367
ENSMUSG00000065360	Gm24412	chr7	97521808	97521916	109	.	2.947940439	2.031731898	3.602883319	0.057679451	1	0	0	0	0	0.982378348	1.325140695
ENSMUSG00000037944	Ccr7	chr11	99144196	99146034	1978	chemokine (C-C motif) receptor 7	-2.656351757	2.24966946	3.60279467	0.057682526	1	0.424690416	3.519490312	0.417237234	0.09380215	0.054604153	0.147312255
ENSMUSG00000023341	Mx2	chr16	97535308	97535946	3614	MX dynamin-like GTPase 2	-1.900456339	2.593568533	3.594754608	0.057962185	1	2.104673822	3.330462876	2.224542628	0.552025004	0.433442176	0.497309602
ENSMUSG00000097541	Gm26752	chr10	3364073	3364464	1537	predicted gene, 26752	0.533483241	5.055427281	3.592963339	0.058024687	1	17.63066904	15.2464717	13.88870156	21.635225	17.00319351	18.73405452
ENSMUSG00000027864	Ptgfrn	chr3	101040232	101043522	5902	prostaglandin F2 receptor negative regulator	0.665753371	4.488293749	3.586688942	0.058244182	1	8.662628797	10.59119209	9.049637095	14.56018171	10.18741158	13.40854713
ENSMUSG00000024687	Osbp	chr19	11965844	11966296	4578	oxysterol binding protein	0.449384759	5.507780775	3.585506801	0.058285636	1	22.46037317	23.98251975	21.70183504	29.81745831	22.67901619	26.28383819
ENSMUSG00000021832	Psmc6	chr14	45329824	45329932	1564	proteasome (prosome, macropain) 26S subunit, ATPase, 6	0.328146095	6.371301081	3.58467516	0.058314817	1	44.82842649	44.84433571	44.7323058	52.84354612	38.49479372	51.38271854
ENSMUSG00000022037	Clu	chr14	65968483	65968688	3438	clusterin	-0.694191253	7.381974781	3.568612365	0.058881496	1	70.88639479	196.3787679	114.0382466	85.6784788	42.70303553	70.96830361
ENSMUSG00000032661	Oas3	chr5	120753098	120754375	5227	2'-5' oligoadenylate synthetase 3	-2.749562993	2.212164342	3.567993325	0.058903452	1	0.668430359	2.62646148	0.721032326	0.09764628	0.031004672	0.083645071
ENSMUSG00000096336	Igkv1-135	chr6	67609745	67609793	362	immunoglobulin kappa variable 1-135	-3.016745685	2.3594901	3.567323399	0.058927222	1	0.48743647	5.208042315	0	0	0.148845204	0.133852595
ENSMUSG00000047843	Bri3	chr5	144244437	144244615	1648	brain protein I3	-0.412343658	5.768019827	3.564655323	0.059021993	1	30.71492682	37.71263606	41.3433177	29.60695067	16.84162273	23.1892925
ENSMUSG00000017485	Top2b	chr14	16365179	16365726	6355	topoisomerase (DNA) II beta	0.624347765	4.63967463	3.560270437	0.059178097	1	11.58764024	10.958262	9.98053166	14.35483553	12.28359333	15.93115445
ENSMUSG00000001918	Slc1a5	chr7	16781346	16782475	4156	solute carrier family 1 (neutral amino acid transporter), member 5	-0.764648975	4.210098459	3.559583114	0.059202606	1	11.31143994	14.91996676	9.180244662	6.787692363	4.939068431	5.75067071
ENSMUSG00000020629	Adi1	chr12	28675231	28675372	1886	acireductone dioxygenase 1	0.530671987	5.053216927	3.551032578	0.059508407	1	16.31556033	13.60427286	16.83729753	21.8639415	15.4046504	19.98127711
ENSMUSG00000027828	Ssr3	chr3	65379655	65382034	4172	signal sequence receptor, gamma	0.38098801	5.944297557	3.55023371	0.059537064	1	33.40140016	32.66628229	30.51503128	37.4004716	29.92216628	39.09900711
ENSMUSG00000093004	Gm24158	chr11	97660257	97660327	71	.	1.664541031	2.666570658	3.549939989	0.059547604	1	0.614373051	0.460652866	1.495855952	1.933692239	3.001711618	2.699360675
ENSMUSG00000051890	Klhdc1	chr12	69241176	69241381	3137	kelch domain containing 1	0.824038069	3.967145477	3.544206724	0.059753733	1	6.399817175	4.492026032	6.086389038	9.124956875	8.712424926	7.83485565
ENSMUSG00000031299	Pdha1	chrX	160122209	160123947	3734	pyruvate dehydrogenase E1 alpha 1	0.250355825	8.539907278	3.532956996	0.060160406	1	227.155183	194.9438527	216.854658	240.2189369	181.5493051	223.3769742
ENSMUSG00000028756	Pink1	chr4	138313409	138314213	2673	PTEN induced putative kinase 1	0.313255998	8.138690423	3.524069284	0.060483775	1	172.6549104	139.2418897	159.1089504	198.8419924	129.7426423	170.3141126
ENSMUSG00000099023	Gm27456	chr11	101559519	101559581	63	.	0.516905916	5.111980686	3.520420763	0.060617057	1	17.27924206	15.02879974	16.82837947	19.57863392	20.26155342	19.73907494
ENSMUSG00000036103	Colec12	chr18	9707648	9707759	3322	collectin sub-family member 12	0.641415825	4.557305259	3.52028813	0.060621908	1	9.091907662	10.72962137	10.41472264	14.44071821	10.91022357	14.70960671
ENSMUSG00000003865	Gys1	chr7	45434844	45435170	4789	glycogen synthase 1, muscle	-0.485050077	5.321370589	3.519395001	0.060654585	1	24.17679805	28.5000831	27.38634313	17.99181539	12.34023073	17.9239803
ENSMUSG00000097582	Gm26527	chr13	93940990	93941218	1948	.	1.002461101	3.531511239	3.51636668	0.060765521	1	4.130705214	2.909983623	3.389276494	7.381565037	4.269237868	6.357139815
ENSMUSG00000035133	Arhgap5	chr12	52516077	52519967	5197	Rho GTPase activating protein 5	0.638946688	4.565248373	3.512961651	0.060890515	1	11.90545762	10.0241183	8.508939747	12.17802023	12.33831674	15.74125063
ENSMUSG00000047746	Fbxo40	chr16	36963460	36966285	5517	F-box protein 40	0.330472195	6.322462323	3.508019148	0.061072435	1	40.13844553	41.43170979	47.96281297	49.70549242	42.65280981	45.40972346
ENSMUSG00000086772	Gm11705	chr11	107025681	107025753	110	.	-3.007849151	2.085564744	3.507638309	0.061086476	1	0.398512249	1.494009294	0.970284942	0	0	0
ENSMUSG00000086841	2410006H16Rik	chr11	62602877	62603023	462	RIKEN cDNA 2410006H16 gene	-0.719142817	4.680776476	3.493247294	0.061619603	1	11.17813949	26.86312607	13.64685862	10.7251008	6.301649444	9.33990454
ENSMUSG00000093273	Mir3064	chr11	106782693	106782759	67	microRNA 3064	-0.439362734	7.346110038	3.492121592	0.061661514	1	109.9366366	87.79501674	147.2978156	66.88300215	65.15479924	82.88625132
ENSMUSG00000058818	Pirb	chr7	3711409	3712830	4471	paired Ig-like receptor B	-1.666203195	2.739316435	3.491956283	0.061667671	1	2.01786927	4.420289752	2.745524521	0.954738923	0.495362964	0.760553321
ENSMUSG00000060743	H3f3a	chr1	180800832	180803205	3504	H3 histone, family 3A	0.466986553	5.368278116	3.489137955	0.061772744	1	20.15494177	20.97895949	19.79907257	24.49527401	21.21152449	25.61812653
ENSMUSG00000075053	Vdac3-ps1	chr13	18030324	18031629	1306	voltage-dependent anion channel 3, pseudogene 1	0.521227405	5.077277544	3.488260747	0.061805487	1	16.82075383	14.8705935	16.09618831	24.46483157	18.23074738	15.42786859
ENSMUSG00000006219	Fblim1	chr4	141576062	141577943	4457	filamin binding LIM protein 1	0.466388048	5.371522187	3.487970386	0.061816329	1	22.63340398	14.59705393	23.85316464	25.68193138	20.26458341	25.52585209
ENSMUSG00000031825	Crispld2	chr8	119992438	119992600	4777	cysteine-rich secretory protein LCCL domain containing 2	0.492475023	5.225729157	3.487150973	0.061846937	1	15.8127125	18.7701099	19.58826187	22.24272195	18.91869897	23.39935547
ENSMUSG00000043733	Ptpn11	chr5	121130533	121134146	7492	protein tyrosine phosphatase, non-receptor type 11	-0.345086737	6.222004466	3.486693049	0.06186405	1	46.95636913	52.77152668	50.44665898	34.33110182	27.3074435	38.22623265
ENSMUSG00000049124	Gm8186	chr17	26098872	26099257	386	small nuclear ribonucleoprotein polypeptide G pseudogene	0.581185878	4.79367844	3.484900704	0.061931077	1	13.83053752	16.54065173	7.050235807	17.26832139	13.40299141	16.82392235
ENSMUSG00000061330	Gm11361	chr13	28257636	28258094	459	ribosomal protein S18 pseudogene	-0.931921039	3.747180388	3.481649683	0.06205285	1	5.962089783	9.87799971	8.584912423	4.237308211	1.879332491	4.541967745
ENSMUSG00000097906	Gm9625	chr13	67810246	67811200	955	ribosomal protein, large, P0 pseudogene	-0.363021484	6.187946445	3.474759274	0.062311788	1	37.43305594	57.7647129	52.23604092	36.79678788	25.15032433	34.86580086
ENSMUSG00000068882	Ssb	chr2	69861562	69861739	2160	Sjogren syndrome antigen B	0.473773372	5.323301163	3.473774888	0.062348874	1	18.70923727	19.30777138	20.74955022	25.72768128	19.17706182	24.21555116
ENSMUSG00000054404	Slfn5	chr11	82951349	82951481	4427	schlafen 5	0.458564567	5.410266073	3.471121015	0.062448976	1	20.01957064	21.57952692	21.4851939	24.18949424	22.90330369	26.31328008
ENSMUSG00000037111	Setd7	chr3	51515319	51521487	10813	SET domain containing (lysine methyltransferase) 7	0.689787965	4.360947081	3.470082707	0.062488186	1	8.925509878	8.741073426	7.545952831	11.95620472	10.70723358	11.92471409
ENSMUSG00000084894	Gm13834	chr6	31087609	31087652	137	.	-1.223051061	3.217078041	3.469920368	0.062494319	1	3.525967076	6.008515638	5.723274949	2.354060117	1.566110409	1.408362091
ENSMUSG00000037012	Hk1	chr10	62268855	62270056	8532	hexokinase 1	-0.483176129	5.312189647	3.468975495	0.062530028	1	22.01634232	29.77373356	27.67955836	18.06199534	13.37314765	16.5245288
ENSMUSG00000052337	Immt	chr6	71831331	71831515	4964	inner membrane protein, mitochondrial	0.301005158	6.932687117	3.464535194	0.062698127	1	72.54873361	60.92976127	69.2269481	78.8058454	55.44551309	77.41864279
ENSMUSG00000077928	Mir208b	chr14	54975700	54975776	77	microRNA 208b	-0.988755378	8.253813829	3.459602172	0.062885443	1	301.7044276	80.36620763	365.9093791	91.62726302	118.4521585	107.1438545
ENSMUSG00000056412	Gm12396	chr4	40775259	40775564	306	presenilin enhancer 2 homolog pseudogene	-1.107376291	3.395779929	3.459597719	0.062885613	1	5.043062178	5.833935966	7.13333262	3.62803495	0.879980605	2.374030561
ENSMUSG00000030413	Pglyrp1	chr7	18884690	18884973	681	peptidoglycan recognition protein 1	-2.234445867	2.388017834	3.458745478	0.062918035	1	1.945814942	2.966550419	0.684321198	0.204143462	0.316896241	0.21373237
ENSMUSG00000033715	Akr1c14	chr13	4049011	4049132	2973	aldo-keto reductase family 1, member C14	1.062835289	3.396203176	3.458007519	0.062946123	1	3.554852543	2.286226058	2.993723816	5.055948504	4.759943507	6.159334749
ENSMUSG00000072837	Mir546	chr10	126998440	126998560	121	microRNA 546	-0.348820083	6.180942018	3.456919184	0.062987572	1	46.7729254	54.37214152	44.7285452	34.99665954	27.90115553	33.85263798
ENSMUSG00000015085	Entpd2	chr2	25395874	25396089	2128	ectonucleoside triphosphate diphosphohydrolase 2	0.725227142	4.234288095	3.4555592	0.063039408	1	7.001948197	6.93251189	8.414453211	12.57762805	7.968846437	10.90901797
ENSMUSG00000030747	Dgat2	chr7	99153663	99154700	2251	diacylglycerol O-acyltransferase 2	-0.259978602	7.275232763	3.454571269	0.063077091	1	101.6694643	106.5556353	103.7640468	85.13054322	56.86190836	78.47084635
ENSMUSG00000060591	Ifitm2	chr7	140954839	140955173	627	interferon induced transmembrane protein 2	-0.309394917	6.884359445	3.450752134	0.063222994	1	69.87417325	94.74778558	75.23107389	60.5972345	42.07176061	60.96772583
ENSMUSG00000076928	Trac	chr14	54220521	54220781	413	T cell receptor alpha constant	-1.883173885	3.112973196	3.450469526	0.063233804	1	1.068474871	12.01703128	2.08119089	1.569373411	0.783055205	0.821544553
ENSMUSG00000076919	Traj9	chr14	54209393	54209450	58	T cell receptor alpha joining 9	-2.98469531	2.080383089	3.443869728	0.063486831	1	0	2.810763248	0	0	0	0
ENSMUSG00000002968	Med25	chr7	44879391	44879514	2297	mediator complex subunit 25	-0.497152019	5.227436249	3.441848513	0.063564537	1	21.52070197	26.83092461	26.43329788	18.15550207	11.73253862	14.80067211
ENSMUSG00000076922	Traj6	chr14	54212688	54212749	62	T cell receptor alpha joining 6	-2.983450863	2.080260664	3.440468103	0.063617666	1	0.70214063	2.105841671	0	0	0	0
ENSMUSG00000039100	6-Mar	chr15	31455899	31459279	6236	membrane-associated ring finger (C3HC4) 6	0.461034085	5.382893588	3.438749569	0.063683874	1	20.96492628	20.56918077	20.22103689	26.27365963	20.79973909	24.91357991
ENSMUSG00000079286	Gm11084	chr2	72971548	72971600	69	.	1.935476715	2.452894308	3.436942802	0.063753561	1	0	0.947628752	0.512864898	1.988940589	2.315606105	1.388242633
ENSMUSG00000098754	Gm28045	chr2	131909957	131910003	3370	.	1.169014692	3.206817116	3.434354302	0.063853541	1	2.401358446	2.400696987	2.044765419	4.432979419	3.734553108	5.275404369
ENSMUSG00000028780	Sema3c	chr5	17574281	17574965	7140	sema domain, immunoglobulin domain (Ig), short basic domain, secreted, (semaphorin) 3C	1.383965563	2.914446238	3.434114843	0.063862798	1	1.734457458	1.393376544	1.181435033	3.424918	2.913017996	3.721874417
ENSMUSG00000095115	Itpripl2	chr7	118485114	118491975	6862	inositol 1,4,5-triphosphate receptor interacting protein-like 2	0.711759373	4.270323541	3.429750715	0.064031766	1	7.521795315	8.283294309	7.360055924	11.94871346	9.006446982	11.33471892
ENSMUSG00000024661	Fth1	chr19	9982703	9982983	866	ferritin heavy polypeptide 1	-0.25014798	10.73338579	3.429343604	0.064047552	1	1094.902063	1216.620879	1187.575051	1026.877562	636.0304936	842.9290779
ENSMUSG00000103807	Trbv6	chr6	41066879	41067154	276	T cell receptor beta variable 6	2.650754832	2.136482525	3.423596716	0.064270843	1	0	0.119736485	0.129604848	1.675401218	0.585171218	0.877048595
ENSMUSG00000051747	Ttn	chr2	76703980	76705329	116825	titin	0.570410316	7.311552495	3.423250009	0.064284341	1	86.5178362	73.56894314	80.32894737	68.3556383	127.5550921	100.0047209
ENSMUSG00000089255	Snora78	chr17	24719676	24719803	128	small nucleolar RNA, H/ACA box 7	1.187279611	3.500056116	3.421723113	0.06434382	1	4.457776557	1.542651457	3.339585382	4.676837043	10.47108704	3.013239824
ENSMUSG00000038007	Acer2	chr4	86874396	86874596	7159	alkaline ceramidase 2	-0.797791674	4.06507555	3.419122118	0.064445275	1	8.581315656	11.71962654	11.20638454	5.859411567	4.35415878	4.960640749
ENSMUSG00000053702	Nebl	chr2	17343909	17348870	15235	nebulette	0.478594437	5.276072595	3.418748028	0.064459881	1	21.40611843	17.53262463	17.60860835	23.26827253	20.29878915	23.17169756
ENSMUSG00000025150	Cbr2	chr11	120729489	120729825	1327	carbonyl reductase 2	-0.94535735	5.038651061	3.417793326	0.064497172	1	19.11958543	42.8074163	10.19164507	11.81183091	7.526882295	12.11053532
ENSMUSG00000098112	Bin2	chr15	100641077	100641564	2530	bridging integrator 2	-2.015827755	2.487383632	3.411729271	0.064734576	1	1.136019707	3.852666875	1.546092126	0.366721563	0.490995105	0.249565546
ENSMUSG00000008035	Mid1ip1	chrX	10715013	10715067	2128	Mid1 interacting protein 1 (gastrulation specific G12-like (zebrafish))	0.336111509	6.235725244	3.409728273	0.064813118	1	41.26370659	44.66407099	35.46211444	46.93177331	39.69196124	42.99704989
ENSMUSG00000027111	Itga6	chr2	71745616	71745650	9025	integrin alpha 6	0.891689238	3.745390867	3.40744115	0.064903016	1	4.097090925	4.986442232	4.387137023	7.439980509	6.201630651	7.778680608
ENSMUSG00000015579	Nkx2-5	chr17	26838664	26839647	1525	NK2 homeobox 5	-0.396060427	5.815592023	3.407133162	0.064915132	1	39.82876619	36.03597411	37.24151989	31.75006077	17.45556284	23.37087368
ENSMUSG00000087541	Hopxos	chr5	77094532	77095983	1661	HOP homeobox, opposite strand	0.525357098	5.022625301	3.399731864	0.065207018	1	17.96542135	12.85171605	14.92615831	19.09957388	14.95437557	21.75080515
ENSMUSG00000025351	Cd63	chr10	128908919	128909052	1031	CD63 antigen	-0.471816018	7.310218619	3.399490488	0.065216561	1	73.6819029	145.234207	122.3123146	87.87057291	51.77952541	68.12746914
ENSMUSG00000045551	Fpr1	chr17	17876471	17877736	1324	formyl peptide receptor 1	-2.786896083	2.167762788	3.393665967	0.065447284	1	0.667695995	2.027567934	0.894126728	0.105076107	0.040777969	0
ENSMUSG00000048163	Selplg	chr5	113817798	113820248	2604	selectin, platelet (p-selectin) ligand	-1.565936164	2.801099312	3.389606695	0.065608597	1	2.071651778	5.589372659	2.177460949	0.997651581	0.539271032	1.044512691
ENSMUSG00000000740	Rpl13	chr8	123102350	123102445	2352	ribosomal protein L13	-0.306187734	6.726687905	3.389207009	0.065624504	1	58.74795431	75.56664722	79.6891353	57.09857066	40.29922227	48.83628727
ENSMUSG00000010095	Slc3a2	chr19	8706882	8708094	2958	solute carrier family 3 (activators of dibasic and neutral amino acid transport), member 2	-0.619131476	4.651586683	3.388649805	0.065646685	1	11.42123447	22.23837126	15.56620361	10.93166738	6.975251465	9.064159402
ENSMUSG00000073435	Nme3	chr17	24896500	24896559	876	NME/NM23 nucleoside diphosphate kinase 3	-0.505447926	5.16297171	3.385317033	0.065779527	1	23.10098715	22.35085603	25.87131481	16.45733053	10.28864894	15.62366566
ENSMUSG00000099114	Gm27405	chr3	153313713	153313824	112	.	-2.963076097	2.076052291	3.385235377	0.065782786	1	1.174376806	0	1.588519596	0	0	0
ENSMUSG00000041220	Elovl6	chr3	129532386	129532495	5951	ELOVL family member 6, elongation of long chain fatty acids (yeast)	-2.072619624	2.451757995	3.384597837	0.065808232	1	2.816702254	2.819641331	0.54285095	0.366465868	0.254177193	0.359189122
ENSMUSG00000060373	Hnrnpc	chr14	52073380	52075160	2869	heterogeneous nuclear ribonucleoprotein C	0.396851113	5.766485585	3.384393938	0.065816372	1	26.80293414	27.38878223	30.05888658	33.56943628	26.75183964	33.55484023
ENSMUSG00000056708	Ier5	chr1	155096361	155099636	3276	immediate early response 5	0.553508898	4.880318821	3.38246406	0.065893473	1	13.17461796	14.9590587	12.36854223	17.63159112	14.65773247	18.11874807
ENSMUSG00000019846	Lama4	chr10	38965515	38966149	12068	laminin, alpha 4	0.75592569	4.109372756	3.378109335	0.066067804	1	7.051774797	6.251962829	6.508442106	9.470910235	8.04037892	11.00678909
ENSMUSG00000099145	Mir8116	chr5	137293780	137293876	97	microRNA 8116	-2.047847355	2.463123513	3.377212336	0.066103774	1	1.354128358	2.36907188	2.56432449	0.473557283	0.551334787	0
ENSMUSG00000022617	Chkb	chr15	89416405	89416979	5805	choline kinase beta	-0.281667941	7.157026429	3.371035457	0.06635204	1	82.71751146	98.71268848	107.5099447	79.6763799	52.37433582	68.99967582
ENSMUSG00000031490	Eif4ebp1	chr8	27260327	27260550	981	eukaryotic translation initiation factor 4E binding protein 1	-0.41542905	6.412121502	3.370851429	0.066359452	1	44.50513377	77.9863723	53.7045799	41.44638925	29.38131576	40.62235444
ENSMUSG00000019122	Ccl9	chr11	83572919	83575495	3045	chemokine (C-C motif) ligand 9	-1.31843598	3.060872675	3.370640563	0.066367946	1	3.136812111	6.391671934	3.500479721	1.32552508	1.241679789	1.643012046
ENSMUSG00000089665	Fcor	chr8	3671188	3671396	366	Foxo1 corepressor	-2.267890916	2.355753478	3.367275763	0.06650364	1	2.410619056	2.078586227	0.782573141	0.505815954	0.147222913	0
ENSMUSG00000018774	Cd68	chr11	69664213	69664504	1257	CD68 antigen	-0.847936	4.089577057	3.3662902	0.066543442	1	5.555729594	17.40081413	9.645773837	5.68118165	3.350081965	6.102529221
ENSMUSG00000026971	Itgb6	chr2	60598292	60600583	7111	integrin beta 6	1.623616688	2.65848841	3.362083459	0.066713615	1	1.243949935	0.335773967	1.019672337	2.773293144	2.089211545	2.623450645
ENSMUSG00000030433	Sbk2	chr7	4956134	4957713	2426	SH3-binding domain kinase family, member 2	0.763495817	4.075995788	3.353282803	0.06707113	1	7.654981898	7.926190222	3.624076226	12.50565858	3.962704583	11.33130884
ENSMUSG00000093441	Mir5710	chr9	54708313	54708381	69	microRNA 5710	-2.945419845	2.072253262	3.338002715	0.067696736	1	1.263853134	0.947628752	0.512864898	0	0	0
ENSMUSG00000000440	Pparg	chr6	115361221	115361370	1984	peroxisome proliferator activated receptor gamma	-0.890101492	3.797088749	3.337011415	0.067737537	1	8.468134347	10.29263269	6.565187435	4.395375004	3.130248388	3.867497109
ENSMUSG00000023132	Gzma	chr13	113093825	113094050	878	granzyme A	-1.77061652	2.623769526	3.334674119	0.067833843	1	1.811666608	4.150592373	1.919596717	1.003144097	0.430279481	0.276385052
ENSMUSG00000059040	Eno1b	chr18	48045335	48045445	1757	enolase 1B, retrotransposed	-0.693085853	4.360181714	3.33419094	0.06785377	1	12.80747644	13.84788546	12.82453977	7.497182196	6.269786724	6.743795271
ENSMUSG00000027248	Pdia3	chr2	121413775	121414205	3139	protein disulfide isomerase associated 3	0.318487756	6.363863126	3.332423567	0.067926713	1	41.76954107	50.9440992	41.47999028	50.19224594	38.49264968	52.85932777
ENSMUSG00000072949	Acot1	chr12	84009502	84009966	1559	acyl-CoA thioesterase 1	-0.992009971	3.569452728	3.329291947	0.068056167	1	5.104022271	10.39658083	5.408094597	4.34337026	1.350770228	3.021207525
ENSMUSG00000088651	Gm24853	chr12	81501240	81501360	121	.	0.493163792	5.160278001	3.325562854	0.068210663	1	17.76646004	16.03978175	17.65600468	17.49832977	20.37227229	23.49771342
ENSMUSG00000051748	Wfdc21	chr11	83746940	83747123	434	WAP four-disulfide core domain 21	-2.793825623	2.151485687	3.320532973	0.068419645	1	1.932097319	0.838705907	0.660239869	0	0.124208757	0
ENSMUSG00000024083	Pja2	chr17	64281005	64283538	4740	praja ring finger ubiquitin ligase 2	0.41451108	5.621423073	3.319701745	0.068454247	1	25.84487688	24.89799104	24.42842254	30.78571824	22.6106571	31.41188113
ENSMUSG00000013698	Pea15a	chr1	172196728	172198690	3861	phosphoprotein enriched in astrocytes 15A	0.447033917	5.417953703	3.319004443	0.068483288	1	22.63285415	18.94521387	22.16128798	26.59302491	20.90161285	26.08077272
ENSMUSG00000049090	Zadh2	chr18	84088158	84088373	3321	zinc binding alcohol dehydrogenase, domain containing 2	0.446800575	5.419106637	3.318465769	0.068505732	1	24.26126259	19.95811127	19.58211429	27.67473324	20.37947135	25.58135845
ENSMUSG00000004951	Hspb1	chr5	135887919	135888434	1031	heat shock protein 1	-0.38282202	7.707987932	3.318437786	0.068506898	1	122.7603083	181.1008533	136.0185296	107.6571912	63.29772115	115.8214057
ENSMUSG00000102869	RP24-114E18.7	chr2	156391831	156392979	1149	.	0.54307655	4.904103139	3.316147785	0.0686024	1	14.11669	14.93957328	12.36227389	18.36166891	16.16225942	16.64683992
ENSMUSG00000022013	Dnajc15	chr14	77826217	77826470	648	DnaJ heat shock protein family (Hsp40) member C15	-0.269974052	7.24932196	3.306168528	0.06902024	1	105.9864512	96.89467487	103.9954092	83.02064799	56.694886	75.83997312
ENSMUSG00000075307	Klhl41	chr2	69670120	69671306	2529	kelch-like 41	0.432229536	5.501377904	3.304636034	0.069084648	1	23.2189303	25.58972188	19.49697466	30.30317387	19.09230963	28.63456198
ENSMUSG00000100039	Gm28959	chr9	106452181	106452248	551	.	-1.154544739	3.271025384	3.300495763	0.069258977	1	4.808136922	4.446301572	6.698833178	2.522207268	1.761874211	1.584407353
ENSMUSG00000045545	Krt14	chr11	100203162	100203409	1758	keratin 14	-2.510690401	2.246607774	3.300286692	0.069267793	1	0.100590926	4.110521534	0.061228896	0.184684648	0	0.165736756
ENSMUSG00000042082	Arsb	chr13	93771679	93772092	3989	arylsulfatase B	1.027645105	3.413706698	3.298371188	0.069348617	1	3.55874435	2.718198263	2.870243903	6.408808564	4.170799301	5.540792965
ENSMUSG00000089237	Gm22206	chr3	153708911	153709026	116	.	-2.930194732	2.068839473	3.297738496	0.069375335	1	0	0.85043606	1.84105348	0	0	0
ENSMUSG00000064181	Rab3ip	chr10	116905784	116907118	2690	RAB3A interacting protein	-0.497905002	5.166619601	3.295846339	0.069455306	1	21.55031625	24.56404445	25.254451	15.19360413	12.00684647	15.41975931
ENSMUSG00000095753	Igkv4-53	chr6	69648824	69649115	292	immunoglobulin kappa variable 4-53	-2.928769337	2.068515939	3.293990728	0.069533828	1	0.301944435	2.263959476	0.12252745	0	0	0
ENSMUSG00000080544	Gm22714	chr19	37149085	37149162	78	.	-2.226534998	2.359280631	3.290937257	0.069663246	1	2.239739731	1.679342092	1.363311754	0	0.683934293	0
ENSMUSG00000098362	Mir130c	chr9	53400805	53400886	82	microRNA 130c	0.871751011	3.754183733	3.2902379	0.069692924	1	3.730650816	4.79522983	5.190439931	8.946238792	2.603894416	9.951859839
ENSMUSG00000084416	Rpl10a-ps1	chr1	64993951	64994604	654	ribosomal protein L10A, pseudogene 1	-0.391496068	5.797388146	3.287884383	0.069792896	1	27.95913268	42.93987994	40.61420192	26.42811133	20.12750752	25.22150738
ENSMUSG00000025477	Inpp5a	chr7	139389109	139389464	3529	inositol polyphosphate-5-phosphatase A	-0.277868508	6.971536447	3.286779401	0.069839887	1	75.2243237	82.63564324	94.87710038	66.98353739	47.90833783	61.33436857
ENSMUSG00000025103	Btbd1	chr7	81792075	81793726	3000	BTB (POZ) domain containing 1	0.377900173	5.860113209	3.286153238	0.06986653	1	31.18992439	28.52517272	31.18717602	36.9134825	27.90661584	35.13396467
ENSMUSG00000075705	Msrb1	chr17	24736642	24736762	1258	methionine sulfoxide reductase B1	-0.310769816	6.981616403	3.285444996	0.069896678	1	94.65346464	76.50276916	85.23170977	65.13424978	46.99264177	63.09943183
ENSMUSG00000076923	Traj5	chr14	54213777	54213838	62	T cell receptor alpha joining 5	-2.922817484	2.067226271	3.278380352	0.070198173	1	0	2.105841671	0.569849887	0	0	0
ENSMUSG00000094815	Gm22615	chr13	62543434	62543503	70	.	2.829743504	2.010418887	3.277289399	0.070244855	1	0	0	0	0.653642447	0.760997312	0.68434496
ENSMUSG00000044308	Ubr3	chr2	69897246	69897839	9719	ubiquitin protein ligase E3 component n-recognin 3	0.510898554	5.046004919	3.274208843	0.070376852	1	16.65178514	15.51547096	14.67416222	19.93851553	16.34821087	20.28019678
ENSMUSG00000031010	Usp9x	chrX	13071498	13071733	15051	ubiquitin specific peptidase 9, X chromosome	0.737764401	4.129304774	3.274087278	0.070382066	1	6.976717837	7.19220759	6.136865319	8.808756939	9.175043059	10.8688183
ENSMUSG00000082519	Vamp7-ps	chr2	174046619	174047273	655	vesicle-associated membrane protein 7, pseudogene	0.779523361	4.000930847	3.273772781	0.070395558	1	5.799082214	6.016575842	6.019908101	8.277146047	8.071675753	9.77695269
ENSMUSG00000063060	Sox7	chr14	63943674	63943993	3298	SRY (sex determining region Y)-box 7	0.74319712	4.110661559	3.271860953	0.070477634	1	7.535614168	5.760744051	6.64905477	9.101659014	6.567552124	12.78411979
ENSMUSG00000031489	Adrb3	chr8	27225776	27226528	2893	adrenergic receptor, beta 3	-2.233633493	2.352312089	3.27145573	0.070495043	1	3.194570032	1.398194462	0.62025817	0.272614524	0.242709232	0.151104502
ENSMUSG00000030772	Dkk3	chr7	112116019	112118430	3357	dickkopf WNT signaling pathway inhibitor 3	0.726459065	5.328881029	3.26723394	0.070676698	1	11.94789093	29.51251188	11.8243003	34.02561257	13.8858214	27.40518289
ENSMUSG00000033420	Antxr1	chr6	87133854	87137355	5263	anthrax toxin receptor 1	0.877188014	3.733556878	3.266959994	0.070688503	1	4.235252522	4.939766899	4.235227416	8.798593562	5.286068902	7.024286195
ENSMUSG00000084093	Gm16418	chr1	166431705	166431875	171	ubiquinol-cytochrome c reductase subunit pseudogene	-0.620840162	4.598869877	3.263625414	0.070832363	1	16.45948267	12.72687452	17.95027143	9.713430782	8.167447891	7.909754537
ENSMUSG00000097325	Gm16897	chr1	194955759	194956778	2492	predicted gene, 16897	0.975169622	3.508553613	3.262620382	0.070875784	1	3.672930587	3.0865405	3.556933047	5.640517434	5.266540962	6.568119477
ENSMUSG00000037010	Apln	chrX	48025146	48027707	3149	apelin	1.136360846	3.209016586	3.262183032	0.070894687	1	3.033247521	1.305621836	2.632706476	4.920786345	3.602053942	4.843424297
ENSMUSG00000090077	Lime1	chr2	181380078	181380179	2304	Lck interacting transmembrane adaptor 1	-0.930699947	3.674430387	3.250957267	0.071381758	1	6.237019261	6.806071146	9.749995588	3.020083323	3.656748904	3.267338952
ENSMUSG00000029545	Acads	chr5	115110299	115111006	2269	acyl-Coenzyme A dehydrogenase, short chain	0.414133801	6.78018773	3.24999783	0.071423552	1	72.58804066	45.1042064	55.87516208	78.60842283	52.67408837	66.05466379
ENSMUSG00000041309	Nkx6-2	chr7	139579376	139579621	1907	NK6 homeobox 2	-0.737392726	4.182329672	3.246244642	0.071587299	1	9.853152706	10.98613627	13.52855887	7.005073771	4.24770512	6.035363019
ENSMUSG00000049288	Lix1l	chr3	96601133	96601473	2509	Lix1-like	0.476631403	5.216515499	3.246015283	0.071597319	1	16.65416032	17.97096757	19.50929899	25.86679307	17.50081586	20.44201104
ENSMUSG00000099111	Gm27369	chr18	38594158	38594228	71	.	-2.910119073	2.064829026	3.245283075	0.071629316	1	1.228746102	0.921305731	0.498618651	0	0	0
ENSMUSG00000093243	Gm24575	chr15	83516936	83517012	77	.	2.81737086	2.008725489	3.24471153	0.071654303	1	0	0	0	0	2.078108043	0
ENSMUSG00000039218	Srrm2	chr17	23790662	23790945	10982	serine/arginine repetitive matrix 2	-0.41665585	5.61407108	3.244151068	0.071678814	1	27.31098821	33.62300359	36.93673261	20.20209253	21.00624192	20.68207237
ENSMUSG00000030144	Clec4d	chr6	123262107	123262362	1336	C-type lectin domain family 4, member d	-2.65042132	2.18649222	3.242997065	0.071729312	1	0.430107087	2.331861327	0.966656352	0.104133015	0	0.109024291
ENSMUSG00000000326	Comt	chr16	18406886	18408040	2532	catechol-O-methyltransferase	-0.389352348	6.240789957	3.240902961	0.071821045	1	36.86529364	55.97668853	61.55391142	40.39912881	25.59690918	33.54965368
ENSMUSG00000060586	H2-Eb1	chr17	34305877	34306047	1184	histocompatibility 2, class II antigen E beta	-0.724982509	5.668897621	3.239814642	0.071868769	1	25.86899389	61.49190962	23.44896217	23.96799292	15.36572378	16.9342171
ENSMUSG00000055862	Izumo4	chr10	80702693	80702959	938	IZUMO family member 4	-1.135020942	3.282332941	3.236014059	0.072035695	1	3.674461187	5.757424953	6.65249676	1.976937752	2.474254305	1.552347992
ENSMUSG00000003477	Inmt	chr6	55170626	55171277	1600	indolethylamine N-methyltransferase	-1.605658473	3.18552349	3.232936373	0.072171175	1	1.464364499	11.70478362	2.646011279	1.043541596	1.552415503	1.487093139
ENSMUSG00000076891	Traj39	chr14	54179962	54180024	63	T cell receptor alpha joining 39	-2.903114108	2.063119852	3.227157262	0.07242631	1	0	2.072937895	0.560945982	0	0	0
ENSMUSG00000059077	Pth	chr7	113385576	113386078	717	parathyroid hormone	-2.902710786	2.063007832	3.226116603	0.072472356	1	0	2.633035321	0	0	0	0
ENSMUSG00000054364	Rhob	chr12	8497763	8499985	2223	ras homolog family member B	0.346061966	6.742051081	3.225436951	0.072502445	1	54.45820405	59.83184774	59.83961888	83.71913593	44.87180956	59.46846927
ENSMUSG00000023939	Mrpl14	chr17	45686322	45686427	949	mitochondrial ribosomal protein L14	-0.347835394	6.204692396	3.223031834	0.072609031	1	50.80024412	43.98992418	53.58628397	41.37694298	24.05792869	33.14246623
ENSMUSG00000041827	Oasl1	chr5	114923240	114923332	2608	2'-5' oligoadenylate synthetase-like 1	-1.622805255	2.710205722	3.221496961	0.072677139	1	1.797200125	4.729063378	2.229163642	0.836030987	0.497025458	0.838053717
ENSMUSG00000038845	Phb	chr11	95666957	95667042	2805	prohibitin	-0.352392531	6.052450866	3.215002953	0.07296606	1	41.91749533	41.91382909	49.14254637	34.03739382	23.66495524	30.26824102
ENSMUSG00000076492	Trbj2-1	chr6	41542754	41542803	50	T cell receptor beta joining 2-1	-2.308192921	2.502131467	3.209721138	0.073201958	1	1.73470038	5.202667659	0	0.909972818	0	0
ENSMUSG00000076920	Traj8	chr14	54209918	54209954	37	T cell receptor alpha joining 8	-2.895770164	2.061572335	3.208243942	0.07326808	1	0	2.618447868	0	0	0	0
ENSMUSG00000032067	Pts	chr9	50521618	50522336	1035	6-pyruvoyl-tetrahydropterin synthase	0.435375964	5.442017493	3.205654419	0.073384146	1	22.75789595	19.11264747	23.32149165	27.05675936	21.2263893	26.35784999
ENSMUSG00000022220	Adcy4	chr14	55769058	55769287	3500	adenylate cyclase 4	-0.741224867	4.155229294	3.203822292	0.073466383	1	10.38590536	9.06621681	14.14077367	5.686745299	5.416970581	5.745682877
ENSMUSG00000021993	Mipep	chr14	60784566	60784870	2403	mitochondrial intermediate peptidase	0.453601325	5.330913613	3.203055597	0.073500826	1	22.55904242	17.60445094	19.38390376	25.79114307	18.2275317	25.04207229
ENSMUSG00000065406	Mirlet7i	chr10	122985634	122985723	90	microRNA let7i	-2.89239895	2.060917054	3.199592968	0.0736566	1	0	1.822362985	0.78902292	0	0	0
ENSMUSG00000025544	Tm9sf2	chr14	122107038	122107435	3107	transmembrane 9 superfamily member 2	0.343195888	6.088042475	3.198061703	0.0737256	1	37.75903563	35.5467497	35.49625747	42.42177337	32.19596477	42.14754661
ENSMUSG00000093140	Mir28b	chr8	73016512	73016591	80	microRNA 28b	-2.261938569	2.325172049	3.196623168	0.073790484	1	2.730546894	0	2.216082893	0	0	0.599857928
ENSMUSG00000044349	Snhg11	chr2	158375638	158375888	8521	small nucleolar RNA host gene 11	-2.864722805	2.093351349	3.192716233	0.073967015	1	0.295867989	2.607591438	0	0	0.006340156	0.034209218
ENSMUSG00000059895	Ptp4a3	chr15	73723145	73723515	4619	protein tyrosine phosphatase 4a3	-0.353339554	6.226750752	3.192479208	0.073977739	1	41.61140696	48.93210284	60.61130613	40.73310145	25.43658222	33.8226387
ENSMUSG00000020034	Tcp11l2	chr10	84576626	84577012	3438	t-complex 11 (mouse) like 2	0.491113098	5.114933597	3.191115263	0.074039484	1	17.15885514	17.34058662	15.30392435	24.34461738	15.55408579	19.41279099
ENSMUSG00000021843	Ktn1	chr14	47648448	47648577	9582	kinectin 1	0.455992424	5.311734483	3.190237923	0.074079229	1	18.87932548	19.82821447	19.91893837	23.91862081	20.48919549	23.69848819
ENSMUSG00000022194	Pabpn1	chr14	54892500	54892738	3035	poly(A) binding protein, nuclear 1	-0.681129687	4.345993783	3.187380195	0.07420885	1	11.08785514	12.47586338	15.33695787	6.511880583	6.905123169	6.961789884
ENSMUSG00000064441	Snord37	chr10	81178950	81179013	64	small nucleolar RNA, C/D box 37	-1.018072767	3.472821373	3.186368658	0.07425479	1	6.805363028	5.102616358	7.180108572	2.141936019	4.156216086	1.495030528
ENSMUSG00000049327	Setd8	chr5	124439930	124440015	4034	.	0.351804231	6.013566033	3.18260885	0.074425813	1	34.35738544	33.95610982	34.35241536	39.95626372	34.05213076	36.83573668
ENSMUSG00000042842	Serpinb6b	chr13	32965209	32965543	2200	serine (or cysteine) peptidase inhibitor, clade B, member 6b	0.422139229	5.513576079	3.181225417	0.074488847	1	17.02268339	26.79279293	25.37993852	30.93204741	22.63353295	24.92340193
ENSMUSG00000043252	Tmem64	chr4	15265831	15266749	4670	transmembrane protein 64	0.699227081	4.21967395	3.1765571	0.074701977	1	7.642374601	7.150326561	7.509062379	11.27676656	8.883678315	10.66221461
ENSMUSG00000086905	Gm13716	chr2	85196932	85197507	808	.	2.332328887	2.211523319	3.17649495	0.074704819	1	0.109356884	0.204987678	0.221882218	1.319404346	1.268955962	1.081078935
ENSMUSG00000076912	Traj17	chr14	54201775	54201837	63	T cell receptor alpha joining 17	-2.882702375	2.058884399	3.174825773	0.074781187	1	0	2.591172369	0	0	0	0
ENSMUSG00000045826	Ptprcap	chr19	4154606	4154703	927	protein tyrosine phosphatase, receptor type, C polypeptide-associated protein	-1.832084403	2.549507356	3.17141305	0.074937586	1	1.096338117	4.89642227	1.083206035	0.600111385	0.465782837	0.366508023
ENSMUSG00000077890	Mir875	chr15	35660970	35661047	78	microRNA 875	-2.881280107	2.058639093	3.171205933	0.074947089	1	0	1.679342092	0.908874503	0	0	0
ENSMUSG00000008658	Rbfox1	chr16	6809222	6809248	4151	RNA binding protein, fox-1 homolog (C. elegans) 1	0.78037351	3.960598716	3.170023507	0.075001367	1	6.946321896	4.49735659	5.758613089	9.400203312	6.857956746	8.964061896
ENSMUSG00000039956	Mrap	chr16	90738324	90738669	1464	melanocortin 2 receptor accessory protein	-0.952206143	3.59987296	3.16955893	0.075022704	1	8.092110849	7.403147487	5.832306622	3.231179932	2.802963477	3.117623387
ENSMUSG00000037742	Eef1a1	chr9	78478449	78478858	2493	eukaryotic translation elongation factor 1 alpha 1	-0.433692595	9.512220304	3.168478208	0.075072366	1	360.5300692	729.9002174	501.4992032	377.1304629	260.4051025	355.6467219
ENSMUSG00000098558	Mir7049	chr7	28560925	28560984	60	microRNA 7049	-2.878567372	2.058371897	3.164307785	0.075264336	1	1.450323268	0.543721415	0.588533489	0	0	0
ENSMUSG00000090086	AI480526	chr5	123133723	123134430	4725	expressed sequence AI480526	-1.222008146	3.128030495	3.158332367	0.075540313	1	4.408510137	4.337115935	5.066792655	1.335499676	2.229371092	1.244013447
ENSMUSG00000022403	St13	chr15	81363669	81365578	3457	suppression of tumorigenicity 13	0.425153001	5.484874565	3.156756408	0.07561328	1	23.11520863	21.6957109	22.78822775	26.88156545	21.03107839	28.93108888
ENSMUSG00000030861	Acadsb	chr7	131410601	131410787	4474	acyl-Coenzyme A dehydrogenase, short/branched chain	0.427743302	5.468204925	3.154527054	0.075716629	1	25.20645635	20.98230054	20.47333751	27.46145456	22.07113275	26.38436557
ENSMUSG00000042436	Mfap4	chr11	61485431	61485485	1922	microfibrillar-associated protein 4	0.59305731	4.613011887	3.153620497	0.075758699	1	6.555868439	16.33341393	9.390521611	17.49674725	9.89019491	13.94739868
ENSMUSG00000028013	Ppa2	chr3	133310110	133310281	2535	pyrophosphatase (inorganic) 2	0.467888979	5.226887226	3.152656094	0.075803481	1	20.11151152	15.96881495	18.6580897	25.29049849	16.19219832	22.64652907
ENSMUSG00000008668	Rps18	chr17	33951999	33952118	2491	ribosomal protein S18	-0.415720023	5.579320857	3.151640968	0.075850649	1	26.50186417	34.81737101	34.12856582	23.01807648	15.6975545	21.68154225
ENSMUSG00000032690	Oas2	chr5	120730333	120731958	4451	2'-5' oligoadenylate synthetase 2	-1.435993196	2.865522207	3.148871613	0.075979487	1	2.563475696	4.201750127	3.709400206	1.000724824	1.116539631	0.938591717
ENSMUSG00000072964	Bhlhb9	chrX	135885851	135886087	2978	basic helix-loop-helix domain containing, class B9	0.736352625	4.085395216	3.145180231	0.076151587	1	7.64718118	6.012146162	5.90509097	11.31005491	7.418127201	9.052236706
ENSMUSG00000034135	Sik3	chr9	46012820	46013130	7102	SIK family kinase 3	-0.617342415	4.563618416	3.142654637	0.076269577	1	10.99799552	19.98518754	14.83936278	9.624086729	6.975397996	8.53017735
ENSMUSG00000043122	A530016L24Rik	chr12	112489448	112489705	2636	RIKEN cDNA A530016L24 gene	-0.556323999	4.821609609	3.142321333	0.076285163	1	16.08692849	17.16835936	22.16385429	12.63609581	9.179295596	9.931436205
ENSMUSG00000034024	Cct2	chr10	117050998	117051276	1962	chaperonin containing Tcp1, subunit 2 (beta)	0.31533738	6.297635717	3.14133742	0.076331193	1	40.38149187	45.21391183	42.46615411	48.53636475	36.22238655	50.0241175
ENSMUSG00000024190	Dusp1	chr17	26505590	26506650	2697	dual specificity phosphatase 1	0.442558773	5.370550708	3.140653833	0.07636319	1	24.65872089	15.69839402	21.2502472	27.60779283	18.56432915	24.72646395
ENSMUSG00000099252	Gm27265	chr4	43905078	43905154	77	.	2.775188051	2.001335532	3.135763817	0.076592502	1	0	0	0	0	1.385405362	0.622929387
ENSMUSG00000086341	Gm15932	chr14	55567219	55567464	512	.	0.395434337	5.822138376	3.122114242	0.07723651	1	34.31866307	21.78807238	31.63166739	35.64326279	24.85627866	37.31747741
ENSMUSG00000076596	Igkv3-10	chr6	70572633	70572687	356	immunoglobulin kappa variable 3-10	-2.861380436	2.054649016	3.120942894	0.077292047	1	0.49562868	1.951000372	0.100561745	0	0	0
ENSMUSG00000058297	Spock2	chr10	60106219	60106656	5533	sparc/osteonectin, cwcv and kazal-like domains proteoglycan 2	-1.178645626	3.28113733	3.120712041	0.077302998	1	3.301228234	9.82903693	3.087939718	1.920414266	0.927525635	3.011538274
ENSMUSG00000075770	Gm22589	chr17	35242678	35242754	77	.	-1.898840456	2.491582565	3.119783301	0.077347069	1	1.134227171	2.126090149	3.22184359	0.594982227	0	0.622929387
ENSMUSG00000068877	Selenbp2	chr3	94693556	94693662	2271	selenium binding protein 2	-1.424602895	2.868302547	3.116172699	0.077518659	1	2.005365558	5.518102285	2.970643511	1.082595303	1.022590137	0.98374588
ENSMUSG00000021806	Nid2	chr14	19751257	19751565	4884	nidogen 2	0.847726914	3.755034091	3.115094329	0.077569987	1	4.735891835	4.11447407	5.004763498	6.726161418	5.6740645	8.951820459
ENSMUSG00000007097	Atp1a2	chr1	172271709	172274729	7038	ATPase, Na+/K+ transporting, alpha 2 polypeptide	0.336083435	6.30845173	3.11293961	0.077672656	1	45.77450176	43.34940449	38.87397893	57.97285702	34.95614501	43.96364633
ENSMUSG00000025613	Cct8	chr16	87483326	87484065	3088	chaperonin containing Tcp1, subunit 8 (theta)	0.369431164	5.845921455	3.109955621	0.077815081	1	29.67129468	32.14697861	28.46242456	35.92197975	26.28951315	36.47676054
ENSMUSG00000041193	Pla2g5	chr4	138799244	138800661	2884	phospholipase A2, group V	0.604739068	4.546612787	3.105187279	0.078043255	1	13.63077652	7.185226673	9.581774004	15.60358937	10.91853093	12.73237437
ENSMUSG00000029614	Rpl6	chr5	121204481	121204552	2433	ribosomal protein L6	-0.312805798	6.431651847	3.092547577	0.078651581	1	46.9427455	63.26804041	63.20206498	45.60780775	30.38955534	41.96097392
ENSMUSG00000023078	Cxcl13	chr5	95956928	95957031	1172	chemokine (C-X-C motif) ligand 13	-1.695773772	2.728208984	3.089530631	0.078797534	1	1.772411257	6.305406999	1.009989697	0.791280712	0.138186213	1.201250019
ENSMUSG00000091089	A930018M24Rik	chr14	50895942	50896709	1422	RIKEN cDNA A930018M24 gene	0.778887591	3.93482394	3.088505578	0.078847191	1	8.113350932	3.985634632	4.717780404	8.936022603	6.720627698	8.980164046
ENSMUSG00000098794	Gm28038	chr2	30281043	30281136	378	.	-0.751618204	4.078851655	3.086914294	0.078924344	1	10.73774958	10.85147436	9.946060687	5.020456895	4.134283548	6.53829314
ENSMUSG00000098814	Igkv19-93	chr6	68736297	68736591	344	immunoglobulin kappa chain variable 19-93	-2.672057214	2.147929974	3.086021829	0.07896765	1	0	3.364768758	0	0	0.156611041	0
ENSMUSG00000020889	Nr1d1	chr11	98767932	98768419	3077	nuclear receptor subfamily 1, group D, member 1	0.394607811	5.655448629	3.086015672	0.078967949	1	26.08390849	23.64145935	27.95763523	38.10089893	23.62750782	24.70467519
ENSMUSG00000096957	E230013L22Rik	chr8	11477929	11478683	1856	RIKEN cDNA E230013L22 gene	0.584531006	4.623162281	3.085976789	0.078969836	1	10.29050047	11.00208718	11.32887351	16.26925554	11.46372579	13.78897973
ENSMUSG00000091478	Gm10039	chr11	100361716	100362126	411	ATP synthase, H+ transporting, mitochondrial F0 complex, subunit c, isoform 1 pseudogene	-0.317347886	8.835433378	3.085767718	0.078979985	1	315.7638891	268.9586605	364.4079375	266.1736754	169.5675636	213.3412192
ENSMUSG00000035828	Pim3	chr15	88862186	88862752	2419	proviral integration site 3	-0.445136711	5.367702316	3.081846461	0.079170598	1	20.0519178	32.57767522	29.47701598	23.03171285	12.63695784	15.2190401
ENSMUSG00000040170	Fmo2	chr1	162874317	162877079	5609	flavin containing monooxygenase 2	-0.727305819	4.652622994	3.080097356	0.079255782	1	8.279251812	26.35624139	16.10084952	7.759586396	8.658413084	9.128747011
ENSMUSG00000026185	Igfbp5	chr1	72857932	72862508	6006	insulin-like growth factor binding protein 5	0.42515139	5.603673794	3.076921436	0.079410706	1	19.98558501	35.11053658	18.8557038	31.22750403	23.27813118	29.52355525
ENSMUSG00000024236	Svil	chr18	4920540	4920874	10640	supervillin	0.350568514	5.97597366	3.075797873	0.079465593	1	31.71391265	35.07767025	33.14415309	36.84863993	33.44111539	37.51555789
ENSMUSG00000039103	Nexn	chr3	152236986	152237579	2562	nexilin	0.19360332	8.173869454	3.075455165	0.079482342	1	154.2956089	175.514673	176.6312312	173.937239	140.6740497	175.0361093
ENSMUSG00000020935	Dcakd	chr11	102994047	102995172	2556	dephospho-CoA kinase domain containing	0.592246103	4.585227977	3.072118968	0.079645595	1	12.29995512	7.30270808	11.92004728	15.42718877	11.76971478	13.14948634
ENSMUSG00000047215	Rpl9	chr5	65388364	65388441	3080	ribosomal protein L9	-0.342903543	6.396987988	3.068495419	0.079823318	1	48.78612567	61.59740675	60.17215298	51.27391144	25.98950312	36.55570426
ENSMUSG00000031848	Lsm4	chr8	70673248	70673457	1038	LSM4 homolog, U6 small nuclear RNA and mRNA degradation associated	-0.464258343	5.252724031	3.067273158	0.079883363	1	23.16050401	26.71875293	25.67286174	18.71531199	12.84466781	14.63734172
ENSMUSG00000039615	Stub1	chr17	25830636	25831010	1672	STIP1 homology and U-Box containing protein 1	-0.308147972	6.397003246	3.065347183	0.079978076	1	48.54465175	56.85772513	63.38924304	44.49457049	31.1008184	39.58524495
ENSMUSG00000057841	Rpl32	chr6	115805505	115805688	517	ribosomal protein L32	-0.240483354	8.858552585	3.0640292	0.08004296	1	255.5032822	351.262928	340.6393208	252.1116584	184.2054226	241.4416579
ENSMUSG00000098623	Mir8112	chr6	71271671	71271801	131	microRNA 8112	0.521535114	4.905519252	3.061648911	0.080160285	1	14.74495323	15.07591197	11.96684762	13.00847506	17.6009454	20.24520506
ENSMUSG00000098329	Mir6966	chr17	25780808	25780879	72	microRNA 6966	-2.837261066	2.0498638	3.060943858	0.080195073	1	0.605956982	0.908685105	0.983576517	0	0	0
ENSMUSG00000045983	Eif4g1	chr16	20668313	20668424	7227	eukaryotic translation initiation factor 4, gamma 1	0.263727693	6.855020187	3.058924773	0.080294786	1	65.9300143	65.40250984	63.24316716	73.10576591	55.15209044	69.34010744
ENSMUSG00000013846	St3gal1	chr15	67102875	67106830	4985	ST3 beta-galactoside alpha-2,3-sialyltransferase 1	-0.670956124	4.329330217	3.05580647	0.080449047	1	10.42438029	13.88943225	13.96852249	7.083224038	5.970913724	7.143073556
ENSMUSG00000028195	Cyr61	chr3	145646971	145647968	2028	cysteine rich protein 61	-0.466121372	5.234506213	3.053031193	0.080586608	1	16.83061196	28.312102	29.4954189	19.2359015	10.22564352	16.11634067
ENSMUSG00000042675	Ypel3	chr7	126776955	126777103	1848	yippee-like 3 (Drosophila)	-0.513537696	4.986139952	3.052420989	0.080616887	1	18.32552867	25.31024658	18.7172111	15.23527774	10.78278451	10.80036251
ENSMUSG00000020361	Hspa4	chr11	53259814	53261815	5528	heat shock protein 4	0.391872222	5.659394234	3.051496476	0.080662787	1	26.50571353	25.29666588	26.16733364	31.33357842	23.84430716	31.40807939
ENSMUSG00000025969	Nrp2	chr1	62703285	62704277	11842	neuropilin 2	0.780838448	3.914739112	3.051401417	0.080667508	1	5.382287663	5.477891106	5.647446707	8.954123312	6.975690885	8.29159357
ENSMUSG00000047822	Gm6484	chr9	21835510	21835814	864	.	-1.26892374	3.031189982	3.046580625	0.08090732	1	6.0343508	3.642619192	2.78073569	1.233986261	1.811437531	1.123433345
ENSMUSG00000034636	Zyg11b	chr4	108229724	108236194	9046	zyg-ll family member B, cell cycle regulator	0.601668699	4.534508639	3.045276105	0.080972346	1	10.97192717	9.722438463	9.448346695	13.77330915	11.34724631	13.72207333
ENSMUSG00000039640	Mrpl12	chr11	120484613	120484768	1532	mitochondrial ribosomal protein L12	-0.314685831	6.935971931	3.043094751	0.081081205	1	89.10453143	71.09379177	88.26428313	62.69552449	43.35152983	63.45346464
ENSMUSG00000029432	Gbas	chr5	129725063	129725221	2750	.	0.232900244	7.963214136	3.028695704	0.081803752	1	143.4296432	133.1743918	153.5593195	162.8603261	115.1321712	150.7815186
ENSMUSG00000066315	Gm12918	chr4	10848420	10849055	636	ribosomal protein L13 pseudogene	-0.587975104	4.635766581	3.027993083	0.081839187	1	12.36076142	17.59881968	18.26024472	11.29251983	6.022272289	9.687187604
ENSMUSG00000018381	Abi3	chr11	95830074	95832876	4153	ABI gene family, member 3	-0.529986736	4.895051389	3.026364305	0.081921394	1	18.26258651	19.43391752	20.62077402	13.66339302	9.130868562	11.24062132
ENSMUSG00000098462	Gm27694	chr19	5799000	5799085	86	.	-0.724699819	9.995848374	3.024649186	0.082008055	1	773.8558211	652.6656877	971.7905567	251.7800653	607.3808198	319.4553737
ENSMUSG00000020810	Cygb	chr11	116645595	116646992	2331	cytoglobin	0.340526144	6.030363241	3.021463136	0.082169302	1	31.73452841	33.92080192	38.81014946	44.63744452	31.34806378	35.92048048
ENSMUSG00000071347	C1qtnf9	chr14	60768134	60768168	1903	C1q and tumor necrosis factor related protein 9	0.520313371	4.891826416	3.018473887	0.0823209	1	13.82339365	14.49314562	13.08559703	18.32945248	14.33065053	17.68478207
ENSMUSG00000038418	Egr1	chr18	34859823	34861786	4484	early growth response 1	-0.779396199	3.969928611	3.015957552	0.082448748	1	10.04037618	9.783712234	9.029166632	5.090978363	3.493630913	5.481778602
ENSMUSG00000065732	Gm24492	chr17	84287641	84287747	107	.	2.726676661	1.993305153	3.014339768	0.082531057	1	0	0	0	0.429709386	1.500855809	0
ENSMUSG00000017760	Ctsa	chr2	164832873	164833196	4715	cathepsin A	-0.410817633	5.549767791	3.013699628	0.08256365	1	24.20911214	36.88739359	32.1780311	23.72586254	14.65339374	20.84277346
ENSMUSG00000090758	Gm17178	chr11	120689146	120689276	357	.	-0.671563813	4.309189295	3.012196608	0.082640232	1	9.514201663	16.21292209	11.93342067	8.166878953	5.58418977	6.107492031
ENSMUSG00000097445	Gm26631	chr9	57531287	57533585	2505	predicted gene, 26631	-0.331402981	6.553007072	3.011723024	0.082664378	1	64.05758411	56.85772513	69.0218737	53.94584669	29.27926528	44.78827489
ENSMUSG00000026576	Atp1b1	chr1	164437109	164438539	3081	ATPase, Na+/K+ transporting, beta 1 polypeptide	-0.267420304	6.945078669	3.011388551	0.082681435	1	70.75855231	91.24693271	85.4297798	67.50480707	45.08995492	61.18492474
ENSMUSG00000058603	Rpl28-ps1	chr1	128038569	128038982	414	ribosomal protein L28, pseudogene 1	-0.560146067	4.748497438	3.011137785	0.082694227	1	10.87218238	23.01710318	18.51256909	13.19570222	8.072072688	8.663972095
ENSMUSG00000104156	RP23-371A16.2	chr5	123135761	123137690	1930	.	-1.227310406	3.073674329	3.00532685	0.082991237	1	4.146302228	3.847441438	5.001163143	1.417974216	1.818748106	1.258117353
ENSMUSG00000022043	Trim35	chr14	66297031	66297549	4045	tripartite motif-containing 35	0.414019089	5.486471252	2.997307533	0.083403016	1	23.61524886	22.16598742	22.17386471	28.66414378	21.80729394	26.17966211
ENSMUSG00000060019	Gm10073	chr8	106572966	106573461	496	ribosomal protein, large, P1 pseudogene	-0.506946696	4.991826941	2.99102377	0.083727219	1	17.08871843	23.29031229	22.17598925	15.12715377	8.588398231	13.3936085
ENSMUSG00000032393	Dpp8	chr9	65032458	65032623	4968	dipeptidylpeptidase 8	0.484767838	5.063506708	2.988256209	0.08387044	1	16.52241891	16.13295518	15.28789469	18.52982283	17.93053014	20.38780562
ENSMUSG00000088705	Gm25549	chr1	131073658	131073751	94	.	-1.493961669	2.762502822	2.982368417	0.084176014	1	3.725040815	2.094758294	3.40110406	1.465535171	0.568745359	0.511457812
ENSMUSG00000025066	Sfr1	chr19	47731756	47731821	1583	SWI5 dependent recombination repair 1	0.442543057	5.297946135	2.977012321	0.084455038	1	19.96712416	20.95970539	17.42898829	27.54046522	16.95284857	22.66849476
ENSMUSG00000068240	Gm11808	chr4	3973092	3973595	504	ubiquitin A-52 residue ribosomal protein fusion product 1 pseudogene	-0.272789834	7.193524881	2.97510942	0.084554409	1	80.84906036	100.0921141	114.810647	76.73503459	60.02234439	69.94818574
ENSMUSG00000053398	Phgdh	chr3	98313170	98313457	2486	3-phosphoglycerate dehydrogenase	-2.088969916	2.357501247	2.974259878	0.084598814	1	1.333982499	2.880608511	0.9671638	0.31722816	0.195527657	0.25398086
ENSMUSG00000022235	Cmbl	chr15	31568791	31568939	1228	carboxymethylenebutenolidase-like (Pseudomonas)	0.566138515	4.656703099	2.97363413	0.084631537	1	13.3532408	10.49793772	9.902590748	16.23735062	10.59513832	15.57678268
ENSMUSG00000041992	Rapgef5	chr12	117516479	117516903	3987	Rap guanine nucleotide exchange factor (GEF) 5	0.776433056	3.897506279	2.972407619	0.084695717	1	5.22432771	5.247838764	5.806381681	7.34298778	7.614171195	8.857531042
ENSMUSG00000027447	Cst3	chr2	148871722	148872043	1266	cystatin C	0.254890497	9.136563832	2.968082896	0.084922438	1	301.0204895	330.6753148	337.6407804	414.7472244	253.7784886	315.4992304
ENSMUSG00000021870	Slmap	chr14	26413168	26414988	8054	sarcolemma associated protein	0.398090613	5.57740268	2.963003505	0.085189561	1	25.54144412	23.19014024	24.41058637	26.76777398	24.38932613	30.42586647
ENSMUSG00000001774	Chordc1	chr9	18292267	18292460	2205	cysteine and histidine-rich domain (CHORD)-containing, zinc-binding protein 1	0.558030428	4.688312695	2.961456626	0.085271091	1	13.01379145	10.29891176	11.40810541	13.96886651	11.80546237	17.59846112
ENSMUSG00000065451	Mir101a	chr4	101346945	101347027	83	microRNA 101a	-2.231916003	2.290015446	2.961276933	0.085280567	1	2.106421889	1.18453594	1.282162245	0.552483497	0	0
ENSMUSG00000030532	Hddc3	chr7	80343137	80343249	860	HD domain containing 3	-0.427622716	5.418931075	2.956764016	0.085518936	1	24.96880581	30.58606623	29.31252222	20.64401749	14.43331719	18.17130601
ENSMUSG00000024871	Doc2g	chr19	4003321	4003401	3027	double C2, gamma	0.372760034	7.024283607	2.951984095	0.085772195	1	62.02814207	56.42115244	92.30043797	91.63708769	64.25526541	75.45016186
ENSMUSG00000000628	Hk2	chr6	82725025	82727454	5969	hexokinase 2	0.311149813	6.277968028	2.950382689	0.085857225	1	45.4648407	36.40037277	44.39760602	46.80506923	39.50493833	46.20383082
ENSMUSG00000094447	9430069I07Rik	chr15	34349176	34349348	336	RIKEN cDNA 9430069I07 gene	1.571319764	2.603663429	2.948884764	0.085936843	1	0.918824979	0.885765748	0.639178805	1.92795428	2.725589778	2.162692529
ENSMUSG00000099070	Mir8119	chr4	129557683	129557811	129	microRNA 8119	-2.788835229	2.040222083	2.943471267	0.086225249	1	0.340268151	1.785915725	0.276158022	0	0	0
ENSMUSG00000020954	Strn3	chr12	51608541	51610272	4164	striatin, calmodulin binding protein 3	0.411032749	5.481801213	2.942800921	0.086261035	1	24.39555166	20.59300801	22.77292539	25.18210493	22.76688356	28.32481608
ENSMUSG00000098473	Mir7083	chr9	21809941	21810000	60	microRNA 7083	-2.788218775	2.040198775	2.941999318	0.086303849	1	0.725161634	1.08744283	0.588533489	0	0	0
ENSMUSG00000016427	Ndufa1	chrX	37187588	37187741	419	NADH dehydrogenase (ubiquinone) 1 alpha subcomplex, 1	0.323622368	8.687158993	2.941406271	0.086335538	1	250.2429205	182.734411	254.6374219	277.8991989	194.6395576	261.6837363
ENSMUSG00000046341	Gm11223	chr4	69925630	69926079	450	stathmin 1 pseudogene	1.028995976	3.292519423	2.936787216	0.08658279	1	2.942451863	2.868100325	2.228858537	4.321866468	4.193078313	5.709955841
ENSMUSG00000031813	Mvb12a	chr8	71542930	71543057	1060	multivesicular body subunit 12A	-0.624163004	4.451916518	2.934963127	0.086680642	1	12.29904204	16.28653185	13.29775056	8.398165728	6.620174539	7.830944542
ENSMUSG00000048486	Fitm2	chr2	163466379	163470118	3967	fat storage-inducing transmembrane protein 2	-0.32805618	6.369691709	2.933471066	0.086760772	1	62.40593359	48.64717157	55.03603886	40.50227555	30.10638079	41.35164768
ENSMUSG00000097277	2900076A07Rik	chr7	81523550	81523676	1993	RIKEN cDNA 2900076A07 gene	0.447613569	5.247874018	2.930914943	0.086898232	1	20.56455111	14.53759455	20.92097834	23.227581	17.99220524	23.49012359
ENSMUSG00000072704	2700089E24Rik	chr6	133105239	133107750	2738	.	0.384574589	5.655466239	2.929205874	0.086990272	1	30.37815665	23.28592667	24.24826736	30.65103404	24.10574982	31.32795807
ENSMUSG00000038612	Mcl1	chr3	95658721	95659487	3485	myeloid cell leukemia sequence 1	0.301129188	6.378206646	2.928965725	0.087003214	1	40.18697665	52.76655682	43.5008299	55.88736674	40.85634333	45.45240187
ENSMUSG00000052539	Magi3	chr3	104013259	104016068	6773	membrane associated guanylate kinase, WW and PDZ domain containing 3	0.680634843	4.185469397	2.928452927	0.087030855	1	8.2083287	6.414050529	7.202367544	10.72865207	8.167633384	10.88112527
ENSMUSG00000004952	Rasa4	chr5	136083916	136084177	6191	RAS p21 protein activator 4	-1.347193514	2.899522425	2.927753242	0.087068585	1	2.836117457	3.920905786	4.012140772	1.214178848	1.143093668	1.012260253
ENSMUSG00000023044	Csad	chr15	102176998	102177786	2265	cysteine sulfinic acid decarboxylase	-0.824270469	3.812491571	2.925582953	0.08718573	1	8.764983229	9.631019489	6.907606658	4.546651478	3.481243659	3.902517905
ENSMUSG00000031375	Bgn	chrX	73483602	73483762	6099	biglycan	0.322091452	6.746125529	2.924598059	0.087238948	1	44.0680725	72.38019479	60.18343464	74.76351593	51.09011591	60.79137248
ENSMUSG00000071042	Rasgrp3	chr17	75435905	75436168	4921	RAS, guanyl releasing protein 3	0.796035209	3.822691242	2.923536449	0.08729635	1	5.518123495	4.211576382	5.346423794	7.411046403	7.486593219	7.482746252
ENSMUSG00000065818	Snord35a	chr7	45126346	45126435	90	small nucleolar RNA, C/D box 35A	-1.456388862	2.782248261	2.923346616	0.087306619	1	3.402681514	3.64472597	2.36706876	1.019969533	0.593745155	1.067878948
ENSMUSG00000035673	Sbno2	chr10	80057416	80057864	4227	strawberry notch homolog 2 (Drosophila)	-0.870959588	3.692478994	2.918454152	0.087571721	1	5.681061685	9.523355175	7.684482329	3.830796167	3.156482936	3.436130358
ENSMUSG00000034786	Gpsm3	chr17	34589806	34590260	1343	G-protein signalling modulator 3 (AGS3-like, C. elegans)	-1.065163595	3.294478697	2.917157411	0.087642132	1	3.42293557	8.242395917	4.407432717	3.038659233	1.64826129	1.626846836
ENSMUSG00000041633	Kctd12b	chrX	153685154	153689697	4906	potassium channel tetramerisation domain containing 12b	0.923610541	3.500524551	2.916249167	0.087691485	1	3.416550197	3.041604411	4.016588145	5.920479356	4.756737221	6.426315755
ENSMUSG00000036503	Rnf13	chr3	57736066	57736200	2676	ring finger protein 13	0.367326291	5.771232092	2.910776465	0.087989503	1	28.91707301	29.01648443	27.54565373	34.86280247	26.13742914	32.30762646
ENSMUSG00000080951	Gm12208	chr11	52405316	52405478	163	.	-2.774952832	2.037558194	2.910514819	0.088003779	1	0.269724754	1.011189217	1.094528746	0	0	0
ENSMUSG00000040940	Arhgef1	chr7	24902912	24903128	7495	Rho guanine nucleotide exchange factor (GEF) 1	-0.708294809	4.143873189	2.910449942	0.088007319	1	8.409108197	13.19423864	11.41767532	6.160161508	5.319468668	5.470742713
ENSMUSG00000020154	Ptprb	chr10	116301374	116301679	11912	protein tyrosine phosphatase, receptor type, B	0.501158424	4.941191254	2.908520981	0.088112646	1	13.34137924	14.96733199	15.02259768	15.8746832	16.8537301	19.25512226
ENSMUSG00000076522	Igkv16-104	chr6	68425605	68425653	348	immunoglobulin kappa variable 16-104	-2.612618245	2.132414425	2.907236826	0.08818284	1	0.253494898	2.946066464	0	0	0.154816072	0
ENSMUSG00000051457	Spn	chr7	127132232	127133000	4607	sialophorin	-1.921667125	2.429648024	2.906537417	0.088221096	1	0.940758734	3.79318844	1.090728299	0.443137805	0.23450872	0.369053217
ENSMUSG00000082487	Gm11628	chr11	102492439	102492609	171	cytochrome b-c1 complex subunit 10-like	-1.759460365	2.52989529	2.90640804	0.088228175	1	0.77153825	3.085302914	2.922137209	0.539635043	0.628265222	0.282491233
ENSMUSG00000094796	BC147527	chr13	120308146	120308649	504	cDNA sequence BC147527	-2.374582029	2.220760556	2.906342487	0.088231762	1	1.051125379	1.838962727	1.066352758	0.36759298	0	0
ENSMUSG00000006587	Snai3	chr8	122454206	122455034	1589	snail family zinc finger 3	1.658340445	2.522144218	2.903830767	0.088369315	1	0.47295133	0.855249849	0.677368733	2.977156353	1.801026971	1.314028404
ENSMUSG00000034708	Grn	chr11	102430315	102430540	3474	granulin	-0.566295863	5.768389256	2.900871792	0.08853166	1	24.77152142	57.85853017	31.9747281	27.01715844	15.42404681	22.79114884
ENSMUSG00000002033	Cd3g	chr9	44969572	44969917	1070	CD3 antigen, gamma polypeptide	-2.290699737	2.379961246	2.899912764	0.088584347	1	0.4130239	4.707175501	0.43576756	0.259992234	0.10089787	0.317571844
ENSMUSG00000021795	Sftpd	chr14	41172212	41172712	1326	surfactant associated protein D	-2.770105105	2.036525398	2.899082926	0.088629963	1	0.066668967	2.299445804	0	0	0	0
ENSMUSG00000070144	Mir1a-1	chr2	180389048	180389124	77	microRNA 1a-1	-0.752899624	5.029873322	2.896493721	0.088772457	1	26.08722494	11.05566877	31.29790916	8.329751183	13.85405362	11.83565835
ENSMUSG00000051133	Gm6293	chr19	5415565	5415759	195	predicted pseudogene 6293	-0.65607346	4.315488047	2.893516682	0.088936602	1	11.05871492	14.55287012	12.08895831	7.340137887	6.064682657	6.693312695
ENSMUSG00000097250	Gm26771	chr3	83773853	83774076	1082	.	1.992267159	2.309272062	2.887674113	0.089259701	1	0.571826441	0.153125606	0.265193299	2.742521957	0.848129044	0.762700246
ENSMUSG00000048040	Arxes2	chrX	135993824	135995355	1532	adipocyte-related X-chromosome expressed sequence 2	-1.597886329	2.645155906	2.886053514	0.089349547	1	3.924292835	2.899138191	1.100668959	0.90819205	0.599167485	0.475425559
ENSMUSG00000021069	Pygl	chr12	70190811	70191156	3828	liver glycogen phosphorylase	-0.724707929	4.082896575	2.886015553	0.089351653	1	10.70924913	15.3318363	5.409927717	6.144990119	4.261505447	5.54535677
ENSMUSG00000034438	Gbp8	chr5	105014153	105015122	2459	guanylate-binding protein 8	-2.0204457	2.372025467	2.885821875	0.089362397	1	1.060917366	2.898742423	1.328028211	0.282979352	0.263564923	0.296271294
ENSMUSG00000093270	Mir5134	chr17	24234527	24234604	78	microRNA 5134	2.67142359	1.983982406	2.880935337	0.089633943	1	0	0	0	0	0	1.845132614
ENSMUSG00000089260	Mir1929	chr10	44359676	44359768	93	microRNA 1929	-2.762278001	2.035183924	2.880700068	0.089647039	1	0.470583614	0.352840493	1.527682675	0	0	0
ENSMUSG00000020744	Slc25a19	chr11	115614178	115615591	4026	solute carrier family 25 (mitochondrial thiamine pyrophosphate carrier), member 19	-0.82355771	3.796012113	2.878391841	0.08977564	1	8.985377506	8.417352983	7.515311058	4.160295396	3.381118425	4.210922216
ENSMUSG00000006333	Rps9	chr7	3703993	3704064	2526	ribosomal protein S9	-0.290934823	7.338952406	2.878273186	0.089782256	1	85.79147103	125.1604956	119.1238828	91.23782867	59.26925322	77.60314774
ENSMUSG00000035722	Abca7	chr10	79996494	79996588	6752	ATP-binding cassette, sub-family A (ABC1), member 7	-1.120011737	3.188847558	2.873216639	0.090064698	1	4.107101587	5.358389442	5.029159417	1.848647578	1.840231912	1.762798842
ENSMUSG00000089929	Bcl2a1b	chr9	89199209	89199779	817	B cell leukemia/lymphoma 2 related protein A1b	-1.792283083	2.563798042	2.873141194	0.090068919	1	0.702998992	5.230493662	1.272757632	0.51060822	0.462366337	0.534592212
ENSMUSG00000004939	Nmrk2	chr10	81198170	81199446	1840	nicotinamide riboside kinase 2	-0.704552511	4.140657962	2.871286553	0.09017276	1	9.611050446	10.39509106	12.87037387	5.243341476	6.926274282	4.750640189
ENSMUSG00000033508	Asprv1	chr6	86628174	86629702	1529	aspartic peptidase, retroviral-like 1	-2.581479967	2.136338105	2.871253361	0.090174619	1	0.491498441	2.406233792	0.328501699	0	0.105942763	0.063514369
ENSMUSG00000001248	Gramd1a	chr7	31130127	31130584	5103	GRAM domain containing 1A	-0.712180259	4.114903951	2.870433212	0.090220582	1	8.692704596	12.72354984	10.81799273	5.691965556	5.303572761	5.502380185
ENSMUSG00000055493	Epm2a	chr10	11343404	11343768	3287	epilepsy, progressive myoclonic epilepsy, type 2 gene alpha	0.632148607	4.337057641	2.866162444	0.090460333	1	8.785086183	7.151887921	9.368207352	12.84423312	9.399520322	11.09791898
ENSMUSG00000070081	Mir505	chrX	60394403	60394492	90	microRNA 505	-2.755665691	2.033864445	2.865251309	0.090511572	1	0.486097359	1.457890388	0.39451146	0	0	0
ENSMUSG00000034116	Vav1	chr17	57279100	57279401	3688	vav 1 oncogene	-1.717871756	2.546800718	2.859643532	0.090827625	1	1.151137579	4.063834876	1.712793587	0.629013469	0.424747483	0.487333752
ENSMUSG00000061740	Cyp2d22	chr15	82370528	82371725	2771	cytochrome P450, family 2, subfamily d, polypeptide 22	-0.821543584	3.793002806	2.859141384	0.090855984	1	6.127772769	10.55313838	8.17216542	4.821674154	3.06018652	3.856229536
ENSMUSG00000022206	Npr3	chr15	11839896	11845288	6927	natriuretic peptide receptor 3	0.759027531	3.901845474	2.856101315	0.09102788	1	3.415942542	7.846524735	5.213040721	9.826997164	6.566677437	7.413111462
ENSMUSG00000024677	Ms4a6b	chr19	11516512	11516545	4485	membrane-spanning 4-domains, subfamily A, member 6B	-1.495306745	2.725753841	2.855822799	0.091043646	1	1.587564068	4.650478595	2.528883536	0.858652461	0.746747696	0.801504329
ENSMUSG00000042284	Itga1	chr13	114958079	114960134	5984	integrin alpha 1	0.678353198	4.163448694	2.855375106	0.091068995	1	7.398344952	6.855068809	7.174110152	8.824227641	9.740892739	10.62695676
ENSMUSG00000009687	Fxyd5	chr7	31032722	31033018	4185	FXYD domain-containing ion transport regulator 5	-0.910738244	3.575201287	2.852160139	0.091251254	1	4.903242927	8.842422135	6.90395055	3.525546863	2.684760702	2.913452349
ENSMUSG00000085711	Gm15163	chrX	157016229	157017530	1302	succinate-Coenzyme A ligase, GDP-forming, beta subunit pseudogene	0.889246417	3.555269454	2.851810039	0.091271126	1	3.938022811	3.105429602	4.187937463	6.980881268	4.893043344	6.003643313
ENSMUSG00000019464	Ptger1	chr8	83666833	83666916	4959	prostaglandin E receptor 1 (subtype EP1)	-0.709080684	4.117023824	2.851780559	0.091272799	1	9.105603172	11.36772394	11.79796066	6.194052882	4.71680249	5.642534573
ENSMUSG00000095205	Snord93	chr5	23852210	23852280	71	small nucleolar RNA, C/D box 93	-1.43036176	2.787677813	2.851174185	0.091307228	1	3.071865256	1.381958597	4.986186508	0.64456408	0.750427904	1.349680338
ENSMUSG00000093515	Mir1231	chr1	135454603	135454683	81	microRNA 1231	-2.748905507	2.032702369	2.849526791	0.091400836	1	1.078899017	0.808951374	0.437811498	0	0	0
ENSMUSG00000079334	Nat6	chr9	107578887	107578970	3154	N-acetyltransferase 6	-0.75239255	3.980726577	2.847010508	0.091544017	1	7.458936719	10.88046008	10.61654722	5.839689272	3.853227275	4.69714425
ENSMUSG00000065434	Mir7-1	chr13	58392779	58392886	108	microRNA 7-1	-1.34852062	2.873867848	2.845978008	0.091602839	1	4.058244007	2.738560155	3.622990564	0.425767098	1.48708649	1.337297949
ENSMUSG00000076050	Mir450b	chrX	53047997	53048078	82	microRNA 450b	2.655953329	1.981745798	2.844481995	0.091688139	1	0	0	0	0	0.650973604	1.17080704
ENSMUSG00000091937	Gm3646	chr1	39804148	39804339	352	predicted gene 3646	0.723931115	4.004732568	2.842161686	0.091820611	1	6.892116947	4.416003675	7.017386565	11.30634782	5.969409507	8.533956129
ENSMUSG00000024910	Ctsw	chr19	5465240	5465451	1232	cathepsin W	-1.885630845	2.435158516	2.841815771	0.091840378	1	0.825143368	3.981116736	1.048191032	0.414026562	0.438206076	0.236440351
ENSMUSG00000092267	Gm20417	chr19	5797562	5797743	425	.	-0.681990772	9.507326271	2.836734779	0.092131258	1	552.6242329	463.8709476	670.6491082	168.0950493	423.1145053	266.0961319
ENSMUSG00000066324	Impad1	chr4	4762484	4767972	6543	inositol monophosphatase domain containing 1	0.654653087	4.23978955	2.836028915	0.092171747	1	8.300795796	7.759579261	7.038569146	10.26180686	9.239070203	11.43433342
ENSMUSG00000034254	Agpat1	chr17	34604262	34604490	3001	1-acylglycerol-3-phosphate O-acyltransferase 1 (lysophosphatidic acid acyltransferase, alpha)	-0.483755151	5.038132228	2.825674314	0.092767923	1	19.68613342	21.05806597	23.65465482	14.80994402	10.78096425	13.23963577
ENSMUSG00000021102	Glrx5	chr12	105032689	105032982	930	glutaredoxin 5	-0.342961704	6.209161901	2.824275749	0.092848767	1	54.97285999	42.53641842	50.97799963	41.22440769	25.071224	32.82724121
ENSMUSG00000002504	Slc9a3r2	chr17	24639282	24640389	2257	solute carrier family 9 (sodium/hydrogen exchanger), member 3 regulator 2	-0.318684639	6.169816034	2.821914229	0.092985449	1	46.78159651	42.03896019	54.58218053	32.98752216	27.32647654	36.81794069
ENSMUSG00000073421	H2-Ab1	chr17	34263209	34263405	1637	histocompatibility 2, class II antigen A, beta 1	-0.766497511	5.241559621	2.819375669	0.093132622	1	18.12062933	47.21944979	15.73662379	17.73613687	10.48949774	11.74666843
ENSMUSG00000027809	Etfdh	chr3	79603788	79604165	7505	electron transferring flavoprotein, dehydrogenase	0.349659009	6.525211066	2.815151523	0.093378079	1	58.84426777	41.20909952	48.4030767	63.08999395	39.72049091	58.20779662
ENSMUSG00000027313	Chac1	chr2	119351229	119351636	1637	ChaC, cation transport regulator 1	-1.353949266	2.856318524	2.811099591	0.093614189	1	1.431286668	5.467088955	3.309512803	1.501621812	0.626730997	1.038215644
ENSMUSG00000026656	Fcgr2b	chr1	170958617	170961100	5790	Fc receptor, IgG, low affinity IIb	-1.184107696	3.070129615	2.808278188	0.093778979	1	2.306842967	6.872803935	3.663826771	1.594770184	1.287558567	1.703240184
ENSMUSG00000068874	Selenbp1	chr3	94933056	94933162	2273	selenium binding protein 1	-0.367037731	6.152124577	2.807493029	0.093824894	1	54.73917992	50.93192	37.71609362	37.10240095	23.28504527	33.82391516
ENSMUSG00000027327	1700037H04Rik	chr2	131146324	131146975	2286	RIKEN cDNA 1700037H04 gene	-0.886951694	3.612147403	2.805754659	0.093926638	1	8.781209573	6.555088264	5.933714561	3.023560755	2.929523538	3.611737502
ENSMUSG00000000957	Mmp14	chr14	54431604	54431973	2597	matrix metallopeptidase 14 (membrane-inserted)	-0.768668206	4.144186854	2.802849929	0.094096916	1	6.078462242	18.29419556	9.189322941	7.055967061	4.492168888	4.918696473
ENSMUSG00000004266	Ptpn6	chr6	124720707	124720908	2802	protein tyrosine phosphatase, non-receptor type 6	-1.114301755	3.173387662	2.802844616	0.094097227	1	2.99843858	7.194270369	4.047296305	2.284833641	1.2529442	1.837452789
ENSMUSG00000056481	Cd248	chr19	5068078	5070637	2560	CD248 antigen, endosialin	0.875520664	3.568824474	2.802601774	0.094111478	1	3.972673849	3.962945699	3.5185616	7.357242162	4.261703804	6.431666865
ENSMUSG00000030098	Grip2	chr6	91761509	91763606	5849	glutamate receptor interacting protein 2	-0.967688062	3.436070431	2.801687819	0.094165133	1	6.48777942	3.685222925	8.039266863	2.847981595	2.115052186	2.740889301
ENSMUSG00000024672	Ms4a7	chr19	11321039	11321582	4453	membrane-spanning 4-domains, subfamily A, member 7	-1.920318198	2.405726268	2.800873644	0.094212959	1	0.834245221	2.889267727	1.845806986	0.47929866	0.206224462	0.305450781
ENSMUSG00000093085	Gm24325	chr6	48420769	48420842	74	.	2.017912433	2.277420191	2.796487159	0.09447108	1	0	0.884453502	0	0.618781516	2.161232365	1.295693124
ENSMUSG00000026558	Uck2	chr1	167222883	167226521	5464	uridine-cytidine kinase 2	-0.69827403	4.127059285	2.793654447	0.09463818	1	6.3215783	15.67012083	10.49097291	6.131202034	4.933462718	5.725707035
ENSMUSG00000076309	Mir147	chr2	122640803	122640881	79	microRNA 147	-2.724386353	2.027982011	2.793118104	0.094669854	1	0.552935746	0.829175158	0.897513571	0	0	0
ENSMUSG00000032816	Igdcc4	chr9	65101486	65101598	6366	immunoglobulin superfamily, DCC subclass, member 4	1.233020125	2.920656902	2.79060533	0.094818404	1	1.736879994	1.265836742	1.691560053	3.921444038	2.817375315	3.052520318
ENSMUSG00000032596	Uba7	chr9	107975505	107975713	6692	ubiquitin-like modifier activating enzyme 7	-0.975892464	3.41504744	2.790135263	0.094846221	1	4.302539019	6.724582038	6.83896491	2.607147582	2.542911232	2.359369483
ENSMUSG00000003528	Slc25a1	chr16	17925211	17925927	2176	solute carrier family 25 (mitochondrial carrier, citrate transporter), member 1	-0.968335807	3.429513426	2.786503436	0.095061444	1	9.346823818	5.804606987	2.935368226	2.984476768	2.407436144	2.254220353
ENSMUSG00000041881	Ndufa7	chr17	33824591	33824680	1701	NADH dehydrogenase (ubiquinone) 1 alpha subcomplex, 7 (B14.5a)	-0.29831235	6.377172235	2.785338945	0.095130565	1	50.16056356	54.79766262	61.00139245	45.91780583	27.23762293	40.90911237
ENSMUSG00000100679	Gm28778	chr1	53297111	53297188	785	.	0.615144095	4.36788091	2.783941301	0.095213596	1	10.63662656	7.004736705	8.49554831	11.33645526	9.211359316	13.47619757
ENSMUSG00000070427	Il18bp	chr7	102015079	102015835	1400	interleukin 18 binding protein	-0.752319391	3.953889837	2.780908437	0.095394046	1	6.535771559	12.42874969	9.301853717	3.975041862	5.28352666	4.786018499
ENSMUSG00000083327	Vcp-rs	chrX	104345829	104348234	2406	valosin containing protein, related sequence	0.539414392	4.693401138	2.780864457	0.095396665	1	11.78003534	12.55302981	10.79850147	16.54282949	11.49305121	15.2810505
ENSMUSG00000032094	Cd3d	chr9	44981793	44981940	1323	CD3 antigen, delta polypeptide	-2.447213494	2.165548986	2.774885737	0.09575349	1	0.233870104	3.006073081	0.216921709	0.035051823	0	0.220189541
ENSMUSG00000077976	Gm26258	chr18	82976323	82976414	92	.	-2.713165252	2.025821033	2.767621291	0.096189006	1	0.475643652	1.783172383	0	0	0	0
ENSMUSG00000017446	C1qtnf1	chr11	118428203	118428568	3131	C1q and tumor necrosis factor related protein 1	0.624304525	4.323020636	2.765964452	0.096288639	1	7.104129763	8.334110465	9.662885578	13.03945724	8.280583774	11.57312106
ENSMUSG00000069662	Marcks	chr10	37133375	37136935	4048	myristoylated alanine rich protein kinase C substrate	0.546894818	4.651741464	2.765814766	0.096297646	1	11.08875835	12.81136031	9.974835939	16.82584464	12.04984456	13.11613285
ENSMUSG00000073555	Gm4951	chr18	60212080	60212169	2645	predicted gene 4951	-2.353974242	2.199125763	2.765356607	0.096325219	1	0.835881702	2.143445987	0.759799849	0.192930745	0.020419807	0.128540985
ENSMUSG00000099075	Mir7674	chr2	32050946	32051008	63	microRNA 7674	0.97508445	3.336376971	2.76470911	0.096364202	1	4.147018095	0	4.487567857	3.625672948	4.221156963	6.832756709
ENSMUSG00000075706	Gpx4	chr10	80047166	80047375	1724	glutathione peroxidase 4	-0.246920238	7.902332524	2.759395479	0.096684766	1	147.0392379	152.0875478	184.8721868	136.6700045	92.80770286	116.1335381
ENSMUSG00000086354	Gm13938	chr2	76722776	76722847	493	.	0.556904975	6.941014187	2.759021676	0.09670736	1	67.33727627	58.41152936	60.39139902	47.16017023	98.54607089	81.14474905
ENSMUSG00000065529	Mir22	chr11	75463716	75463810	95	microRNA 22	-0.73765046	3.986319094	2.753513267	0.097040986	1	6.911696825	13.47409632	8.601171727	3.867384478	5.628209284	5.061301266
ENSMUSG00000026672	Optn	chr2	5020642	5021228	3753	optineurin	-0.428532155	5.316197999	2.750325347	0.097234641	1	17.89897492	27.42418424	33.2323885	18.69201491	14.63754206	15.92004405
ENSMUSG00000000708	Kat2b	chr17	53566861	53566915	4867	K(lysine) acetyltransferase 2B	0.431935739	5.256961958	2.749143614	0.097306534	1	19.1005906	18.95452169	18.70250137	23.59517646	18.69101943	22.5575169
ENSMUSG00000095668	Trbd1	chr6	41533201	41533212	12	T cell receptor beta, D region 1	-1.586510906	3.214763499	2.748011282	0.097375476	1	3.402681514	10.20523272	2.76158022	0	4.156216086	0
ENSMUSG00000042148	Cox10	chr11	63962627	63964528	3037	cytochrome c oxidase assembly protein 10	-0.469005462	5.080698294	2.746961387	0.097439447	1	20.37016744	20.84128212	25.07602105	14.13033828	11.06226573	15.19389979
ENSMUSG00000041168	Lonp1	chr17	56614301	56614563	2963	lon peptidase 1, mitochondrial	-0.296052448	6.311188984	2.746572565	0.097463149	1	46.95103527	55.87141113	55.2194922	41.39823708	29.51278002	37.8347638
ENSMUSG00000022555	Dgat1	chr15	76502015	76502388	3054	diacylglycerol O-acyltransferase 1	-0.751217577	3.942665308	2.745620806	0.097521195	1	9.672303197	9.130426291	9.166096049	4.921895532	4.562994682	4.421473263
ENSMUSG00000022010	Tsc22d1	chr14	76414961	76415717	8994	TSC22 domain family, member 1	0.40546312	5.422866329	2.745341101	0.097538261	1	20.42819423	23.42523526	21.20107656	29.41361944	17.78001056	25.75541196
ENSMUSG00000025357	Dgka	chr10	128720141	128720506	2808	diacylglycerol kinase, alpha	-0.808624105	3.780095126	2.742359957	0.097720354	1	5.905330146	11.55945147	7.016517633	3.849486294	3.943152677	3.87462522
ENSMUSG00000024962	Vegfb	chr19	6982473	6982867	1605	vascular endothelial growth factor B	-0.279838118	7.179419325	2.741942307	0.097745894	1	94.91489817	85.66422306	112.261847	78.85996693	53.39159034	72.21714245
ENSMUSG00000065389	Gm23100	chr7	110003578	110003718	141	.	-2.701759424	2.023704865	2.741905956	0.097748118	1	0.311513096	1.167852335	0.758462173	0	0	0
ENSMUSG00000021903	Galnt15	chr14	32028989	32030031	6326	UDP-N-acetyl-alpha-D-galactosamine:polypeptide N-acetylgalactosaminyltransferase 15	-0.646775808	4.320235591	2.741621904	0.097765493	1	7.564741295	19.16525606	11.06465285	8.288562276	6.122979317	5.859494154
ENSMUSG00000098291	Mir6973a	chr17	35194972	35195049	78	microRNA 6973a	-2.70162655	2.023668613	2.741607793	0.097766356	1	0	0.419835523	1.817749006	0	0	0
ENSMUSG00000037731	Themis2	chr4	132781843	132783005	3079	thymocyte selection associated family member 2	-1.506137956	2.683377008	2.741242496	0.097788706	1	1.766521994	4.167412808	2.331204082	0.858860709	0.526274115	0.851876161
ENSMUSG00000028792	Ak2	chr4	128991958	128992080	2140	adenylate kinase 2	-0.454230143	5.160350105	2.74097979	0.097804782	1	21.79718681	27.4506937	20.9601488	16.53889411	12.13863577	14.54704506
ENSMUSG00000038695	Josd2	chr7	44467980	44468190	2466	Josephin domain containing 2	-0.462850816	5.112331972	2.740255102	0.097849145	1	24.27807053	17.00699757	26.48519984	15.4256438	12.00197949	14.04280296
ENSMUSG00000021792	Fam213a	chr14	40993740	40994637	2948	family with sequence similarity 213, member A	-0.764239672	3.900810062	2.737144811	0.098039796	1	9.539969738	10.06594461	7.426019377	4.831279897	3.554417419	4.926401884
ENSMUSG00000093107	Mir1839	chr7	81529855	81529981	127	microRNA 1839	0.394650616	5.732784923	2.735336215	0.098150843	1	33.17614476	18.91555829	30.01061005	34.8064603	24.48271038	32.26579557
ENSMUSG00000065452	Mir207	chr4	40722917	40722995	79	microRNA 207	1.741389522	2.423070045	2.735104969	0.098165051	1	1.105871492	0	0.448756786	0	3.37692557	1.822068456
ENSMUSG00000021796	Bmpr1a	chr14	34410734	34414669	6351	bone morphogenetic protein receptor, type 1A	0.522195803	4.754708274	2.733999589	0.098232999	1	13.5448366	10.84506803	12.73361509	16.46073784	12.70812796	16.04827716
ENSMUSG00000021646	Mccc2	chr13	99948533	99948956	2123	methylcrotonoyl-Coenzyme A carboxylase 2 (beta)	0.430763356	5.254517353	2.729344523	0.098519712	1	22.92965184	15.865197	17.88266212	24.8430291	16.4330992	23.42496044
ENSMUSG00000000303	Cdh1	chr8	106603351	106603542	4574	cadherin 1	-2.683056726	2.056336279	2.728019311	0.098601501	1	0.145032327	2.377874989	0	0.010143959	0	0.031861306
ENSMUSG00000015437	Gzmb	chr14	56258856	56259562	1418	granzyme B	-2.289679458	2.216346463	2.727785394	0.098615945	1	0.779331566	2.313977185	0.784296567	0.294346387	0	0.102724085
ENSMUSG00000101939	Gm28438	chr1	24612775	24613119	345	.	0.42052259	8.483492097	2.727471335	0.098635342	1	250.8346667	148.9639533	172.7583927	259.9418885	193.7925842	200.9541395
ENSMUSG00000018930	Ccl4	chr11	83662584	83662738	660	chemokine (C-C motif) ligand 4	-2.253893474	2.229976798	2.72355905	0.098877321	1	0.869974547	2.308142649	0.814687054	0.280838812	0.081741012	0.073507552
ENSMUSG00000098914	Gm27747	chr14	61643371	61643455	85	.	-1.28575934	2.908316642	2.721145037	0.099026954	1	3.086153001	3.085302914	4.591929901	1.079270087	1.884795667	0.564982467
ENSMUSG00000068227	Il2rb	chr15	78480553	78482183	2785	interleukin 2 receptor, beta chain	-1.974225082	2.357892876	2.720869908	0.099044023	1	0.936775564	3.297652818	0.876251585	0.366471465	0.232724232	0.244163277
ENSMUSG00000052837	Junb	chr8	84976909	84978748	1840	jun B proto-oncogene	-0.582143016	4.524811571	2.718865807	0.099168459	1	12.63853134	19.87137859	11.48583365	10.03293225	7.014320142	7.680201639
ENSMUSG00000079477	Rab7	chr6	87999106	88000530	2610	RAB7, member RAS oncogene family	-0.247859359	6.907001475	2.717786635	0.099235536	1	77.7286619	82.84765042	78.60720166	64.84052965	44.20138196	61.2613237
ENSMUSG00000079597	Gm5483	chr16	36184212	36184325	414	predicted gene 5483	-2.690700872	2.021736901	2.717165703	0.099274153	1	0.746130163	1.038966463	0.432536661	0	0	0
ENSMUSG00000022475	Hdac7	chr15	97792664	97793742	5530	histone deacetylase 7	-0.594558192	4.471883958	2.71374587	0.099487133	1	11.89246725	12.7367061	17.6159959	7.920761411	7.687985316	7.923851008
ENSMUSG00000026674	Ddr2	chr1	169972307	169977989	9264	discoidin domain receptor family, member 2	0.800703861	3.725132693	2.713048991	0.099530595	1	4.707563048	4.32799899	4.707950305	7.218004576	6.409051185	6.864796139
ENSMUSG00000065118	Gm23297	chr7	143531394	143531520	127	.	1.285335578	2.829280756	2.709552244	0.099748985	1	1.036754524	1.036468948	1.963310938	1.087701884	5.065388355	2.657183165
ENSMUSG00000021892	Sh3bp5	chr14	31359880	31359966	3194	SH3-domain binding protein 5 (BTK-associated)	0.449963845	5.128595335	2.708517981	0.099813681	1	14.21884222	18.85173192	18.04578148	22.51435095	17.80733709	18.82709023
ENSMUSG00000032648	Pygm	chr19	6384399	6384721	3218	muscle glycogen phosphorylase	0.253616177	8.35901604	2.705590571	0.099997046	1	189.6918307	168.6066765	204.3286256	226.665494	146.2474184	198.2181047
ENSMUSG00000022337	Emc2	chr15	43477229	43477325	1245	ER membrane protein complex subunit 2	0.27264318	6.65484656	2.705001997	0.100033957	1	61.02706564	50.78864211	56.12701243	61.90298237	49.47765105	60.28716603
ENSMUSG00000020580	Rock2	chr12	16894978	16895330	8012	Rho-associated coiled-coil containing protein kinase 2	0.418307536	5.320191258	2.701016976	0.10028426	1	24.84174074	17.36787203	17.58064772	20.95424491	21.30754484	25.39480908
ENSMUSG00000021929	Kpna3	chr14	61365186	61367729	4167	karyopherin (importin) alpha 3	0.493570848	4.883729804	2.700876925	0.100293069	1	14.78386745	13.48802201	13.29043609	18.72823616	14.0780851	16.79846862
ENSMUSG00000070130	Mir328	chr8	105308364	105308460	97	microRNA 328	-2.680616461	2.019838613	2.694771521	0.10067792	1	0.451376119	1.01531652	0.73266414	0	0	0
ENSMUSG00000058571	Gpc6	chr14	116925297	116926095	9428	glypican 6	1.062341825	3.146638971	2.691120802	0.100908812	1	2.115804615	1.941689203	2.669029647	4.469086995	3.558503814	4.220381279
ENSMUSG00000079165	Sap25	chr5	137641334	137641556	1569	sin3 associated polypeptide	-1.228900947	2.969414527	2.689167061	0.101032615	1	3.381008383	3.443453523	4.664783913	1.359742823	1.101264899	1.48550804
ENSMUSG00000093097	Mir3097	chr5	35021049	35021115	67	microRNA 3097	-2.677738237	2.019370287	2.688407339	0.101080802	1	0.650512642	0.487750093	1.055898319	0	0	0
ENSMUSG00000036305	Rpl39-ps	chr15	102634982	102635336	355	ribosomal protein L39, pseudogene	-0.441796656	5.203306628	2.683558678	0.101388927	1	19.13530447	27.01806695	26.21949759	18.25057844	10.32049163	16.37814342
ENSMUSG00000042129	Rassf4	chr6	116633008	116638298	6344	Ras association (RalGDS/AF-6) domain family member 4	-0.995861304	3.335844554	2.683308554	0.101404849	1	3.534605809	7.474991181	5.533606133	2.589227622	1.839346694	2.412194646
ENSMUSG00000085277	Gm13943	chr2	77314751	77314878	343	.	0.468780991	5.010879222	2.683145408	0.101415237	1	19.9314048	13.49820025	12.83653131	16.99850387	19.31915559	17.93819332
ENSMUSG00000023224	Serping1	chr2	84765387	84765827	2325	serine (or cysteine) peptidase inhibitor, clade G, member 1	-0.28785488	6.732753094	2.68089638	0.101558548	1	59.73417638	84.12955173	70.01068891	60.23542772	37.46848457	50.42674981
ENSMUSG00000040809	Chil3	chr3	106147554	106147872	1632	chitinase-like 3	-2.476886779	2.133428747	2.678985571	0.101680481	1	0.297969049	2.274773245	0.593579092	0.198934658	0	0
ENSMUSG00000099259	Mir6922	chr11	60202262	60202327	66	microRNA 6922	-2.673264814	2.018529249	2.678543101	0.101708739	1	0.660221786	0.99005989	0.535828998	0	0	0
ENSMUSG00000076913	Traj16	chr14	54203134	54203194	61	T cell receptor alpha joining 16	-2.672029045	2.018167577	2.675825788	0.101882466	1	0	1.604855145	0.579041014	0	0	0
ENSMUSG00000062611	Rps3a2	chr14	88123017	88123808	792	ribosomal protein S3A2	-0.373679438	5.640910476	2.675481578	0.101904496	1	27.05410712	35.30006726	36.48907635	27.21312155	14.03574613	23.16071883
ENSMUSG00000038084	Opa1	chr16	29579334	29579571	7875	OPA1, mitochondrial dynamin like GTPase	0.425675942	5.259279357	2.674395295	0.101974053	1	21.43222759	16.4571687	19.0898265	22.85076232	18.06972464	23.89324913
ENSMUSG00000049882	Vcpkmt	chr12	69577628	69577940	1027	valosin containing protein lysine (K) methyltransferase	-0.922631492	3.479106324	2.670532012	0.102221848	1	6.110262718	7.48516096	5.238406059	2.798963085	2.365161878	3.072229562
ENSMUSG00000020232	Hmg20b	chr10	81346048	81346477	3149	high mobility group 20B	-0.598415129	4.435584501	2.669819537	0.102267619	1	12.02064758	13.31944857	15.71645987	8.928133309	6.380781268	7.496510218
ENSMUSG00000102191	RP23-321H9.2	chr3	79859293	79859446	965	.	0.647200245	4.193871601	2.669793824	0.102269271	1	6.136098548	8.377587519	7.767301716	10.08882907	9.844122573	9.757937348
ENSMUSG00000024286	Ccny	chr18	9314044	9316672	4017	cyclin Y	0.401901293	5.409744351	2.669401214	0.102294503	1	21.06054917	21.61055813	21.78335577	26.10340145	19.86149952	26.13233737
ENSMUSG00000076598	Igkv3-7	chr6	70607738	70608036	299	immunoglobulin kappa variable 3-7	-1.934234957	2.40877504	2.668256339	0.10236812	1	3.833687839	1.768907004	0	0	0.180102697	0.809808203
ENSMUSG00000076906	Traj23	chr14	54196081	54196140	60	T cell receptor alpha joining 23	-2.667001256	2.017223405	2.664785076	0.102591682	1	0	2.174885661	0	0	0	0
ENSMUSG00000018217	Pmp22	chr11	63128982	63129150	2354	peripheral myelin protein 22	0.420709638	5.284380511	2.664093428	0.102636291	1	16.79234164	21.05506346	20.38175193	23.70682052	18.03321273	24.26329799
ENSMUSG00000092922	Mir5101	chr12	75909103	75909185	83	microRNA 5101	1.482581958	2.610126025	2.663811012	0.102654511	1	0.526605472	0.789690627	1.282162245	0	3.859343509	2.892172152
ENSMUSG00000068706	Gm10250	chr15	5120602	5121172	571	ATP synthase, H+ transporting, mitochondrial F0 complex, subunit d pseudogene	0.284841567	6.565029238	2.663713426	0.102660808	1	50.96288904	47.37315414	58.62081649	60.44478537	40.33418793	61.16033978
ENSMUSG00000059741	Myl3	chr9	110763646	110763900	1306	myosin, light polypeptide 3	0.286869696	12.05416137	2.660491113	0.102868968	1	2584.642513	1975.327421	2670.264249	2880.458733	2106.664142	2526.750294
ENSMUSG00000027359	Slc27a2	chr2	126552407	126553632	3754	solute carrier family 27 (fatty acid transporter), member 2	-2.656268855	2.048425108	2.656756864	0.103110777	1	0.589012779	1.722387812	0.133850226	0	0	0.038819035
ENSMUSG00000102349	RP24-458F14.4	chr19	5801941	5802393	453	.	-0.692065884	10.19177995	2.655457197	0.103195082	1	851.9595001	700.0137767	1174.358947	276.8161366	688.9523216	406.5807967
ENSMUSG00000090889	Gm17428	chr14	54976933	54977025	93	.	-1.189210924	6.282565118	2.653353267	0.103331717	1	91.29322104	14.11361971	86.31407113	11.84900776	36.21213803	21.19285296
ENSMUSG00000079363	Gbp4	chr5	105115767	105118499	4538	guanylate binding protein 4	-0.742589666	3.927500716	2.652041501	0.103417006	1	6.909564995	12.22480757	8.415549152	5.101982431	4.642435681	4.035660177
ENSMUSG00000025017	Pik3ap1	chr19	41274218	41274353	2615	phosphoinositide-3-kinase adaptor protein 1	-1.464312208	2.695449604	2.65120178	0.103471645	1	1.724753703	4.843194349	1.784048384	0.993456563	0.64027335	0.70579614
ENSMUSG00000098273	Mir6346	chr1	118954220	118954300	81	microRNA 6346	2.570936464	1.968437295	2.651015183	0.10348379	1	0	0	0	1.697876112	0	0
ENSMUSG00000057322	Rpl38	chr11	114668524	114668609	542	ribosomal protein L38	-0.264137808	7.022060839	2.65047824	0.103518749	1	75.43550656	95.28642701	90.44556654	73.33073773	42.98583709	67.82702957
ENSMUSG00000046275	Tusc5	chr11	76679808	76680537	3302	tumor suppressor candidate 5	-1.316080604	2.849012524	2.648604643	0.103640833	1	3.990913771	3.695264404	2.347719424	1.433145202	1.046918493	0.720810208
ENSMUSG00000087445	Gm14286	chr2	157544266	157544432	464	predicted gene 14286	-1.341464235	2.819992908	2.647510648	0.103712191	1	2.568475723	2.425114441	4.709533579	0.798427763	1.394343461	0.835931048
ENSMUSG00000015357	Clpx	chr9	65294260	65294565	3494	caseinolytic mitochondrial matrix peptidase chaperone subunit	0.415631957	5.30669768	2.64368912	0.103961881	1	22.46548668	19.01764826	17.84241572	28.03106827	16.92810758	22.04902677
ENSMUSG00000024098	Twsg1	chr17	65923066	65926466	4046	twisted gastrulation BMP signaling modulator 1	0.437196922	5.17179342	2.641346374	0.104115276	1	18.89846118	17.49729639	16.67729691	21.52433111	17.48958734	21.85101451
ENSMUSG00000025967	Eef1b2	chr1	63176825	63177291	2532	eukaryotic translation elongation factor 1 beta 2	-0.278194428	6.494546429	2.640712297	0.104156836	1	50.8709618	66.94942887	61.79485467	48.14916577	32.80670526	44.1957702
ENSMUSG00000031274	Col4a5	chrX	141475385	141475815	6718	collagen, type IV, alpha 5	0.682121484	4.055901492	2.639368797	0.104244954	1	6.919309052	6.422127583	6.155294742	9.220940518	7.48663243	9.943321434
ENSMUSG00000086216	Gm13610	chr2	32232782	32233519	951	predicted gene 13610	0.40402782	5.379989833	2.638604483	0.10429512	1	21.60631276	19.23128938	22.13615405	27.44543018	19.01294229	24.09009275
ENSMUSG00000031838	Ifi30	chr8	70762774	70763040	980	interferon gamma inducible protein 30	-0.678608899	4.365503012	2.638393874	0.104308949	1	8.071396414	20.8941997	10.61280064	8.893801613	4.240950359	7.627551266
ENSMUSG00000035890	Rnf126	chr10	79758515	79759236	1639	ring finger protein 126	-0.727940573	3.965082717	2.636781198	0.1044149	1	8.280549952	9.424283504	10.68260056	5.970864328	3.788745762	4.592205051
ENSMUSG00000064897	Gm22504	chr7	105642338	105642476	139	.	-2.653591491	2.014994072	2.635520713	0.104497796	1	0.631926567	0.236907188	1.282162245	0	0	0
ENSMUSG00000026628	Atf3	chr1	191170296	191171679	2154	activating transcription factor 3	-1.057598847	3.206554659	2.634877396	0.104540131	1	2.68898683	7.895440485	4.014863494	2.196602599	1.704916483	1.848842857
ENSMUSG00000041329	Atp1b2	chr11	69599736	69601412	4085	ATPase, Na+/K+ transporting, beta 2 polypeptide	0.791710958	3.716611263	2.634451198	0.104568188	1	4.763421013	4.050498325	4.876358612	8.155013378	5.315806478	6.8138047
ENSMUSG00000030748	Il4ra	chr7	125552282	125552328	5092	interleukin 4 receptor, alpha	-0.886162986	3.542768244	2.629418826	0.104900104	1	4.290598995	9.937728579	5.674442765	3.216619016	2.408206101	3.320006925
ENSMUSG00000085162	Gm12295	chr11	65277654	65279738	3585	predicted gene 12295	-1.058183067	3.203504872	2.628457682	0.104963629	1	3.453921001	5.336687855	5.756500877	1.928299901	1.928595529	1.869830429
ENSMUSG00000073489	Ifi204	chr1	173747293	173747620	3561	interferon activated gene 204	-1.048972481	3.217962646	2.625332414	0.105170478	1	3.862167704	6.899705695	3.991188931	2.136724495	1.516867185	2.196167108
ENSMUSG00000024290	Rock1	chr18	10064401	10066051	6187	Rho-associated coiled-coil containing protein kinase 1	0.527396083	4.677897304	2.624959986	0.105195157	1	13.36052889	11.41656811	10.05424059	13.62709295	13.51643383	15.4449845
ENSMUSG00000005683	Cs	chr10	128337832	128337959	2828	citrate synthase	0.292612442	9.224502437	2.620897751	0.105464757	1	392.1719744	294.7865702	323.3333091	400.2230291	276.9723556	380.7730191
ENSMUSG00000092253	H2-Q3	chr17	35358989	35359060	608	histocompatibility 2, Q region locus 3	-2.243061234	2.211573766	2.620700564	0.105477863	1	0.217905713	2.886455394	0.707399859	0.152409241	0.177441081	0.079784059
ENSMUSG00000002289	Angptl4	chr17	33773750	33775568	3286	angiopoietin-like 4	-1.162522131	3.035537859	2.61687468	0.105732505	1	2.27432044	4.187498517	5.821414464	2.273132586	0.756135449	1.419073698
ENSMUSG00000024084	Qpct	chr17	79051906	79052388	1924	glutaminyl-peptide cyclotransferase (glutaminyl cyclase)	1.207603353	2.897630008	2.614328821	0.105902325	1	1.470665465	1.464517162	1.678466939	3.977881177	2.273504176	3.205578444
ENSMUSG00000099703	Gm28285	chr18	35553404	35553469	1264	.	0.503253333	4.791183429	2.613545505	0.105954635	1	12.5536084	13.05705071	12.8844636	15.7018867	13.62516056	16.93875497
ENSMUSG00000021482	Aaed1	chr13	64291836	64292228	972	AhpC/TSA antioxidant enzyme domain containing 1	0.37363596	5.577551792	2.61122081	0.106110048	1	25.50437439	23.55436934	24.75772277	27.18695769	24.54431411	29.21301944
ENSMUSG00000043923	Ccdc84	chr9	44410160	44410364	1158	coiled-coil domain containing 84	-1.078753538	3.162092575	2.609158746	0.106248112	1	3.587641769	4.263920571	6.102163023	1.521593893	1.911357355	1.97037026
ENSMUSG00000100131	Gm28439	chr1	24611535	24612410	876	.	0.508571002	4.762920684	2.607747543	0.106342711	1	16.29174421	9.643770368	11.58478179	15.98107337	16.26469055	13.01972139
ENSMUSG00000022517	Mgrn1	chr16	4886100	4886473	3293	mahogunin, ring finger 1	-0.256950218	6.68662806	2.605448473	0.106497027	1	63.73365028	68.95193057	72.13894754	55.35502227	38.67779232	50.83058408
ENSMUSG00000032259	Drd2	chr9	49340662	49340724	1549	dopamine receptor D2	0.968576045	3.288674032	2.604669519	0.106549367	1	3.110709487	3.059923809	2.061386009	5.928326142	3.973878865	4.043816444
ENSMUSG00000027322	Siglec1	chr2	131069220	131069875	7143	sialic acid binding Ig-like lectin 1, sialoadhesin	-1.342127991	2.805206523	2.604558658	0.106556818	1	1.882334454	4.832986224	2.804101752	0.954936481	0.990766517	1.020195104
ENSMUSG00000029816	Gpnmb	chr6	49036518	49036792	3798	glycoprotein (transmembrane) nmb	-1.531418014	2.920126043	2.603354616	0.106637782	1	0.803423353	8.110594597	2.5136995	2.235529432	0.256002781	0.61391093
ENSMUSG00000076613	Ighg2b	chr12	113302965	113304397	2678	immunoglobulin heavy constant gamma 2B	-2.646982157	2.028388534	2.601864098	0.106738104	1	0.099070234	2.141803693	0.02680145	0.017323111	0	0
ENSMUSG00000042938	Gm14117	chr2	146305547	146306389	843	ATP synthase mitochondrial F1 complex assembly factor 1 pseudogene	0.896514238	3.441557666	2.601637963	0.106753333	1	3.616357012	2.790115461	3.573039811	5.113745352	6.337737089	4.547974977
ENSMUSG00000099063	Mir7031	chr5	121819209	121819273	65	microRNA 7031	-0.881360146	3.541538069	2.598176707	0.106986734	1	6.702251467	5.527834387	7.615266667	2.812643257	2.455945869	3.680946375
ENSMUSG00000025503	Taldo1	chr7	141392199	141392318	1998	transaldolase 1	-0.347260212	5.798629917	2.596098287	0.107127156	1	36.79968567	41.03151908	32.3266519	28.11447285	19.73111089	25.27865525
ENSMUSG00000059657	Stfa2l1	chr16	36156811	36156920	414	stefin A2 like 1	-2.634696358	2.011635353	2.594748755	0.107218441	1	0.95931021	0.639363977	0.519043993	0	0	0
ENSMUSG00000053329	D10Jhu81e	chr10	78162067	78162718	1363	DNA segment, Chr 10, Johns Hopkins University 81 expressed	0.315524735	8.059712862	2.594635694	0.107226092	1	170.6479704	119.3671804	154.5513106	184.9199528	126.164316	161.1185851
ENSMUSG00000084458	Mir1907	chr15	50889025	50889114	90	microRNA 1907	2.545093992	1.964895919	2.594422459	0.107240525	1	0	0	0	0	0.593745155	1.067878948
ENSMUSG00000055737	Ghr	chr15	3317760	3320722	9053	growth hormone receptor	0.493177567	4.833404368	2.593099556	0.107330112	1	15.19932057	11.83593963	12.90659013	16.70997137	14.21486496	16.7381828
ENSMUSG00000056612	Ppp1r14b	chr19	6975048	6975506	919	protein phosphatase 1, regulatory (inhibitor) subunit 14B	-0.375780238	5.584490478	2.592335258	0.107381908	1	30.91632041	29.2374371	34.57378367	25.72651414	15.15211821	20.75573632
ENSMUSG00000063253	Scoc	chr8	83434493	83436040	2062	short coiled-coil protein	0.7870557	3.711068658	2.590734858	0.107490454	1	4.695799452	3.987114672	4.959599959	6.996160384	5.945222332	7.207018226
ENSMUSG00000080485	Gm23493	chr16	3927200	3927287	88	.	-2.63144162	2.01103624	2.587779846	0.107691193	1	0.994041791	1.117988977	0	0	0	0
ENSMUSG00000084349	Rpl3-ps1	chrX	13202571	13203780	1210	ribosomal protein L3, pseudogene 1	-0.410922719	5.738829807	2.58762336	0.107701835	1	24.10818116	45.98464378	37.38281135	26.78746573	15.34814066	26.11982526
ENSMUSG00000096176	Trdd2	chr14	54122226	54122241	16	T cell receptor delta diversity 2	-2.631305327	2.010910436	2.587490093	0.107710898	1	0	0	2.111796639	0	0	0
ENSMUSG00000062329	Cytl1	chr5	37735519	37735709	974	cytokine-like 1	0.647509962	4.152769545	2.58565843	0.107835558	1	3.720265122	10.85156412	6.959182154	13.32760189	7.204107883	8.172833552
ENSMUSG00000098346	Mir6986	chr19	4623898	4623955	58	microRNA 6986	-2.629116799	2.010759638	2.582809082	0.108029794	1	1.499486769	0	0.608483777	0	0	0
ENSMUSG00000020323	Prss57	chr10	79781474	79783460	2843	protease, serine 57	-1.368540992	2.769397342	2.581804145	0.108098391	1	1.788681035	4.25666572	3.067451447	0.995402756	0.683934293	1.093411919
ENSMUSG00000038764	Ptpn3	chr4	57190841	57194362	7238	protein tyrosine phosphatase, non-receptor type 3	0.725833054	3.886959009	2.581492176	0.108119696	1	5.469014976	5.227732313	5.777611884	8.680378919	6.501013227	8.074589869
ENSMUSG00000062373	Tmem65	chr15	58782269	58785010	3747	transmembrane protein 65	0.321614779	6.230391541	2.577834251	0.108369844	1	46.9257743	32.11394502	42.40440321	48.48882908	35.18922227	44.94565163
ENSMUSG00000018677	Slc25a39	chr11	102402985	102403535	2756	solute carrier family 25, member 39	-0.369155408	5.624203629	2.576368419	0.108470263	1	31.84845719	31.17000848	34.33795122	24.64352938	17.61831607	21.37752665
ENSMUSG00000027204	Fbn1	chr2	125300594	125301975	12128	fibrillin 1	0.688102799	4.006348525	2.575795195	0.108509561	1	5.113139852	8.028553926	5.48468183	10.24287732	6.998301685	8.336437643
ENSMUSG00000037826	Ppm1k	chr6	57506502	57510849	5560	protein phosphatase 1K (PP2C domain containing)	0.492083688	4.830752796	2.575212519	0.108549522	1	18.35893835	11.51690149	9.980622057	15.64757251	14.43801157	17.43978247
ENSMUSG00000030017	Reg3g	chr6	78466269	78466552	2114	regenerating islet-derived 3 gamma	-2.62537349	2.009827953	2.574830522	0.10857573	1	0.376466891	1.724997965	0	0	0	0
ENSMUSG00000029338	Antxr2	chr5	97882783	97886600	5427	anthrax toxin receptor 2	0.54284188	4.579917988	2.574476809	0.108600003	1	11.5965743	9.550484688	10.86011263	13.44037229	11.49697578	14.63562724
ENSMUSG00000090223	Pcp4	chr16	96467606	96467790	641	Purkinje cell protein 4	1.683086929	2.421218661	2.571362883	0.108813948	1	0.757918156	0.516620036	0.335519092	1.807189008	1.43072236	1.89207524
ENSMUSG00000084457	n-R5s73	chr11	98273260	98273366	107	.	-2.623492672	2.009621139	2.570825068	0.108850946	1	0.819164068	0.614203821	0.664824868	0	0	0
ENSMUSG00000017754	Pltp	chr2	164839518	164839828	2562	phospholipid transfer protein	-0.45885389	5.048565627	2.570438531	0.108877546	1	16.05088549	28.19777869	20.29648326	16.64046665	10.20324292	12.75850769
ENSMUSG00000094335	Igkv1-117	chr6	68121091	68121136	359	immunoglobulin kappa variable 1-117	-2.229845537	2.4148888	2.569849149	0.108918118	1	0.737247661	5.159312095	0	0.515651264	0	0.269936068
ENSMUSG00000097837	Gm26794	chr2	55433514	55434555	4312	.	0.868717981	3.492070287	2.569325649	0.108954169	1	4.358872099	3.645063992	2.638644119	4.949678256	3.582845214	8.178818758
ENSMUSG00000014313	Cox6c	chr15	35925886	35926368	3567	cytochrome c oxidase subunit VIc	0.285289141	7.628077654	2.566245441	0.109166553	1	118.8563901	89.94505415	123.9615157	130.0429709	93.91790308	120.8039557
ENSMUSG00000036427	Gpi1	chr7	34202122	34202549	4497	glucose phosphate isomerase 1	-0.235720029	7.28291963	2.566059005	0.109179423	1	88.25336389	112.8990738	110.6228377	86.71951944	57.92275714	79.29927099
ENSMUSG00000056629	Fkbp2	chr19	6977741	6977934	663	FK506 binding protein 2	-0.476382644	4.950651114	2.565405182	0.109224569	1	17.65397261	20.67942864	21.73496721	14.18817558	9.113630455	13.09840376
ENSMUSG00000000983	Wfdc18	chr11	83709015	83709199	1220	WAP four-disulfide core domain 18	-2.617234325	2.040039052	2.564349399	0.109297514	1	0	2.363251065	0	0.038008693	0	0
ENSMUSG00000009633	G0s2	chr1	193272161	193272802	871	G0/G1 switch gene 2	-0.466932111	6.456713193	2.563927354	0.109326689	1	83.3461863	51.84246516	47.83994358	37.04173757	30.79508272	45.13380579
ENSMUSG00000076580	Igkv8-27	chr6	70171809	70172108	300	immunoglobulin kappa chain variable 8-27	-2.454019665	2.114399737	2.557926313	0.109742447	1	0	2.864924134	0.119270907	0	0.179504349	0
ENSMUSG00000085135	Gm13713	chr2	85160778	85160863	902	predicted gene 13713	2.411425391	2.058648637	2.556604639	0.109834247	1	0.048986556	0.11018939	0.039756969	0.668119578	0.957356529	0.753309956
ENSMUSG00000077457	Snord65	chr11	62604515	62604586	72	small nucleolar RNA, C/D box 65	-2.029542145	2.290912514	2.553030553	0.110082917	1	3.02978491	0.454342552	0.983576517	0	0	0.665595783
ENSMUSG00000090639	Gm20425	chr9	103190208	103190421	3028	.	-0.432342552	5.193088427	2.550863785	0.110233973	1	22.28537335	30.12295622	19.17698196	17.37450247	11.59459423	15.78444248
ENSMUSG00000037034	Pax1	chr2	147361925	147362533	4492	paired box 1	-2.613959153	2.007730112	2.55061673	0.110251211	1	0	2.081703936	0	0	0	0
ENSMUSG00000039461	Tcta	chr9	108302958	108304253	1838	T cell leukemia translocation altered gene	0.367351016	5.589097685	2.547496029	0.110469209	1	25.80968159	21.98509011	26.88148315	31.11572634	21.80035909	28.61410386
ENSMUSG00000089979	Gm15954	chr16	18069214	18069335	466	.	-0.699578548	4.013428219	2.546824668	0.110516169	1	9.756296674	11.29240686	8.379355828	6.558819072	3.008139266	5.618369543
ENSMUSG00000058997	Vwa8	chr14	78849178	78849443	6928	von Willebrand factor A domain containing 8	0.426653436	5.183961838	2.540590005	0.110953319	1	18.99883712	16.49973601	18.31554611	25.00934676	15.30703973	20.94585453
ENSMUSG00000058922	Gm10052	chr9	123689233	123690192	960	heterogeneous nuclear ribonucleoprotein A1 pseudogene	0.630277845	4.195757248	2.537881255	0.111143839	1	6.996564694	7.59286305	7.882429285	10.28619638	8.93954074	10.36487086
ENSMUSG00000063442	Gm7117	chrX	105725128	105725514	387	predicted pseudogene 7117	1.337528432	2.714071186	2.536822865	0.111218378	1	0.798051592	0.769337776	1.758016274	3.229465389	2.645838591	1.753193016
ENSMUSG00000093336	Mir1954	chr2	32652329	32652414	86	microRNA 1954	-1.027599255	3.221839581	2.535252089	0.111329105	1	3.559126641	4.574759493	6.602398687	0.533432342	3.726262698	1.675465247
ENSMUSG00000083879	Gm14038	chr2	134762824	134763630	807	zinc finger, AN1-type domain 1 pseudogene	1.173272976	2.918558124	2.535188335	0.111333602	1	1.25916061	2.052413758	1.510666407	3.273874979	3.343490664	3.006713623
ENSMUSG00000068739	Sars	chr3	108424865	108426981	3653	seryl-aminoacyl-tRNA synthetase	-0.482787307	4.898551865	2.531310482	0.111607491	1	13.94596561	23.87225688	19.98404603	14.37727169	8.428451341	12.06069031
ENSMUSG00000002020	Ltbp2	chr12	84783212	84784395	8184	latent transforming growth factor beta binding protein 2	-1.425411734	2.695614064	2.530442526	0.111668895	1	1.124111278	5.385333098	1.78954447	1.111311948	0.792143811	0.492711649
ENSMUSG00000041775	Mapk1ip1	chr7	138835823	138837030	1883	mitogen-activated protein kinase 1 interacting protein 1	-0.694158125	4.023383208	2.529480225	0.111737017	1	7.959457235	9.348025668	12.32890193	5.296099763	4.846712708	5.20959417
ENSMUSG00000099043	Mir7022	chr4	148146936	148146996	61	microRNA 7022	2.514825259	1.960528909	2.52941958	0.111741312	1	0	0	0	0.748526028	0.871464663	0
ENSMUSG00000028657	Ppt1	chr4	122836242	122836379	3674	palmitoyl-protein thioesterase 1	0.407307746	5.301526319	2.528629979	0.111797245	1	20.52256755	18.32082254	20.41690737	25.07959371	18.55425336	22.91261412
ENSMUSG00000026837	Col5a1	chr2	27886425	27886924	8490	collagen, type V, alpha 1	0.54101115	4.56424773	2.528024028	0.11184019	1	8.132212455	13.57382487	9.948648846	14.80637553	10.07947258	14.20287805
ENSMUSG00000019818	Cd164	chr10	41519414	41519700	4449	CD164 antigen	0.350025162	5.707365092	2.523351472	0.112171954	1	27.69400428	27.99444399	26.38084835	32.80932558	23.8585483	31.85002958
ENSMUSG00000024892	Pcx	chr19	4510472	4510581	4272	pyruvate carboxylase	-0.630713096	4.241231437	2.522674575	0.112220105	1	13.41642362	14.14235561	7.628760336	6.690312675	5.121104071	7.277471327
ENSMUSG00000079197	Psme2	chr14	55587441	55587565	1764	proteasome (prosome, macropain) activator subunit 2 (PA28 beta)	-0.431743454	5.180821764	2.521457601	0.112306732	1	17.99469079	29.95365897	22.98448353	17.87980586	11.75514487	14.72795655
ENSMUSG00000064624	Gm22305	chr8	86671236	86671343	108	.	-2.597730399	2.005069591	2.51651295	0.112659462	1	0.811648801	0.912853385	0.329362779	0	0	0
ENSMUSG00000090194	Gm16161	chr6	113275837	113276079	290	.	-1.688410295	2.476732202	2.515521606	0.112730327	1	1.520098271	2.507471269	2.097282573	0.478439317	0.557018651	0.333941527
ENSMUSG00000040479	Dgkz	chr2	91932824	91933525	6270	diacylglycerol kinase zeta	-0.557798856	4.531320424	2.513769042	0.112855727	1	13.56460455	13.3122875	17.04860734	9.05822727	8.16794882	7.887591296
ENSMUSG00000064540	Snord42a	chr11	78181299	78181363	65	small nucleolar RNA, C/D box 42A	-2.596362317	2.004671142	2.513658451	0.112863645	1	0	1.507591197	0.543947619	0	0	0
ENSMUSG00000076894	Traj35	chr14	54183774	54183838	65	T cell receptor alpha joining 35	-2.596362317	2.004671142	2.513658451	0.112863645	1	0	1.507591197	0.543947619	0	0	0
ENSMUSG00000076894	Traj35	chr14	54183774	54183838	65	T cell receptor alpha joining 35	-0.41783127	5.263253806	2.513368613	0.1128844	1	0	1.507591197	0.543947619	0	0	0
ENSMUSG00000026880	Stom	chr2	35313986	35316055	2787	stomatin	0.309390597	6.039688515	2.512067512	0.112977623	1	36.39697565	33.39303686	36.60876734	45.62625906	28.37198872	37.53931568
ENSMUSG00000024601	Isoc1	chr18	58659482	58659797	2563	isochorismatase domain containing 1	0.418233522	5.221136174	2.5094265	0.113167109	1	20.61648101	17.85119685	17.04015626	22.8423052	17.57476397	22.39921908
ENSMUSG00000028459	Cd72	chr4	43446462	43448036	3422	CD72 antigen	-0.701721037	3.989071574	2.509161014	0.113186176	1	8.089693882	11.14287387	9.586063737	6.019697487	3.630466286	5.195263841
ENSMUSG00000017291	Taok1	chr11	77529162	77538328	12421	TAO kinase 1	0.547950344	4.523830761	2.507845162	0.113280733	1	11.16020369	10.09802109	9.251138117	11.66006146	12.42682512	13.7762574
ENSMUSG00000076621	Ighj1	chr12	113429781	113429833	53	immunoglobulin heavy joining 1	-1.056451465	3.160862895	2.507578716	0.113299891	1	5.734148477	6.142038208	1.994474603	0.859418773	1.000570539	3.599147567
ENSMUSG00000104139	AC102815.1	chr14	102978220	102981901	3805	.	0.641443185	4.138522361	2.506060527	0.113409117	1	6.462055171	9.237263979	5.602974897	9.693864404	8.10604099	10.48112245
ENSMUSG00000103297	Ighv3-2	chr12	114033803	114034108	349	immunoglobulin heavy variable 3-2	-2.592562643	2.00402327	2.505736935	0.113432412	1	0.126385313	1.610968879	0.307718939	0	0	0
ENSMUSG00000026858	Fam73b	chr2	30364233	30364305	6249	.	-0.572957641	4.461865247	2.505219996	0.113469638	1	13.82250895	11.98788277	15.85367973	7.878326268	7.062907369	8.621542048
ENSMUSG00000057113	Npm1	chr11	33152287	33152852	2665	nucleophosmin 1	0.322526373	5.919334043	2.502855619	0.113640074	1	27.29420262	37.83228291	31.8741879	40.68151924	27.44100358	34.50038096
ENSMUSG00000023048	Prr13	chr15	102459028	102459132	1562	proline rich 13	-0.520695974	4.693926602	2.501122087	0.113765215	1	15.16947203	19.48004594	14.97578627	11.96588057	7.812516226	9.357092859
ENSMUSG00000097142	Gm26778	chr14	102978220	102981905	3805	.	0.640799636	4.138221968	2.500470395	0.113812299	1	6.462055171	9.237263979	5.602974897	9.693864404	8.10604099	10.46835617
ENSMUSG00000034908	Sidt2	chr9	45937857	45939316	5135	SID1 transmembrane family, member 2	-0.490290575	4.844384253	2.499968638	0.113848565	1	16.06269729	21.25891449	18.13900092	12.24370553	9.678415965	11.35245144
ENSMUSG00000080875	Gm7332	chr5	9260945	9261388	444	protein phosphatase 1, regulatory (inhibitor) subunit 14B pseudogene	-1.11311145	3.066649155	2.498837327	0.113930381	1	4.373783878	3.875695121	4.356470369	1.877202353	1.335593035	1.52862672
ENSMUSG00000038311	2410017I17Rik	chr17	36145018	36145202	2518	RIKEN cDNA 2410017I17 gene	-1.828007912	2.383349666	2.497390383	0.114035117	1	1.264354862	2.462179509	1.53920549	0.423738831	0.235942398	0.347198435
ENSMUSG00000100954	Gm10138	chr1	151339604	151339948	2843	predicted gene 10138	0.564778729	4.441732203	2.494233662	0.114263983	1	8.523453975	9.982755771	9.83351719	10.80256761	12.27282092	12.52298339
ENSMUSG00000032089	Il10ra	chr9	45253837	45256441	3498	interleukin 10 receptor, alpha	-1.241379226	2.886182598	2.492615951	0.114381465	1	2.275585808	5.17553171	2.934425624	1.458973281	0.972832516	1.083138722
ENSMUSG00000020826	Nos2	chr11	78920787	78920995	4192	nitric oxide synthase 2, inducible	1.154091116	2.93024181	2.490699523	0.114520814	1	1.698500455	1.661118848	1.583973391	3.752091595	2.654506721	3.314168556
ENSMUSG00000043091	Tuba1c	chr15	99029891	99030424	1977	tubulin, alpha 1C	-0.571825879	4.458011721	2.489744799	0.114590304	1	9.593910416	16.78471857	15.17333358	8.986096593	6.965549205	7.565852166
ENSMUSG00000098752	Mir6897	chr1	36144252	36144313	62	microRNA 6897	2.495807286	1.957796164	2.489270781	0.114624823	1	0	0	0	0.736644662	0.857631891	0
ENSMUSG00000033953	Ppp3r1	chr11	17159263	17159542	3228	protein phosphatase 3, regulatory subunit B, alpha isoform (calcineurin B, type I)	0.387039434	5.417607731	2.489239998	0.114627065	1	23.72709104	21.23140355	20.20169909	25.38173176	21.2174252	25.53566776
ENSMUSG00000084497	Gm22107	chr15	77840657	77840756	100	.	-1.516421919	2.600389141	2.488146978	0.114706707	1	2.189844539	2.62708961	2.488156436	0.91898245	0.534958506	0.48107418
ENSMUSG00000102055	Gm28913	chr1	131263330	131263394	364	predicted gene 28913	-2.102095328	2.241231798	2.487330575	0.114766233	1	0.848339775	1.999107231	1.18029182	0.381440661	0.148029614	0
ENSMUSG00000024160	Spsb3	chr17	24886643	24886760	2719	splA/ryanodine receptor domain and SOCS box containing 3	-0.628496072	4.231440285	2.486428912	0.114832015	1	10.27809975	11.38896467	13.22512645	7.217221916	4.648238726	7.091776245
ENSMUSG00000020390	Ube2b	chr11	51985497	51986810	2126	ubiquitin-conjugating enzyme E2B	0.250423069	7.175982328	2.48492955	0.114941495	1	88.3657352	71.18353732	85.67520242	91.18081655	68.66256561	87.422736
ENSMUSG00000099510	Gm28501	chr1	138515615	138515755	421	.	0.855395751	3.487946211	2.48352573	0.115044103	1	2.830192444	4.086929689	3.743184564	4.398920733	4.353193152	7.829425276
ENSMUSG00000031696	Vps35	chr8	85260397	85261309	3180	VPS35 retromer complex component	0.36945757	5.538012967	2.481291734	0.1152076	1	22.45812587	25.09681994	24.26474918	27.0485916	22.64164369	28.8384386
ENSMUSG00000024696	Lpxn	chr19	12798606	12798679	1675	leupaxin	-1.765817584	2.415824896	2.478731624	0.115395278	1	0.633434745	3.205880086	1.713629731	0.470731762	0.290141576	0.376879712
ENSMUSG00000000782	Tcf7	chr11	52252371	52253962	2625	transcription factor 7, T cell specific	-1.855784245	2.469781862	2.478661779	0.115400403	1	0.454813866	4.938423257	0.820271352	0.530182183	0.329205235	0.333051355
ENSMUSG00000020120	Plek	chr11	16971206	16974153	4486	pleckstrin	-1.198394291	2.936131163	2.476581608	0.115553154	1	2.297018566	6.142585749	2.528319934	1.489378288	1.143955174	1.212817277
ENSMUSG00000073639	Rab18	chr18	6765205	6765332	2257	RAB18, member RAS oncogene family	0.316460201	5.958681402	2.47652706	0.115557162	1	34.90988483	30.81681987	34.21522065	38.86567253	29.64755204	36.77490394
ENSMUSG00000034295	Fhod3	chr18	24709445	24709773	5408	formin homology 2 domain containing 3	0.271699023	6.381826874	2.476451944	0.115562682	1	43.58061883	46.46078886	48.17270107	50.23524375	39.69651238	51.18454951
ENSMUSG00000058655	Eif4b	chr15	102073773	102073963	3853	eukaryotic translation initiation factor 4B	0.283640393	6.363104852	2.476308796	0.115573203	1	37.62373379	53.99320127	44.28416729	55.59641142	38.55337963	45.7644594
ENSMUSG00000060187	Lrrc10	chr10	117045341	117046768	1428	leucine rich repeat containing 10	-0.491999549	7.915038542	2.470801219	0.115978791	1	102.1518803	261.6688798	164.9565881	123.9619864	92.48380624	97.89102094
ENSMUSG00000089613	Gm23504	chr1	87415255	87415349	95	.	-2.574745911	2.001125713	2.468867794	0.116121544	1	0.921559577	0.345489649	0.747927976	0	0	0
ENSMUSG00000021223	Papln	chr12	83763634	83763716	5635	papilin, proteoglycan-like sulfated glycoprotein	0.896646665	3.386059201	2.468595558	0.11614166	1	2.660684427	2.512830323	4.25506789	5.335837775	4.582456842	5.215762554
ENSMUSG00000099088	Gm27920	chr10	123196876	123196971	96	.	0.996419686	3.179948889	2.465034865	0.11640512	1	2.736176887	4.103134803	0.370108689	5.262832485	2.228074603	5.009122903
ENSMUSG00000057193	Slc44a2	chr9	21337828	21337962	3456	solute carrier family 44, member 2	0.407791736	5.263050842	2.463750557	0.116500309	1	18.88650648	21.06877231	17.61276271	25.25154829	17.11418455	22.30544896
ENSMUSG00000024045	Akap8	chr17	32303676	32305706	3695	A kinase (PRKA) anchor protein 8	-0.519834461	4.679305275	2.46331501	0.11653261	1	14.70904831	15.38999346	18.91189311	9.166203471	9.107465932	10.51698964
ENSMUSG00000040732	Erg	chr16	95359169	95361326	3466	ETS transcription factor	0.653637859	4.073633727	2.463227968	0.116539066	1	5.639402359	7.012234103	7.383065203	10.37400509	8.181763712	8.282607114
ENSMUSG00000076901	Traj28	chr14	54191661	54191725	65	T cell receptor alpha joining 28	-2.571845061	2.000394493	2.462912261	0.116562487	1	0	2.010121595	0	0	0	0
ENSMUSG00000052146	Rps10	chr17	27630422	27630506	1937	ribosomal protein S10	-0.275911443	6.424779299	2.461329484	0.116679986	1	47.95533549	61.59342403	61.14947987	47.41437317	30.05428908	41.66876881
ENSMUSG00000094179	Snord50b	chr9	88521797	88521868	72	.	-2.569642948	2.000168039	2.458393776	0.116898267	1	0.605956982	0.908685105	0.491788258	0	0	0
ENSMUSG00000093269	Mir5124a	chr13	40865791	40865862	72	microRNA 5124a	-2.569642948	2.000168039	2.458393776	0.116898267	1	0.605956982	0.908685105	0.491788258	0	0	0
ENSMUSG00000020747	2310067B10Rik	chr11	115765433	115765553	5920	.	-0.400941022	5.339016297	2.453173654	0.117287517	1	24.40724313	25.43121242	29.43711123	18.70923172	14.39057355	17.56932304
ENSMUSG00000078812	Eif5a	chr11	69916714	69917341	2377	eukaryotic translation initiation factor 5A	-0.222991714	7.159634567	2.452869891	0.117310212	1	92.9899342	96.3488981	94.82393175	80.81499978	54.91693257	70.20608034
ENSMUSG00000002274	Metrn	chr17	25794571	25795291	1434	meteorin, glial cell differentiation regulator	0.559977275	4.44140881	2.452212185	0.117359368	1	11.96036624	6.448498094	9.982102161	13.80939238	9.714250003	12.02014963
ENSMUSG00000023274	Cd4	chr6	124864692	124866275	4032	CD4 antigen	-2.147894268	2.212659501	2.452077434	0.117369441	1	0.383887947	2.87836653	0.51629841	0.184115502	0.174163283	0.096381834
ENSMUSG00000076372	Mir568	chr16	43640655	43640737	83	microRNA 568	0.446082661	5.020260384	2.451681682	0.117399033	1	17.37798059	13.02989534	16.66810918	18.78443889	14.1509262	21.40207393
ENSMUSG00000076881	Traj50	chr14	54167590	54167652	63	T cell receptor alpha joining 50	2.477141427	1.955143894	2.450376609	0.117496675	1	0	0	0	0.72513459	0.844231393	0
ENSMUSG00000023967	Mrps18a	chr17	46110986	46111129	3690	mitochondrial ribosomal protein S18A	-0.509977698	4.719026895	2.449094389	0.117592694	1	14.82485002	16.99236222	18.6651698	11.30353393	8.095106325	10.46541622
ENSMUSG00000039262	Prrc2b	chr2	32151082	32151291	11262	proline-rich coiled-coil 2B	0.374707716	5.481404529	2.447009633	0.117748997	1	22.04869948	23.3903517	23.24945038	26.1936924	22.59478922	26.59576082
ENSMUSG00000098881	Mir6927	chr11	97677060	97677130	71	microRNA 6927	-2.008709629	2.274153904	2.445084507	0.117893536	1	0	2.303264328	1.994474603	0.64456408	0	0
ENSMUSG00000046618	Olfml2a	chr2	38931978	38932181	5579	olfactomedin-like 2A	1.183766827	2.872167041	2.444620197	0.117928426	1	1.426930957	1.830723647	1.254588863	3.559657111	2.459466939	3.082495739
ENSMUSG00000036860	Mrpl55	chr11	59202486	59202659	1027	mitochondrial ribosomal protein L55	-0.399966627	5.340286472	2.444609681	0.117929216	1	24.65620097	24.00413687	30.69705951	20.36019922	12.71931499	17.67713625
ENSMUSG00000005800	Mmp8	chr9	7558429	7558643	2453	matrix metallopeptidase 8	-2.559169695	2.032325904	2.440697813	0.118223623	1	0.757075838	1.040692537	0.482770136	0	0.022017445	0.019799712
ENSMUSG00000076494	Trbj2-3	chr6	41543223	41543271	49	T cell receptor beta joining 2-3	-2.295378346	2.535951547	2.440204008	0.118260844	1	0	6.633401265	0.718010857	0	0	0.971769843
ENSMUSG00000058799	Nap1l1	chr10	111473192	111473351	4086	nucleosome assembly protein 1-like 1	0.454866943	4.962746586	2.440080756	0.118270137	1	14.2542966	14.9320508	15.69715441	20.22357256	14.14557518	17.76148943
ENSMUSG00000069565	Dazap1	chr10	80261486	80261575	2944	DAZ associated protein 1	-0.539812247	4.573545801	2.439463065	0.118316719	1	13.59339491	15.18136656	16.48133581	9.392031846	7.889048531	8.925763754
ENSMUSG00000020205	Phlda1	chr10	111506286	111507648	2205	pleckstrin homology like domain, family A, member 1	0.535034061	4.548049392	2.439106093	0.118343648	1	10.96848062	9.802759802	10.51303295	13.42189282	11.65850641	13.39156991
ENSMUSG00000033777	Tlr13	chrX	106143204	106143321	4086	toll-like receptor 13	-1.502665448	2.596071212	2.436071993	0.118572811	1	1.071507489	4.528306711	1.642623321	0.760796946	0.475925894	0.701424281
ENSMUSG00000075224	Lrrc55	chr2	85162334	85163513	4080	leucine rich repeat containing 55	2.311815105	2.071994875	2.435644627	0.118605129	1	0.140909869	0.048763058	0.070375972	0.921121713	0.794376022	0.738173613
ENSMUSG00000035863	Palm	chr10	79793572	79793740	2651	paralemmin	-0.455163861	4.99982085	2.435221338	0.118637148	1	18.74810795	19.38493959	23.89308377	12.23213462	10.85913321	15.06023399
ENSMUSG00000049103	Ccr2	chr9	124101950	124102207	6393	chemokine (C-C motif) receptor 2	-1.810569984	2.376744941	2.433135069	0.118795102	1	1.383636524	2.520982964	1.280156987	0.457263476	0.295758261	0.250769509
ENSMUSG00000098327	Mir7087	chr9	45939521	45939590	70	microRNA 7087	-1.676889152	2.461380038	2.432980836	0.118806788	1	0.623026193	2.802845605	2.528207244	0.653642447	0	0.68434496
ENSMUSG00000008136	Fhl2	chr1	43123074	43123665	1897	four and a half LIM domains 2	-0.243716288	10.05931191	2.431997558	0.118881322	1	733.2778662	618.9368793	826.8852116	545.9491715	443.4910302	572.4379732
ENSMUSG00000027805	Pfn2	chr3	57841895	57843314	3017	profilin 2	0.555859113	4.449093553	2.431388815	0.118927491	1	11.62300985	7.429057745	9.563961716	12.97841948	10.16882027	12.57376156
ENSMUSG00000037712	Fermt2	chr14	45458792	45460023	3746	fermitin family member 2	0.297171045	6.106090355	2.429810441	0.119047293	1	37.98979943	35.34450394	38.76530462	40.79796468	32.43002128	43.28486438
ENSMUSG00000026473	Glul	chr1	153899944	153900059	3323	glutamate-ammonia ligase (glutamine synthetase)	-0.40324931	7.791937743	2.428114059	0.119176202	1	112.4103068	226.8507487	132.2077452	108.1890336	85.27245026	105.9182353
ENSMUSG00000060376	Bckdha	chr7	25629852	25630433	1773	branched chain ketoacid dehydrogenase E1, alpha polypeptide	0.246322486	7.230338709	2.42770538	0.11920728	1	89.84114962	82.30054219	83.23502412	104.7463864	67.24916942	85.04355589
ENSMUSG00000077261	Gm24431	chr13	106990402	106990467	66	.	-2.554160466	1.997782637	2.426832883	0.119273661	1	1.980665359	0	0	0	0	0
ENSMUSG00000099318	Gm27735	chr17	36964357	36964432	76	.	-0.481058267	4.85299556	2.426192868	0.11932238	1	13.78748873	22.82923812	19.11587347	15.06773173	9.122084657	9.46529068
ENSMUSG00000076897	Traj32	chr14	54186101	54186166	66	T cell receptor alpha joining 32	-2.553821803	1.997308788	2.426153243	0.119325397	1	0	1.980119781	0	0	0	0
ENSMUSG00000099874	Gm29629	chr1	132139504	132139589	386	.	1.544620542	2.485037777	2.424348101	0.11946293	1	0.571509815	0.68562287	0.742130085	1.918702377	1.535759432	2.134378208
ENSMUSG00000095332	Gm9821	chr2	91945703	91947655	1953	predicted gene 9821	-0.737308749	3.84111002	2.424187683	0.119475161	1	9.598557064	5.244936005	10.58275982	3.063823527	5.613231449	4.078051542
ENSMUSG00000059495	Arhgef12	chr9	42963842	42969192	10483	Rho guanine nucleotide exchange factor (GEF) 12	0.332960557	5.789883128	2.42409024	0.119482591	1	29.07501126	29.20303657	29.44912901	31.80521649	28.11313084	33.57722488
ENSMUSG00000098973	Mir6236	chr9	110281287	110281409	123	microRNA 6236	0.317595918	14.97207429	2.423280017	0.119544389	1	20524.26143	16823.16153	16628.03127	17707.50598	20326.91327	18402.49956
ENSMUSG00000001604	Tcea3	chr4	136247729	136247805	1400	transcription elongation factor A (SII), 3	0.334142962	5.77880786	2.422301823	0.119619047	1	32.67885779	24.33667559	29.9811814	36.73601187	24.95212955	31.10912025
ENSMUSG00000044716	Dok7	chr5	35056813	35056988	4228	docking protein 7	-0.626705238	4.204669062	2.418379927	0.119918893	1	9.602175736	11.69354609	12.79312322	6.748947138	5.289372187	6.50297625
ENSMUSG00000098989	Mir7223	chr11	107996848	107996916	69	microRNA 7223	-2.549729905	1.996664767	2.417870585	0.119957895	1	0	0.947628752	1.025729796	0	0	0
ENSMUSG00000025326	Ube3a	chr7	59228752	59229271	5097	ubiquitin protein ligase E3A	0.516476906	4.625083535	2.416051809	0.120097281	1	11.78323645	11.28120615	10.46453642	12.89027012	13.22684382	14.57273529
ENSMUSG00000081043	Gm11512	chr11	90538484	90539146	663	.	-1.221211974	2.883354915	2.410517658	0.120522506	1	3.1977007	3.046968955	4.055031196	1.048387358	2.197035913	0.29270176
ENSMUSG00000047798	Cd300lf	chr11	115116214	115117150	5149	CD300 molecule like family member F	-2.449515861	2.07893949	2.407943972	0.120720827	1	0.249089501	1.75173315	0.662243024	0.081102432	0.031474258	0.018869317
ENSMUSG00000031701	Dnaja2	chr8	85537640	85539407	2839	DnaJ heat shock protein family (Hsp40) member A2	0.240809387	6.850798797	2.407478591	0.120756726	1	67.36470708	59.93418185	68.21103143	72.70138117	54.90595603	67.8699114
ENSMUSG00000065429	Mir345	chr12	108836973	108837068	96	microRNA 345	-1.101272826	3.050276932	2.407081399	0.120787375	1	4.104265331	3.419279003	4.811412961	0	1.671055952	3.005473742
ENSMUSG00000059070	Rpl18	chr7	45715457	45715842	4042	ribosomal protein L18	-0.34944488	5.677443066	2.406797656	0.120809275	1	27.24333431	36.90783118	36.68195463	25.86163907	16.89214512	24.07191437
ENSMUSG00000001281	Itgb7	chr15	102215995	102216267	2743	integrin beta 7	-1.661028585	2.46500849	2.406673955	0.120818824	1	1.080078571	4.085440283	0.811163869	0.693423164	0.31504845	0.354143529
ENSMUSG00000001995	Sipa1l2	chr8	125418063	125419291	6365	signal-induced proliferation-associated 1 like 2	0.445843851	4.997563742	2.406291541	0.120848349	1	15.41201991	15.10906666	15.72270083	18.80839199	16.6777474	17.88294645
ENSMUSG00000083716	Gm13436	chr2	36807826	36808392	567	ribosomal protein L18 pseudogene	-0.647590298	4.121164811	2.403185126	0.121088483	1	8.332975327	11.62013074	11.94577923	4.984023658	5.517230509	6.586820239
ENSMUSG00000037032	Apbb1	chr7	105558483	105559050	4404	amyloid beta (A4) precursor protein-binding, family B, member 1	-0.474524589	4.875383979	2.402446863	0.12114563	1	17.34247507	16.70773826	22.55091988	14.1807024	8.15675098	12.0009715
ENSMUSG00000028464	Tpm2	chr4	43514711	43514861	2909	tropomyosin 2, beta	-0.472083643	4.888170376	2.401133016	0.121247406	1	19.33565	16.85704548	20.9234779	14.25749164	8.782327394	11.67125636
ENSMUSG00000065564	Mirlet7b	chr15	85707319	85707403	85	microRNA let7b	-1.307469528	2.776060705	2.400279452	0.121313578	1	1.5430765	4.627954371	2.922137209	1.079270087	1.256530445	0.564982467
ENSMUSG00000064302	Clasp1	chr1	118389058	118389521	19275	CLIP associating protein 1	0.483403767	4.784681721	2.399430675	0.121379417	1	16.5318494	10.4649166	11.57697522	16.86995001	13.24702241	15.60548635
ENSMUSG00000087943	Gm24245	chr4	139338304	139338360	57	.	0.619695367	6.046104673	2.398734422	0.121433456	1	26.69344981	35.45438607	34.04361823	21.60400984	57.75707182	41.88663117
ENSMUSG00000026074	Map4k4	chr1	39900913	39901286	9579	mitogen-activated protein kinase kinase kinase kinase 4	0.452009255	4.955878307	2.396026589	0.121643872	1	14.81729277	15.49986298	14.3564697	18.66033195	15.49860788	17.62474011
ENSMUSG00000037096	Gm9762	chr3	78966359	78966799	441	ubiquitin-conjugating enzyme E2D 2 pseudogene	0.457518565	4.92036515	2.391270173	0.122014455	1	9.007098125	17.18381097	17.2192649	16.90449505	12.83537321	20.77652719
ENSMUSG00000029169	Dhx15	chr5	52150209	52150778	3009	DEAH (Asp-Glu-Ala-His) box polypeptide 15	0.437282879	5.039647484	2.39110403	0.122027422	1	15.59242064	16.72674937	15.62448875	19.10308054	16.28104448	19.61296278
ENSMUSG00000002668	Dennd1c	chr17	57066056	57066641	2520	DENN/MADD domain containing 1C	-1.592303111	2.509429659	2.387386341	0.122317982	1	1.210712145	3.249603555	1.922480478	0.49703791	0.600104187	0.462563987
ENSMUSG00000005373	Mlxipl	chr5	135106891	135107215	5367	MLX interacting protein-like	-0.833617908	3.56339301	2.386645277	0.122375992	1	6.814871266	7.272273928	5.965589462	2.939442748	3.180651208	3.240439678
ENSMUSG00000050900	Gm7327	chrX	61785381	61786032	652	eukaryotic translation initiation factor 4E pseudogene	0.977079734	3.186093936	2.386574748	0.122381514	1	2.912862123	1.930086126	2.474003719	2.913863956	4.385348979	5.208567306
ENSMUSG00000051223	Bzw1	chr1	58392898	58393216	4033	basic leucine zipper and W2 domains 1	0.400656652	5.267516428	2.385565985	0.122460533	1	19.68308704	20.65332669	17.55869387	23.1928025	18.21564214	23.30657717
ENSMUSG00000025283	Sat1	chrX	155213132	155213667	2774	spermidine/spermine N1-acetyl transferase 1	-0.621837245	4.204264399	2.382198432	0.12272473	1	8.304995277	15.88430681	9.858095012	6.572463134	5.198640013	6.811143585
ENSMUSG00000084523	Mir1903	chr8	128359241	128359320	80	microRNA 1903	0.573544902	4.343499731	2.375774769	0.123230447	1	10.3760782	9.008322705	6.648248678	10.31302527	10.00570539	12.59701648
ENSMUSG00000059263	Usp47	chr7	112023506	112023746	5540	ubiquitin specific peptidase 47	0.350044484	5.624475307	2.374836409	0.123304514	1	23.65419405	27.58230737	25.93572876	30.03452244	23.39287332	29.81427059
ENSMUSG00000091337	Eid1	chr2	125673095	125674785	1691	EP300 interacting inhibitor of differentiation 1	0.392237345	5.317870843	2.374294365	0.123347322	1	22.87559233	18.38691013	19.07481562	27.07169135	17.97833661	21.99691784
ENSMUSG00000001473	Tubb6	chr18	67390717	67390814	1757	tubulin, beta 6 class V	-0.480588859	4.827442358	2.373294803	0.123426305	1	13.53717549	19.43231884	21.62609493	11.11378065	9.343211589	12.52024286
ENSMUSG00000011752	Pgam1	chr19	41911871	41912186	1831	phosphoglycerate mutase 1	-0.485461752	4.801714428	2.371450861	0.123572157	1	18.22997765	17.90511422	17.40157318	9.778234117	8.788854323	13.65888289
ENSMUSG00000030751	Psma1	chr7	114264606	114264956	2103	proteasome (prosome, macropain) subunit, alpha type 1	0.321763857	5.852618744	2.370865008	0.123618537	1	31.36806589	28.43787044	32.48794373	36.48281707	26.91268439	34.20131031
ENSMUSG00000065436	Mir342	chr12	108658620	108658718	99	microRNA 342	-2.525906973	1.992814609	2.370115116	0.123677931	1	0.884697194	0.331670063	0.718010857	0	0	0
ENSMUSG00000003068	Stk11	chr10	80115803	80116907	4580	serine/threonine kinase 11	-0.420274076	5.169917919	2.36955921	0.123721981	1	22.65334661	23.48696104	23.91018473	16.81691744	12.97399913	14.37184171
ENSMUSG00000060600	Eno3	chr11	70657202	70657267	1739	enolase 3, beta muscle	0.246252181	9.859780369	2.369068304	0.123760895	1	554.003484	455.8366605	593.184257	609.0997195	430.7249157	580.6324813
ENSMUSG00000019539	Rcn3	chr7	45082913	45083363	1604	reticulocalbin 3, EF-hand calcium binding domain	0.437286428	5.02569333	2.368192422	0.12383036	1	12.20937248	16.38718755	18.87854092	22.58263385	13.83592682	18.04282949
ENSMUSG00000041278	Ttc1	chr11	43729512	43730607	2032	tetratricopeptide repeat domain 1	-0.453132434	4.973439834	2.366460278	0.123967862	1	15.86188525	25.46664873	19.42478955	12.806312	11.58752227	13.02544428
ENSMUSG00000025794	Rpl14	chr9	120571517	120571541	935	ribosomal protein L14	-0.249490225	7.740078262	2.364711106	0.124106887	1	114.6042038	157.4369755	160.9004031	122.2688477	80.12261011	105.7422634
ENSMUSG00000043943	Naalad2	chr9	18321951	18323623	4749	N-acetylated alpha-linked acidic dipeptidase 2	0.911416747	3.308430833	2.361223993	0.124384561	1	3.007970458	2.709220727	2.909833474	4.445456684	4.356589451	5.216869684
ENSMUSG00000065642	Snora69	chrX	37082912	37083042	131	small nucleolar RNA, H/ACA box 69	-2.520446387	1.991804118	2.359281664	0.124539525	1	0.335112573	0.502530399	1.087895238	0	0	0
ENSMUSG00000005973	Rcn1	chr2	105386291	105388026	3196	reticulocalbin 1	0.579961981	4.305995012	2.357203601	0.124705556	1	7.402455405	8.849376414	8.927410564	11.83078517	8.923449239	11.23143438
ENSMUSG00000098904	Mir6998	chr2	31612421	31612484	64	microRNA 6998	-1.281042649	2.790087349	2.35471466	0.124904738	1	1.361072606	5.102616358	2.76158022	1.427957346	0.831243217	0.747515264
ENSMUSG00000076488	Trbj1-6	chr6	41535554	41535606	53	T cell receptor beta joining 1-6	-1.516571257	2.578499184	2.354514744	0.124920752	1	0.819164068	4.913630567	1.329649736	0.859418773	1.000570539	0
ENSMUSG00000039001	Rps21	chr2	180257377	180257447	810	ribosomal protein S21	-0.235091129	7.768793053	2.354328844	0.124935645	1	122.4503822	153.0753448	164.0535288	121.6580922	79.01422888	115.7496509
ENSMUSG00000095682	Igkv3-1	chr6	70703578	70703626	359	immunoglobulin kappa variable 3-1	-2.516571765	1.99109355	2.351619422	0.125152934	1	0.24574922	1.47408917	0.19944746	0	0	0
ENSMUSG00000026773	Pfkfb3	chr2	11471433	11474543	7561	6-phosphofructo-2-kinase/fructose-2,6-biphosphatase 3	-1.048698355	3.109248617	2.344246933	0.125746316	1	3.743759613	6.258836026	3.066880546	2.092744946	1.328977849	1.741269687
ENSMUSG00000016206	H2-M3	chr17	37270220	37270334	1438	histocompatibility 2, M region locus 3	-0.947696465	3.292852856	2.344215418	0.125748859	1	3.688799973	7.191178578	4.765117225	2.160790216	2.403038071	2.127223771
ENSMUSG00000023764	Sfi1	chr11	3131850	3132131	7559	Sfi1 homolog, spindle assembly associated (yeast)	-0.797831906	3.634449273	2.344194054	0.125750583	1	5.605422695	7.901293438	7.787948451	2.559840202	4.402510373	3.24565986
ENSMUSG00000027315	Spint1	chr2	119237362	119237472	2767	serine protease inhibitor, Kunitz type 1	-2.51277971	1.990407019	2.344140238	0.125754926	1	0.031961604	1.881221096	0	0	0	0
ENSMUSG00000065203	Gm24614	chr3	8429158	8429264	107	.	2.424530667	1.948080731	2.343415215	0.125813454	1	0	0	0	0	1.500855809	0
ENSMUSG00000006740	Kif5b	chr18	6201002	6203707	7395	kinesin family member 5B	0.353447901	5.581025707	2.343344481	0.125819165	1	25.94521651	25.98291437	22.6392823	26.46721643	24.12246238	30.03604464
ENSMUSG00000021094	Dhrs7	chr12	72650356	72650617	1301	dehydrogenase/reductase (SDR family) member 7	0.376822209	5.405964925	2.341080222	0.126002152	1	24.73346993	21.42354249	18.72232611	27.37466617	17.59528653	26.34675535
ENSMUSG00000027955	Fam198b	chr3	79884533	79884690	9598	family with sequence similarity 198, member B	0.69503404	3.871665968	2.339212083	0.126153348	1	4.589844801	5.732270392	6.133648327	8.407602801	6.878388243	7.445949782
ENSMUSG00000028410	Dnaja1	chr4	40722150	40722435	8629	DnaJ heat shock protein family (Hsp40) member A1	0.727945345	3.767399921	2.337378719	0.126301926	1	5.628027338	4.773281791	4.343008893	5.646470964	5.903945887	9.317955332
ENSMUSG00000030530	Furin	chr7	80388585	80391296	9178	furin (paired basic amino acid cleaving enzyme)	-0.544507683	4.497509613	2.335927461	0.126419676	1	13.23335055	15.74701096	13.62648342	9.444524508	6.321940189	8.818872201
ENSMUSG00000087500	Gm12426	chr4	47197487	47197712	371	predicted gene 12426	1.391181989	2.594927794	2.335809879	0.126429221	1	1.070198218	0.534951715	1.061575192	2.245578084	1.742929327	2.481670298
ENSMUSG00000015852	Fcrls	chr3	87250758	87251396	2334	Fc receptor-like S, scavenger receptor	1.148442587	2.881966053	2.334699376	0.126519413	1	1.837593743	0.923278549	1.891120673	3.339035164	2.38337188	3.412639278
ENSMUSG00000022336	Eif3e	chr15	43250040	43250237	1541	eukaryotic translation initiation factor 3, subunit E	0.275154944	6.262877481	2.334682565	0.126520779	1	38.92782398	46.76074692	41.09238531	51.615287	33.18234516	44.96483677
ENSMUSG00000033379	Atp6v0b	chr4	117884326	117884641	2051	ATPase, H+ transporting, lysosomal V0 subunit B	-0.320644111	5.867626802	2.333462961	0.126619916	1	33.34860035	39.97173813	41.77899432	31.39140149	20.56435766	25.88071244
ENSMUSG00000026193	Fn1	chr1	71585520	71586283	11685	fibronectin 1	0.645316477	4.038894315	2.332815792	0.126672557	1	4.913302059	7.924206885	6.666453706	9.455665694	7.48552798	9.039139307
ENSMUSG00000065130	Gm24457	chr3	142772972	142773076	105	.	-2.506757432	1.98968058	2.332296808	0.126714789	1	1.251929991	0.312896286	0.338684367	0	0	0
ENSMUSG00000022477	Aco2	chr15	81872309	81872548	3892	aconitase 2, mitochondrial	-0.181028649	9.549272874	2.328151227	0.127052694	1	468.7895211	530.3483544	503.1516874	438.7896877	287.3084458	400.0531567
ENSMUSG00000028494	Plin2	chr4	86648386	86648579	3512	perilipin 2	-0.426387155	5.105626493	2.324173711	0.127377843	1	18.00621957	25.33079361	23.51470228	18.05880301	10.33552625	13.56826382
ENSMUSG00000094006	Igkv4-59	chr6	69438218	69438520	352	immunoglobulin kappa variable 4-59	-2.251618855	2.138321735	2.322703581	0.127498256	1	0.501244869	2.6308107	0	0.131469161	0.153061782	0
ENSMUSG00000090778	Gm3235	chr8	91621448	91622006	695	predicted gene 3235	1.327010458	2.656381241	2.322236587	0.127536532	1	0.635558329	0.667152426	1.753762151	2.600482666	2.096022768	2.303764714
ENSMUSG00000060188	Cxcl17	chr7	25400053	25400445	761	chemokine (C-X-C motif) ligand 17	-2.345562175	2.099864939	2.321475248	0.127598961	1	0.348305982	2.045733986	0.42402216	0.121807385	0.070906574	0
ENSMUSG00000031431	Tsc22d3	chrX	140539528	140541107	4341	TSC22 domain family, member 3	0.362786769	5.49539452	2.32047356	0.12768115	1	20.24289871	29.47753971	20.07519992	31.39154734	20.13400487	24.43972061
ENSMUSG00000031230	Fgf16	chrX	105764279	105764814	1645	fibroblast growth factor 16	0.721022955	3.78034634	2.320285322	0.127696601	1	6.369174814	3.405360917	5.190965492	8.655798552	6.07272156	6.346613495
ENSMUSG00000039886	Tmem120a	chr5	135735485	135735805	1553	transmembrane protein 120A	-0.610049472	4.216489378	2.317368844	0.127936268	1	12.32541457	11.99476033	9.956971668	6.808985799	5.458711089	6.597279179
ENSMUSG00000048755	Mcat	chr15	83546797	83547942	1893	malonyl CoA:ACP acyltransferase (mitochondrial)	-0.516800722	4.614825335	2.315507118	0.128089521	1	14.38683926	16.56599154	15.56195654	9.923700403	7.730913027	9.722829212
ENSMUSG00000003500	Impdh1	chr6	29200434	29201219	3294	inosine monophosphate dehydrogenase 1	-0.711282364	4.170202134	2.31328175	0.128272975	1	6.631872741	19.14526435	8.084431806	6.704248904	4.919345292	5.662513198
ENSMUSG00000025607	Copg2	chr6	30747554	30748987	4477	coatomer protein complex, subunit gamma 2	0.590824632	4.238003103	2.312664926	0.128323877	1	7.68528826	8.406554752	7.576152971	10.7886036	8.699467034	10.81793807
ENSMUSG00000024030	Abcg1	chr17	31057698	31057856	4066	ATP-binding cassette, sub-family G (WHITE), member 1	-1.32744397	2.791225977	2.310991872	0.128462053	1	1.424825822	6.426260384	1.474155559	1.049813736	0.730684657	1.146913019
ENSMUSG00000030516	Tjp1	chr7	65296165	65297667	7360	tight junction protein 1	0.477341857	4.765673156	2.306272736	0.128852699	1	12.03673739	12.95410178	13.10484427	14.87900128	14.09307886	15.9937395
ENSMUSG00000061286	Exosc5	chr7	25659153	25659383	1030	exosome component 5	-0.655510739	4.043691392	2.305929303	0.128881179	1	7.679961089	11.80629614	10.41150564	6.526914638	3.878060015	5.513922
ENSMUSG00000029156	Sgcb	chr5	73632749	73635698	3709	sarcoglycan, beta (dystrophin-associated glycoprotein)	0.35999535	5.50748576	2.303300107	0.129099449	1	22.72551012	20.61539531	27.09474933	27.94524072	21.8890313	26.67783249
ENSMUSG00000035530	Eif1	chr11	100319885	100320160	2098	eukaryotic translation initiation factor 1	-0.195946055	8.18162646	2.303082535	0.12911753	1	174.473751	199.9027142	206.0133581	167.5485826	109.3744202	152.5942545
ENSMUSG00000033032	Afap1l1	chr18	61730261	61731310	3680	actin filament associated protein 1-like 1	0.340158613	5.658905781	2.29958058	0.129408939	1	25.44015157	26.42728322	27.57153889	31.20383564	24.6155031	29.27717349
ENSMUSG00000050856	Atp5k	chr5	108433244	108433337	616	ATP synthase, H+ transporting, mitochondrial F1F0 complex, subunit E	0.30881371	9.126118508	2.298043704	0.129537059	1	351.9431542	245.9303954	339.8041658	376.3836355	253.4281387	364.2955668
ENSMUSG00000024644	Cndp2	chr18	84667470	84668100	2119	CNDP dipeptidase 2 (metallopeptidase M20 family)	-0.485792024	4.758130969	2.297645907	0.129570244	1	12.60276191	22.55982223	16.61246818	12.28076996	8.079135138	10.79489613
ENSMUSG00000089069	Gm22840	chr6	93890615	93890750	136	.	-2.488973565	1.986601851	2.297625454	0.12957195	1	0.322882187	0.242094937	1.31023879	0	0	0
ENSMUSG00000032093	Cd3e	chr9	44998743	44999587	1436	CD3 antigen, epsilon polypeptide	-1.749200828	2.375318096	2.293322999	0.129931479	1	0.677221234	3.623674317	0.824438354	0.581318752	0.263198096	0.202874706
ENSMUSG00000026276	2-Sep	chr1	93478964	93479068	7979	septin 2	0.447250647	4.926123676	2.293203774	0.129941458	1	15.08308937	14.08143076	14.56266381	17.90628091	14.60456833	18.01062153
ENSMUSG00000004814	Ccl24	chr5	135569937	135570963	1289	chemokine (C-C motif) ligand 24	1.524899925	2.462464414	2.291861083	0.130053896	1	0.891555311	0.514217152	0.528767686	2.374394191	1.1308774	1.845609392
ENSMUSG00000008153	Clstn3	chr6	124430759	124431732	4968	calsyntenin 3	-2.14495688	2.174948024	2.29074253	0.130147647	1	1.72702008	1.341631771	0.354020246	0.17745294	0.05436789	0.156453185
ENSMUSG00000099105	Mir7007	chr3	20222290	20222359	70	microRNA 7007	-2.48475837	1.985776675	2.289471593	0.130254261	1	0	1.868563737	0	0	0	0
ENSMUSG00000095504	Gm22446	chr1	191762200	191762303	104	.	-2.484595092	1.985979158	2.289152481	0.130281046	1	0.842568756	0	1.025729796	0	0	0
ENSMUSG00000084519	Gm22478	chr7	45388531	45388684	154	.	-1.055529155	3.076232344	2.288320093	0.13035094	1	5.422337638	2.995729603	4.1690953	0.898231234	2.788686923	1.253896572
ENSMUSG00000099330	Mir7053	chr7	44538106	44538178	73	microRNA 7053	-2.483571035	1.985631713	2.28717771	0.130446933	1	0	0.896405576	0.970284942	0	0	0
ENSMUSG00000077962	Mir874	chr13	58023125	58023200	76	microRNA 874	-2.482475352	1.985498026	2.285062587	0.130624872	1	0	0	1.864963265	0	0	0
ENSMUSG00000005575	Ube2m	chr7	13035120	13035754	2287	ubiquitin-conjugating enzyme E2M	-0.354852009	5.566687097	2.284735846	0.130652384	1	30.45013286	30.47073745	31.99353448	24.60386733	15.7983441	20.93892188
ENSMUSG00000009281	Rarres2	chr6	48569698	48569805	708	retinoic acid receptor responder (tazarotene induced) 2	-0.315149316	6.644497789	2.284708628	0.130654676	1	53.46865267	86.54296432	62.43352517	56.09616639	37.87491133	43.38013475
ENSMUSG00000015337	Endog	chr2	30171493	30172066	1063	endonuclease G	-0.335231973	5.718880768	2.284387168	0.130681751	1	36.04475878	31.04731043	36.40665953	27.95857275	16.24986741	25.07056597
ENSMUSG00000011877	Git1	chr11	77493562	77493634	4838	G protein-coupled receptor kinase-interactor 1	-0.47896449	4.786513073	2.283960594	0.130717687	1	14.23303917	17.52594238	21.07738009	12.47729003	8.485929931	10.98487506
ENSMUSG00000006699	Cdc42	chr4	137319696	137321192	2966	cell division cycle 42	0.268237955	6.303552624	2.28271788	0.130822442	1	43.02723459	46.1454001	41.62381781	48.17611402	36.02053942	49.03065235
ENSMUSG00000030317	Timp4	chr6	115245616	115246483	1416	tissue inhibitor of metalloproteinase 4	-0.423185013	5.192950874	2.278795162	0.131153724	1	18.19966351	32.90953486	20.34448547	16.86692736	10.29521416	17.79634963
ENSMUSG00000035258	Abi3bp	chr16	56477846	56477992	4735	ABI gene family, member 3 (NESH) binding protein	1.052527091	3.007644685	2.2786428	0.131166611	1	1.746604468	2.030918884	1.948150235	4.076432288	3.068895197	3.262487438
ENSMUSG00000076900	Traj29	chr14	54190946	54191005	60	T cell receptor alpha joining 29	-2.477675901	1.98480218	2.275818289	0.131405752	1	0.725161634	0.543721415	0.588533489	0	0	0
ENSMUSG00000027004	Frzb	chr2	80411970	80413472	3237	frizzled-related protein	0.678975327	3.891339209	2.273400421	0.131610852	1	5.327855242	5.910241708	5.632327292	8.943475902	5.10606164	8.988420877
ENSMUSG00000088113	Mir1960	chr5	30170739	30170816	78	microRNA 1960	-1.427845844	2.771125784	2.272870857	0.13165582	1	3.359609596	0.419835523	5.453247017	0	2.051802878	0.615044205
ENSMUSG00000067158	Col4a4	chr1	82448423	82453394	10612	collagen, type IV, alpha 4	1.476268688	2.496089438	2.268945595	0.131989675	1	0.725229962	0.693778894	0.706983271	2.063965484	1.639302793	1.909111583
ENSMUSG00000094749	Igkv2-109	chr6	68302439	68302487	364	immunoglobulin kappa variable 2-109	-2.471462724	1.98363441	2.263900883	0.132420131	1	0.121191396	1.726501699	0	0	0	0
ENSMUSG00000013707	Tnfaip8l2	chr3	95139521	95140596	1122	tumor necrosis factor, alpha-induced protein 8-like 2	-1.223770812	2.825527925	2.263017108	0.132495703	1	1.930105186	5.079897674	2.557474113	1.198441495	0.769806719	1.298000681
ENSMUSG00000092819	Gm23639	chr18	33795164	33795295	132	.	-2.119239686	2.178712105	2.262215483	0.132564292	1	0	0.748127962	2.699288937	0	0.406246685	0
ENSMUSG00000027709	Mccc1	chr3	35959311	35960129	2977	methylcrotonoyl-Coenzyme A carboxylase 1 (alpha)	0.344606311	5.600482756	2.260498675	0.13271132	1	28.68284555	23.31045811	23.92967682	29.98326824	22.00784804	29.59688542
ENSMUSG00000088545	Gm25982	chr4	156023058	156023158	101	.	-2.467521856	1.983132318	2.256364756	0.133066098	1	0.433675095	0	1.407864426	0	0	0
ENSMUSG00000098680	Mir6898	chr1	36348682	36348758	77	microRNA 6898	-2.467208418	1.983012393	2.255767524	0.133117441	1	0	0	1.84105348	0	0	0
ENSMUSG00000032399	Rpl4	chr9	64173387	64173433	1422	ribosomal protein L4	-0.239457966	8.890409783	2.253963308	0.13327268	1	251.7314783	363.6250637	353.6064713	266.156498	181.0392817	247.2788898
ENSMUSG00000042073	Abhd14b	chr9	106447788	106447824	1820	abhydrolase domain containing 14b	-0.854049597	3.452810434	2.252271167	0.133418459	1	5.344134613	5.209095996	7.511316216	2.90531684	2.640714998	2.748278249
ENSMUSG00000035208	Slfn8	chr11	83002158	83003889	4091	schlafen 8	-1.488142722	2.550867844	2.252174822	0.133426765	1	1.275589795	3.760872662	1.684482949	0.839256456	0.501752382	0.463086802
ENSMUSG00000096844	Igkv6-14	chr6	70434952	70435249	347	immunoglobulin kappa variable 6-14	-2.462755992	1.982288547	2.247282216	0.1338493	1	0.254223331	0.857767405	0.722137356	0	0	0
ENSMUSG00000025451	Paip1	chr13	119428601	119428640	3456	polyadenylate binding protein-interacting protein 1	0.421175813	5.055603543	2.245730546	0.133983618	1	17.00553327	15.55213111	16.27311272	20.1099518	16.03575648	19.24143644
ENSMUSG00000064970	Gm23690	chr1	181813607	181813700	94	.	-2.461354805	1.982029696	2.244617787	0.134080035	1	0	0.698252765	1.133701353	0	0	0
ENSMUSG00000087642	Ighe	chr12	113271174	113271625	1367	Immunoglobulin heavy constant epsilon	-2.459096925	1.981615888	2.240329714	0.134452308	1	0.032335424	1.769876799	0.026243087	0	0	0
ENSMUSG00000031204	Asb12	chrX	95470201	95470466	1258	ankyrin repeat and SOCS box-containing 12	0.87555581	3.333863617	2.239569092	0.134518463	1	3.935110631	2.133858231	2.937057915	4.718270499	4.248649804	5.287230679
ENSMUSG00000001027	Scn4a	chr11	106318592	106320919	7041	sodium channel, voltage-gated, type IV, alpha	0.886734119	3.307813795	2.238127516	0.134643943	1	3.241293325	1.695558403	3.782760977	6.142122693	3.306912629	4.471079653
ENSMUSG00000003810	Mast2	chr4	116306762	116308334	7645	microtubule associated serine/threonine kinase 2	-0.467923157	4.819679475	2.237515919	0.134697218	1	16.90482082	16.58350316	20.55618319	10.75543598	9.914363746	12.26468609
ENSMUSG00000099757	BE692007	chr19	11470166	11470943	5236	expressed sequence BE692007	-1.365871194	2.657542833	2.235512219	0.134871923	1	1.402136091	4.395245826	1.967434753	0.859582878	0.75315048	0.723678134
ENSMUSG00000013858	Tmem259	chr10	79974948	79977853	4663	transmembrane protein 259	-0.426755172	5.052061699	2.234025497	0.135001715	1	19.38594622	21.09916547	23.63093194	16.18928271	10.53044715	13.51185127
ENSMUSG00000092799	Gm25927	chr17	17830343	17830459	117	.	-1.265848134	2.76428434	2.232591041	0.135127077	1	2.998973538	2.529686923	3.346660775	1.17988001	0.915776426	0.823533765
ENSMUSG00000047126	Cltc	chr11	86694351	86695690	8499	clathrin, heavy polypeptide (Hc)	0.376511693	5.344494257	2.232186086	0.135162491	1	18.92211174	22.08922621	20.9194575	22.60918464	19.73078018	25.72331938
ENSMUSG00000041801	Phlda3	chr1	135766119	135766894	1559	pleckstrin homology like domain, family A, member 3	-0.505457434	4.622052791	2.230468948	0.135312773	1	15.14193274	19.15607224	12.35807148	10.91792387	7.169472749	9.593112554
ENSMUSG00000001666	Ddt	chr10	75771230	75771506	773	D-dopachrome tautomerase	-0.323761644	5.779898356	2.229389442	0.135407346	1	36.80523208	36.68082353	34.41628269	28.960414	19.61583639	24.23147025
ENSMUSG00000018293	Pfn1	chr11	70651850	70652221	2405	profilin 1	-0.267466052	6.310535375	2.228563367	0.135479767	1	45.0254245	59.23467422	52.44821619	43.65032954	29.30598749	37.03711331
ENSMUSG00000024074	Crim1	chr17	78200248	78201099	5995	cysteine rich transmembrane BMP regulator 1 (chordin like)	0.553098928	4.352313615	2.22712761	0.13560574	1	8.498758898	9.232110333	8.711689436	11.95045023	10.47094733	10.53452965
ENSMUSG00000031590	Frg1	chr8	41397457	41397644	1085	FSHD region gene 1	0.504119931	4.581974187	2.226860826	0.135629162	1	10.75322556	11.81918181	9.983392213	14.99946908	11.24398054	12.93008677
ENSMUSG00000074264	Amy1	chr3	113555710	113556173	3446	amylase 1, salivary	-1.284330198	2.740077803	2.224110092	0.135870924	1	2.810395785	3.27147727	2.530847669	1.077078358	0.877785121	0.831656814
ENSMUSG00000037563	Rps16	chr7	28350652	28350851	807	ribosomal protein S16	-0.252818217	7.536777501	2.224085887	0.135873053	1	97.44808197	141.12397	136.8930353	100.6860147	67.27103215	98.62020685
ENSMUSG00000021987	Mtmr6	chr14	60265205	60265361	3836	myotubularin related protein 6	0.56389779	4.303334278	2.224027519	0.135878189	1	8.508033996	8.289590583	8.476906914	11.03066347	9.420539824	11.29552645
ENSMUSG00000037458	Azin1	chr15	38487430	38490472	6231	antizyme inhibitor 1	0.447225315	4.884650274	2.220992673	0.136145497	1	14.45866643	15.0188209	12.85207175	16.46493019	14.42671155	18.01797262
ENSMUSG00000021948	Prkcd	chr14	30595356	30596025	4983	protein kinase C, delta	-0.929078509	3.274844061	2.21910654	0.136311924	1	3.452520148	6.960812323	4.876538426	2.663094608	1.777899819	2.183752456
ENSMUSG00000076270	Mir719	chr14	60228806	60228915	110	microRNA 719	0.650085595	3.962404607	2.215788051	0.136605291	1	5.579171491	8.067650187	4.527996397	6.689529908	9.735280923	7.879214944
ENSMUSG00000027177	Hipk3	chr2	104426481	104430331	7987	homeodomain interacting protein kinase 3	0.288593948	6.059810912	2.215243067	0.136653538	1	37.29062908	38.33637574	33.03317351	37.29305102	34.10407356	40.8695642
ENSMUSG00000065542	Mir224	chrX	72261031	72261112	82	microRNA 224	-1.969011842	2.234637914	2.213854879	0.136776517	1	1.065900233	2.397614915	0.432536661	0	0	0.58540352
ENSMUSG00000003531	Dgcr6	chr16	18052860	18053121	2985	DiGeorge syndrome critical region gene 6	-0.633512368	4.073657935	2.213321318	0.136823818	1	8.784752776	11.1186113	10.60424608	5.874901538	5.01223514	5.61387468
ENSMUSG00000022309	Angpt1	chr15	42424727	42427130	4256	angiopoietin 1	0.692050923	3.81536169	2.209165333	0.137192881	1	5.7566625	6.76273467	3.137186268	8.099976511	4.213819269	9.279409002
ENSMUSG00000038763	Alpk3	chr7	81057600	81057772	6445	alpha-kinase 3	-0.341610179	5.623088781	2.208426615	0.137258598	1	30.09837024	28.49501722	37.9055375	22.12436705	18.87641672	23.29925989
ENSMUSG00000002900	Lamb1	chr12	31265234	31265344	9917	laminin B1	0.514343298	4.520669069	2.207990291	0.13729743	1	9.580205545	11.67433143	9.603159932	13.04101699	10.02386457	14.33943502
ENSMUSG00000099079	Mir7068	chr8	72470016	72470089	74	microRNA 7068	-1.926821957	2.253483047	2.207555263	0.13733616	1	0	3.095587257	0.95734781	0	0	0.647846562
ENSMUSG00000065530	Mir99a	chr16	77598936	77599000	65	microRNA 99a	-1.829410238	2.304703956	2.205758006	0.137496293	1	1.340450293	1.507591197	1.631842857	0	0.818648623	0
ENSMUSG00000021423	Ly86	chr13	37345345	37345574	997	lymphocyte antigen 86	-0.955258773	3.216684118	2.204478068	0.137610462	1	2.748057415	7.776632745	3.921001174	2.278579232	1.515894444	2.336921466
ENSMUSG00000076535	Igkv1-88	chr6	68862265	68862577	362	immunoglobulin kappa chain variable 1-88	-2.36529426	2.059367161	2.203356305	0.13771061	1	0.365577353	2.101490759	0	0.127847421	0	0
ENSMUSG00000032715	Trib3	chr2	152337422	152338687	2125	tribbles pseudokinase 3	-1.098186676	2.971968609	2.199052309	0.138095615	1	2.475986972	5.600637474	3.157761766	1.65900971	1.245300869	1.348410648
ENSMUSG00000014226	Cacybp	chr1	160202367	160203723	2390	calcyclin binding protein	0.422284255	5.020489625	2.19744962	0.138239288	1	17.52003853	14.2183946	15.75059367	17.77929326	15.93129253	20.19948189
ENSMUSG00000048960	Prex2	chr1	10993465	10993909	16609	phosphatidylinositol-3,4,5-trisphosphate-dependent Rac exchange factor 2	0.841101281	3.392968681	2.193777017	0.138569152	1	3.302301385	3.176923965	3.248556046	4.068087995	5.370551828	5.563835766
ENSMUSG00000029247	Paics	chr5	76951307	76951835	3139	phosphoribosylaminoimidazole carboxylase, phosphoribosylaminoribosylaminoimidazole, succinocarboxamide synthetase	0.306180709	5.880858537	2.191901718	0.138737927	1	31.92235415	30.653074	32.20758893	36.09230406	26.55080843	36.50326529
ENSMUSG00000015312	Gadd45b	chr10	80930091	80930359	1266	growth arrest and DNA-damage-inducible 45 beta	-1.075136642	3.003730289	2.190762743	0.138840546	1	2.653393319	6.047023253	2.918512955	2.051209447	1.27934039	1.15047732
ENSMUSG00000065537	Mir132	chr11	75173665	75173765	101	microRNA 132	-2.432706136	1.977511625	2.190692864	0.138846845	1	0.433675095	0.650333457	0.703932213	0	0	0
ENSMUSG00000024145	Pigf	chr17	86997256	86997567	988	phosphatidylinositol glycan anchor biosynthesis, class F	0.480244119	4.68368624	2.190445683	0.138869128	1	11.62898232	12.77717837	11.25295074	13.93666156	11.69119631	16.55644273
ENSMUSG00000024205	Rpl36-ps2	chr11	76601319	76601629	311	ribosomal protein L36, pseudogene 2	-0.690270772	3.866839716	2.187545738	0.139130852	1	6.947141424	9.035883133	9.780596612	5.057348933	3.636689076	4.6719704
ENSMUSG00000036879	Phkb	chr8	85840959	85841103	7417	phosphorylase kinase beta	0.662392527	3.902875434	2.185838382	0.139285202	1	6.219595396	5.146296074	5.788224489	8.214412218	6.453396722	8.482353376
ENSMUSG00000027639	Samhd1	chr2	157097533	157099503	9150	SAM domain and HD domain, 1	-0.847057375	3.436465754	2.184056954	0.139446453	1	4.234481158	7.962836072	5.551225893	3.073283786	2.332222665	2.782250015
ENSMUSG00000019997	Ctgf	chr10	24595442	24595788	2861	connective tissue growth factor	-0.511314709	7.10069465	2.182851883	0.139555652	1	52.41104443	151.8937638	93.76539409	68.26703837	46.68699894	60.33665308
ENSMUSG00000004626	Stxbp2	chr8	3630955	3631204	4159	syntaxin binding protein 2	-1.486041477	2.529930372	2.181896293	0.139642312	1	1.499306542	3.213053738	1.777767267	0.702822756	0.532515186	0.502236818
ENSMUSG00000077004	Gm23876	chr2	130531678	130531744	67	.	2.34091942	1.936424577	2.181271263	0.139699028	1	0	0	0	0.682479614	0	0.714536649
ENSMUSG00000018920	Cxcl16	chr11	70453983	70455444	3021	chemokine (C-X-C motif) ligand 16	-0.797664016	3.555828876	2.181248621	0.139701083	1	4.200994285	9.910591235	5.642871561	3.793159362	2.78914832	2.878007973
ENSMUSG00000020108	Ddit4	chr10	59949675	59951029	1685	DNA-damage-inducible transcript 4	-0.373850108	5.362751346	2.178337517	0.139965582	1	24.16388242	29.99981296	26.04173423	24.27781573	10.70361225	17.26245955
ENSMUSG00000098786	Mir6995	chr19	47273519	47273589	71	microRNA 6995	2.339246461	1.936440846	2.178116785	0.13998566	1	0	0	0	0.64456408	0.750427904	0
ENSMUSG00000029070	Mxra8	chr4	155839680	155839890	2918	matrix-remodelling associated 8	0.485541743	4.64806963	2.177849278	0.140009997	1	10.56241768	12.36235111	11.67167358	17.63177548	11.05049436	12.40096836
ENSMUSG00000023367	Tmem176a	chr6	48841483	48841589	1119	transmembrane protein 176A	-0.602225514	4.696726399	2.176026158	0.140175989	1	10.18981589	27.6885276	13.01394679	11.06348202	6.802092934	10.281672
ENSMUSG00000092395	Gm20463	chr17	34601151	34601486	366	.	-0.402314893	5.16877695	2.173310099	0.140423691	1	24.10619056	20.51474233	25.04234052	17.32419641	10.60004975	16.54921395
ENSMUSG00000065548	Mir29c	chr1	195037547	195037634	88	microRNA 29c	-0.978151858	3.159922378	2.172341453	0.14051215	1	2.485104476	6.707933863	4.437145747	0.521445098	2.428350972	2.729690571
ENSMUSG00000061816	Myl1	chr1	66924295	66924557	2074	myosin, light polypeptide 1	0.561823955	6.139798018	2.172202674	0.140524828	1	50.7155331	21.51459784	30.24296333	51.03829231	25.57024316	54.81718561
ENSMUSG00000028063	Lmna	chr3	88481148	88482100	4252	lamin A	-0.360498035	5.455723027	2.171842296	0.140557758	1	23.67235848	31.21738216	30.77671744	22.21677347	14.82575929	19.28459317
ENSMUSG00000065915	Gm24445	chr8	122982837	122982943	107	.	2.151301444	2.077210988	2.171690842	0.1405716	1	0	0	0.332412434	0.429709386	2.001141079	0
ENSMUSG00000027227	Sord	chr2	122234749	122234958	2352	sorbitol dehydrogenase	0.381991275	5.26744964	2.169888459	0.140736442	1	17.85937811	20.35408293	20.10918635	25.91624243	17.2678149	21.16583275
ENSMUSG00000034871	Fam151a	chr4	106733889	106734088	1923	family with sequence simliarity 151, member A	-0.972881439	3.167915897	2.168208691	0.140890265	1	5.012057905	4.878514964	3.843821117	2.002034792	1.572622303	2.171834888
ENSMUSG00000030122	Ptms	chr6	124913681	124914232	1554	parathymosin	-0.282579517	6.310603205	2.168151987	0.140895461	1	53.13872533	56.65052656	47.53647444	46.55783757	24.35729723	38.55832754
ENSMUSG00000042302	Ehbp1	chr11	22005828	22006871	5825	EH domain binding protein 1	0.400051881	5.143952971	2.166629335	0.141035065	1	20.33315383	15.07487689	17.2662755	20.52780597	16.2945643	22.0424622
ENSMUSG00000031447	Lamp1	chr8	13159135	13159434	2255	lysosomal-associated membrane protein 1	-0.200101147	8.121155947	2.166403152	0.141055816	1	160.2925434	206.9997558	190.1010129	161.6690139	106.8880767	142.2979467
ENSMUSG00000017188	Coa3	chr11	101277968	101278452	886	cytochrome C oxidase assembly factor 3	-0.287154545	6.06520355	2.163461413	0.141326015	1	40.39485495	41.65506769	49.62126894	31.81109036	26.8022052	32.53840399
ENSMUSG00000040033	Stat2	chr10	128270576	128270717	4397	signal transducer and activator of transcription 2	-0.721539279	3.757585532	2.163149146	0.14135473	1	5.873842213	9.592640301	8.024154987	3.988734878	3.587311565	4.330761465
ENSMUSG00000020745	Pafah1b1	chr11	74673949	74679614	9620	platelet-activating factor acetylhydrolase, isoform 1b, subunit 1	0.367327553	5.368969822	2.162881714	0.141379329	1	22.92433327	20.04292431	20.30296785	24.34028323	20.55428348	24.19576613
ENSMUSG00000098510	Mir6968	chr17	26935472	26935539	68	microRNA 6968	-2.416118987	1.975032984	2.159955543	0.141648788	1	1.282169846	0.480681251	0	0	0	0
ENSMUSG00000021057	Akap5	chr12	76324891	76324989	6824	A kinase (PRKA) anchor protein 5	1.972556846	2.153539484	2.159863437	0.14165728	1	0.20740154	0.160367943	0.22618657	1.121966486	0.870826228	0.982448633
ENSMUSG00000026308	Klhl30	chr1	91351016	91351135	3089	kelch-like 30	0.476723824	4.684370056	2.15979202	0.141663864	1	13.41361279	9.230946744	13.08220429	17.03151067	10.78867613	14.34068118
ENSMUSG00000033044	Dhrs7c	chr11	67798187	67798403	1880	dehydrogenase/reductase (SDR family) member 7C	0.258622669	6.535912861	2.157905695	0.141837895	1	53.24174498	45.84487849	56.01706182	62.10020243	40.24304284	54.81381199
ENSMUSG00000024501	Dpysl3	chr18	43320979	43324420	6265	dihydropyrimidinase-like 3	0.475460547	4.689482762	2.157451994	0.141879789	1	11.00576863	14.76265251	10.12961375	15.65716716	11.77881986	14.88827082
ENSMUSG00000022452	Smdt1	chr15	82338959	82339085	1077	single-pass membrane protein with aspartate rich tail 1	-0.24977426	6.877014795	2.15533323	0.142075617	1	80.4270176	68.85692037	84.62270817	65.78141168	43.80605489	57.06218095
ENSMUSG00000014932	Yes1	chr5	32611171	32611375	4608	YES proto-oncogene 1, Src family tyrosine kinase	0.800636771	3.474253223	2.154218288	0.142178788	1	3.647048531	3.439754616	3.676514695	5.386983803	4.865000171	5.850859871
ENSMUSG00000018415	Gid4	chr11	60417145	60417844	4864	GID complex subunit 4, VID24 homolog	0.468683888	4.724419634	2.153931912	0.142205301	1	12.30211	11.34427513	13.34924605	15.35824627	12.44985345	15.60025175
ENSMUSG00000022677	Fopnl	chr16	14299244	14300209	1465	Fgfr1op N-terminal like	0.364551418	5.383096246	2.153718149	0.142225095	1	22.96229756	19.20790475	21.86847529	26.33831284	19.12823324	24.32738966
ENSMUSG00000059325	Hopx	chr5	77086988	77087816	1516	HOP homeobox	0.292061619	7.003984875	2.15300083	0.142291541	1	86.19528359	61.32725955	65.7427212	83.79248057	58.94593876	79.59288267
ENSMUSG00000020911	Krt19	chr11	100140810	100141167	1855	keratin 19	-1.705519939	2.361553354	2.15081229	0.142494484	1	1.358505928	2.626912678	0.967148245	0.475088179	0.203779991	0.366508023
ENSMUSG00000076485	Trbj1-3	chr6	41534323	41534372	54	T cell receptor beta joining 1-3	-1.632273546	2.667872515	2.149533437	0.142613222	1	1.608540352	6.030364786	0.652737143	0	1.964756695	0
ENSMUSG00000056313	1810011O10Rik	chr8	24437180	24438984	1805	RIKEN cDNA 1810011O10 gene	0.363249878	5.390214675	2.148950119	0.142667418	1	22.43584245	16.74878725	25.20591824	26.75048001	21.03192625	22.33025941
ENSMUSG00000064582	Gm25135	chr17	43454255	43454397	143	.	-1.049317391	3.027771712	2.148156955	0.142741149	1	4.300611358	1.842611462	5.734114484	0.32228204	3.001711618	1.349680338
ENSMUSG00000100405	Gm28911	chr1	123205149	123205265	117	.	-2.071312901	2.170192081	2.147932823	0.142761991	1	0.749743384	1.686457949	0.912725666	0	0	0.411766883
ENSMUSG00000063802	Hspbp1	chr7	4660521	4660845	1488	HSPA (heat shock 70kDa) binding protein, cytoplasmic cochaperone 1	-0.413254869	5.082501874	2.146663683	0.142880076	1	19.22092291	21.47279657	24.71326825	16.6746866	10.5956993	14.16212599
ENSMUSG00000032942	Ucp3	chr7	100472990	100473094	3135	uncoupling protein 3 (mitochondrial, proton carrier)	0.754126699	4.006653493	2.144664743	0.143066286	1	4.259862125	4.145875791	9.627664714	15.0946384	3.583676115	7.545470561
ENSMUSG00000012296	Tjap1	chr17	46257851	46259483	2595	tight junction associated protein 1	-0.628434983	4.054262341	2.143607053	0.143164925	1	8.7583659	9.761014188	11.43672918	5.702753383	5.015957241	5.54013624
ENSMUSG00000038195	Rilp	chr11	75510094	75510372	1583	Rab interacting lysosomal protein	-0.380490436	5.296282235	2.143350664	0.143188847	1	22.20120798	24.83337721	29.28251349	18.57516484	14.42868198	16.47223503
ENSMUSG00000054958	Nt5c1a	chr4	123201504	123201683	1220	5'-nucleotidase, cytosolic IA	0.628393	4.001805957	2.143229068	0.143200194	1	9.202010122	4.31904505	5.468878765	7.981825458	7.389963246	9.630151598
ENSMUSG00000005873	Reep5	chr18	34344889	34347168	2894	receptor accessory protein 5	0.277220911	6.850642251	2.142211252	0.143295213	1	74.13731923	53.06721012	65.2782237	74.4621799	52.61238374	71.1456367
ENSMUSG00000045854	Lyrm2	chr4	32800253	32800335	1140	LYR motif containing 2	0.530740646	4.404987378	2.141630276	0.143349483	1	10.46749528	7.557775324	9.848264606	13.21893029	9.091950352	11.88097223
ENSMUSG00000104077	RP23-445K23.6	chr1	195017892	195018102	256	.	-1.071729932	2.988835032	2.141269473	0.143383197	1	4.475121991	2.452035487	4.470106504	1.986360899	1.47165628	0.945301404
ENSMUSG00000021134	Srsf5	chr12	80945504	80945672	3988	serine/arginine-rich splicing factor 5	-0.365565124	5.559421147	2.140122935	0.143490392	1	23.99705098	29.45037263	39.22150057	21.6278799	22.7284276	16.26112736
ENSMUSG00000024965	Fermt3	chr19	6998958	6999520	2587	fermitin family member 3	-0.945827954	3.205622134	2.139244732	0.14357256	1	3.350089837	7.574072928	3.315390164	2.42085118	1.878969405	1.783580663
ENSMUSG00000032523	Hhatl	chr9	121784016	121784240	1911	hedgehog acyltransferase-like	0.336564449	6.084568966	2.138947947	0.143600341	1	44.35053661	29.1252111	34.999274	46.6756089	27.77839193	42.10833238
ENSMUSG00000055653	Gpc3	chrX	52272426	52272954	2690	glypican 3	1.283845134	2.640539004	2.138936495	0.143601413	1	0.986284497	1.195540548	0.867162871	2.690354419	1.766893795	2.311158304
ENSMUSG00000024669	Cd5	chr19	10718143	10718595	2069	CD5 antigen	-2.147007976	2.134893442	2.138411524	0.143650568	1	0.384650954	2.243179172	0.433581435	0.112098101	0.182712881	0.023472702
ENSMUSG00000094244	Gm23967	chr5	64101430	64101507	78	.	2.316567172	1.933743496	2.135773413	0.14389787	1	0	0	0	0	1.367868585	0
ENSMUSG00000029426	Scarb2	chr5	92443873	92444284	2110	scavenger receptor class B, member 2	0.241944584	6.644827158	2.135691217	0.143905583	1	48.84484032	63.6159207	56.32524773	53.81728395	51.36894074	63.50338695
ENSMUSG00000060798	Intu	chr3	40531286	40531963	7429	inturned planar cell polarity protein	0.775555774	3.530124683	2.133356921	0.144124818	1	3.863852481	3.066720504	4.575748868	5.790146021	4.937674212	6.166749408
ENSMUSG00000031791	Tmem38a	chr8	72572103	72572227	2094	transmembrane protein 38A	-0.225030779	8.161710031	2.132584583	0.144197438	1	191.170606	170.2045274	214.6149875	155.0424284	109.1190231	154.555471
ENSMUSG00000029838	Ptn	chr6	36715663	36715762	2021	pleiotrophin	1.074085684	2.913581345	2.131750614	0.144275899	1	1.334483897	1.705919217	1.988556281	3.557534683	2.912640057	2.859560122
ENSMUSG00000050195	Scd4	chr19	44333092	44333515	3768	stearoyl-coenzyme A desaturase 4	-0.899945046	3.294429334	2.130890131	0.144356905	1	6.748486154	5.165569836	3.591006808	3.090624051	1.118175408	2.655672429
ENSMUSG00000093856	Gm24311	chr5	144013998	144014101	104	.	-2.398723838	1.972164931	2.128102844	0.144619653	1	0.421284378	0.631752501	0.683819864	0	0	0
ENSMUSG00000054693	Adam10	chr9	70678997	70679259	4913	a disintegrin and metallopeptidase domain 10	0.496115135	4.564789138	2.127909974	0.144637854	1	10.95519419	11.5753797	9.672836538	13.40126636	10.78637032	14.34715143
ENSMUSG00000098771	Mir6538	chr12	26414901	26415010	110	microRNA 6538	2.31180134	1.932861768	2.126966288	0.144726946	1	0	0	0	0	0.486764046	0.875468327
ENSMUSG00000059534	Uqcr10	chr11	4701973	4702220	584	ubiquinol-cytochrome c reductase, complex III subunit X	-0.221917047	8.845881763	2.125422776	0.144872801	1	301.401967	284.2157311	344.031527	274.7231271	174.3763549	229.4041288
ENSMUSG00000035770	Dync1li2	chr8	104417674	104420682	4633	dynein, cytoplasmic 1 light intermediate chain 2	0.386781117	5.206906608	2.124075398	0.145000258	1	19.03416275	18.27978726	18.23691797	21.63198223	18.3639457	21.50517855
ENSMUSG00000071415	Rpl23	chr11	97777527	97778164	1770	ribosomal protein L23	-0.232553964	6.942807923	2.123390942	0.145065053	1	65.66541282	89.93109225	88.8898252	67.0579574	49.02739145	59.69992034
ENSMUSG00000056025	Clca1	chr3	144729677	144730955	3899	chloride channel accessory 1	-1.519036191	2.484009378	2.123174995	0.145085503	1	1.088858084	2.8489608	2.098800967	0.464086137	0.581870252	0.510802097
ENSMUSG00000101162	Gm26728	chr6	125494430	125494603	595	predicted gene, 26728	0.802856144	3.452695572	2.122877947	0.145113638	1	2.746123839	4.284999139	3.49367699	6.307210927	4.17016312	5.29908052
ENSMUSG00000098268	Gm27514	chr6	129189015	129189124	110	.	-2.004244441	2.193923514	2.122727854	0.145127857	1	0.398512249	1.195207435	1.940569884	0	0.486764046	0
ENSMUSG00000061462	Obscn	chr11	58994256	58994509	28892	obscurin, cytoskeletal calmodulin and titin-interacting RhoGEF	-0.26548812	6.56637811	2.122477751	0.145151553	1	51.61269475	60.74246841	75.97600089	47.30649264	40.12338769	44.83500465
ENSMUSG00000081810	Gm11878	chr4	22519628	22520027	400	predicted gene 11878	-1.239185739	2.752991342	2.119975515	0.145388868	1	2.206227415	3.804693992	2.685826149	1.273054242	0.673700862	0.969346477
ENSMUSG00000047810	Ccdc88b	chr19	6844623	6845119	4959	coiled-coil domain containing 88B	-1.582515302	2.434269606	2.117833368	0.14559238	1	0.909668485	3.102719946	1.57064875	0.505255069	0.38126579	0.460415147
ENSMUSG00000031446	Cul4a	chr8	13105621	13105903	6408	cullin 4A	0.445945889	4.829415094	2.116601768	0.145709532	1	14.16978732	13.08257013	13.30375867	17.16155634	13.06721082	16.59544536
ENSMUSG00000087630	Gm11513	chr11	95032759	95033023	751	predicted gene 11513	-2.059864251	2.167096576	2.116554801	0.145714002	1	0.941167227	1.323151848	1.050281839	0.123427164	0.287397921	0
ENSMUSG00000021518	Ptdss1	chr13	66932830	66933686	3424	phosphatidylserine synthase 1	0.498582668	4.545350612	2.116069938	0.145760153	1	11.1588084	10.10020076	10.40853695	13.83450938	10.52220429	13.6047778
ENSMUSG00000020407	Upp1	chr11	9118103	9118284	1961	uridine phosphorylase 1	-0.966474048	3.155092956	2.114306194	0.145928175	1	2.705496005	5.679976618	5.141718931	2.507295136	1.542163767	1.634475271
ENSMUSG00000095438	Gm21747	chr18	10781723	10781939	395	.	-0.575658474	4.241772003	2.113253345	0.146028577	1	11.50553168	10.13436304	13.05474286	5.039319168	7.777161919	6.748401688
ENSMUSG00000040435	Ppp1r15a	chr7	45522916	45523273	2937	protein phosphatase 1, regulatory (inhibitor) subunit 15A	-0.612342212	4.094926717	2.110668854	0.146275372	1	8.852994381	13.49032422	8.578005816	6.571131148	4.321729116	6.085964981
ENSMUSG00000098570	Gm27444	chr6	17905707	17905843	137	.	-2.388871023	1.970740804	2.110227871	0.146317528	1	0.961627384	0.240340626	0.520297723	0	0	0
ENSMUSG00000016194	Hsd11b1	chr1	193221634	193222228	4251	hydroxysteroid 11-beta dehydrogenase 1	-1.417100375	2.565517645	2.109883589	0.14635045	1	1.352429858	3.806561403	1.637983376	0.491154191	0.622650434	0.822759039
ENSMUSG00000098490	Mir7089	chr9	109889643	109889710	68	microRNA 7089	-1.815598567	2.285376834	2.109862993	0.14635242	1	1.282169846	1.442043753	1.560893168	0	0.783055205	0
ENSMUSG00000022488	Nckap1l	chr15	103453825	103453981	4717	NCK associated protein 1 like	-0.989093473	3.111739249	2.109239695	0.146412045	1	2.981493298	6.347987857	3.614403955	2.0656653	1.442959294	1.833139382
ENSMUSG00000039195	1110008P14Rik	chr2	32377097	32379533	2694	RIKEN cDNA 1110008P14 gene	-0.694511518	3.811495386	2.108330572	0.146499061	1	7.583118802	8.331748899	8.605473353	4.838894419	3.528542637	4.3089609
ENSMUSG00000064412	Gm22246	chr12	95619818	95619924	107	.	2.301142324	1.931353888	2.107364287	0.146591612	1	0	0	0	0	0	1.349680338
ENSMUSG00000047617	BC029214	chr2	25455141	25455648	2066	.	-0.785425755	3.550721859	2.10728251	0.146599448	1	5.414329704	7.092315818	7.086319055	3.345371769	2.87536962	3.243934164
ENSMUSG00000040010	Slc7a5	chr8	121881150	121883095	3708	solute carrier family 7 (cationic amino acid transporter, y+ system), member 5	-1.028424563	3.041371991	2.103301981	0.146981424	1	2.552240488	6.044997648	3.436153334	1.951939537	1.077994035	1.781621713
ENSMUSG00000057672	Pkn1	chr8	83669762	83670368	7386	protein kinase N1	-0.677926049	3.861619201	2.103159572	0.146995111	1	7.293631933	9.55005042	8.718772694	4.994564494	3.883898693	4.499056266
ENSMUSG00000042312	S100a13	chr3	90514435	90514465	715	S100 calcium binding protein A13	-0.345606672	5.524657332	2.102706977	0.147038618	1	28.85150764	31.08248777	29.8836921	21.97279337	14.56417062	23.14060869
ENSMUSG00000047187	Rab2a	chr4	8535644	8535908	2133	RAB2A, member RAS oncogene family	0.246652763	6.48179721	2.102164463	0.147090788	1	52.0495467	47.29484548	50.51983609	57.26048733	39.92810965	53.23331521
ENSMUSG00000099974	Bcl2a1d	chr9	88723285	88723532	863	B cell leukemia/lymphoma 2 related protein A1d	-2.11644652	2.138329186	2.102070526	0.147099824	1	0.511977543	2.111325634	0.457067097	0.16114102	0.062535659	0.112473361
ENSMUSG00000076916	Traj13	chr14	54205741	54205797	57	T cell receptor alpha joining 13	-2.384297147	1.969805152	2.101975582	0.147108957	1	0	1.71553481	0	0	0	0
ENSMUSG00000097412	1810014B01Rik	chr10	86685601	86685737	1661	RIKEN cDNA 1810014B01 gene	0.317552415	5.723856617	2.101924095	0.147113909	1	26.96143974	28.67688814	28.40506249	28.8448243	25.42243847	34.35106997
ENSMUSG00000078765	U2af1l4	chr7	30563301	30563349	3804	U2 small nuclear RNA auxiliary factor 1-like 4	-0.668712171	3.890127989	2.099930656	0.147305819	1	6.870644434	9.230974953	10.06724816	5.159223025	4.2741849	4.354448311
ENSMUSG00000088068	Gm24474	chr12	70673646	70673746	101	predicted gene, 24474	1.577689692	2.36579795	2.099905355	0.147308257	1	0.86735019	0.650333457	0	0.909972818	2.648569075	0.952715532
ENSMUSG00000087382	Ctcflos	chr2	173110818	173111005	5098	CCCTC-binding factor (zinc finger protein)-like, opposite strand	-2.283322933	2.066349594	2.099729129	0.147325236	1	0.988973133	1.027728378	0.485808483	0.054609077	0.021192708	0.085761214
ENSMUSG00000065589	Mir301	chr11	87113004	87113089	86	microRNA 301	2.086466612	2.087310657	2.098608059	0.147433302	1	0	0.381229958	0	0	2.484175132	0
ENSMUSG00000001506	Col1a1	chr11	94936224	94936444	6563	collagen, type I, alpha 1	0.478858834	5.684949487	2.098493644	0.147444336	1	16.07927715	41.0696873	19.95750775	37.40121369	22.71039037	30.74902444
ENSMUSG00000029776	Hibadh	chr6	52546228	52547062	2226	3-hydroxyisobutyrate dehydrogenase	0.256355401	6.998315728	2.097865531	0.147504928	1	81.55740182	63.81707324	70.17290663	86.04452901	57.47597073	75.20634596
ENSMUSG00000064837	Snora75	chr1	86351169	86351301	133	small nucleolar RNA, H/ACA box 75	-2.381541729	1.969559834	2.097011962	0.147587314	1	0.660221786	0.247514973	0.803743497	0	0	0
ENSMUSG00000022525	Hrasls	chr16	29209695	29209809	3286	HRAS-like suppressor	0.674618411	3.812712202	2.094942678	0.147787254	1	6.042425311	3.93523957	5.744960616	7.934785798	5.457325412	8.026635607
ENSMUSG00000002565	Scin	chr12	40059769	40060627	2999	scinderin	1.439639021	2.472807558	2.094707085	0.147810038	1	0.545563269	0.895509171	0.634242924	1.825405474	1.83704751	1.684401061
ENSMUSG00000098830	Mir7024	chr5	33898910	33898971	62	microRNA 7024	-2.380224059	1.96926406	2.094644385	0.147816102	1	0	0	1.70954966	0	0	0
ENSMUSG00000088151	Gm26347	chr10	128435914	128436044	131	.	-2.099962026	2.143491176	2.094270411	0.147852277	1	1.00533772	0.753795598	1.359869048	0.351580407	0	0
ENSMUSG00000024197	Plin3	chr17	56278962	56280073	2159	perilipin 3	-0.255566902	6.42316119	2.093119973	0.147963623	1	46.15989524	62.7255652	60.58216608	46.98872141	31.76811462	41.18774497
ENSMUSG00000065475	Mir27b	chr13	63300700	63300796	97	microRNA 27b	-0.57464369	4.589387097	2.092755442	0.147998925	1	11.7357791	19.62945272	15.01961487	6.629801962	14.33470446	4.958009404
ENSMUSG00000024750	Zfand5	chr19	21272278	21272742	6193	zinc finger, AN1-type domain 5	0.443973595	4.82540275	2.091557985	0.148114954	1	13.31187899	13.02262825	14.12489876	17.00050768	13.27654044	16.37135666
ENSMUSG00000034088	Hdlbp	chr1	93405940	93408259	11320	high density lipoprotein (HDL) binding protein	0.254434299	6.329442127	2.091256561	0.148144177	1	45.91891802	43.75197177	44.19308942	47.39245503	37.69413748	49.96189711
ENSMUSG00000077025	Mir493	chr12	109580233	109580315	83	microRNA 493	2.073895559	2.090777975	2.091110245	0.148158364	1	0	0.394845313	0	0	1.929671754	0.57843443
ENSMUSG00000073679	Mxra8os	chr4	155839492	155840178	687	matrix-remodelling associated 8, opposite strand	1.321658746	2.583249662	2.090843855	0.148184199	1	0.707243396	0.964157161	1.043620432	2.091085793	2.041861973	2.118684251
ENSMUSG00000034487	Kdelc2	chr9	53384023	53384286	3644	KDEL (Lys-Asp-Glu-Leu) containing 2	0.832402802	3.363857077	2.090743075	0.148193974	1	3.131027105	2.957277656	3.388144511	5.322030327	4.091221761	5.118787651
ENSMUSG00000000340	Dbt	chr3	116513070	116513191	3296	dihydrolipoamide branched chain transacylase E2	0.4229654	4.951114414	2.09063092	0.148204853	1	18.87729681	14.103774	11.99951417	17.83430804	14.74908347	18.50990177
ENSMUSG00000022122	Ednrb	chr14	103814625	103817200	4037	endothelin receptor type B	0.735598375	3.620033723	2.09023523	0.148243243	1	3.735534213	4.558615282	4.489790526	6.596964904	4.910675322	6.714308723
ENSMUSG00000002767	Mrpl2	chr17	46646229	46646398	1170	mitochondrial ribosomal protein L2	-0.300847125	5.889577715	2.089434459	0.148320968	1	37.66195995	39.45485893	39.15029311	31.34860245	20.90175622	27.46847294
ENSMUSG00000102037	Bcl2a1a	chr9	88956900	88957470	819	B cell leukemia/lymphoma 2 related protein A1a	-2.377274161	1.968790887	2.089348982	0.148329267	1	0.215779803	1.051636786	0.437811498	0	0	0
ENSMUSG00000016382	Pls3	chrX	75785654	75786899	4238	plastin 3 (T-isoform)	0.448759257	4.796123139	2.089098241	0.148353616	1	11.91701103	13.75503589	13.79617464	16.43296278	13.07752068	16.15031504
ENSMUSG00000076899	Traj30	chr14	54189866	54189924	59	T cell receptor alpha joining 30	-2.376372061	1.968615031	2.087732247	0.148486342	1	0	1.105566877	0.598342381	0	0	0
ENSMUSG00000035247	Hectd1	chr12	51743722	51744658	9048	HECT domain E3 ubiquitin protein ligase 1	0.419172182	4.971700307	2.086735562	0.148583269	1	14.62600289	17.28173664	13.88175483	17.31924948	15.88263369	18.66970795
ENSMUSG00000033624	Pdpr	chr8	111094630	111094826	5028	pyruvate dehydrogenase phosphatase regulatory subunit	0.447639075	4.802006481	2.086502619	0.148605933	1	14.89155248	12.88692192	11.85738749	13.93458078	14.77279033	17.11080127
ENSMUSG00000024425	Ndfip1	chr18	38418975	38419176	930	Nedd4 family interacting protein 1	0.214843599	6.935321843	2.085550819	0.148698578	1	66.66112581	78.19718462	64.86005702	75.66946901	59.8343332	70.29935439
ENSMUSG00000022575	Gsdmd	chr15	75862339	75862481	1776	gasdermin D	-0.680040195	3.844410694	2.08412571	0.148837415	1	6.048998819	10.07888768	9.050896568	4.544231171	4.591250522	4.019419441
ENSMUSG00000090860	Gm17134	chr10	79863937	79864040	437	.	-0.472297076	4.70434669	2.084098884	0.14884003	1	13.93701058	19.15811096	16.31097724	11.54917556	8.141628772	10.31673464
ENSMUSG00000030409	Dmpk	chr7	19083849	19084154	4330	dystrophia myotonica-protein kinase	-0.27734012	7.272532617	2.079777865	0.149261897	1	106.1187236	83.74841403	122.381809	83.90197311	62.35187809	72.19278389
ENSMUSG00000034009	Rxfp1	chr3	79641611	79645017	10052	relaxin/insulin-like family peptide receptor 1	1.093414035	2.862835507	2.079597059	0.149279578	1	1.579659268	1.138229104	1.93912213	2.760603901	2.751792925	3.276932028
ENSMUSG00000001870	Ltbp1	chr17	75005568	75006361	10480	latent transforming growth factor beta binding protein 1	0.791340476	3.461002601	2.079437484	0.149295186	1	3.486117173	3.89548562	3.281434983	5.840374155	4.799416401	5.210711305
ENSMUSG00000021951	N6amt2	chr14	57549598	57549879	836	.	0.410897862	5.018174031	2.077978958	0.149437925	1	16.70037713	13.55211011	17.37123042	21.62408525	15.23449337	16.77667172
ENSMUSG00000093938	Evi2b	chr11	79515056	79516762	1858	ecotropic viral integration site 2b	-1.465044562	2.512141137	2.075710819	0.149660203	1	1.546673415	3.068706341	1.660810482	0.67403581	0.610353411	0.418190357
ENSMUSG00000063316	Rpl27	chr11	101442298	101442456	1535	ribosomal protein L27	-0.338346109	5.563715208	2.075451356	0.149685654	1	26.84042267	33.08063391	32.37125772	22.84173957	16.74392262	22.04829364
ENSMUSG00000080059	Rps19-ps3	chr4	147821777	147822202	426	ribosomal protein S19, pseudogene 3	-1.340224361	2.626098785	2.074483651	0.149780621	1	2.071890383	2.019536685	3.278972299	0.760796946	0.126535853	1.365484557
ENSMUSG00000102524	Ighv1-2	chr12	114469075	114469406	378	immunoglobulin heavy variable 1-2	-2.368226232	1.967434139	2.073172952	0.149909357	1	0.466858677	1.225166461	0	0	0	0
ENSMUSG00000043284	Tmem11	chr11	60864452	60865348	1745	transmembrane protein 11	-0.522132227	4.450322723	2.072511878	0.149974335	1	13.40219975	14.47494778	12.87155775	9.489046451	6.127205158	8.265052789
ENSMUSG00000090799	Klhl33	chr14	50891389	50891941	1602	kelch-like 33	0.855685025	3.300404674	2.072255386	0.149999555	1	4.222042128	1.924224322	2.620314108	6.282388759	4.011020765	3.394829146
ENSMUSG00000084535	Mir1906-1	chr12	109544541	109544620	80	microRNA 1906-1	-0.962686364	3.48780724	2.071516825	0.1500722	1	4.36887503	2.866284497	11.96684762	2.291783394	4.002282157	1.799573784
ENSMUSG00000091697	Eif3s6-ps2	chr18	90311825	90312043	219	eukaryotic translation initiation factor 3, subunit 6, pseudogene 2	1.455162831	2.451722954	2.070680171	0.150154542	1	0.402135088	0.753795598	0.815921429	2.320430687	1.964756695	0.88342713
ENSMUSG00000065493	Mir34a	chr4	150068454	150068555	102	microRNA 34a	-2.366602744	1.967140987	2.070281934	0.150193754	1	0	0.64401954	1.045646879	0	0	0
ENSMUSG00000032495	Lrrc2	chr9	110951545	110951676	3657	leucine rich repeat containing 2	0.249415554	6.91643231	2.068918254	0.150328114	1	50.81325325	77.85814197	76.08010067	76.00710905	63.23288514	66.04209486
ENSMUSG00000032348	Gsta4	chr9	78191966	78192064	957	glutathione S-transferase, alpha 4	0.2921317	5.929846915	2.068607942	0.150358708	1	36.38524992	32.09375247	30.31684674	40.49853975	24.30822415	37.53182066
ENSMUSG00000100755	Rps23-ps	chr3	37714740	37715164	425	.	-0.34795032	5.483463417	2.067087014	0.150508757	1	22.32510524	32.46629492	32.36105272	21.46126034	16.61510797	19.73194634
ENSMUSG00000041841	Rpl37	chr15	5116613	5116684	867	ribosomal protein L37	-0.235870903	6.783365734	2.066710774	0.150545901	1	60.18590931	79.97528138	78.21189694	59.88208224	39.83838461	57.04109851
ENSMUSG00000076917	Traj12	chr14	54206553	54206610	58	T cell receptor alpha joining 12	-2.364391612	1.966750239	2.066349588	0.150581569	1	0	1.686457949	0	0	0	0
ENSMUSG00000003226	Ranbp2	chr10	58446852	58447051	9477	RAN binding protein 2	0.523552247	4.393389874	2.064238745	0.150790211	1	9.39489054	9.570770447	8.708097492	10.24338678	10.87114929	12.66233125
ENSMUSG00000071649	B3gat3	chr19	8920374	8920648	1601	beta-1,3-glucuronyltransferase 3 (glucuronosyltransferase I)	-0.42807529	4.940902306	2.064116551	0.150802299	1	17.64424178	19.7097316	21.46861427	13.93417179	10.28676453	12.64756631
ENSMUSG00000074652	Myh7b	chr2	155611212	155611261	6634	myosin, heavy chain 7B, cardiac muscle, beta	-0.662958919	4.786820094	2.061592	0.151052286	1	14.24049138	10.50246877	30.78735326	8.582271146	12.01137053	8.626562737
ENSMUSG00000026177	Slc11a1	chr1	74375195	74375321	3705	solute carrier family 11 (proton-coupled divalent metal ion transporters), member 1	-1.383050326	2.57973118	2.061475956	0.151063788	1	1.086177073	4.063092518	1.763059579	0.80144395	0.466536938	0.760424324
ENSMUSG00000095597	Gm6472	chrX	152909505	152910155	651	ribosomal protein S7 pseudogene	-0.291331918	5.957034197	2.060280415	0.151182347	1	32.97261013	44.66354533	44.26999457	31.10515982	22.70619893	30.33054648
ENSMUSG00000028412	Slc44a1	chr4	53440413	53440716	6945	solute carrier family 44, member 1	0.65765728	3.850858322	2.060044911	0.151205714	1	5.253924451	5.347976833	5.793911394	7.803809508	6.269627434	7.988490936
ENSMUSG00000042647	Acad12	chr5	121598284	121598962	5007	acyl-Coenzyme A dehydrogenase family, member 12	0.596189344	4.07637598	2.05868517	0.151340708	1	6.69529226	6.145962833	7.713455295	10.02678116	6.926473534	9.488727102
ENSMUSG00000020590	Snx13	chr12	35047189	35047411	7387	sorting nexin 13	0.544488215	4.293241087	2.057748161	0.151433813	1	8.567959421	8.574577975	8.110179485	11.03680757	9.317169846	10.93701441
ENSMUSG00000099310	Gm19427	chr9	72551728	72551935	208	60S ribosomal protein L38-like	-2.359334078	1.96605043	2.057374814	0.151470928	1	0.211650046	0.952162861	0.515318797	0	0	0
ENSMUSG00000029605	Oas1b	chr5	120812635	120812880	1992	2'-5' oligoadenylate synthetase 1B	-1.418861588	2.545043666	2.055104854	0.151696811	1	1.686828568	2.762530381	2.125571529	0.535573565	0.840419008	0.487591492
ENSMUSG00000021546	Hnrnpk	chr13	58391142	58392476	5634	heterogeneous nuclear ribonucleoprotein K	0.313505244	5.727026894	2.05460862	0.151746242	1	26.25046509	30.4594956	27.70107548	34.07965282	24.22996533	30.44648905
ENSMUSG00000104066	RP23-296I6.10	chr9	72716960	72717171	212	.	-2.171355039	2.101769052	2.053724969	0.15183431	1	0.207675398	1.557136447	1.011282897	0	0.253665771	0
ENSMUSG00000076907	Traj22	chr14	54197248	54197307	60	T cell receptor alpha joining 22	-2.357148819	1.965677429	2.053507796	0.151855963	1	0	1.08744283	0.588533489	0	0	0
ENSMUSG00000005057	Sh2b2	chr5	136218149	136219152	2848	SH2B adaptor protein 2	-1.707546319	2.331220709	2.052821339	0.151924429	1	1.785541896	1.8859442	0.982886045	0.374657113	0.455155991	0.136436622
ENSMUSG00000090862	Rps13	chr7	116331507	116331583	582	ribosomal protein S13	-0.228102942	8.186060041	2.05176514	0.15202984	1	159.0330461	195.8730751	233.630634	159.126619	115.2904401	150.5159808
ENSMUSG00000026827	Gpd2	chr2	57237635	57237988	6549	glycerol phosphate dehydrogenase 2, mitochondrial	-0.951868239	3.1531171	2.050021345	0.152204056	1	5.051553441	5.651050238	2.745980454	2.083073655	1.550807957	2.077065314
ENSMUSG00000022265	Ank	chr15	27466677	27467099	3608	progressive ankylosis	0.258504995	6.25600085	2.049220319	0.152284159	1	41.21968221	38.94756797	46.65379496	48.3374838	33.8347544	46.13819967
ENSMUSG00000038583	Pln	chr10	53337686	53337795	2480	phospholamban	0.167644835	11.35009326	2.048898498	0.152316355	1	1579.528599	1429.322847	1639.18319	1633.860046	1269.626014	1527.120054
ENSMUSG00000027863	Cd2	chr3	101275899	101276273	1741	CD2 antigen	-1.944329391	2.201764785	2.048783982	0.152327813	1	0.304717748	2.779783538	0.494611383	0.159845972	0.093049614	0.278923606
ENSMUSG00000021614	Vcan	chr13	89655312	89657358	14462	versican	1.114175554	2.819352373	2.047911195	0.152415176	1	1.067411051	1.800186681	1.476928922	2.749926154	2.398380658	3.201606377
ENSMUSG00000030587	2200002D01Rik	chr7	29246561	29247734	1530	RIKEN cDNA 2200002D01 gene	-0.803957142	3.472730508	2.047854782	0.152420824	1	4.940666888	6.109141596	7.175418756	3.576888583	1.799850598	3.300589931
ENSMUSG00000050440	Hamp	chr7	30942371	30942581	392	hepcidin antimicrobial peptide	0.915443733	4.404684064	2.047426295	0.152463736	1	11.93103085	9.958541339	1.461599709	14.87909753	4.536938171	19.28703505
ENSMUSG00000020300	Cpeb4	chr11	31872211	31873412	6369	cytoplasmic polyadenylation element binding protein 4	0.517625631	4.410628061	2.046388427	0.152567734	1	9.312236551	9.486701024	9.338649846	11.37994579	11.09455233	11.72378531
ENSMUSG00000024664	Fads3	chr19	10041548	10041956	3269	fatty acid desaturase 3	-0.400703976	5.09825998	2.045139012	0.152693036	1	17.57219655	24.70789829	23.71412005	15.92368948	10.85573137	15.39378528
ENSMUSG00000035637	Grhpr	chr4	44981395	44981534	1603	glyoxylate reductase/hydroxypyruvate reductase	-0.361615386	5.365689812	2.042453592	0.152962747	1	23.68936687	27.3772546	28.96215864	21.38152466	14.95615913	16.23655349
ENSMUSG00000029321	Slc10a6	chr5	103605711	103606747	2124	solute carrier family 10 (sodium/bile acid cotransporter family), member 6	-1.177251599	2.797451297	2.040113263	0.153198239	1	1.582046746	5.353545021	2.196268504	1.419557597	1.093329314	0.708820356
ENSMUSG00000053931	Cnn3	chr3	121426541	121426828	2003	calponin 3, acidic	0.369429083	5.273935022	2.039959828	0.153213692	1	16.81984185	22.4919968	19.5804857	24.08431052	17.1475023	23.17894137
ENSMUSG00000036835	Psenen	chr7	30561868	30562134	648	presenilin enhancer gamma secretase subunit	-0.350490777	5.44540409	2.038792342	0.153331336	1	24.19626377	30.91839573	29.64975497	21.5238717	14.2361608	20.36374402
ENSMUSG00000047557	Lxn	chr3	67457998	67458327	1508	latexin	1.102256421	2.832748545	2.038673611	0.153343306	1	1.582957205	1.274808726	1.593993619	3.13696395	2.148342311	3.187714197
ENSMUSG00000076576	Igkv6-32	chr6	70074024	70074321	347	immunoglobulin kappa variable 6-32	-2.140973662	2.110519382	2.038606166	0.153350106	1	0.254223331	2.382687236	0.206324959	0	0	0.279244208
ENSMUSG00000065331	Gm24927	chr16	17341906	17342012	107	.	-2.348341556	1.964415919	2.037978196	0.153413435	1	0.409582034	0.921305731	0.332412434	0	0	0
ENSMUSG00000000275	Trim25	chr11	88999376	89000082	5754	tripartite motif-containing 25	-0.507254243	4.499711886	2.037816755	0.153429721	1	11.53718929	16.97827987	13.74887862	8.112435346	7.726734302	9.194242912
ENSMUSG00000039530	Tusc3	chr8	39005867	39006200	1511	tumor suppressor candidate 3	0.560565934	4.210216421	2.036893164	0.153522928	1	7.167685596	8.511110089	7.716717215	10.52787997	8.326176274	10.47609024
ENSMUSG00000038387	Rras	chr7	45017978	45018168	1103	related RAS viral (r-ras) oncogene	-0.340357957	5.522496018	2.036494769	0.153563154	1	26.88549895	32.6562825	29.98215626	23.70874832	16.9335688	19.05689955
ENSMUSG00000023336	Wfdc1	chr8	119666523	119666660	1213	WAP four-disulfide core domain 1	0.624070378	3.956518767	2.035522689	0.153661353	1	6.449398817	4.917678038	6.919873994	9.174684758	5.830342665	9.005280671
ENSMUSG00000076921	Traj7	chr14	54211470	54211528	59	T cell receptor alpha joining 7	-2.344884953	1.963790968	2.031911105	0.154026819	1	0	1.658350316	0	0	0	0
ENSMUSG00000085028	Slc2a4rg-ps	chr2	181384250	181384994	2976	Slc2a4 regulator, pseudogene	-1.216113869	2.746093488	2.031148178	0.154104147	1	2.407137141	2.172511331	3.991629052	0.685918376	1.306757896	0.930313756
ENSMUSG00000049225	Pdp1	chr4	11958184	11962233	4507	pyruvate dehyrogenase phosphatase catalytic subunit 1	0.634952798	3.914818889	2.031055193	0.154113575	1	7.094455091	5.473880369	4.961410426	8.1328316	7.059482381	8.008263015
ENSMUSG00000030588	Yif1b	chr7	29238329	29238436	1378	Yip1 interacting factor homolog B (S. cerevisiae)	-0.373877598	5.269636652	2.030515557	0.154168302	1	22.55047596	24.17174863	27.96024875	19.62017535	11.75434571	17.26494645
ENSMUSG00000028841	Cnksr1	chr4	134228041	134228584	2804	connector enhancer of kinase suppressor of Ras 1	-0.893992998	3.257881658	2.029708582	0.154250182	1	2.318190507	6.680698244	5.900231821	2.217024685	2.080330619	2.321161479
ENSMUSG00000082016	Pgam1-ps2	chr7	27469771	27470535	765	phosphoglycerate mutase 1, pseudogene 2	-0.930407374	3.184475284	2.029264518	0.15429526	1	4.677576546	4.58969017	4.593019844	1.51464144	1.551798695	2.917846787
ENSMUSG00000037364	Srrt	chr5	137295704	137295906	3024	serrate RNA effector molecule homolog (Arabidopsis)	-0.46808808	4.692439303	2.027576419	0.154466759	1	15.60284141	15.18555496	18.06301694	9.711290081	9.091465072	10.95449641
ENSMUSG00000022129	Dct	chr14	118012792	118013203	2261	dopachrome tautomerase	-1.146968493	2.831876312	2.02649274	0.154576968	1	2.757345365	2.3606932	4.38043759	1.230997712	1.218201267	0.988094889
ENSMUSG00000099295	Gm27718	chr15	62107187	62107272	86	.	-2.34053905	1.963243206	2.024300143	0.154800225	1	0.508446663	1.143689873	0	0	0	0
ENSMUSG00000022312	Eif3h	chr15	51786558	51786825	1253	eukaryotic translation initiation factor 3, subunit H	-0.214617347	7.399608224	2.022048089	0.155029917	1	90.33929477	127.6956192	118.6092098	92.15107512	68.46487695	84.39053901
ENSMUSG00000099036	Mir378c	chr14	46954830	46954928	99	microRNA 378c	1.718017904	2.251055908	2.020405445	0.155197697	1	0	0.663340126	0.359005429	0.928172275	2.701540456	0
ENSMUSG00000064387	Snora73a	chr4	132352775	132352979	205	small nucleolar RNA, H/ACA box 73a	0.55456837	4.255596902	2.016870991	0.155559408	1	9.877687113	8.533258909	5.925332317	7.434389579	14.42570147	8.491192804
ENSMUSG00000103309	RP23-407E2.27	chr18	37805718	37807922	2205	.	0.616844457	3.972167815	2.015184624	0.155732326	1	6.356505221	6.374800853	5.858656133	8.225642779	7.641710085	8.413782413
ENSMUSG00000034853	Acot11	chr4	106744555	106748484	6056	acyl-CoA thioesterase 11	-0.834355268	3.382572345	2.01416161	0.15583733	1	6.60199986	5.607233693	4.534243898	2.689355031	2.185495829	2.911940342
ENSMUSG00000029373	Pf4	chr5	90772435	90772678	586	platelet factor 4	0.567107974	4.168091407	2.013118373	0.155944494	1	8.515398882	6.045774577	7.950716477	11.38473659	6.627288342	10.34678283
ENSMUSG00000087951	Gm22558	chr16	17006107	17006201	95	.	-2.33272472	1.962176128	2.010673776	0.156195935	1	0.921559577	0.345489649	0.373963988	0	0	0
ENSMUSG00000077360	Gm23482	chr13	49714119	49714240	122	.	-2.332309964	1.96214294	2.009952255	0.156270236	1	1.078899017	0.269650458	0.291874332	0	0	0
ENSMUSG00000025132	Arhgdia	chr11	120578104	120579430	2258	Rho GDP dissociation inhibitor (GDI) alpha	-0.243741614	6.764714372	2.008895322	0.156379149	1	56.76709084	82.55780282	76.71178414	59.20744789	40.42145525	54.54644361
ENSMUSG00000040414	Slc25a28	chr19	43663822	43664643	1514	solute carrier family 25, member 28	-0.529259861	4.378562567	2.008851398	0.156383677	1	9.898097314	13.39815701	15.18960262	8.362740297	5.991535269	8.08204622
ENSMUSG00000075470	Alg10b	chr15	90224311	90224608	3727	asparagine-linked glycosylation 10B (alpha-1,2-glucosyltransferase)	0.600169206	4.031643427	2.007911532	0.156480603	1	7.3329247	6.556889394	5.835764209	8.689166413	7.666925436	9.097308885
ENSMUSG00000025372	Baiap2	chr11	119942763	119943248	4992	brain-specific angiogenesis inhibitor 1-associated protein 2	-1.218096423	2.733209286	2.00573567	0.156705255	1	1.692140637	3.972335226	2.76102713	1.068894568	0.833240998	0.963400906
ENSMUSG00000088566	Gm23783	chr7	128734202	128734303	102	.	-2.329599078	1.961513344	2.005247553	0.156755702	1	0	1.288039081	0.34854896	0	0	0
ENSMUSG00000004044	Ptrf	chr11	100956733	100959325	3587	.	0.20644392	7.10806841	2.004843188	0.156797508	1	81.04792852	75.26359127	81.41658786	88.38072956	62.88535644	80.92665249
ENSMUSG00000024806	Mlana	chr19	29697921	29697963	623	melan-A	0.720029267	3.618923586	2.003912886	0.156893735	1	2.339343541	7.70707679	2.819113141	9.222224524	3.463513405	5.450632133
ENSMUSG00000067713	Prkag1	chr15	98812798	98813480	1638	protein kinase, AMP-activated, gamma 1 non-catalytic subunit	-0.249347972	6.368578652	2.002963674	0.156991988	1	47.20364221	54.0304496	61.26529492	42.61437686	31.44929341	41.44399758
ENSMUSG00000058546	Rpl23a	chr11	78180932	78180997	847	ribosomal protein L23A	-0.217989946	7.392672809	2.000841455	0.157211911	1	95.51182556	113.9724722	125.6095645	93.74758883	60.78466026	89.44178804
ENSMUSG00000019917	10-Sep	chr10	59164113	59164944	2539	septin 10	0.759329581	3.504829523	1.998876556	0.157415844	1	3.918442294	3.760668434	3.61832243	5.773670055	4.87128161	5.757927614
ENSMUSG00000004207	Psap	chr10	60277627	60277782	2744	prosaposin	-0.232935927	9.28738927	1.997125503	0.157597835	1	367.6730632	494.6656608	411.7641863	378.5725606	224.5673957	318.8431728
ENSMUSG00000003882	Il7r	chr15	9506161	9508358	3208	interleukin 7 receptor	-2.03749747	2.144272381	1.996984595	0.15761249	1	0.137846244	2.583905136	0.380373468	0.173544208	0.084186365	0.121130551
ENSMUSG00000041449	Serpina3h	chr12	104247905	104247972	1434	serine (or cysteine) peptidase inhibitor, clade A, member 3H	-1.055367612	3.035631996	1.99525523	0.157792482	1	1.541284309	7.812158981	2.67690459	2.360856309	1.091911822	1.252804327
ENSMUSG00000002102	Psmc3	chr2	91054009	91054331	2607	proteasome (prosome, macropain) 26S subunit, ATPase 3	-0.245885354	6.488005687	1.99452095	0.157868976	1	49.03488471	65.12585866	62.94983991	48.95325782	31.75967423	45.51445028
ENSMUSG00000024885	Aldh3b1	chr19	3913493	3914084	1875	aldehyde dehydrogenase 3 family, member B1	-1.312324499	2.623775705	1.992164653	0.15811473	1	1.650554466	3.588967102	2.066768992	0.816356212	0.662424632	0.802901523
ENSMUSG00000099119	Mir6546	chr1	171064591	171064652	62	microRNA 6546	-2.319809015	1.960065328	1.988318303	0.158516827	1	0	1.052920836	0.569849887	0	0	0
ENSMUSG00000081094	Rpl19-ps11	chr8	19492906	19493623	718	ribosomal protein L19, pseudogene 11	-0.308819927	5.804695396	1.987336051	0.158619698	1	25.83955642	41.60867831	42.14194461	28.98117881	18.63649605	27.09872789
ENSMUSG00000020532	Acaca	chr11	84129672	84130130	15155	acetyl-Coenzyme A carboxylase alpha	-1.327716353	2.606519633	1.987312442	0.158622171	1	2.679308603	3.328517856	1.125148975	0.652219235	0.616741223	0.926502655
ENSMUSG00000006005	Tpr	chr1	150392838	150393013	10496	translocated promoter region, nuclear basket protein	0.460467327	4.666432448	1.987281687	0.158625393	1	10.77110616	12.92619061	11.73428242	13.96635332	12.49240485	14.88158543
ENSMUSG00000014769	Psmb1	chr17	15475721	15476205	1036	proteasome (prosome, macropain) subunit, beta type 1	0.204850508	7.043128622	1.986496543	0.158707679	1	76.86713321	75.76917838	74.57065508	84.94074144	60.17896291	76.4671352
ENSMUSG00000076484	Trbj1-2	chr6	41534001	41534048	48	T cell receptor beta joining 1-2	-1.970694783	2.921627655	1.985772688	0.158783585	1	0	10.1531652	2.19799242	0	2.205339148	0
ENSMUSG00000096263	Snord14c	chr9	40803583	40803668	86	small nucleolar RNA, C/D box 14C	1.377024771	2.552029878	1.985681043	0.158793198	1	0.508446663	0.762459916	1.237949754	0.533432342	4.347306481	1.116976831
ENSMUSG00000065634	Gm24252	chr19	25166085	25166216	132	.	-2.318251173	1.959902324	1.985634029	0.15879813	1	0.33259293	0.748127962	0.539857787	0	0	0
ENSMUSG00000020849	Ywhae	chr11	75732869	75733091	2568	tyrosine 3-monooxygenase/tryptophan 5-monooxygenase activation protein, epsilon polypeptide	0.19210435	7.51447554	1.984072611	0.158962022	1	107.1347983	103.4516239	107.9391954	112.9595413	81.24601621	114.0855526
ENSMUSG00000000811	Txnrd3	chr6	89643988	89644402	2836	thioredoxin reductase 3	0.718521004	3.613443664	1.983675248	0.159003762	1	4.989480119	3.904751538	3.897556292	7.475761888	4.818397853	5.72032301
ENSMUSG00000036120	Rfxank	chr8	70130812	70133463	3676	regulatory factor X-associated ankyrin-containing protein	-0.625940181	3.971976849	1.983653811	0.159006014	1	8.697798082	9.362891641	9.792832333	5.540761879	3.952757045	5.64244932
ENSMUSG00000062554	Gm12751	chr4	34354043	34354423	381	polymerase (RNA) I polypeptide D pseudogene	-0.574989705	4.16671856	1.983033558	0.159071192	1	10.6534217	12.32909659	9.586008826	8.018242164	5.516234439	4.833410214
ENSMUSG00000019970	Sgk1	chr10	21882184	21882707	4903	serum/glucocorticoid regulated kinase 1	-0.527803796	4.369156035	1.982721574	0.159103988	1	11.07675524	11.49077156	15.60033785	10.15425011	5.817346496	6.301443926
ENSMUSG00000027351	Spred1	chr2	117121374	117121756	6784	sprouty protein with EVH-1 domain 1, related sequence	0.649141249	3.836230144	1.98187681	0.159192828	1	5.039579445	5.831722704	5.359948403	7.489673108	6.96786411	7.254258298
ENSMUSG00000045201	Lrrc3b	chr14	15357519	15358761	1835	leucine rich repeat containing 3B	0.49370154	4.487690882	1.981079981	0.159276679	1	15.37137281	5.907195571	8.975135715	13.49793014	9.181706126	13.47033906
ENSMUSG00000052142	Rasal3	chr17	32390659	32391235	4897	RAS protein activator like 3	-1.829159494	2.24042695	1.980854248	0.159300442	1	0.505747681	2.891447877	0.476426151	0.28425039	0.231655164	0.158721085
ENSMUSG00000002379	Ndufa11	chr17	56717762	56717942	2661	NADH dehydrogenase (ubiquinone) 1 alpha subcomplex 11	-0.244430838	6.647229523	1.980017715	0.159388541	1	65.97009501	58.62162463	73.59476423	52.68475985	36.69710853	52.18425961
ENSMUSG00000018411	Mapt	chr11	104231390	104231607	7531	microtubule-associated protein tau	0.57294795	4.123200437	1.978735636	0.159523668	1	6.025619494	6.160467585	9.418411138	10.50540181	8.048668061	8.779731522
ENSMUSG00000029720	Gm20605	chr5	137629175	137629426	4464	predicted gene 20605	-0.639286783	3.921139127	1.977910921	0.15961066	1	7.331197349	9.025288395	10.35608045	5.550324689	4.0901262	4.733705283
ENSMUSG00000065489	Mir365-2	chr11	79726400	79726511	112	microRNA 365-2	-2.313485577	1.959212917	1.977443383	0.15966	1	0.391458935	0.587026661	0.635407838	0	0	0
ENSMUSG00000045636	Mtus1	chr8	40990914	40993633	10078	mitochondrial tumor suppressor 1	0.375425741	5.189073745	1.975552668	0.159859709	1	18.24869	18.86889714	17.93424281	22.41463753	16.79517065	21.2595744
ENSMUSG00000065444	Mir27a	chr8	84208672	84208758	87	microRNA 27a	-1.201869318	2.740563276	1.974230631	0.15999952	1	3.01601316	3.015182393	2.447764286	0.527370611	1.841959402	0.552141956
ENSMUSG00000066861	Oas1g	chr5	120876142	120877027	2340	2'-5' oligoadenylate synthetase 1G	-2.093588933	2.113045859	1.973587529	0.16006758	1	0.396809933	1.530131005	0.920133521	0.079297076	0.138481356	0.083021772
ENSMUSG00000084235	Gm15421	chr5	22528321	22528719	399	ribosomal protein L22 like 1 pseudogene	-0.594527282	4.112280129	1.973477495	0.160079229	1	13.60221935	12.76929743	4.846573286	6.265162854	5.26800389	5.830619059
ENSMUSG00000048583	Igf2	chr7	142650766	142654052	5723	insulin-like growth factor 2	0.704528292	3.649930792	1.973150038	0.1601139	1	4.119004229	5.527834387	3.681624504	7.588829919	5.427623209	5.560003907
ENSMUSG00000058351	Smim4	chr14	31088869	31089026	592	small integral membrane protein 4	-0.383096661	5.166180202	1.970259898	0.160420278	1	21.11039678	24.32992875	23.73189342	17.45214311	11.57152236	15.73185581
ENSMUSG00000029810	Tmem176b	chr6	48833811	48834139	2049	transmembrane protein 176B	-0.521178922	5.296896521	1.968169361	0.160642308	1	16.31295313	42.74499059	20.52460304	17.43152809	12.46662084	16.63859585
ENSMUSG00000022500	Litaf	chr16	10959275	10961051	2642	LPS-induced TN factor	-0.567164425	4.188894798	1.967609198	0.160701861	1	8.85366658	14.36860471	9.915776121	7.480162486	5.192518168	6.121819102
ENSMUSG00000033365	Ipo13	chr4	117894486	117894657	4207	importin 13	0.455837871	4.679111723	1.967040685	0.160762327	1	12.82474544	10.52232734	12.50717582	15.12029692	11.65873923	14.91832982
ENSMUSG00000014294	Ndufa2	chr18	36742332	36742658	572	NADH dehydrogenase (ubiquinone) 1 alpha subcomplex, 2	-0.226150172	8.462405902	1.966082492	0.160864298	1	227.7361886	213.1833932	270.8517396	204.5056713	130.0322614	183.4151981
ENSMUSG00000036257	Pnpla8	chr12	44221370	44221460	3947	patatin-like phospholipase domain containing 8	0.329020228	5.536653639	1.966043489	0.16086845	1	26.11739056	23.21186385	23.46993443	27.24801587	21.77381391	28.36790132
ENSMUSG00000030103	Bhlhe40	chr6	108660629	108660992	3272	basic helix-loop-helix family, member e40	0.365905126	5.249083321	1.963547242	0.161134455	1	21.39437301	19.08141549	17.36344618	24.37409319	16.07882924	22.65384633
ENSMUSG00000028603	Scp2	chr4	108043839	108044845	3478	sterol carrier protein 2, liver	0.263082974	6.146812588	1.961331529	0.161370985	1	40.64928037	39.211238	37.04597553	43.92744037	32.86265942	41.87073857
ENSMUSG00000031785	Gpr56	chr8	94977109	94977417	3864	.	-0.446426927	4.767441337	1.961012671	0.161405056	1	13.89420948	19.89162242	17.81558634	12.63178827	8.010259671	11.27655303
ENSMUSG00000004085	Zak	chr2	72285637	72285855	10175	.	0.310344046	5.692269136	1.960325427	0.161478519	1	29.11606625	25.94757639	27.19000431	29.96310851	27.23309945	29.10248228
ENSMUSG00000068614	Actc1	chr2	114047282	114047609	1618	actin, alpha, cardiac muscle 1	0.327830766	11.28977453	1.95902489	0.161617643	1	1574.285596	1034.937611	1571.020173	1668.932865	1105.378913	1730.008419
ENSMUSG00000053819	Camk2d	chr3	126596302	126596383	15928	calcium/calmodulin-dependent protein kinase II, delta	0.547223411	4.220706044	1.958375859	0.161687124	1	7.99221082	7.200169996	8.532830389	10.50887499	8.486727631	10.46868636
ENSMUSG00000029246	Ppat	chr5	76913249	76915405	4421	phosphoribosyl pyrophosphate amidotransferase	0.70196573	3.649185148	1.957193236	0.161813815	1	4.971670118	4.192753626	4.164852665	6.695770141	5.596135364	6.252114888
ENSMUSG00000026365	Cfh	chr1	140084708	140086522	8383	complement component factor h	0.337844916	5.456310994	1.955354101	0.162011062	1	16.0235292	31.1731882	21.20461453	27.02371807	20.93822744	25.20412123
ENSMUSG00000070473	Cldn3	chr5	134986214	134987472	1259	claudin 3	-2.298938813	2.009330062	1.955051917	0.162043497	1	0.456391409	1.395120107	0.170954966	0.073664466	0	0
ENSMUSG00000076577	Igkv8-30	chr6	70117061	70117376	365	immunoglobulin kappa chain variable 8-30	-2.013976772	2.143021889	1.95485869	0.162064241	1	0.362580817	2.718607076	0	0.253598982	0	0.132755443
ENSMUSG00000064816	Gm22357	chr1	161036057	161036139	83	.	-0.85059853	3.314582093	1.954289959	0.162125316	1	4.212843779	6.317525014	5.12864898	1.657450491	3.216119591	2.313737722
ENSMUSG00000042625	Safb2	chr17	56560965	56561206	8165	scaffold attachment factor B2	-0.702255553	3.702174133	1.953759498	0.162182304	1	6.429926333	7.067179893	8.700364232	3.637216849	3.7582047	4.004415285
ENSMUSG00000049303	Syt12	chr19	4445908	4447860	5539	synaptotagmin XII	-1.787599697	2.25471057	1.953332821	0.16222816	1	0.726601486	1.94571788	1.309008963	0.234556171	0.224315634	0.271885064
ENSMUSG00000026234	Ncl	chr1	86344719	86350696	10188	nucleolin	0.347382301	5.3805994	1.952638366	0.162302825	1	19.08059754	23.82464612	21.42968904	25.1423641	20.5432677	23.59562854
ENSMUSG00000103171	DNAJC19	chr3	34078662	34078845	393	.	-0.2653637	6.152716919	1.952241948	0.162345464	1	47.71526742	41.33248758	50.47944351	37.10333332	23.8613218	37.11963487
ENSMUSG00000025531	Chm	chrX	113040593	113043635	6780	choroidermia (RAB escort protein 1)	0.684892466	3.699951766	1.951592001	0.162415401	1	6.164569001	3.526531715	4.394256094	6.351156695	6.04768974	6.950425806
ENSMUSG00000097810	G730046D07Rik	chr7	126565919	126566380	462	RIKEN cDNA G730046D07 gene	0.53170832	4.285725951	1.950391143	0.162544708	1	6.783315415	11.60487046	6.823429312	8.820643647	11.43632677	10.70416026
ENSMUSG00000032340	Neo1	chr9	58874679	58877357	7387	neogenin	0.498915883	4.439780608	1.947858329	0.162817823	1	10.05283289	10.01115648	8.979995019	13.30447264	9.726715774	11.80513582
ENSMUSG00000033585	Ndn	chr7	62348277	62349928	1652	necdin	0.662465141	3.770165438	1.947325199	0.162875378	1	5.298549435	4.815536308	5.082109515	9.15257597	4.706858145	6.67246686
ENSMUSG00000100309	Gm6644	chr1	55444074	55445024	951	Akr1b3 pseudogene	0.706516762	3.627598197	1.943933853	0.163242038	1	4.553588496	3.274893482	5.204070288	7.166035944	5.107954644	5.920446523
ENSMUSG00000085419	Gm11734	chr11	117523603	117523782	728	predicted gene 11734	-0.949342413	3.107298124	1.943888462	0.163246952	1	3.276656273	3.230257132	6.254278386	1.464194946	2.223490087	1.732922903
ENSMUSG00000020988	L2hgdh	chr12	69690436	69692496	3338	L-2-hydroxyglutarate dehydrogenase	0.483273493	4.516067698	1.942683628	0.163377446	1	11.23425008	9.863682923	9.999252728	13.28740184	10.90648857	12.68917795
ENSMUSG00000085148	Mir22hg	chr11	75461539	75461755	1924	Mir22 host gene (non-protein coding)	-0.674898166	3.781433976	1.942547621	0.163392184	1	5.836703563	7.115830448	10.77948767	3.809122582	4.968027644	3.659912396
ENSMUSG00000053588	A730061H03Rik	chr14	55559942	55560406	465	RIKEN cDNA A730061H03 gene	0.723542561	3.575991458	1.942490135	0.163398414	1	4.081757438	3.985734666	4.237188535	5.577000792	5.565405232	6.256029033
ENSMUSG00000102201	RP23-421C2.2	chr8	4521912	4522125	214	.	-1.097053019	2.865087919	1.942406137	0.163407518	1	3.291896534	1.851181748	4.675419535	0.431708035	1.005224356	2.259929868
ENSMUSG00000028959	Fastk	chr5	24438440	24439918	4372	Fas-activated serine/threonine kinase	-0.27596835	6.0577035	1.941739527	0.163479783	1	43.00077487	36.70138203	50.8091607	34.81972597	25.41536116	30.83308158
ENSMUSG00000058056	Palld	chr8	61513246	61513524	8479	palladin, cytoskeletal associated protein	0.434025321	4.787474761	1.941349527	0.163522079	1	13.36435265	13.72832455	12.31964383	15.531562	12.66665667	16.93148518
ENSMUSG00000056737	Capg	chr6	72544391	72544466	2529	capping protein (actin filament), gelsolin-like	-0.723499695	3.631243365	1.941148039	0.163543936	1	4.388517699	9.635474169	6.85374	4.714234676	2.66950638	3.168814706
ENSMUSG00000076605	Igkj2	chr6	70722916	70722958	43	immunoglobulin kappa joining 2	-1.651549052	3.758680888	1.937000164	0.163994622	1	2.01067544	24.87525474	1.631842857	0	3.683918804	3.312851738
[truncated: 41,400 more rows]
