# Supplementary material for: Sex differences in mitochondrial gene expression during viral myocarditis
Source: Biol Sex Differ. 2024 Dec 18;15:104. doi: 10.1186/s13293-024-00678-0 (PMC11657264; doi:10.1186/s13293-024-00678-0)
Supplement: Supplementary file 5 — Supplementary Material 5: Additional File 5: RNAseq differential expression comparing M-CON and M-MY. uBAM = M-CON; iBAM = M-MYO [file 13293_2024_678_MOESM5_ESM.txt]

GeneId	GeneName	Chr	Start	Stop	CodingLength	Description	logFC	logCPM	LR	PValue	FDR	iBAM1_rpkm	iBAM2_rpkm	iBAM6_rpkm	uBAM41_rpkm	uBAM43_rpkm	uBAM44_rpkm
ENSMUSG00000052305	Hbb-bs	chr7	103826534	103826793	863	hemoglobin, beta adult s chain	5.801794121	8.917301078	193.8732347	4.54E-44	1.97E-39	4.660685115	14.64701417	7.426746145	420.1845008	816.8533944	530.260695
ENSMUSG00000069919	Hba-a1	chr11	32283511	32283801	812	hemoglobin alpha, adult chain 1	5.630868226	7.695219827	174.6324916	7.20E-40	1.56E-35	2.84970162	7.172853034	2.255037311	177.845026	331.9420395	227.3424859
ENSMUSG00000040705	A930016O22Rik	chr7	19418812	19419553	1214	RIKEN cDNA A930016O22 gene	2.206717886	9.761564869	156.628444	6.17E-36	8.92E-32	124.4892404	177.8578155	185.2584143	810.1696494	990.6834633	898.2289063
ENSMUSG00000025498	Irf7	chr7	141262706	141263380	3020	interferon regulatory factor 7	-4.666719756	6.913706877	151.3668601	8.71E-35	9.44E-31	152.0289604	125.9491133	100.4213238	4.560758281	6.300105352	6.940626677
ENSMUSG00000060802	B2m	chr2	122147686	122147804	860	beta-2 microglobulin	-2.590512737	10.1865982	140.888965	1.70E-32	1.48E-28	1150.843749	1069.536183	952.3920259	221.4767522	232.1491352	187.6351859
ENSMUSG00000031708	Tecr	chr8	83571700	83571935	1334	trans-2,3-enoyl-CoA reductase	1.494313563	7.803370793	134.5780875	4.08E-31	2.95E-27	52.02176812	71.01681183	58.70824946	201.5883056	210.6972782	198.5514897
ENSMUSG00000054452	Aes	chr10	81559494	81559668	1411	amino-terminal enhancer of split	1.433462551	9.048770283	127.5807994	1.39E-29	8.58E-26	127.8260129	190.9582802	135.3260747	434.4542258	528.5883706	495.4618992
ENSMUSG00000091478	Gm10039	chr11	100361716	100362126	411	ATP synthase, H+ transporting, mitochondrial F0 complex, subunit c, isoform 1 pseudogene	1.691979327	9.068017398	117.2582344	2.52E-27	1.37E-23	113.9391535	144.2414905	139.7258337	444.8362458	560.6056864	538.7195723
ENSMUSG00000073411	H2-D1	chr17	35262730	35263186	2579	histocompatibility 2, D region locus 1	-2.234593673	8.577093714	115.3634204	6.55E-27	3.16E-23	352.7593723	390.07354	275.3393346	94.16676135	94.87212664	70.53541802
ENSMUSG00000078853	Igtp	chr11	58199556	58199779	2022	interferon gamma induced GTPase	-4.855904677	7.099574301	115.1531489	7.28E-27	3.16E-23	188.7999265	118.4249437	121.9586991	6.468152191	6.015946559	5.534271994
ENSMUSG00000024164	C3	chr17	57203970	57204154	5143	complement component 3	-2.385266972	7.035910568	114.4378273	1.04E-26	4.12E-23	118.8708538	128.5706823	108.7657781	28.90053509	33.78613158	18.97741066
ENSMUSG00000061232	H2-K1	chr17	33996017	33996476	2608	histocompatibility 2, K1, K region	-2.440738993	7.957256227	113.3213872	1.83E-26	6.63E-23	242.5313282	255.6261343	181.73589	57.90318009	51.99493949	40.50323608
ENSMUSG00000073940	Hbb-bt	chr7	103812524	103812784	703	hemoglobin, beta adult t chain	5.651229433	6.483704939	112.1004633	3.40E-26	1.13E-22	1.01861798	1.878714406	1.888033192	68.55673458	145.7303316	92.28024109
ENSMUSG00000069917	Hba-a2	chr11	32296489	32296618	667	hemoglobin alpha, adult chain 2	6.176823446	6.289214785	110.4920651	7.65E-26	2.37E-22	0.412889831	1.394973571	0.96058513	54.31060297	120.9488678	92.10774373
ENSMUSG00000061816	Myl1	chr1	66924295	66924557	2074	myosin, light polypeptide 1	2.294565654	6.682147148	106.5996002	5.45E-25	1.57E-21	15.28587797	16.99263228	19.45996674	87.61689088	98.63012856	118.8447887
ENSMUSG00000099227	Mir8114	chr1	153899926	153900036	111	microRNA 8114	-2.433389086	7.185170721	104.4075068	1.65E-24	4.46E-21	137.4126848	126.4106408	131.362467	31.66447635	28.43518666	28.49816321
ENSMUSG00000026473	Glul	chr1	153899944	153900059	3323	glutamate-ammonia ligase (glutamine synthetase)	-1.237856778	8.08853774	102.136389	5.18E-24	1.32E-20	178.1814885	243.6857622	194.6688435	113.6079208	102.8708177	94.94428324
ENSMUSG00000091471	Gm20538	chr19	44543722	44543812	225	.	1.82037519	9.06873107	91.37047539	1.19E-21	2.85E-18	104.2221626	134.6024056	132.4308079	437.5759433	619.702534	518.2048576
ENSMUSG00000059824	Dbp	chr7	45705088	45705762	2945	D site albumin promoter binding protein	1.862088543	6.424677155	91.2758466	1.25E-21	2.85E-18	16.98303048	20.80488078	17.40931287	72.47760469	80.60175335	87.02469025
ENSMUSG00000038642	Ctss	chr3	95526786	95526925	1358	cathepsin S	-3.600317913	7.078754058	89.48515628	3.09E-21	6.70E-18	172.4271682	124.0421532	107.2824045	15.92744612	14.92550882	9.719733529
ENSMUSG00000020163	Uqcr11	chr10	80402997	80403155	641	ubiquinol-cytochrome c reductase, complex III subunit XI	1.97584406	9.228634029	88.95927856	4.03E-21	8.32E-18	117.8853203	129.6020306	131.3611922	475.8912169	704.1178203	623.2909558
ENSMUSG00000036880	Acaa2	chr18	74779197	74779265	1515	acetyl-Coenzyme A acyltransferase 2 (mitochondrial 3-oxoacyl-Coenzyme A thiolase)	1.133926262	9.103373129	88.31537632	5.58E-21	1.07E-17	167.4875069	194.3155797	179.8577077	471.7376049	488.2499112	467.2703905
ENSMUSG00000074973	Gm11382	chr13	32938524	32938691	168	.	-2.866292777	5.786602291	88.28795129	5.66E-21	1.07E-17	48.30762155	48.20180867	57.49544539	9.165749258	6.954562417	9.007339343
ENSMUSG00000063388	BC023105	chr18	60441753	60442361	1227	cDNA sequence BC023105	-6.969583925	6.160714071	88.17295241	6.00E-21	1.08E-17	110.7733653	52.08995774	65.9511646	1.029045096	0.5866108	0.279911801
ENSMUSG00000080374	Gm22953	chr2	121450670	121450770	101	.	1.294118515	8.361307382	86.5046153	1.39E-20	2.35E-17	93.01841171	113.4596151	91.66726671	258.5682459	317.4333255	298.9599167
ENSMUSG00000090942	F830016B08Rik	chr18	60293380	60293486	3297	RIKEN cDNA F830016B08 gene	-6.890223728	7.526605617	86.48232003	1.41E-20	2.35E-17	315.5846426	118.3236891	149.9807675	1.94052875	1.655414141	2.292934268
ENSMUSG00000022215	Fitm1	chr14	55575617	55575947	969	fat storage-inducing transmembrane protein 1	1.853490495	6.568212789	85.05249184	2.91E-20	4.66E-17	18.76648129	20.26687376	22.39705382	85.5612498	98.61439991	81.75650693
ENSMUSG00000026202	Tuba4a	chr1	75214228	75216593	3701	tubulin, alpha 4A	1.668735199	7.323250778	83.29422009	7.07E-20	1.09E-16	37.89226713	38.53648221	40.37371107	149.9725492	162.3668105	133.5054209
ENSMUSG00000068606	Gm4841	chr18	60268301	60271039	2838	predicted gene 4841	-7.045119486	6.089129982	82.393823	1.12E-19	1.67E-16	111.6648403	55.31189325	50.95137262	0.387676479	0.347218435	0.934006509
ENSMUSG00000073409	H2-Q6	chr17	35424850	35424940	2085	histocompatibility 2, Q region locus 6	-2.726589412	5.549756258	82.17242267	1.25E-19	1.80E-16	45.93314254	50.14708444	32.23295308	10.55238277	7.306452563	4.943408797
ENSMUSG00000016427	Ndufa1	chrX	37187588	37187741	419	NADH dehydrogenase (ubiquinone) 1 alpha subcomplex, 1	1.772859004	9.076614656	81.945586	1.40E-19	1.96E-16	117.8104452	134.4801665	129.3163227	422.193018	613.83895	537.5776593
ENSMUSG00000046805	Mpeg1	chr19	12460779	12460861	4335	macrophage expressed gene 1	-3.674992564	5.545966816	79.49144009	4.84E-19	6.56E-16	54.33515902	40.0699973	42.42993641	5.60309604	4.249538965	2.853860909
ENSMUSG00000020475	Pgam2	chr11	5801640	5801839	840	phosphoglycerate mutase 2	1.625707539	9.704654756	78.82901982	6.77E-19	8.90E-16	193.2312624	219.28015	227.6421956	665.4477938	887.2950357	837.112496
ENSMUSG00000003072	Atp5d	chr10	80138632	80138855	1928	ATP synthase, H+ transporting, mitochondrial F1 complex, delta subunit	1.262484508	8.245712975	78.45792698	8.17E-19	1.04E-15	73.12049873	108.2232995	98.58151622	245.5951147	292.8131403	263.0872424
ENSMUSG00000022548	Apod	chr16	31296192	31297576	2577	apolipoprotein D	-2.717226063	5.199113288	77.42262357	1.38E-18	1.71E-15	34.19278744	35.2831019	29.15716008	4.221817237	6.706203835	6.590444715
ENSMUSG00000067818	Myl9	chr2	156775420	156775506	1162	myosin, light polypeptide 9, regulatory	1.672143628	7.061725113	76.80655767	1.89E-18	2.27E-15	16.12648982	43.861439	37.91225734	118.7152639	123.8466886	128.1446609
ENSMUSG00000079362	Gbp6	chr5	105215699	105217490	7842	guanylate binding protein 6	-5.449183988	5.614445146	76.26821468	2.48E-18	2.90E-15	68.79962768	35.63209554	47.8380878	1.470873423	1.174678118	1.31479673
ENSMUSG00000067203	H2-K2	chr17	33974831	33974877	1049	histocompatibility 2, K region locus 2	-2.593667772	5.697232616	75.58304097	3.50E-18	4.00E-15	52.06249775	49.92728266	38.58755417	11.72434864	9.676990506	6.219906802
ENSMUSG00000082292	Gm12250	chr11	58187739	58189012	1274	predicted gene 12250	-5.239349301	5.865815554	72.97022094	1.32E-17	1.46E-14	89.21114649	47.41138411	45.36631003	2.142080059	1.784168574	1.694587612
ENSMUSG00000024181	Mrpl28	chr17	26123520	26123849	1274	mitochondrial ribosomal protein L28	1.602039597	6.488998506	72.91535635	1.35E-17	1.47E-14	18.43062483	24.89628126	23.40211397	76.79516867	87.66214929	77.68143665
ENSMUSG00000069874	Irgm2	chr11	58199618	58199779	3621	immunity-related GTPase family M member 2	-3.990864801	5.866583191	71.89770896	2.27E-17	2.40E-14	78.40264905	48.4336931	48.32651733	4.760614354	4.637138851	3.850272164
ENSMUSG00000025651	Uqcrc1	chr9	108936633	108936787	4135	ubiquinol-cytochrome c reductase core protein 1	1.240773127	8.257832539	71.17550027	3.27E-17	3.37E-14	81.34273072	101.0871902	101.496675	261.0694857	290.0994043	253.1803787
ENSMUSG00000029359	Tesc	chr5	118027743	118027987	1591	tescalcin	1.433803737	6.699094209	70.25781286	5.20E-17	5.25E-14	27.1652461	28.62443256	29.07787041	91.30811051	89.68753178	92.93463631
ENSMUSG00000044894	Uqcrq	chr11	53427922	53429150	1831	ubiquinol-cytochrome c reductase, complex III subunit VII	1.500930766	8.270877724	70.06916066	5.73E-17	5.64E-14	78.67823068	85.55123943	85.58780551	238.4173115	314.3805826	299.8807054
ENSMUSG00000046879	Irgm1	chr11	48861968	48865209	5810	immunity-related GTPase family M member 1	-4.00279462	5.730637369	69.44513708	7.86E-17	7.57E-14	72.07807328	46.22975914	40.72260351	3.500424787	4.384430777	3.97162758
ENSMUSG00000074218	Cox7a1	chr7	30184171	30184245	364	cytochrome c oxidase subunit VIIa 1	1.808993587	10.81274337	68.77762857	1.10E-16	1.04E-13	337.6221637	424.4556296	497.0123858	1476.642516	1991.242112	1870.815227
ENSMUSG00000060187	Lrrc10	chr10	117045341	117046768	1428	leucine rich repeat containing 10	-1.553550522	8.414885132	67.9443279	1.68E-16	1.55E-13	274.0733224	347.6502504	203.7976951	122.0621845	105.675156	106.7310441
ENSMUSG00000067212	H2-T23	chr17	36029773	36030694	2889	histocompatibility 2, T region locus 23	-2.605232581	6.143853602	66.98155421	2.74E-16	2.47E-13	75.52815085	75.92866528	43.32784994	12.68039929	13.53869095	11.89383016
ENSMUSG00000031818	Cox4i1	chr8	120668222	120668355	1550	cytochrome c oxidase subunit 4I1	1.219904125	9.860105046	66.94063859	2.80E-16	2.48E-13	242.2365804	347.1466919	299.1154331	724.2545275	945.1995378	801.629035
ENSMUSG00000101628	Gm28177	chr1	52077261	52077300	3532	.	-2.929062857	5.331494871	66.05034098	4.40E-16	3.81E-13	43.82676547	38.44850451	28.64439922	7.441957021	4.990041247	4.753396084
ENSMUSG00000054072	Iigp1	chr18	60376029	60376130	3121	interferon inducible GTPase 1	-3.892339275	6.734040584	65.55066297	5.66E-16	4.81E-13	154.3195447	81.47434366	84.70854082	9.740404868	9.18086744	7.722717151
ENSMUSG00000081485	Gm12338	chr11	75599763	75599954	192	cytochrome c oxidase, subunit VIIc pseudogene	1.33510008	8.766888496	64.49875683	9.66E-16	8.05E-13	106.6085821	141.1080002	140.1131797	333.5000484	431.3897748	409.6284409
ENSMUSG00000030688	Stard10	chr7	101317086	101317227	2383	START domain containing 10	2.121928975	5.695011429	63.97097041	1.26E-15	1.03E-12	2.19815341	19.25367046	6.402097276	49.17605785	49.76157665	46.46804269
ENSMUSG00000033880	Lgals3bp	chr11	118392751	118394122	2847	lectin, galactoside-binding, soluble, 3 binding protein	-2.124346492	5.918497958	63.58726598	1.53E-15	1.23E-12	57.93180666	57.22690736	40.52285421	13.25385094	15.64201513	13.62098899
ENSMUSG00000021091	Serpina3n	chr12	104406729	104406795	2064	serine (or cysteine) peptidase inhibitor, clade A, member 3N	-2.309712846	5.242577474	63.01941799	2.05E-15	1.61E-12	30.58623882	36.28966597	30.36339488	7.442046419	8.886282706	6.705799865
ENSMUSG00000024953	Prdx5	chr19	6906697	6907127	2139	peroxiredoxin 5	1.222529617	7.475962452	62.47791575	2.69E-15	2.09E-12	49.23344645	63.99568475	52.0447332	136.9195224	170.7882862	152.8894701
ENSMUSG00000055413	H2-Q5	chr17	35394126	35394189	1591	histocompatibility 2, Q region locus 5	-2.73660432	4.971233583	62.06895538	3.32E-15	2.52E-12	31.08064509	31.68324396	20.35450928	6.657349616	4.691567647	3.176988895
ENSMUSG00000025204	Ndufb8	chr19	44548572	44550220	3146	NADH dehydrogenase (ubiquinone) 1 beta subcomplex 8	1.328420771	7.362583317	61.96556707	3.50E-15	2.61E-12	42.85709849	50.22322389	50.90198556	130.6321997	160.9911659	141.6026648
ENSMUSG00000018770	Atp5g3	chr2	73908447	73908707	2181	ATP synthase, H+ transporting, mitochondrial F0 complex, subunit C3 (subunit 9)	1.328188409	9.486396637	61.84154081	3.72E-15	2.73E-12	189.3510492	223.0211367	229.1891721	577.6007213	733.7025308	632.1926596
ENSMUSG00000034459	Ifit1	chr19	34640871	34640987	2656	interferon-induced protein with tetratricopeptide repeats 1	-4.213870652	5.159176217	61.67065028	4.06E-15	2.93E-12	48.26941632	31.69985859	25.42671267	1.948422997	2.254552499	2.38407378
ENSMUSG00000020153	Ndufs7	chr10	80249121	80249204	1718	NADH dehydrogenase (ubiquinone) Fe-S protein 7	1.134875398	7.783499811	61.46271408	4.51E-15	3.21E-12	64.50016495	77.6928736	71.99000003	172.325824	204.8524442	185.7059526
ENSMUSG00000030399	Ckm	chr7	19411094	19411146	1415	creatine kinase, muscle	1.534388843	10.75330926	60.86283314	6.12E-15	4.28E-12	373.8633438	472.332153	551.5249143	1638.311247	1736.313544	1515.304681
ENSMUSG00000031059	Ndufb11	chrX	20615326	20615542	908	NADH dehydrogenase (ubiquinone) 1 beta subcomplex, 11	1.140185493	8.661959081	60.70904012	6.62E-15	4.55E-12	117.1814952	148.7429245	131.2989893	308.528747	393.5671746	346.8108535
ENSMUSG00000024871	Doc2g	chr19	4003321	4003401	3027	double C2, gamma	1.132584898	7.250031363	60.22288291	8.47E-15	5.74E-12	42.02738498	61.70720607	43.69937235	126.4367411	136.3161062	122.5180662
ENSMUSG00000074896	Ifit3	chr19	34583531	34583604	1745	interferon-induced protein with tetratricopeptide repeats 3	-4.25011922	6.099373487	60.17968679	8.66E-15	5.77E-12	102.7733394	67.33243567	39.66473081	3.291894843	5.146345351	4.781082277
ENSMUSG00000035458	Tnni3	chr7	4518305	4518451	1928	troponin I, cardiac 3	1.162828112	11.07411684	60.11148843	8.96E-15	5.83E-12	628.0584723	763.9209235	719.2720315	1703.46479	2138.058735	1852.658579
ENSMUSG00000031312	Itgb1bp2	chrX	101449088	101449236	1799	integrin beta 1 binding protein 2	1.523319303	6.718380351	60.10119018	9.01E-15	5.83E-12	21.42127493	26.13500485	34.34976188	85.94296952	101.5662741	94.71717726
ENSMUSG00000022551	Cyc1	chr15	76343523	76343692	1194	cytochrome c-1	1.250155288	9.428329784	59.28900453	1.36E-14	8.68E-12	187.0894693	218.0880857	234.576152	589.6545902	662.3931124	584.8986132
ENSMUSG00000080893	Gm15920	chr5	130188395	130188796	402	.	1.408190293	7.174270768	58.92478227	1.64E-14	1.03E-11	39.694798	42.59040897	38.44111184	111.7707879	145.7273917	126.721361
ENSMUSG00000084093	Gm16418	chr1	166431705	166431875	171	ubiquinol-cytochrome c reductase subunit pseudogene	2.429213745	5.224519394	58.24244597	2.32E-14	1.43E-11	3.848517305	6.641036971	5.595966863	31.99457915	40.99957146	31.97504109
ENSMUSG00000022594	Lynx1	chr15	74747852	74751427	4662	Ly6/neurotoxin 1	1.313378213	6.680997423	58.11366055	2.47E-14	1.51E-11	25.96628106	31.24556286	31.97443905	91.44023834	83.46191751	89.85823122
ENSMUSG00000035929	H2-Q4	chr17	35379617	35379707	2596	histocompatibility 2, Q region locus 4	-2.307011509	6.459952822	58.0532807	2.55E-14	1.54E-11	93.20416366	85.4442495	56.10516767	20.95464928	19.98602004	16.05303956
ENSMUSG00000025488	Cox8b	chr7	140898943	140899089	362	cytochrome c oxidase subunit VIIIb	1.559641549	10.28114111	57.96820756	2.66E-14	1.58E-11	321.2469422	336.5331282	330.8102462	956.3131068	1398.624736	1182.296334
ENSMUSG00000097445	Gm26631	chr9	57531287	57533585	2505	predicted gene, 26631	1.385471713	6.730655282	57.86172473	2.81E-14	1.65E-11	26.08422443	32.42244239	30.56185209	81.5594603	102.6510995	93.99617632
ENSMUSG00000059734	Ndufs8	chr19	3908870	3909074	963	NADH dehydrogenase (ubiquinone) Fe-S protein 8	1.169263687	7.92548558	56.69099774	5.10E-14	2.95E-11	66.72094074	83.03761766	82.87139308	192.104166	231.7684024	203.141966
ENSMUSG00000090889	Gm17428	chr14	54976933	54977025	93	.	3.676953329	6.326861312	56.56234461	5.44E-14	3.11E-11	2.347322611	6.075842335	8.289061351	62.44615732	63.32374901	134.776256
ENSMUSG00000097658	Gm16755	chr11	120486339	120486571	933	predicted gene, 16755	1.671340863	5.942410064	55.72561531	8.33E-14	4.64E-11	11.3395285	16.02740513	15.65409961	49.05581726	60.56430905	54.46712031
ENSMUSG00000026817	Ak1	chr2	32621758	32621877	2593	adenylate kinase 1	0.967643239	7.931520378	55.72033138	8.35E-14	4.64E-11	80.04243418	90.76928262	86.66691272	199.5272552	203.0145169	200.1662577
ENSMUSG00000092550	Gm20496	chr17	34199316	34199574	663	.	-2.183822615	5.427230287	55.57605552	8.99E-14	4.93E-11	41.37156102	39.43036742	28.7150474	8.963050776	9.87808693	9.687790794
ENSMUSG00000021622	Ckmt2	chr13	91853387	91853648	1486	creatine kinase, mitochondrial 2	1.186294538	10.72446978	55.53234372	9.19E-14	4.98E-11	451.1271496	570.9270313	612.5432385	1422.910795	1541.708524	1521.546875
ENSMUSG00000097656	Gm26712	chr6	57689433	57689649	217	.	1.596698853	6.179069081	55.39607755	9.85E-14	5.27E-11	17.965632	16.5464755	18.71189619	56.47048656	72.17493861	64.1962858
ENSMUSG00000028607	Cpt2	chr4	107903981	107904563	2391	carnitine palmitoyltransferase 2	1.396957962	6.392578622	55.31232387	1.03E-13	5.44E-11	19.34823841	22.87130582	27.05563975	73.56850888	72.60958198	71.82974135
ENSMUSG00000038403	Hfe2	chr3	96525185	96525330	2021	hemochromatosis type 2 (juvenile)	1.539808826	6.118082014	55.09734504	1.15E-13	5.99E-11	15.49557973	16.87312246	20.17405227	62.33463407	60.33922233	60.05711979
ENSMUSG00000018893	Mb	chr15	77015489	77016072	1252	myoglobin	1.278357764	12.99892655	55.05651541	1.17E-13	6.04E-11	2348.240559	2503.90498	2681.32242	6888.797654	7868.898932	7460.674618
ENSMUSG00000024038	Ndufv3	chr17	31520115	31520261	2490	NADH dehydrogenase (ubiquinone) flavoprotein 3	1.52387671	6.603921043	55.01150561	1.20E-13	6.04E-11	22.49886578	27.1632991	25.8331679	71.69198512	97.850831	90.46193343
ENSMUSG00000037152	Ndufc1	chr3	51404677	51405619	1495	NADH dehydrogenase (ubiquinone) 1, subcomplex unknown, 1	1.636512276	7.13603694	55.00982555	1.20E-13	6.04E-11	32.96450584	32.02856432	38.48064404	105.4781874	144.7609502	138.3854863
ENSMUSG00000039640	Mrpl12	chr11	120484613	120484768	1532	mitochondrial ribosomal protein L12	1.182359515	6.914332668	54.52010618	1.54E-13	7.67E-11	32.45674977	41.62829155	38.71790945	96.41769064	108.7944215	100.419239
ENSMUSG00000031461	Myom2	chr8	15057653	15057739	8853	myomesin 2	-1.278846689	8.454910211	54.24860051	1.77E-13	8.70E-11	269.9478003	314.4120012	215.0671031	144.1960342	132.663281	117.3816718
ENSMUSG00000009185	Ccl8	chr11	82115185	82115312	511	chemokine (C-C motif) ligand 8	-3.767145712	5.065744181	53.563882	2.50E-13	1.22E-10	42.44894543	25.77361326	27.75083269	2.547716488	4.220848019	1.534516481
ENSMUSG00000090231	Cfb	chr17	34856374	34856582	2825	complement factor B	-3.702650406	5.177370357	53.10047964	3.17E-13	1.53E-10	47.04197314	28.14481709	28.8203703	4.024418401	3.434492939	2.015614004
ENSMUSG00000073418	C4b	chr17	34728380	34728627	5695	complement component 4B (Chido blood group)	-2.375424367	4.949566833	52.72665918	3.83E-13	1.83E-10	25.12121472	26.42865659	26.81138805	6.519577866	6.922423718	4.215609882
ENSMUSG00000026104	Stat1	chr1	52119440	52119623	7105	signal transducer and activator of transcription 1	-2.479099897	5.033726297	52.61376184	4.06E-13	1.91E-10	32.87523425	30.19056508	21.54296867	6.837890354	5.580862228	5.39693722
ENSMUSG00000029632	Ndufa4	chr6	11900373	11900591	492	NADH dehydrogenase (ubiquinone) 1 alpha subcomplex, 4	1.413449871	10.68471601	52.48173861	4.34E-13	2.02E-10	432.5691817	466.4394388	511.7004421	1287.976624	1716.723926	1561.882543
ENSMUSG00000040488	Ltbp4	chr7	27305136	27305550	6463	latent transforming growth factor beta binding protein 4	1.311627628	6.663398375	52.46539139	4.38E-13	2.02E-10	21.13806862	33.55179317	33.5739873	79.56569041	94.78395552	87.28512061
ENSMUSG00000074398	Gm15441	chr3	96555765	96556060	1676	predicted gene 15441	-1.214569613	6.69138092	52.41018471	4.50E-13	2.05E-10	72.23370941	89.96319719	67.86220132	44.26372546	37.82315029	35.84015594
ENSMUSG00000077928	Mir208b	chr14	54975700	54975776	77	microRNA 208b	3.770438065	8.372332327	52.22695438	4.94E-13	2.23E-10	9.193680227	25.43490273	35.25664104	295.7964168	256.6457872	591.7725095
ENSMUSG00000030996	Art1	chr7	102101743	102101791	1417	ADP-ribosyltransferase 1	1.033185998	7.72507778	52.07531702	5.34E-13	2.39E-10	64.96521571	77.90437735	72.98472786	162.5076593	171.4132409	194.8944147
ENSMUSG00000024962	Vegfb	chr19	6982473	6982867	1605	vascular endothelial growth factor B	1.066448059	7.224214206	51.97508914	5.62E-13	2.49E-10	44.65174706	56.69365815	47.77428533	120.0821589	133.3585466	119.275692
ENSMUSG00000017707	Serinc3	chr2	163623272	163625579	3840	serine incorporator 3	-0.87038585	8.019928427	51.46725293	7.28E-13	3.19E-10	164.5671154	203.6778803	168.967521	119.9343672	117.2646073	113.780342
ENSMUSG00000079419	Ms4a6c	chr19	11469366	11469556	2050	membrane-spanning 4-domains, subfamily A, member 6C	-3.219391036	4.823209692	51.44178254	7.38E-13	3.20E-10	31.25223722	21.48567777	24.24646133	3.239612189	3.475257657	2.968776887
ENSMUSG00000014313	Cox6c	chr15	35925886	35926368	3567	cytochrome c oxidase subunit VIc	1.479718513	7.844514911	51.30255289	7.92E-13	3.40E-10	61.43893255	62.73052677	62.2505009	167.4409545	238.9044475	221.8786969
ENSMUSG00000038462	Uqcrfs1	chr13	30540308	30541341	1363	ubiquinol-cytochrome c reductase, Rieske iron-sulfur polypeptide 1	1.065784829	9.098909432	49.68736486	1.80E-12	7.62E-10	153.2729387	199.8599525	205.0752671	466.2694738	497.2127262	439.3127182
ENSMUSG00000030785	Cox6a2	chr7	128205436	128205812	658	cytochrome c oxidase subunit VIa polypeptide 2	1.092902843	10.96078231	49.67509078	1.81E-12	7.62E-10	630.2205017	713.9456847	667.4044699	1512.02141	1915.757775	1757.852664
ENSMUSG00000024679	Ms4a6d	chr19	11586604	11587181	1735	membrane-spanning 4-domains, subfamily A, member 6D	-3.379616708	4.576246115	49.66125228	1.83E-12	7.62E-10	25.89694488	17.83480035	20.46144346	2.160275732	2.424197941	2.517455609
ENSMUSG00000024338	Psmb8	chr17	34197721	34197761	2736	proteasome (prosome, macropain) subunit, beta type 8 (large multifunctional peptidase 7)	-2.3490996	5.128112392	49.51782256	1.97E-12	8.12E-10	34.70555503	33.43109479	21.36781738	7.193552436	7.604880026	5.884649244
ENSMUSG00000084830	Gm14539	chrX	20581141	20581314	174	upregulated during skeletal muscle growth 5 pseudogene	1.461042766	7.622206476	49.29535804	2.20E-12	9.00E-10	44.44487699	58.05764291	59.19086364	139.2945792	194.550839	200.9076663
ENSMUSG00000004730	Emr1	chr17	57358686	57358756	3245	.	-3.535887598	4.679793195	49.14034329	2.38E-12	9.65E-10	26.49343341	17.63190255	26.19266478	2.624634607	3.060184393	1.346365661
ENSMUSG00000092511	Gm20547	chr17	34856412	34856582	3902	.	-3.402704791	4.809374278	49.01737299	2.54E-12	1.02E-09	33.63713903	22.59655882	20.96157713	3.394344283	3.40959963	1.723628043
ENSMUSG00000072620	Slfn2	chr11	83065112	83065343	1664	schlafen 2	-2.382032255	4.841874318	48.87249778	2.73E-12	1.09E-09	25.74230464	29.57198028	16.98459566	5.582023872	5.829355583	4.777737799
ENSMUSG00000059089	Fcgr4	chr1	171018920	171019019	1256	Fc receptor, IgG, low affinity IV	-5.17702865	4.282944277	48.77351178	2.87E-12	1.13E-09	24.35557292	12.67422288	17.46564071	0.324291677	0.5127533	0.625037739
ENSMUSG00000014294	Ndufa2	chr18	36742332	36742658	572	NADH dehydrogenase (ubiquinone) 1 alpha subcomplex, 2	1.269538356	8.845551979	48.6725948	3.02E-12	1.18E-09	123.9943469	161.9956743	138.3807778	321.4124424	471.3061886	433.6281127
ENSMUSG00000045932	Ifit2	chr19	34550694	34551022	3927	interferon-induced protein with tetratricopeptide repeats 2	-3.462857773	5.713474646	48.51176545	3.28E-12	1.27E-09	73.98010301	44.155528	34.04850869	5.002034001	5.810584646	5.913045176
ENSMUSG00000021290	2010107E04Rik	chr12	111961376	111961538	365	RIKEN cDNA 2010107E04 gene	1.424792657	9.624357831	48.48185743	3.33E-12	1.28E-09	207.5360274	230.0449859	233.425936	570.5771177	841.0392731	770.7800815
ENSMUSG00000020439	Smtn	chr11	3517523	3517827	4380	smoothelin	1.736407399	5.918434581	48.1835224	3.88E-12	1.48E-09	11.1432189	17.07095711	12.59614119	48.70959439	47.0523046	67.16145357
ENSMUSG00000103476	RP24-79E2.2	chr3	63481112	63481193	243	.	1.870626007	7.024632743	48.11838341	4.01E-12	1.51E-09	28.93748531	26.48679327	28.36425671	88.87771617	141.0882485	141.6786364
ENSMUSG00000023020	Cox14	chr15	99725618	99725848	723	cytochrome c oxidase assembly protein 14	1.11221158	7.069836171	47.9792713	4.31E-12	1.61E-09	39.23822086	52.10578077	39.37640876	98.86829067	122.381273	115.9789252
ENSMUSG00000030357	Fkbp4	chr6	128429735	128430880	2795	FK506 binding protein 4	1.100904668	6.840892478	47.7655454	4.80E-12	1.78E-09	31.92140474	42.36917582	37.16196238	98.49712499	94.45851704	92.2905191
ENSMUSG00000016252	Atp5e	chr2	174461072	174461221	1756	ATP synthase, H+ transporting, mitochondrial F1 complex, epsilon subunit	1.436109855	8.173375617	47.72934001	4.89E-12	1.80E-09	74.47037962	81.86361693	84.49353354	208.4110389	305.9412456	272.9116163
ENSMUSG00000024066	Xdh	chr17	73883908	73884483	4587	xanthine dehydrogenase	-1.609954577	6.127373893	47.65964871	5.07E-12	1.85E-09	59.47838198	56.60057107	49.85956061	18.73804385	21.52678327	24.77702286
ENSMUSG00000035042	Ccl5	chr11	83525778	83526064	960	chemokine (C-C motif) ligand 5	-3.190661575	4.629413617	47.29728931	6.10E-12	2.20E-09	25.60071622	25.49264918	15.2142862	6.617169983	0.789044375	0.919751814
ENSMUSG00000073403	Gm10499	chr17	36141758	36142033	1762	predicted gene 10499	-2.488261282	4.708286483	47.10901003	6.71E-12	2.41E-09	20.77573569	28.16686284	17.08037272	6.011628241	4.881669405	2.785282325
ENSMUSG00000020888	Dvl2	chr11	70000595	70001026	6298	dishevelled segment polarity protein 2	1.199466885	6.665963882	46.90827869	7.44E-12	2.64E-09	26.63087624	32.99426932	33.82768082	79.0807315	92.23491566	85.08125288
ENSMUSG00000022956	Atp5o	chr16	91684398	91684480	2259	ATP synthase, H+ transporting, mitochondrial F1 complex, O subunit	0.983779329	8.678168121	46.88948909	7.51E-12	2.65E-09	128.0443712	157.7056051	146.4445427	306.0867172	379.3035813	340.2335373
ENSMUSG00000022270	Fam134b	chr15	25843264	25843612	3346	.	-1.483292448	6.666385167	46.87084779	7.58E-12	2.65E-09	83.78966886	88.33718506	66.19652932	40.61731455	32.7481823	28.62352343
ENSMUSG00000030647	Ndufc2	chr7	97400003	97400357	754	NADH dehydrogenase (ubiquinone) 1, subcomplex unknown, 2	1.03828704	7.289976989	46.52223368	9.06E-12	3.14E-09	47.56359598	56.85412815	53.72551724	118.5109974	139.5521125	130.2082965
ENSMUSG00000025408	Ddit3	chr10	127290774	127290891	1713	DNA-damage inducible transcript 3	-1.800696296	5.469583357	46.41490995	9.57E-12	3.29E-09	37.42911355	35.14533181	33.82703978	10.06006137	12.45352788	13.66561235
ENSMUSG00000019158	Tmem160	chr7	16452779	16453170	814	transmembrane protein 160	1.489897388	6.055669216	46.29833975	1.02E-11	3.47E-09	15.56721315	22.12964209	13.94692156	49.96650349	67.03493492	56.45514375
ENSMUSG00000032959	Pebp1	chr5	117282651	117283465	1771	phosphatidylethanolamine binding protein 1	1.148389259	6.692581543	46.28213252	1.02E-11	3.47E-09	27.20748257	38.5921018	32.09906264	81.38890234	93.28624065	84.29795277
ENSMUSG00000044338	Aplnr	chr2	85136225	85139923	3699	apelin receptor	3.442639787	4.359498361	45.66048832	1.41E-11	4.73E-09	1.326871687	1.023645471	1.721858118	13.71635471	23.63963085	19.40292406
ENSMUSG00000019179	Mdh2	chr5	135778480	135778801	2089	malate dehydrogenase 2, NAD (mitochondrial)	0.996088653	9.127817388	45.48081424	1.54E-11	5.12E-09	165.6973908	207.654573	214.562808	472.1150263	491.5160334	446.0288746
ENSMUSG00000036905	C1qb	chr4	136880129	136880869	1088	complement component 1, q subcomponent, beta polypeptide	-1.649181292	6.861541312	45.47507574	1.55E-11	5.12E-09	101.4597328	88.30130227	90.36254436	36.79567027	40.21137507	31.293427
ENSMUSG00000028393	Alad	chr4	62509169	62509310	1871	aminolevulinate, delta-, dehydratase	1.237642134	6.496974076	45.24336165	1.74E-11	5.71E-09	21.56978823	37.34948469	22.52507622	69.83356219	83.78658632	75.46673359
ENSMUSG00000025006	Sorbs1	chr19	40295049	40295116	3075	sorbin and SH3 domain containing 1	-1.865424952	7.043847922	44.83234424	2.15E-11	7.00E-09	109.9296355	95.47484915	124.0607384	43.50664879	30.37030772	36.46122905
ENSMUSG00000082536	Gm13456	chr2	40555752	40557116	1365	eukaryotic translation elongation factor 1 alpha 1 pseudogene	-1.529613149	5.708845878	44.63444241	2.37E-11	7.68E-09	32.34613995	55.69576764	33.55317229	15.12963115	19.12332221	15.63723969
ENSMUSG00000022450	Ndufa6	chr15	82350139	82350371	560	NADH dehydrogenase (ubiquinone) 1 alpha subcomplex, 6 (B14)	1.147584144	8.665368118	44.34925741	2.75E-11	8.82E-09	124.8767261	143.3315091	126.9616154	290.4305968	400.1538685	363.1634298
ENSMUSG00000036199	Ndufa13	chr8	69894188	69894410	1243	NADH dehydrogenase (ubiquinone) 1 alpha subcomplex, 13	1.33314805	7.978971515	44.31775168	2.79E-11	8.90E-09	72.76605749	77.97570918	70.85054416	180.7158383	263.3226288	229.0623572
ENSMUSG00000021102	Glrx5	chr12	105032689	105032982	930	glutaredoxin 5	1.290244361	6.297205476	44.24110159	2.90E-11	9.19E-09	20.67837422	26.31410941	21.36605465	61.42979562	74.48328878	63.82006244
ENSMUSG00000035674	Ndufa3	chr7	3617373	3617407	858	NADH dehydrogenase (ubiquinone) 1 alpha subcomplex, 3	1.466970783	7.962915406	43.35810188	4.56E-11	1.43E-08	68.90443924	67.88742162	66.85627775	174.9649488	260.672429	246.5516026
ENSMUSG00000020572	Nampt	chr12	32820335	32820626	4547	nicotinamide phosphoribosyltransferase	-1.514182059	5.949593765	43.35322288	4.57E-11	1.43E-08	50.21350414	51.25569119	42.07463044	24.41505616	18.75671943	16.64889649
ENSMUSG00000050335	Lgals3	chr14	47367751	47367852	1858	lectin, galactose binding, soluble 3	-2.814766166	4.37286088	43.06954983	5.28E-11	1.64E-08	18.60496235	20.09890915	13.48628157	3.201433951	2.773667122	2.509376063
ENSMUSG00000057666	Gapdh	chr6	125161715	125165003	4133	glyceraldehyde-3-phosphate dehydrogenase	0.725771786	8.675895111	42.80088417	6.06E-11	1.86E-08	130.5262409	199.8508581	159.0761905	310.4294551	340.2317544	312.5988987
ENSMUSG00000019997	Ctgf	chr10	24595442	24595788	2861	connective tissue growth factor	-1.460675749	7.576218653	42.76367154	6.18E-11	1.89E-08	100.7835512	189.1160397	164.8857753	78.77802876	56.91011501	59.36466273
ENSMUSG00000046718	Bst2	chr8	71534264	71534480	764	bone marrow stromal cell antigen 2	-1.951918985	7.063372252	42.47723742	7.15E-11	2.17E-08	137.2922914	126.4853683	77.5277406	31.11877498	42.02708198	33.31405191
ENSMUSG00000092686	Gm25745	chr10	86705316	86705448	133	.	-1.401433523	6.602179229	42.36956945	7.56E-11	2.25E-08	73.68666093	79.63505841	70.46066023	42.28448857	33.10365014	26.01807048
ENSMUSG00000004748	Mtfp1	chr11	4091480	4092299	1738	mitochondrial fission process 1	1.462467154	5.87908912	42.35960243	7.59E-11	2.25E-08	13.41780358	14.48522298	17.97500744	51.59309019	54.15603117	45.54663753
ENSMUSG00000029322	Plac8	chr5	100553725	100553988	1592	placenta-specific 8	-3.802889349	3.95406861	42.3593426	7.60E-11	2.25E-08	16.69059838	13.66166207	9.03437594	1.253866746	1.118605376	0.616503796
ENSMUSG00000001794	Capns1	chr7	30186942	30187533	2397	calpain, small subunit 1	0.910310163	7.440741611	41.86377533	9.79E-11	2.89E-08	55.73716562	71.42561926	60.26415595	128.3590138	150.2155732	141.9075791
ENSMUSG00000096232	0610012G03Rik	chr16	31948024	31948353	417	RIKEN cDNA 0610012G03 gene	0.95133878	7.071901126	41.81929269	1.00E-10	2.93E-08	41.30557767	56.09176026	44.0792359	109.4177186	112.3802114	104.4352269
ENSMUSG00000017778	Cox7c	chr13	86044816	86044908	1131	cytochrome c oxidase subunit VIIc	1.170095531	7.901096834	41.74983958	1.04E-10	3.02E-08	68.8551422	79.63624741	79.39907686	173.1366908	235.486216	208.2604558
ENSMUSG00000040264	Gbp5	chr3	142496934	142496995	5844	guanylate binding protein 5	-2.863955526	4.917864261	41.73424227	1.05E-10	3.02E-08	35.16405734	23.50241187	21.60336354	4.003118601	4.812981693	4.276168424
ENSMUSG00000061518	Cox5b	chr1	36691484	36691689	1552	cytochrome c oxidase subunit Vb	1.173652548	8.516813629	41.64674081	1.09E-10	3.14E-08	111.1411156	118.3989288	120.3538679	269.9103016	360.1179982	324.0962046
ENSMUSG00000035692	Isg15	chr4	156199424	156200066	756	ISG15 ubiquitin-like modifier	-3.105337637	5.913627245	41.46360348	1.20E-10	3.42E-08	83.72685798	52.09771838	35.54074343	6.246448879	9.716294515	8.303011235
ENSMUSG00000037499	Nenf	chr1	191306789	191307089	742	neuron derived neurotrophic factor	1.17552786	6.493339077	41.43751792	1.22E-10	3.45E-08	24.87119415	32.68912496	26.03202325	65.34224144	79.75629743	80.36487927
ENSMUSG00000089417	Gm22009	chr3	69085105	69085447	343	.	-1.011824878	7.430468862	41.26753466	1.33E-10	3.74E-08	112.8898409	135.9664938	119.3806264	64.34465362	67.89176349	86.36116008
ENSMUSG00000023913	Pla2g7	chr17	43568098	43568170	2905	phospholipase A2, group VII (platelet-activating factor acetylhydrolase, plasma)	-2.614891446	4.447899144	41.17258933	1.39E-10	3.90E-08	19.36177667	17.27434581	17.60162933	3.801410424	3.496503796	2.906393224
ENSMUSG00000065460	Mir133a-2	chr2	180398379	180398482	104	microRNA 133a-2	3.151432266	5.135532295	41.01159729	1.51E-10	4.20E-08	4.202825247	2.576522614	2.619064763	22.12873749	30.6919475	50.97517605
ENSMUSG00000062488	I830012O16Rik	chr19	34607970	34607998	2000	.	-3.695506773	4.83093896	40.98634722	1.53E-10	4.23E-08	37.79470942	28.37694364	13.97227204	1.955668428	2.861044934	2.331299401
ENSMUSG00000095098	Ccdc85b	chr19	5456789	5457397	609	coiled-coil domain containing 85B	1.189850825	6.406210783	40.59751135	1.87E-10	5.13E-08	22.96912896	33.45959559	21.56434881	62.94948017	77.6296134	71.8053089
ENSMUSG00000039146	Ifi44l	chr3	151759641	151759835	486	interferon-induced protein 44 like	-3.188037834	4.097016719	40.44252437	2.02E-10	5.52E-08	17.1036433	15.73953753	9.976109108	1.004438533	2.413390243	1.814951731
ENSMUSG00000006057	Atp5g1	chr11	96068852	96073218	4912	ATP synthase, H+ transporting, mitochondrial F0 complex, subunit C1 (subunit 9)	1.145294667	7.010731946	40.34899059	2.12E-10	5.75E-08	36.99553391	40.18529199	45.35785169	100.6516547	119.8834723	104.5357728
ENSMUSG00000025270	Alas2	chrX	150547375	150547485	2403	aminolevulinic acid synthase 2, erythroid	4.243326951	3.984922285	40.31550264	2.16E-10	5.82E-08	0.435973189	0.650203988	0.476639282	10.42825717	19.49300649	12.64380302
ENSMUSG00000000290	Itgb2	chr10	77530252	77530459	3052	integrin beta 2	-2.919531108	4.216720852	39.906261	2.66E-10	7.09E-08	16.35168151	19.32743599	10.67399715	3.084297458	2.185650334	1.672738568
ENSMUSG00000013593	Ndufs2	chr1	171234853	171235087	2313	NADH dehydrogenase (ubiquinone) Fe-S protein 2	0.876436406	8.777787376	39.90432259	2.67E-10	7.09E-08	141.075712	173.614645	171.9256428	347.0707709	382.8387043	342.7555429
ENSMUSG00000004610	Etfb	chr7	43444108	43444204	1139	electron transferring flavoprotein, beta polypeptide	0.887744338	8.924677011	39.84200756	2.75E-10	7.28E-08	159.8248726	200.8708259	177.1429724	355.643343	447.1142098	390.2086961
ENSMUSG00000045104	Gm5514	chr19	21938079	21938384	306	lactate dehydrogenase B pseudogene	1.142709697	6.746485902	39.7925175	2.82E-10	7.42E-08	30.54577795	37.10919922	34.18860599	80.46468751	101.6380396	86.69268352
ENSMUSG00000049760	2410015M20Rik	chr17	56607452	56607841	755	RIKEN cDNA 2410015M20 gene	1.0741339	7.20132261	39.77509913	2.85E-10	7.44E-08	39.62038384	55.66561204	50.86563278	103.7958569	133.7506928	130.1010163
ENSMUSG00000036278	Macrod1	chr19	7056768	7057182	1274	MACRO domain containing 1	0.943296774	7.234165479	39.49339664	3.29E-10	8.54E-08	53.38824189	58.35065921	47.27155126	120.8197096	127.6869976	116.8110051
ENSMUSG00000028268	Gbp3	chr3	142560052	142560283	3239	guanylate binding protein 3	-2.675802057	5.196129753	39.06903253	4.09E-10	1.06E-07	43.46567708	28.18535489	25.54800674	5.2715714	6.915718236	6.107754486
ENSMUSG00000040613	Apobec1	chr6	122577792	122578935	2391	apolipoprotein B mRNA editing enzyme, catalytic polypeptide 1	-2.82402818	4.246820746	39.01287821	4.21E-10	1.08E-07	17.98763523	14.70298231	14.2942686	2.419904624	3.059080839	2.073393506
ENSMUSG00000055839	Tceb2	chr17	23824740	23824979	508	.	1.072960479	7.777699489	39.00655038	4.22E-10	1.08E-07	71.63484437	79.54823749	68.0751018	154.0842915	203.4223831	196.5145821
ENSMUSG00000023132	Gzma	chr13	113093825	113094050	878	granzyme A	-3.63501702	3.87093237	38.95363519	4.34E-10	1.10E-07	14.68478617	13.98669747	7.612867428	1.669493398	0.819519979	0.614504893
ENSMUSG00000033044	Dhrs7c	chr11	67798187	67798403	1880	dehydrogenase/reductase (SDR family) member 7C	1.033211662	6.714107572	38.79695503	4.70E-10	1.19E-07	31.08548976	42.42838276	31.70098724	85.08099888	91.10547133	80.69223506
ENSMUSG00000022452	Smdt1	chr15	82338959	82339085	1077	single-pass membrane protein with aspartate rich tail 1	1.06785723	7.111870246	38.76270933	4.79E-10	1.20E-07	41.65300021	50.05257676	45.53601236	98.88354161	128.0902286	117.2495858
ENSMUSG00000025868	Higd2a	chr13	54590207	54590419	648	HIG1 domain family, member 2A	1.087891973	7.010865081	38.61772075	5.15E-10	1.28E-07	36.80305274	47.24286458	42.51440259	93.9632386	122.0361683	105.5482522
ENSMUSG00000073402	Gm8909	chr17	36164443	36164676	1544	predicted gene 8909	-3.146657205	4.136898275	38.60326096	5.19E-10	1.29E-07	12.03211742	23.54168991	8.781071503	2.163497755	2.110400045	1.30309749
ENSMUSG00000030107	Usp18	chr6	121245906	121246062	1770	ubiquitin specific peptidase 18	-2.6608285	4.321627854	38.21750723	6.33E-10	1.56E-07	18.75074703	19.41727188	11.07667706	2.808098579	2.740225027	3.382694715
ENSMUSG00000006315	Tmem147	chr7	30727701	30727903	868	transmembrane protein 147	1.078247137	6.639865932	38.18436612	6.44E-10	1.58E-07	28.75537728	35.97446228	32.70063599	74.86592432	89.91932443	80.86142542
ENSMUSG00000016496	Cd274	chr19	29367455	29367506	3622	CD274 antigen	-3.26967706	4.632149946	38.17157469	6.48E-10	1.58E-07	31.13620105	20.35213442	15.04173063	2.407778431	2.53245567	3.117317499
ENSMUSG00000086863	Gm15543	chr6	145182275	145182369	361	predicted gene 15543	1.422365446	6.501280685	38.12722144	6.63E-10	1.60E-07	21.63816451	21.17446071	30.64016373	66.43768963	85.14845949	85.72945112
ENSMUSG00000040747	Cd53	chr3	106759921	106760875	1742	CD53 antigen	-2.305833958	4.580270329	37.9718242	7.18E-10	1.73E-07	18.4823038	23.93717128	15.83009023	6.010447618	5.04644353	2.648207444
ENSMUSG00000049422	Chchd10	chr10	75935573	75936004	939	coiled-coil-helix-coiled-coil-helix domain containing 10	0.75217732	9.502787858	37.89818589	7.45E-10	1.78E-07	262.4306679	306.2544318	284.8999146	545.2330111	594.5172359	590.1946281
ENSMUSG00000053835	H2-T24	chr17	36005695	36006789	2182	histocompatibility 2, T region locus 24	-1.783536612	5.548238517	37.79536335	7.86E-10	1.87E-07	43.84159925	38.7481619	29.68793292	11.44663459	13.4078266	14.0587859
ENSMUSG00000028407	Toporsos	chr4	40269569	40269719	1054	topoisomerase I binding, arginine/serine-rich, opposite strand	1.551535512	5.578352621	37.6052176	8.66E-10	2.05E-07	10.82327094	12.28020336	11.86026721	32.91987788	45.38848751	44.54315896
ENSMUSG00000053329	D10Jhu81e	chr10	78162067	78162718	1363	DNA segment, Chr 10, Johns Hopkins University 81 expressed	0.84672514	7.889138256	37.56384846	8.85E-10	2.08E-07	77.52618033	98.90522294	88.44143914	202.1138605	191.6526021	175.3938837
ENSMUSG00000028270	Gbp2	chr3	142620602	142620808	2516	guanylate binding protein 2	-2.626424432	5.206433635	37.52668743	9.02E-10	2.10E-07	43.6562837	27.52760719	26.18544488	5.58736393	7.200116128	6.223418449
ENSMUSG00000033938	Ndufb7	chr8	83566671	83566930	4522	NADH dehydrogenase (ubiquinone) 1 beta subcomplex, 7	1.386206507	6.16588633	37.5247889	9.03E-10	2.10E-07	17.84261	21.49950424	19.65890973	49.5596479	71.85390818	63.26156999
ENSMUSG00000065432	Mir208a	chr14	54949060	54949142	83	microRNA 208a	3.060963403	5.257735934	37.42833081	9.48E-10	2.20E-07	3.940148669	3.220653268	3.819469446	32.02843585	23.47031279	57.87319299
ENSMUSG00000028037	Ifi44	chr3	151730922	151732553	6116	interferon-induced protein 44	-3.402551779	3.956076926	37.33972192	9.92E-10	2.28E-07	16.44852647	12.13286479	9.883041097	1.132873769	1.357376901	1.485096872
ENSMUSG00000062981	Mrpl42	chr10	95480806	95480977	666	mitochondrial ribosomal protein L42	0.819771356	8.189826978	37.33621496	9.94E-10	2.28E-07	101.3096697	116.1817269	112.831823	217.8736859	242.3172428	239.4121785
ENSMUSG00000034566	Atp5h	chr11	115415689	115415879	1465	ATP synthase, H+ transporting, mitochondrial F0 complex, subunit D	1.086882678	9.193087612	37.30852983	1.01E-09	2.30E-07	189.2668958	203.8341055	193.683055	421.0370866	571.0313064	515.396564
ENSMUSG00000073838	Tufm	chr7	126487355	126487490	1776	Tu translation elongation factor, mitochondrial	1.127770931	6.386001239	37.24407725	1.04E-09	2.37E-07	23.28168881	25.69514627	30.04849907	66.43274687	69.46911855	70.35460142
ENSMUSG00000024803	Ankrd1	chr19	36111965	36112817	1765	ankyrin repeat domain 1 (cardiac muscle)	-1.033227205	12.07303495	37.12763258	1.11E-09	2.50E-07	3232.854054	3500.000258	2487.084513	1817.736565	1718.584467	1895.668323
ENSMUSG00000087400	Gm15270	chr10	24549441	24549587	2053	predicted gene 15270	-1.58791765	5.366664364	37.00926577	1.18E-09	2.64E-07	22.34413422	36.3230314	36.46161485	15.57902585	10.17058607	11.66650894
ENSMUSG00000040048	Ndufb10	chr17	24722060	24722520	1217	NADH dehydrogenase (ubiquinone) 1 beta subcomplex, 10	1.045450758	8.452744805	36.89722834	1.25E-09	2.78E-07	101.3569278	123.1498836	132.5337083	263.2891377	329.7049776	294.4255858
ENSMUSG00000042828	Trim72	chr7	128003989	128004069	2553	tripartite motif-containing 72	1.033492853	7.642331015	36.1901907	1.79E-09	3.98E-07	66.24201392	62.95532253	72.60880209	165.3681474	162.6394701	170.5968956
ENSMUSG00000092659	Mir3100	chr7	19086828	19086892	65	microRNA 3100	3.283778533	5.482098872	36.15618069	1.82E-09	4.03E-07	3.343156446	6.83168875	1.38889798	32.73429669	29.87130719	73.65679108
ENSMUSG00000023845	Lnpep	chr17	17527723	17529880	5181	leucyl/cystinyl aminopeptidase	-1.835690523	5.410499157	36.12230842	1.85E-09	4.08E-07	33.75510614	30.51188816	37.82911035	14.50556296	10.01615092	9.646547448
ENSMUSG00000029545	Acads	chr5	115110299	115111006	2269	acyl-Coenzyme A dehydrogenase, short chain	1.075723598	6.690224492	36.10967913	1.87E-09	4.08E-07	30.91020595	37.14392183	33.03252166	90.81094117	88.16995615	75.51713881
ENSMUSG00000027602	Map1lc3a	chr2	155276297	155276646	1181	microtubule-associated protein 1 light chain 3 alpha	0.909977319	8.458478597	36.09677842	1.88E-09	4.08E-07	112.5175788	131.7579606	137.8111108	262.3760005	303.565264	298.2830005
ENSMUSG00000026895	Ndufa8	chr2	36036326	36036641	861	NADH dehydrogenase (ubiquinone) 1 alpha subcomplex, 8	0.940728119	8.640157469	36.09187127	1.88E-09	4.08E-07	129.9700548	152.5986866	145.7956179	291.7283158	371.8345986	325.5026328
ENSMUSG00000078566	Bnip3	chr7	138890836	138891960	2265	BCL2/adenovirus E1B interacting protein 3	-1.182850971	6.46618508	36.01297858	1.96E-09	4.23E-07	57.27995474	66.63217979	69.88314353	36.32013832	34.53381892	31.11831479
ENSMUSG00000020440	Arf5	chr6	28423560	28423755	1116	ADP-ribosylation factor 5	0.959713704	6.900121024	35.85939035	2.12E-09	4.55E-07	37.48256021	51.37283153	35.82163108	87.07397013	104.508433	97.59359963
ENSMUSG00000023939	Mrpl14	chr17	45686322	45686427	949	mitochondrial ribosomal protein L14	1.175592267	6.445557338	35.81894552	2.17E-09	4.62E-07	23.63259696	29.83793996	27.1624585	63.63391245	83.60942603	70.45207455
ENSMUSG00000015337	Endog	chr2	30171493	30172066	1063	endonuclease G	1.396400776	5.757364654	35.79104564	2.20E-09	4.67E-07	12.70179505	16.69654457	14.04301172	44.51799337	48.63913507	43.70487541
ENSMUSG00000050856	Atp5k	chr5	108433244	108433337	616	ATP synthase, H+ transporting, mitochondrial F1F0 complex, subunit E	1.326443504	9.315357816	35.77280559	2.22E-09	4.69E-07	182.651754	180.8924886	201.0885664	450.8425883	641.0897944	634.2999728
ENSMUSG00000000088	Cox5a	chr9	57521232	57521415	690	cytochrome c oxidase subunit Va	0.827340545	10.2293147	35.69040095	2.31E-09	4.87E-07	413.995013	482.6909419	470.8062656	917.1484396	1044.132373	966.1724375
ENSMUSG00000002416	Ndufb2	chr6	39592574	39592712	5628	NADH dehydrogenase (ubiquinone) 1 beta subcomplex, 2	1.558157143	5.49637563	35.64563495	2.37E-09	4.96E-07	9.721226632	11.75890317	11.26909727	30.98718451	43.82053044	40.84338199
ENSMUSG00000024099	Ndufv2	chr17	66078795	66079587	1990	NADH dehydrogenase (ubiquinone) flavoprotein 2	0.929336976	7.694100759	35.40163824	2.68E-09	5.59E-07	66.38289651	74.92966026	79.74269509	155.6627902	179.7800751	170.0530971
ENSMUSG00000021423	Ly86	chr13	37345345	37345574	997	lymphocyte antigen 86	-2.385820889	4.418334841	35.09521436	3.14E-09	6.51E-07	19.7323277	15.36103162	16.3953979	4.411276644	3.646997888	3.345799461
ENSMUSG00000043144	Aqp6	chr15	99601400	99601800	2060	aquaporin 6	1.661454193	5.332462589	35.06112813	3.20E-09	6.60E-07	7.467355993	4.827594127	14.96653821	37.16377899	32.83636305	33.59407259
ENSMUSG00000002379	Ndufa11	chr17	56717762	56717942	2661	NADH dehydrogenase (ubiquinone) 1 alpha subcomplex 11	1.150826823	6.896357675	34.73715006	3.77E-09	7.75E-07	34.75086794	39.38666175	38.55052783	83.18074207	114.3674174	102.5070844
ENSMUSG00000090625	Gm20721	chr2	174330319	174330434	1484	.	0.672634509	9.434240256	34.42465536	4.43E-09	9.06E-07	250.8853182	330.1881686	267.038785	495.2554976	588.669	531.9161128
ENSMUSG00000053898	Ech1	chr7	28825217	28825412	2284	enoyl coenzyme A hydratase 1, peroxisomal	0.96098779	8.85228579	34.39117723	4.51E-09	9.17E-07	160.9718856	161.8604958	166.3449984	376.5402322	409.0186936	367.4780824
ENSMUSG00000037710	Cisd1	chr10	71330480	71331126	1084	CDGSH iron sulfur domain 1	0.847965661	7.537550544	34.33266241	4.65E-09	9.40E-07	64.11003189	70.67429236	71.01044946	141.5638079	153.5412721	148.5355381
ENSMUSG00000006356	Crip2	chr12	113140236	113140614	1437	cysteine rich protein 2	0.79887611	9.670676826	34.32451518	4.66E-09	9.40E-07	312.5211939	359.270815	270.5076817	635.2920635	702.7195456	629.8219076
ENSMUSG00000015340	Cybb	chrX	9435252	9438343	5808	cytochrome b-245, beta polypeptide	-2.923556361	4.280825052	34.25759921	4.83E-09	9.69E-07	20.78667518	13.49543721	14.36788541	2.884108043	2.708579207	1.800527515
ENSMUSG00000049037	Clec4a1	chr6	122921848	122922079	1558	C-type lectin domain family 4, member a1	-3.323603757	4.017804526	34.2071194	4.95E-09	9.90E-07	16.70077127	10.27689317	13.28851974	1.176623394	1.799618399	1.511877687
ENSMUSG00000022354	Ndufb9	chr15	58933810	58933938	651	NADH dehydrogenase (ubiquinone) 1 beta subcomplex, 9	1.009236202	10.04338151	34.14257798	5.12E-09	1.02E-06	335.2873136	382.3356705	385.6492524	761.5640377	1006.977765	917.5467134
ENSMUSG00000079505	Gm11131	chr17	35377021	35379737	3122	predicted gene 11131	-2.420718944	4.348548096	33.9866301	5.55E-09	1.10E-06	18.88192923	18.5765933	11.47675353	3.968009285	3.47207317	3.113255338
ENSMUSG00000023067	Cdkn1a	chr17	29090979	29091101	2223	cyclin-dependent kinase inhibitor 1A (P21)	-2.025921502	4.702384633	33.91094283	5.77E-09	1.14E-06	17.70940922	19.78732296	24.02968367	5.846917695	5.369954314	6.46925653
ENSMUSG00000028756	Pink1	chr4	138313409	138314213	2673	PTEN induced putative kinase 1	0.729845334	8.148800484	33.80000165	6.11E-09	1.20E-06	98.09113571	136.2117126	102.3286429	231.805995	229.2254613	203.9839529
ENSMUSG00000024208	Uqcc2	chr17	27122663	27122840	837	ubiquinol-cytochrome c reductase complex assembly factor 2	1.214857133	6.606164243	33.69331218	6.45E-09	1.26E-06	29.02920988	29.3778921	30.02704619	66.93380214	91.84316454	87.72014021
ENSMUSG00000024675	Ms4a4c	chr19	11404770	11404797	1751	membrane-spanning 4-domains, subfamily A, member 4C	-4.378967971	3.744087503	33.54036317	6.98E-09	1.36E-06	15.93151437	9.179106916	8.319118383	0.884139055	0.454443622	0.224221586
ENSMUSG00000083626	Gm4459	chr7	139659688	139660155	468	NADH dehydrogenase (ubiquinone) 1, alpha/beta subcomplex, 1 pseudogene	1.255301951	5.925095192	33.49919853	7.13E-09	1.38E-06	15.52536192	18.52276208	18.86117535	46.76064718	54.0814211	50.15153223
ENSMUSG00000030579	Tyrobp	chr7	30413788	30413899	564	TYRO protein tyrosine kinase binding protein	-1.462678431	5.918843478	33.44816916	7.32E-09	1.41E-06	51.45206527	48.36110146	38.85718651	18.61411268	24.42574146	17.12140158
ENSMUSG00000043832	Clec4a3	chr6	122952515	122952540	1327	C-type lectin domain family 4, member a3	-3.511674712	4.042260406	33.3453857	7.72E-09	1.48E-06	18.65043263	10.48005747	12.49380668	1.166424416	1.684413667	1.220217924
ENSMUSG00000007877	Tcap	chr11	98383811	98383956	948	titin-cap	1.084555922	11.59992046	33.31432025	7.84E-09	1.50E-06	883.6395795	1078.275167	1185.685668	2312.30641	2975.836668	2788.040194
ENSMUSG00000069516	Lyz2	chr10	117277334	117278187	1266	lysozyme 2	-1.524801091	8.967139886	33.17330584	8.43E-09	1.60E-06	421.6612139	356.5375861	394.8493355	187.2159399	183.8823699	128.2066114
ENSMUSG00000071014	Ndufb6	chr4	40270591	40270847	659	NADH dehydrogenase (ubiquinone) 1 beta subcomplex, 6	1.034396235	7.983994036	33.01678521	9.14E-09	1.73E-06	77.47765064	83.6198703	95.97285044	190.2912606	231.3877411	214.1999005
ENSMUSG00000071648	Rom1	chr19	8927382	8927887	1526	rod outer segment membrane protein 1	1.964117824	4.89088042	32.92236357	9.59E-09	1.81E-06	3.829194908	6.063067842	6.423312074	21.38279928	28.37932185	27.2374163
ENSMUSG00000060600	Eno3	chr11	70657202	70657267	1739	enolase 3, beta muscle	0.980135952	9.807156049	32.78510661	1.03E-08	1.93E-06	260.1494481	327.3195573	362.796915	747.5410153	793.6794436	719.1555582
ENSMUSG00000023089	Ndufa5	chr6	24518666	24518824	1032	NADH dehydrogenase (ubiquinone) 1 alpha subcomplex, 5	1.124097765	8.265795118	32.76538261	1.04E-08	1.93E-06	100.7655833	101.2359716	97.96772744	217.3130641	302.8682288	271.2870646
ENSMUSG00000028581	Laptm5	chr4	130913125	130913434	3788	lysosomal-associated protein transmembrane 5	-1.741204435	4.986779707	32.76497603	1.04E-08	1.93E-06	22.72578755	32.62189977	18.10845847	10.26348495	9.345813086	6.272523424
ENSMUSG00000041481	Serpina3g	chr12	104236245	104236318	2105	serine (or cysteine) peptidase inhibitor, clade A, member 3G	-2.895817119	4.019545687	32.75216711	1.05E-08	1.94E-06	16.42289887	12.14652201	10.4246488	2.922736484	1.854273014	1.119191507
ENSMUSG00000079049	Serpinb1c	chr13	32881833	32882225	1353	serine (or cysteine) peptidase inhibitor, clade B, member 1c	-2.195937836	4.547584033	32.48261379	1.20E-08	2.22E-06	19.79968356	16.11753807	19.76871631	3.251443199	3.808158922	7.14445487
ENSMUSG00000002985	Apoe	chr7	19696109	19697103	1980	apolipoprotein E	-0.991909949	9.428001162	32.42314345	1.24E-08	2.28E-06	414.843356	609.4583675	457.526552	294.6245708	352.3991869	237.3674681
ENSMUSG00000022890	Atp5j	chr16	84827866	84827995	3130	ATP synthase, H+ transporting, mitochondrial F0 complex, subunit F	1.005998772	7.786725928	32.38632193	1.26E-08	2.31E-06	71.70542036	75.76781396	79.50254319	159.6297763	203.7718816	186.1141573
ENSMUSG00000040026	Saa3	chr7	46711998	46712264	531	serum amyloid A 3	-4.127628718	3.838305218	32.29096497	1.33E-08	2.42E-06	17.41960464	11.75255929	6.892275692	0.612984418	0.855193584	0.646112202
ENSMUSG00000073490	AI607873	chr1	173723430	173723752	3481	.	-2.254747017	4.419767676	32.21358742	1.38E-08	2.51E-06	18.83621905	15.57358203	16.26949191	4.050591177	4.072280226	4.202512682
ENSMUSG00000048416	Mlf1	chr3	67374097	67374262	1719	myeloid leukemia factor 1	1.114920808	6.31733709	32.1086273	1.46E-08	2.63E-06	25.62471105	24.78155375	25.15520342	62.80417389	72.43257624	60.46708663
ENSMUSG00000101389	Ms4a4a	chr19	11375523	11375631	836	membrane-spanning 4-domains, subfamily A, member 4A	-2.373952826	4.3127594	32.02497574	1.52E-08	2.74E-06	16.3443204	15.1194985	15.71595313	3.165621442	4.529699188	2.816030244
ENSMUSG00000101680	Gm29015	chr14	54973029	54973154	207	.	-2.790530924	10.594886	31.95069996	1.58E-08	2.83E-06	1825.122327	2024.676064	539.2062539	185.0034127	271.9570416	297.9322767
ENSMUSG00000031448	Adprhl1	chr8	13235655	13235988	1820	ADP-ribosylhydrolase like 1	-0.898012408	8.610968657	31.89423218	1.63E-08	2.90E-06	271.2362859	278.0951267	258.9940072	172.2989461	180.4903043	171.852363
ENSMUSG00000028648	Ndufs5	chr4	123712710	123712926	860	NADH dehydrogenase (ubiquinone) Fe-S protein 5	1.14624728	7.233214506	31.77248542	1.73E-08	3.08E-06	43.0533318	46.81730116	53.28625666	104.7729912	141.3502891	135.736092
ENSMUSG00000027514	Zbp1	chr2	173206612	173207226	3529	Z-DNA binding protein 1	-3.95993147	3.533893865	31.60012695	1.89E-08	3.35E-06	11.78249557	9.383992184	5.855798482	0.750602025	0.504798403	0.431229561
ENSMUSG00000030246	Ldhb	chr6	142490249	142490604	1570	lactate dehydrogenase B	0.777759322	9.929324611	31.58981813	1.90E-08	3.36E-06	334.237971	398.9619258	401.6204944	762.0250828	815.7332859	767.5122024
ENSMUSG00000030409	Dmpk	chr7	19083849	19084154	4330	dystrophia myotonica-protein kinase	1.149464138	7.300404508	31.48503261	2.01E-08	3.53E-06	47.67297865	49.69418665	52.50072848	123.3351258	116.2706532	161.4633051
ENSMUSG00000058715	Fcer1g	chr1	171229572	171229927	874	Fc receptor, IgE, high affinity I, gamma polypeptide	-2.043121755	5.432064397	31.41533956	2.08E-08	3.64E-06	45.76876694	31.60534407	29.49066923	10.20251266	11.87236746	9.259710878
ENSMUSG00000000399	Ndufa9	chr6	126821863	126822189	1322	NADH dehydrogenase (ubiquinone) 1 alpha subcomplex, 9	0.792679149	8.437108311	31.33825315	2.17E-08	3.77E-06	117.8709025	143.2991898	136.9812444	263.1292373	302.6495402	261.6310004
ENSMUSG00000021606	Ndufs6	chr13	73319874	73320060	629	NADH dehydrogenase (ubiquinone) Fe-S protein 6	1.195728079	8.803832164	31.29970747	2.21E-08	3.83E-06	139.6563806	138.4642338	143.5392994	311.2905149	454.662085	408.1131831
ENSMUSG00000036887	C1qa	chr4	136895917	136896728	1040	complement component 1, q subcomponent, alpha polypeptide	-1.404020666	7.42129747	31.21970826	2.30E-08	3.98E-06	150.8611389	129.218013	114.9583253	59.05024344	71.16535988	51.36871308
ENSMUSG00000039914	Coq10a	chr10	128363097	128363791	2502	coenzyme Q10A	1.033400598	6.514899678	31.03565705	2.53E-08	4.34E-06	25.27802929	29.27882204	36.22010658	73.20486209	76.82688332	72.13637523
ENSMUSG00000056116	H2-T22	chr17	36037128	36039223	3414	histocompatibility 2, T region locus 22	-1.790261363	4.855030443	31.03441567	2.53E-08	4.34E-06	24.27777695	26.49454928	16.02499509	7.663292464	7.915778657	7.132019204
ENSMUSG00000007122	Casq1	chr1	172209894	172210503	1951	calsequestrin 1	1.737945313	5.069368402	30.99993745	2.58E-08	4.40E-06	6.640926804	6.252115155	8.452924184	27.81605215	28.88191431	29.0551891
ENSMUSG00000020219	Timm13	chr10	80899450	80900259	1225	translocase of inner mitochondrial membrane 13	1.226637176	5.897520621	30.9031852	2.71E-08	4.61E-06	14.1279719	19.46752677	19.02880863	42.55891817	56.93222255	47.74273788
ENSMUSG00000076612	Ighg2c	chr12	113285325	113285408	1326	immunoglobulin heavy constant gamma 2C	-4.860489789	3.310770224	30.81526063	2.84E-08	4.81E-06	2.951399983	10.78243325	8.70390023	0.337903619	0.114283594	0.074008331
ENSMUSG00000022820	Ndufb4	chr16	37647170	37647719	1170	NADH dehydrogenase (ubiquinone) 1 beta subcomplex 4	1.31501638	5.688162877	30.61003276	3.15E-08	5.31E-06	12.95437436	16.71109245	13.3860825	35.29816593	46.0402339	46.84009999
ENSMUSG00000036896	C1qc	chr4	136889804	136890599	1931	complement component 1, q subcomponent, C chain	-1.444967701	5.962041784	30.60003542	3.17E-08	5.31E-06	53.44897325	46.94063241	41.87182343	20.3606328	24.76549728	17.61358047
ENSMUSG00000078713	Tomm5	chr4	45105208	45105644	868	translocase of outer mitochondrial membrane 5 homolog (yeast)	1.022306817	6.440433003	30.59753114	3.17E-08	5.31E-06	26.40670408	29.67893138	30.48543162	62.1537279	74.86732689	73.06346825
ENSMUSG00000009863	Sdhb	chr4	140961203	140961476	2239	succinate dehydrogenase complex, subunit B, iron sulfur (Ip)	0.946564354	8.554251984	30.43200904	3.46E-08	5.76E-06	115.7664931	135.9652455	149.4094602	288.692674	344.0149814	299.5814604
ENSMUSG00000004655	Aqp1	chr6	55336432	55336874	2627	aquaporin 1	0.728288778	7.703452433	30.36674173	3.58E-08	5.94E-06	71.40844779	102.7373686	72.06414498	155.3602943	175.3575311	154.9371161
ENSMUSG00000019689	1110001J03Rik	chr6	38533502	38533711	689	.	1.014493438	6.701764067	30.32907829	3.65E-08	6.03E-06	33.89669927	38.07527863	32.94707557	74.61486201	96.37742492	82.48137281
ENSMUSG00000026879	Gsn	chr2	35279663	35279718	2977	gelsolin	0.867696532	10.33821252	30.2390517	3.82E-08	6.29E-06	428.7194	555.1304564	474.5581769	1045.586953	1227.442676	913.6443109
ENSMUSG00000026921	Egfl7	chr2	26580014	26580109	3581	EGF-like domain 7	1.502008651	5.895064732	30.09786219	4.11E-08	6.74E-06	14.21401482	18.26055856	13.01306676	37.7705015	51.89567101	64.81468606
ENSMUSG00000021477	Ctsl	chr13	64363214	64364200	1971	cathepsin L	-0.944521455	7.754846352	29.8742701	4.61E-08	7.54E-06	113.1214285	217.6260087	131.8065592	85.24773059	103.6663465	93.2039787
ENSMUSG00000030122	Ptms	chr6	124913681	124914232	1554	parathymosin	1.057619381	6.614586891	29.72570018	4.98E-08	8.11E-06	25.7186553	45.06014951	26.40960481	69.91392795	92.23606527	78.44092992
ENSMUSG00000068706	Gm10250	chr15	5120602	5121172	571	ATP synthase, H+ transporting, mitochondrial F0 complex, subunit d pseudogene	1.017910103	6.691209463	29.68772175	5.08E-08	8.24E-06	33.5601474	36.57581054	33.73419518	72.04870963	94.45254309	85.24614631
ENSMUSG00000052160	Pld4	chr12	112760655	112760783	1978	phospholipase D family, member 4	-1.993803032	4.561696951	29.58556408	5.35E-08	8.65E-06	20.59867515	18.21185304	15.91091769	5.355482865	5.938964368	4.76405723
ENSMUSG00000021190	Lgmn	chr12	102394084	102394612	2323	legumain	-1.388026807	6.355118754	29.55019688	5.45E-08	8.78E-06	70.13939347	59.07117861	56.83843861	29.50264463	31.53483408	24.89033273
ENSMUSG00000030037	Mrpl53	chr6	83109095	83109203	735	mitochondrial ribosomal protein L53	1.050587311	6.196717727	29.53143395	5.50E-08	8.83E-06	21.21041987	26.91462595	23.4772823	55.44052618	63.92765696	57.7111633
ENSMUSG00000059741	Myl3	chr9	110763646	110763900	1306	myosin, light polypeptide 3	1.133114435	12.09772406	29.47652913	5.66E-08	9.05E-06	1408.806638	1331.492478	1554.100328	3578.171318	4263.000863	3685.694905
ENSMUSG00000022982	Sod1	chr16	90220742	90220929	646	superoxide dismutase 1, soluble	0.835670204	8.461040056	29.10602032	6.85E-08	1.09E-05	115.3543989	158.1023833	125.9539414	237.5243563	324.6973091	288.9349857
ENSMUSG00000093467	Gm20659	chr11	101971143	101971535	604	.	1.139383657	6.087198412	29.01932001	7.17E-08	1.14E-05	20.42364665	21.51360894	21.21226006	45.61465289	61.10040108	59.65591343
ENSMUSG00000020307	Cdc34	chr10	79682195	79682590	1262	cell division cycle 34	0.963887875	6.394166693	29.01290616	7.19E-08	1.14E-05	26.77304503	32.15383263	27.28970094	64.35656914	69.37315002	66.95011572
ENSMUSG00000057278	Snrpg	chr6	86371583	86371614	350	small nuclear ribonucleoprotein polypeptide G	1.413830822	5.442376961	28.99794064	7.25E-08	1.14E-05	10.52951411	15.50073197	7.965389272	30.89196972	39.74985257	37.91261231
ENSMUSG00000067847	Romo1	chr2	156144039	156144280	747	reactive oxygen species modulator 1	1.132692617	6.432126302	28.9731156	7.34E-08	1.15E-05	27.58104068	28.73327915	25.06143856	57.98439236	81.25063139	74.57585977
ENSMUSG00000059498	Fcgr3	chr1	171051174	171051852	1736	Fc receptor, IgG, low affinity III	-1.788948409	4.861762105	28.95659878	7.40E-08	1.16E-05	24.6752661	19.74542902	22.45505008	6.876047723	8.905435544	7.067433417
ENSMUSG00000026535	Ifi202b	chr1	173962568	173962823	1697	interferon activated gene 202B	-2.530194011	4.073539206	28.95246861	7.42E-08	1.16E-05	15.33362921	12.67523689	11.3099484	2.184614374	3.416241506	2.168927888
ENSMUSG00000037321	Tap1	chr17	34187553	34188405	5476	transporter 1, ATP-binding cassette, sub-family B (MDR/TAP)	-2.435135616	4.139356408	28.92806726	7.51E-08	1.17E-05	15.21816778	16.32769869	9.632008762	3.200344976	2.872765495	2.662779739
ENSMUSG00000101111	Gm28437	chr1	24613189	24613971	783	.	1.128507475	6.320093177	28.85448881	7.80E-08	1.21E-05	26.80708291	24.42328728	23.85219695	54.64591895	71.52319909	70.65039144
ENSMUSG00000059534	Uqcr10	chr11	4701973	4702220	584	ubiquinol-cytochrome c reductase, complex III subunit X	0.974978402	9.101620573	28.84670015	7.83E-08	1.21E-05	179.3474851	197.7756376	202.8432081	381.9919805	511.4769073	486.2607301
ENSMUSG00000078920	Ifi47	chr11	49076587	49076662	2317	interferon gamma inducible protein 47	-2.701312482	3.952628184	28.78532883	8.09E-08	1.24E-05	12.77913619	14.65364817	8.719858632	2.391644123	2.27350644	1.609984504
ENSMUSG00000050608	Minos1	chr4	139101814	139104012	2766	mitochondrial inner membrane organizing system 1	1.141470811	6.31352953	28.67381622	8.57E-08	1.31E-05	22.22830528	25.75746647	26.38705382	54.05173426	75.75865415	66.65580226
ENSMUSG00000084277	Gm11702	chr11	115657491	115657559	69	predicted gene 11702	1.305375724	5.611654852	28.56822529	9.05E-08	1.38E-05	11.03241627	16.74739699	13.09532382	31.44610065	43.87143084	45.59706114
ENSMUSG00000086582	Gm16272	chr6	39584092	39584323	388	.	1.22244823	6.944450547	28.5538896	9.11E-08	1.39E-05	38.71272034	35.46858252	37.58593583	82.15566998	115.1052457	118.1538242
ENSMUSG00000042834	Nrep	chr18	33437019	33438839	2513	neuronal regeneration related protein	2.340695628	4.374604134	28.50631562	9.34E-08	1.42E-05	2.413615334	3.622914655	2.479464652	14.38233588	21.5205576	17.12994054
ENSMUSG00000020641	Rsad2	chr12	26442753	26445570	4328	radical S-adenosyl methionine domain containing 2	-3.04040864	4.187652577	28.37791178	9.98E-08	1.51E-05	21.66217101	12.82507926	10.94755761	1.450120912	2.679962152	2.245945119
ENSMUSG00000078921	Tgtp2	chr11	49057194	49059761	2938	T cell specific GTPase 2	-2.972799139	3.934272015	28.36887556	1.00E-07	1.51E-05	16.06626119	9.920941676	10.40184874	2.080476206	1.52221936	1.620666606
ENSMUSG00000030433	Sbk2	chr7	4956134	4957713	2426	SH3-binding domain kinase family, member 2	1.88933269	4.775291921	28.36465738	1.00E-07	1.51E-05	1.181882254	9.59870566	4.777877725	23.27901147	21.8233516	24.64331041
ENSMUSG00000070436	Serpinh1	chr7	99345375	99346422	2435	serine (or cysteine) peptidase inhibitor, clade H, member 1	0.968602532	6.734330721	28.33948395	1.02E-07	1.52E-05	29.93607207	35.56292229	44.12145739	85.40916226	87.51562921	83.87682202
ENSMUSG00000102869	RP24-114E18.7	chr2	156391831	156392979	1149	.	-1.724364399	4.813915253	28.18069979	1.11E-07	1.65E-05	19.23477794	24.28279212	20.40593068	10.917519	6.329919812	5.508246985
ENSMUSG00000015437	Gzmb	chr14	56258856	56259562	1418	granzyme B	-4.704425737	3.477928596	27.75240127	1.38E-07	2.04E-05	13.33375187	8.028558252	4.941892814	0.517084107	0.106874087	0.207630137
ENSMUSG00000064215	Ifi27	chr12	103434211	103434350	1467	interferon, alpha-inducible protein 27	-1.080073841	5.94439624	27.74874081	1.38E-07	2.04E-05	36.44905921	54.48783689	39.65171278	21.21477272	30.75958883	21.37451839
ENSMUSG00000018927	Ccl6	chr11	83587882	83588939	1795	chemokine (C-C motif) ligand 6	-1.993540535	4.476996693	27.64725586	1.46E-07	2.15E-05	17.47618279	15.04645213	18.55292397	5.288355828	5.636373301	4.04647553
ENSMUSG00000020889	Nr1d1	chr11	98767932	98768419	3077	nuclear receptor subfamily 1, group D, member 1	1.168707947	6.035303247	27.48438042	1.58E-07	2.33E-05	16.64898427	21.53380255	21.75534059	45.10732869	51.41367516	64.70694057
ENSMUSG00000034911	Ushbp1	chr8	71384274	71385793	3549	USH1 protein network component harmonin binding protein 1	1.694685609	5.241751266	27.44873326	1.61E-07	2.36E-05	6.650526993	10.6012414	7.785262229	23.39019036	31.71925047	42.3543839
ENSMUSG00000026032	Ndufb3	chr1	58586384	58586670	763	NADH dehydrogenase (ubiquinone) 1 beta subcomplex 3	1.023215833	7.908187272	27.35487297	1.69E-07	2.47E-05	78.12221471	79.67322875	86.8079417	169.4031382	227.6303686	204.5165002
ENSMUSG00000073412	Lst1	chr17	35185095	35185310	415	leukocyte specific transcript 1	-2.370947361	4.388422189	27.30688735	1.74E-07	2.53E-05	21.21618514	13.44003383	15.31460345	3.62559654	3.827813588	3.895311066
ENSMUSG00000021242	Npc2	chr12	84754560	84757212	3261	Niemann-Pick type C2	-1.09829133	5.878151966	27.29816893	1.74E-07	2.53E-05	39.04636599	52.62704095	33.27223905	22.13123679	26.24428836	20.90931592
ENSMUSG00000098871	Mir6381	chr3	142623860	142623946	87	microRNA 6381	-3.10153339	4.531323871	27.18023194	1.85E-07	2.68E-05	30.08840802	15.71288413	14.58342879	4.632211796	2.585016969	1.116011986
ENSMUSG00000034708	Grn	chr11	102430315	102430540	3474	granulin	-1.146524154	6.378122565	27.16986845	1.86E-07	2.68E-05	65.44842057	62.86097308	51.78211354	29.33796345	37.18258652	31.03123515
ENSMUSG00000034855	Cxcl10	chr5	92346638	92347385	1520	chemokine (C-X-C motif) ligand 10	-3.904043375	3.40603199	27.01619119	2.02E-07	2.90E-05	10.98889589	7.27276162	5.484366384	0.321605237	0.448681446	0.742540519
ENSMUSG00000097799	Gm26899	chr2	120532904	120535681	3328	.	-1.468109957	6.375798191	27.00601467	2.03E-07	2.90E-05	68.66676635	58.74636673	64.29650578	36.73487276	22.70942713	24.55963896
ENSMUSG00000103789	RP23-406J20.2	chr13	38150477	38151792	1316	.	-1.655452112	4.852660606	26.97856923	2.06E-07	2.93E-05	24.20932652	20.58740039	20.11529239	10.36883855	6.736354014	7.158746589
ENSMUSG00000090841	Myl6	chr10	128490860	128491033	665	myosin, light polypeptide 6, alkali, smooth muscle and non-muscle	0.840047586	8.363336409	26.96300693	2.07E-07	2.95E-05	95.74679588	154.1335663	123.8746847	218.1396171	291.2969972	286.2956154
ENSMUSG00000068220	Lgals1	chr15	78926725	78926804	800	lectin, galactose binding, soluble 1	1.069044276	7.628795982	26.6822955	2.40E-07	3.40E-05	67.69578774	74.75453877	55.2750185	130.1784525	192.1238829	176.0651718
ENSMUSG00000021764	Ndufs4	chr13	114287795	114288866	1534	NADH dehydrogenase (ubiquinone) Fe-S protein 4	1.03131073	7.118660005	26.63753703	2.45E-07	3.47E-05	46.14209282	43.53232183	49.56601392	101.9750495	129.795358	111.5808414
ENSMUSG00000031231	Cox7b	chrX	106015700	106015870	1214	cytochrome c oxidase subunit VIIb	0.937798684	8.951807699	26.48011162	2.66E-07	3.75E-05	172.9319901	179.7380762	177.9023991	346.0700651	462.6081121	422.7435032
ENSMUSG00000040253	Gbp7	chr3	142530338	142530439	5552	guanylate binding protein 7	-2.313244189	4.46239764	26.41660389	2.75E-07	3.86E-05	23.15555766	14.79424159	14.70836208	3.934668936	4.157999561	4.412598445
ENSMUSG00000100725	Gm28062	chr1	178323074	178323195	3030	.	-0.797360023	6.733109184	26.37883303	2.81E-07	3.92E-05	63.11517591	85.92375647	64.88687585	49.33038114	47.09489839	50.01177038
ENSMUSG00000040170	Fmo2	chr1	162874317	162877079	5609	flavin containing monooxygenase 2	-1.473009533	5.089096975	26.30337111	2.92E-07	4.07E-05	20.51124808	30.6916966	24.19950481	10.71766651	12.46890538	8.901836782
ENSMUSG00000041697	Cox6a1	chr5	115345642	115345926	702	cytochrome c oxidase subunit VIa polypeptide 1	0.907048254	7.148913895	26.2878385	2.94E-07	4.09E-05	37.42860997	69.65407153	46.55080258	102.9813822	130.890845	107.7785004
ENSMUSG00000004789	Dlst	chr12	85110833	85110959	2767	dihydrolipoamide S-succinyltransferase (E2 component of 2-oxo-glutarate complex)	0.859774494	7.834643978	26.26026356	2.98E-07	4.13E-05	72.38030329	85.55209302	94.05167538	198.0002785	177.1857296	174.3671964
ENSMUSG00000036751	Cox6b1	chr7	30616974	30617162	505	cytochrome c oxidase, subunit VIb polypeptide 1	0.886440568	10.38087515	26.07486955	3.28E-07	4.53E-05	449.1458008	517.5449773	511.2352305	918.2252183	1239.45944	1146.192832
ENSMUSG00000033429	Mcee	chr7	64392645	64392843	824	methylmalonyl CoA epimerase	1.055244459	6.139681138	25.99344861	3.43E-07	4.71E-05	19.92521242	23.5010093	25.00016365	47.77972061	63.69481811	58.50878839
ENSMUSG00000040269	Mrps28	chr3	8802146	8802414	783	mitochondrial ribosomal protein S28	1.058211246	6.000997003	25.94976846	3.50E-07	4.81E-05	18.71570618	21.1642929	21.86451387	45.39094885	57.45068324	50.73299385
ENSMUSG00000039481	Nrtn	chr17	56751325	56751830	1023	neurturin	1.407313007	5.30232165	25.89817658	3.60E-07	4.92E-05	9.911936495	14.38390717	6.355835875	34.43398066	32.47090976	30.59442233
ENSMUSG00000025017	Pik3ap1	chr19	41274218	41274353	2615	phosphoinositide-3-kinase adaptor protein 1	-3.267121347	3.549849137	25.89402954	3.61E-07	4.92E-05	10.43777916	7.629763705	8.199594958	1.262171471	0.927549412	0.694521221
ENSMUSG00000058498	Rnf207	chr4	152307019	152307616	6331	ring finger protein 207	2.419670486	4.335214399	25.87679571	3.64E-07	4.94E-05	2.038522906	3.361035501	2.4393453	13.66078177	13.41824664	24.66858838
ENSMUSG00000058812	0610039K10Rik	chr2	163644850	163645801	952	RIKEN cDNA 0610039K10 gene	-1.993916652	4.553637186	25.83942065	3.71E-07	5.03E-05	21.30078273	14.9508605	17.9390821	5.817241424	4.495524438	5.719415047
ENSMUSG00000024194	Cuta	chr17	26937973	26938176	649	cutA divalent cation tolerance homolog	1.058386214	6.107306647	25.79117802	3.80E-07	5.14E-05	19.51889033	28.62582689	18.75653303	48.16360031	64.97804704	53.18398043
ENSMUSG00000079363	Gbp4	chr5	105115767	105118499	4538	guanylate binding protein 4	-2.04839838	4.948609733	25.69338862	4.00E-07	5.39E-05	33.25037555	22.87404119	18.21631958	6.519998837	7.59273986	7.421393652
ENSMUSG00000036850	Mrpl41	chr2	24974117	24974681	888	mitochondrial ribosomal protein L41	1.111466128	5.860574326	25.65108643	4.09E-07	5.49E-05	14.95395007	19.91564068	19.38520376	41.22199546	49.98281029	48.88358463
ENSMUSG00000078763	Slfn1	chr11	83116849	83117062	1864	schlafen 1	-3.988084049	3.297937438	25.53276554	4.35E-07	5.81E-05	7.483113451	8.977535007	4.939710619	0.830569236	0.182960987	0.210636042
ENSMUSG00000028964	Park7	chr4	150897133	150897471	2479	Parkinson disease (autosomal recessive, early onset) 7	0.968023319	6.211136409	25.53121061	4.35E-07	5.81E-05	22.82108689	27.97466355	24.5062088	53.30480368	64.98816047	57.53941797
ENSMUSG00000097810	G730046D07Rik	chr7	126565919	126566380	462	RIKEN cDNA G730046D07 gene	-1.950023697	4.419418855	25.4553953	4.53E-07	6.01E-05	18.1093658	14.3480219	15.93782931	6.867279	3.930565758	3.818062604
ENSMUSG00000019278	Dpep1	chr8	123186235	123186441	2241	dipeptidase 1 (renal)	-0.909016286	6.499177424	25.45119391	4.54E-07	6.01E-05	54.54698233	69.46383114	62.0655267	40.38164724	45.11750104	32.5027291
ENSMUSG00000073405	C920025E04Rik	chr17	36109234	36109270	1067	.	-2.098980758	4.265923557	25.43472645	4.58E-07	6.05E-05	14.20371945	16.35255536	13.17502382	5.229021106	3.443462054	3.172483511
ENSMUSG00000066491	Gm6265	chr12	56373593	56373823	231	predicted pseudogene 6265	1.873147869	4.655779505	25.42666825	4.60E-07	6.05E-05	4.755351842	4.923527409	4.543851582	15.98911727	25.98387746	21.16574456
ENSMUSG00000062694	Cav3	chr6	112459501	112459925	1160	caveolin 3	0.972916662	6.182875221	25.31317836	4.87E-07	6.39E-05	23.66125454	22.80995544	27.00276073	54.52683832	59.13996329	58.49402358
ENSMUSG00000079227	Ccr5	chr9	124121543	124121635	3704	chemokine (C-C motif) receptor 5	-3.412555789	3.606443503	25.30761433	4.89E-07	6.39E-05	12.52127137	6.636603009	8.795604133	0.77015991	1.115406332	0.914497271
ENSMUSG00000005667	Mthfd2	chr6	83305691	83306809	2722	methylenetetrahydrofolate dehydrogenase (NAD+ dependent), methenyltetrahydrofolate cyclohydrolase	-3.421048531	3.481597896	25.30500944	4.89E-07	6.39E-05	7.394109327	6.181888021	11.27746395	0.928143502	0.946795296	0.522964118
ENSMUSG00000082488	1700119I11Rik	chr13	91861432	91861506	405	RIKEN cDNA 1700119I11 gene	0.910412769	8.022891354	25.26199713	5.00E-07	6.51E-05	85.46046596	87.51292328	106.4559514	208.7370474	214.314461	212.7459696
ENSMUSG00000001270	Ckb	chr12	111669355	111669741	1478	creatine kinase, brain	1.082614719	5.904734201	25.24851172	5.04E-07	6.54E-05	17.23115726	21.66555302	17.97397386	42.44471552	52.0895193	49.37013673
ENSMUSG00000076128	Mir686	chr14	54616677	54616785	109	microRNA 686	1.053977602	5.991695926	25.19506799	5.18E-07	6.70E-05	17.05009788	24.0475444	20.41680031	45.95154102	59.28305581	47.31890821
ENSMUSG00000023904	Hcfc1r1	chr17	23673596	23673703	958	host cell factor C1 regulator 1 (XPO1-dependent)	0.773292244	7.257917067	25.10379016	5.43E-07	7.01E-05	52.86126462	61.71743343	60.21937229	107.4557211	127.1824755	122.7869204
ENSMUSG00000065353	Snora73b	chr4	132352322	132352526	205	small nucleolar RNA, H/ACA box 73b	-1.514009431	4.961827404	25.07430566	5.52E-07	7.10E-05	22.2254988	26.41144136	20.24689629	10.68556818	6.809721076	10.96508864
ENSMUSG00000031762	Mt2	chr8	94172618	94172875	556	metallothionein 2	-1.366350922	6.86975253	24.99901	5.74E-07	7.36E-05	73.08728195	82.13725892	111.7451959	33.07914837	47.03462353	45.40185207
ENSMUSG00000091705	H2-Q2	chr17	35342242	35342396	2181	histocompatibility 2, Q region locus 2	-2.739350452	3.763422252	24.92340711	5.97E-07	7.63E-05	11.37623126	11.97142305	7.288850034	2.279167087	1.668058612	1.17022705
ENSMUSG00000022587	Ly6e	chr15	74955051	74955335	3784	lymphocyte antigen 6 complex, locus E	-1.142367754	5.928112237	24.91368179	6.00E-07	7.64E-05	47.32134166	45.39490218	37.538775	19.66554423	25.86337365	24.8830868
ENSMUSG00000034422	Parp14	chr16	35832874	35834935	9306	poly (ADP-ribose) polymerase family, member 14	-1.959810706	4.392283754	24.79700098	6.37E-07	8.10E-05	19.15588772	13.98811577	14.25191092	4.449949417	4.810996088	4.959520333
ENSMUSG00000044533	Rps2	chr17	24718116	24718158	1830	ribosomal protein S2	0.776855082	6.935200425	24.78609754	6.41E-07	8.12E-05	36.99565042	57.93540701	44.40680807	84.8663703	101.3996789	98.26269161
ENSMUSG00000042962	Gm5436	chr12	84258332	84258973	642	ATP synthase, H+ transporting, mitochondrial F1 complex, O subunit pseudogene	1.43340751	5.194984776	24.64340685	6.90E-07	8.72E-05	8.407284563	10.42496579	8.981396271	23.07605105	35.84985689	31.23445054
ENSMUSG00000033220	Rac2	chr15	78559169	78561485	3036	RAS-related C3 botulinum substrate 2	-2.271573621	4.078698661	24.62618484	6.96E-07	8.75E-05	11.07964097	19.77568065	7.515689631	5.288378248	2.571681901	1.277332125
ENSMUSG00000018585	Atox1	chr11	55446641	55446784	541	antioxidant 1 copper chaperone	0.912464087	6.763108102	24.62487379	6.96E-07	8.75E-05	31.652043	48.02853656	35.93965715	72.42659713	99.19088482	87.79019748
ENSMUSG00000103171	DNAJC19	chr3	34078662	34078845	393	.	1.022623411	6.215218352	24.56125802	7.20E-07	9.02E-05	21.28080296	26.62624681	25.59238411	50.07491493	68.70633933	59.6981437
ENSMUSG00000023959	Clic5	chr17	44188572	44188961	5870	chloride intracellular channel 5	-1.369398396	6.355935663	24.54375598	7.26E-07	9.07E-05	65.71343844	51.68624611	67.26325753	29.6404747	27.65218174	29.79225456
ENSMUSG00000092243	Gm7030	chr17	36109719	36109732	927	predicted gene 7030	-2.357339228	3.995156659	24.38460698	7.89E-07	9.83E-05	11.59117011	11.79055248	12.59437123	4.480466927	2.124467969	1.428687758
ENSMUSG00000038393	Txnip	chr3	96557957	96558485	3031	thioredoxin interacting protein	-0.588277181	8.460066668	24.37711951	7.92E-07	9.83E-05	205.020282	284.4145588	190.6509841	181.9029239	185.6540089	170.2624988
ENSMUSG00000029426	Scarb2	chr5	92443873	92444284	2110	scavenger receptor class B, member 2	-1.061090984	6.631216789	24.37260362	7.94E-07	9.83E-05	66.8948026	68.73371436	75.33998472	46.61440153	38.90138279	36.10148105
ENSMUSG00000037852	Cpe	chr8	64592558	64593221	2087	carboxypeptidase E	0.765614626	7.078311218	24.35728656	8.00E-07	9.88E-05	41.00170032	58.88078101	54.92133652	104.7980238	111.3075953	97.83277486
ENSMUSG00000091898	Tnnc1	chr14	31208312	31208378	1041	troponin C, cardiac/slow skeletal	1.056060146	11.35151131	24.28888591	8.29E-07	0.000102105	834.4191233	819.9704919	1000.554374	1975.150215	2483.885416	2293.209704
ENSMUSG00000045160	Bola3	chr6	83349147	83349237	3211	bolA-like 3 (E. coli)	1.378065313	5.265521736	24.24441928	8.49E-07	0.000104193	9.153608147	9.414628606	11.64391184	28.58011223	33.05044526	32.54780162
ENSMUSG00000005510	Ndufs3	chr2	90894634	90894877	2178	NADH dehydrogenase (ubiquinone) Fe-S protein 3	0.737907348	7.21216622	24.17966751	8.78E-07	0.000107451	52.02298174	62.28468504	57.80212228	106.7445271	123.4844851	112.6992847
ENSMUSG00000033355	Rtp4	chr16	23609919	23610149	1573	receptor transporter protein 4	-1.919424704	4.519493352	24.1240814	9.03E-07	0.000110286	21.90362189	17.66516723	12.63773626	4.169579208	7.081698328	4.960368395
ENSMUSG00000032495	Lrrc2	chr9	110951545	110951676	3657	leucine rich repeat containing 2	-1.075813718	7.015103069	24.02375981	9.52E-07	0.000115858	95.47051315	87.17892241	94.06043892	58.64901859	48.43361664	51.96381233
ENSMUSG00000026260	Ndufa10	chr1	92439010	92439907	3331	NADH dehydrogenase (ubiquinone) 1 alpha subcomplex 10	0.769813502	7.327232327	23.9702792	9.78E-07	0.000118788	55.14552612	62.50052056	65.9718204	130.8419104	124.3228689	119.8433423
ENSMUSG00000003299	Mrpl4	chr9	21002737	21002997	1285	mitochondrial ribosomal protein L4	0.913419916	6.262181111	23.85732016	1.04E-06	0.000125474	22.26214637	29.38157398	28.58365004	57.78522124	62.17709555	60.36878522
ENSMUSG00000038412	Higd1a	chr9	121848560	121849689	1873	HIG1 domain family, member 1A	1.026431657	6.198816876	23.85411194	1.04E-06	0.000125474	22.31209054	20.83628614	29.08014411	53.77122867	63.6681127	58.8520643
ENSMUSG00000026688	Mgst3	chr1	167371966	167372642	1097	microsomal glutathione S-transferase 3	0.753830381	7.691175136	23.84648323	1.04E-06	0.000125622	78.22163997	91.38285884	70.42016345	145.1223862	181.4189079	157.6890378
ENSMUSG00000038086	Hspb2	chr9	50751072	50751733	840	heat shock protein 2	0.799701226	6.708330039	23.8296615	1.05E-06	0.000126373	36.86217566	44.82107711	35.2063343	73.52933959	84.03200622	85.18847259
ENSMUSG00000090137	Uba52	chr8	70508263	70508528	1498	ubiquitin A-52 residue ribosomal protein fusion product 1	0.877448709	7.475121786	23.77783004	1.08E-06	0.000129464	59.54119256	77.92591523	57.6665994	118.1841319	167.9427524	141.9084807
ENSMUSG00000092356	Gm20532	chr2	26586639	26586681	780	.	1.21655556	5.529279247	23.68006405	1.14E-06	0.000135835	12.57215171	15.04895944	12.55876765	29.48957369	39.1272052	43.13150549
ENSMUSG00000030786	Itgam	chr7	128062640	128062770	6377	integrin alpha M	-2.91918093	3.606573359	23.59692239	1.19E-06	0.000141443	10.83695327	6.998785559	9.068994244	1.348556109	1.379108039	1.154857182
ENSMUSG00000000682	Cd52	chr4	134082448	134082719	1187	CD52 antigen	-2.54220674	4.264224809	23.57283089	1.20E-06	0.000142833	12.81543304	25.78329939	8.063324386	5.558654155	2.42544802	1.033344431
ENSMUSG00000040552	C3ar1	chr6	122847138	122851264	4305	complement component 3a receptor 1	-2.938235473	3.672806523	23.49089785	1.26E-06	0.000148639	12.59273711	7.218172582	8.834629745	1.249599912	1.796184573	1.083355806
ENSMUSG00000036570	Fxyd1	chr7	31051681	31051815	709	FXYD domain-containing ion transport regulator 1	0.97428006	8.452167373	23.48341734	1.26E-06	0.000148812	111.4895588	117.06243	138.0173354	247.7959293	320.7168658	305.6929733
ENSMUSG00000031782	Coq9	chr8	94838321	94838497	3055	coenzyme Q9	0.807851761	7.262759873	23.46533688	1.27E-06	0.000149808	48.15851868	59.15491329	65.13595211	128.4129143	116.9415661	116.2376149
ENSMUSG00000060376	Bckdha	chr7	25629852	25630433	1773	branched chain ketoacid dehydrogenase E1, alpha polypeptide	0.711500064	7.476699707	23.44521284	1.29E-06	0.000150973	61.47431503	88.89051432	60.89620846	138.168381	149.2393149	124.2837249
ENSMUSG00000032366	Tpm1	chr9	67022590	67023441	6485	tropomyosin 1, alpha	1.023093363	10.26258852	23.39322202	1.32E-06	0.00015469	386.9595344	384.4742977	492.5525612	1016.597799	1101.469646	1020.505036
ENSMUSG00000034707	Gns	chr10	121365090	121365358	3855	glucosamine (N-acetyl)-6-sulfatase	-0.983778646	5.958756391	23.38258403	1.33E-06	0.000155129	41.67197692	45.74396737	40.99590286	27.44345229	26.09508485	23.59717045
ENSMUSG00000021585	Cast	chr13	74694286	74694833	2894	calpastatin	-0.996083277	5.923786865	23.36219811	1.34E-06	0.00015636	39.02312354	45.73809719	40.87821807	28.11904567	22.56480212	24.13669861
ENSMUSG00000067719	Gm10221	chr5	24581458	24581879	422	ATP synthase, H+ transporting, mitochondrial F0 complex, subunit g pseudogene	1.007045644	7.103395825	23.31158148	1.38E-06	0.000160099	45.77279092	49.74373842	44.42503469	87.50171427	128.4401024	122.2389299
ENSMUSG00000020120	Plek	chr11	16971206	16974153	4486	pleckstrin	-2.595243676	3.773971833	23.24517659	1.43E-06	0.00016528	12.76091831	8.360635004	9.264788378	1.971399966	2.112412648	1.564953737
ENSMUSG00000077394	Gm24339	chr9	15326464	15326539	76	.	-1.48552936	4.90022148	23.17606341	1.48E-06	0.000170871	15.76059468	30.0594305	19.64298572	13.23489085	5.41622603	8.928095888
ENSMUSG00000042745	Id1	chr2	152736251	152737410	1160	inhibitor of DNA binding 1	0.949219768	6.206652052	23.14445867	1.50E-06	0.000173241	22.75851591	31.71645337	21.35744672	50.69977755	66.65083659	57.39435285
ENSMUSG00000068079	Tcf15	chr2	152143561	152144138	980	transcription factor 15	1.759123295	4.661477904	23.07361833	1.56E-06	0.000179265	5.904198311	4.902659409	4.438527185	17.07827077	22.87955216	22.47495698
ENSMUSG00000040652	Oaz2	chr9	65668001	65668177	2990	ornithine decarboxylase antizyme 2	0.894610324	6.269605458	23.06280679	1.57E-06	0.000179799	24.65787455	30.09963034	26.61752629	57.58128873	63.24000723	59.71018592
ENSMUSG00000049960	Mrps16	chr14	20391231	20391460	566	mitochondrial ribosomal protein S16	1.034162098	6.591913701	23.05232498	1.58E-06	0.000180305	27.14324639	36.36819986	32.57663887	62.40332731	94.14871913	78.80973531
ENSMUSG00000039016	Timm8b	chr9	50603901	50604039	527	translocase of inner mitochondrial membrane 8B	0.765013613	6.961826198	23.02729104	1.60E-06	0.000182188	41.16261375	55.79212479	45.57321498	85.38710411	106.2729198	97.27904478
ENSMUSG00000075706	Gpx4	chr10	80047166	80047375	1724	glutathione peroxidase 4	0.664073081	8.113490774	22.99513384	1.62E-06	0.000184775	101.6261418	128.4975307	106.7060125	186.8738967	234.9762941	216.4299836
ENSMUSG00000039680	Mrps6	chr16	92058270	92058480	1053	mitochondrial ribosomal protein S6	1.234599189	5.44996414	22.95656238	1.66E-06	0.000188026	8.373750492	17.56794041	11.61060731	32.98978617	33.99272788	38.8084168
ENSMUSG00000098955	Mir6935	chr11	120347350	120347413	64	microRNA 6935	3.120903477	4.43712877	22.84838082	1.75E-06	0.000198392	1.697294811	2.312263885	1.410265642	14.42399488	11.08243172	33.99544203
ENSMUSG00000022462	Slc38a2	chr15	96687394	96690228	4626	solute carrier family 38, member 2	-1.126258509	6.08347144	22.79468533	1.80E-06	0.000203482	45.26700301	46.28125846	53.33224162	31.28399827	23.61507325	24.66369605
ENSMUSG00000068227	Il2rb	chr15	78480553	78482183	2785	interleukin 2 receptor, beta chain	-3.538662612	3.309147988	22.76502065	1.83E-06	0.00020611	5.583527259	11.74971996	3.816727544	1.258312235	0.272172162	0.264381878
ENSMUSG00000092201	A530058N18Rik	chr2	114013563	114013897	1989	RIKEN cDNA A530058N18 gene	1.088972251	6.964589464	22.70486598	1.89E-06	0.000212113	35.75833415	33.91126707	51.13098796	106.0464584	97.3369304	108.0793115
ENSMUSG00000053093	Myh7	chr14	54970688	54970810	8586	myosin, heavy polypeptide 7, cardiac muscle, beta	-1.899552145	9.94872754	22.65782779	1.94E-06	0.000216808	1044.045333	1102.838393	370.9284402	248.8294494	262.5163453	295.3648473
ENSMUSG00000026385	Dbi	chr1	120113280	120113533	1422	diazepam binding inhibitor	0.946420542	6.313207173	22.64477844	1.95E-06	0.000217723	25.39083858	29.72144674	26.76581118	51.70629105	69.45938778	67.42814231
ENSMUSG00000039670	Oxld1	chr11	120456606	120457162	813	oxidoreductase like domain containing 1	1.471954858	5.02292312	22.63200438	1.96E-06	0.000218612	6.776668472	8.493450878	8.558614582	25.94038606	28.41189821	25.09518844
ENSMUSG00000002274	Metrn	chr17	25794571	25795291	1434	meteorin, glial cell differentiation regulator	1.792955667	4.596272301	22.62263297	1.97E-06	0.000219118	3.536523683	6.053780777	4.599333242	19.2596714	22.85383178	17.45178325
ENSMUSG00000066975	Cryba4	chr5	112246493	112246818	838	crystallin, beta A4	3.179297758	3.63362877	22.58087739	2.01E-06	0.000223359	0.986211228	0.788209143	0.655546603	8.599681875	10.4838511	10.41788543
ENSMUSG00000033777	Tlr13	chrX	106143204	106143321	4086	toll-like receptor 13	-3.301334459	3.388302262	22.55808321	2.04E-06	0.000225449	9.15093985	6.406108139	6.908127758	0.728097102	0.862726485	0.756933013
ENSMUSG00000028470	Hint2	chr4	43654227	43654411	1540	histidine triad nucleotide binding protein 2	1.027820884	5.974163728	22.48811939	2.11E-06	0.000233216	18.82884802	24.75367768	17.93490001	40.36667474	57.49775575	51.97241023
ENSMUSG00000032766	Gng11	chr6	4003943	4004411	880	guanine nucleotide binding protein (G protein), gamma 11	1.268211396	5.959657718	22.11129637	2.57E-06	0.00028306	17.65687508	19.07289631	17.01202963	38.54252594	65.19759029	51.72417867
ENSMUSG00000028278	Rragd	chr4	32983037	32983607	5173	Ras-related GTP binding D	-1.110583599	5.560185743	22.06295913	2.64E-06	0.000289543	32.46396168	36.20029212	30.26047382	21.65805218	17.6158198	15.07112282
ENSMUSG00000037916	Ndufv1	chr19	4007497	4007665	2521	NADH dehydrogenase (ubiquinone) flavoprotein 1	0.61756721	8.207669626	22.03805134	2.67E-06	0.000292584	104.9873079	141.9777701	120.7812559	227.4155177	241.6276791	204.3620616
ENSMUSG00000007039	Ddah2	chr17	35059035	35059272	1593	dimethylarginine dimethylaminohydrolase 2	1.388190318	5.113467431	21.91457389	2.85E-06	0.00031124	7.717154419	10.95641727	8.079831225	24.78029889	32.32406413	26.95512011
ENSMUSG00000044330	Gm9790	chr3	85915783	85916070	288	predicted gene 9790	1.386006867	5.115759782	21.8820273	2.90E-06	0.000315769	7.253145647	9.257056452	10.30860266	22.1448575	31.74770552	30.24431098
ENSMUSG00000080904	Gm11966	chr11	5818497	5818583	87	.	1.968385621	4.367220459	21.85958068	2.93E-06	0.000318684	2.507367335	4.440597688	3.645857199	13.89663539	13.78675717	22.87824571
ENSMUSG00000024222	Fkbp5	chr17	28399095	28401151	6363	FK506 binding protein 5	-1.968629718	4.203081262	21.8076443	3.01E-06	0.000326609	9.75997857	20.25846911	10.75261072	4.458103521	4.426428595	3.217565669
ENSMUSG00000042717	Ppp1r3a	chr6	14713822	14719941	7120	protein phosphatase 1, regulatory (inhibitor) subunit 3A	-1.758944931	5.410974351	21.73449618	3.13E-06	0.000338456	33.68907342	25.1416891	41.34102331	15.74782881	10.09999515	10.10225146
ENSMUSG00000004612	Nkg7	chr7	43437073	43437460	878	natural killer cell group 7 sequence	-3.501344406	3.274653511	21.72396155	3.15E-06	0.000339473	6.463816133	9.746231732	4.11929128	1.344869682	0.086265261	0.335184487
ENSMUSG00000045377	Tmem88	chr11	69396519	69397881	1582	transmembrane protein 88	1.60225557	4.775268259	21.60563162	3.35E-06	0.000359839	5.923912718	6.038470562	6.282942791	17.30451527	24.71687735	24.78491306
ENSMUSG00000051319	1500011K16Rik	chr2	127791388	127791832	800	RIKEN cDNA 1500011K16 gene	1.139930454	5.565042895	21.60268048	3.35E-06	0.000359839	14.59970193	15.34869797	12.93183663	31.90847916	42.50486495	38.62153839
ENSMUSG00000027673	Ndufb5	chr3	32736990	32737205	4995	NADH dehydrogenase (ubiquinone) 1 beta subcomplex, 5	0.89669619	6.200968299	21.59366268	3.37E-06	0.000360642	25.47216207	25.97409157	25.78829931	51.14199182	61.87897304	58.64826159
ENSMUSG00000088088	Rmrp	chr4	43492788	43493058	271	RNA component of mitochondrial RNAase P	-1.176499663	7.130888568	21.5670473	3.42E-06	0.000364781	102.0092902	89.40470322	114.7525894	61.59479274	47.53136593	56.14525006
ENSMUSG00000035885	Cox8a	chr19	7215158	7215484	545	cytochrome c oxidase subunit VIIIa	0.521630073	8.274896703	21.52330095	3.50E-06	0.000371615	115.2746059	166.317838	121.4675228	215.464023	243.6607325	229.7840063
ENSMUSG00000037902	Sirpa	chr2	129592835	129592892	4911	signal-regulatory protein alpha	-1.412730038	4.928788379	21.52202656	3.50E-06	0.000371615	24.89705505	20.85556579	19.85626461	10.10787844	9.84116802	9.147117784
ENSMUSG00000021520	Uqcrb	chr13	66900617	66900826	876	ubiquinol-cytochrome c reductase binding protein	0.87696645	8.898768755	21.33408776	3.86E-06	0.000408883	170.8955246	165.9609606	186.5225056	350.2776092	425.8252962	393.6200998
ENSMUSG00000046947	Adck2	chr6	39573873	39575206	4095	aarF domain containing kinase 2	1.543266864	4.838824217	21.30784403	3.91E-06	0.000413508	5.885212294	7.434131615	6.512493802	19.66518664	26.76906244	23.18558495
ENSMUSG00000018774	Cd68	chr11	69664213	69664504	1257	CD68 antigen	-1.465061241	4.827881514	21.28561719	3.96E-06	0.000417313	23.81002399	19.52190359	17.99826302	7.614796498	10.03594823	8.548403416
ENSMUSG00000015947	Fcgr1	chr3	96282909	96284619	2589	Fc receptor, IgG, high affinity I	-2.966756673	3.470110068	21.28032758	3.97E-06	0.00041745	10.60645425	7.311753365	5.786717416	1.023021292	1.171075898	1.061719511
ENSMUSG00000044080	S100a1	chr3	90511034	90511364	694	S100 calcium binding protein A1	0.836393297	10.15071641	21.21057183	4.11E-06	0.000431874	400.4211518	447.9503909	438.02445	751.9246129	1034.795311	994.525651
ENSMUSG00000029816	Gpnmb	chr6	49036518	49036792	3798	glycoprotein (transmembrane) nmb	-3.186680115	3.3663133	21.1834435	4.17E-06	0.000436972	6.417909967	8.482155698	6.913048674	0.772563673	0.968048822	0.749687441
ENSMUSG00000006740	Kif5b	chr18	6201002	6203707	7395	kinesin family member 5B	-1.299899389	5.4391017	21.17331999	4.20E-06	0.000438228	30.60167926	28.00290375	35.36675846	18.02278619	14.12788434	13.47121229
ENSMUSG00000024869	Nudt8	chr19	4000580	4000847	4298	nudix (nucleoside diphosphate linked moiety X)-type motif 8	0.861912088	6.246986927	21.16607523	4.21E-06	0.00043883	23.94334585	32.40880678	24.99047141	60.24913911	58.93846706	57.21437024
ENSMUSG00000009633	G0s2	chr1	193272161	193272802	871	G0/G1 switch gene 2	1.010934318	5.832794334	21.15776716	4.23E-06	0.00043968	14.67615009	27.4740437	13.82367611	40.71671671	50.7833303	43.24802412
ENSMUSG00000031827	Cotl1	chr8	119809225	119810049	1628	coactosin-like 1 (Dictyostelium)	-1.215237955	5.267087623	21.10449269	4.35E-06	0.000450993	26.17574518	36.40715554	19.07624519	15.7648755	15.64022544	10.24894985
ENSMUSG00000062515	Fabp4	chr3	10204088	10204570	4489	fatty acid binding protein 4, adipocyte	0.961138741	7.756063027	21.08594946	4.39E-06	0.000454291	67.65647708	89.1740789	71.86387056	131.1421458	208.296714	193.5308946
ENSMUSG00000089855	Gm15662	chr10	105238134	105238292	159	.	0.948941841	8.39915151	21.04075894	4.50E-06	0.000464025	89.98314523	134.7038229	137.5009001	327.126797	269.6603534	238.4638611
ENSMUSG00000010376	Nedd8	chr14	55662265	55662400	604	neural precursor cell expressed, developmentally down-regulated gene 8	0.792151112	7.027707148	20.99794024	4.60E-06	0.000473385	44.85908104	56.44217033	46.06090757	85.90647331	115.4954248	103.4847478
ENSMUSG00000030157	Clec2d	chr6	129180615	129180747	1213	C-type lectin domain family 2, member d	-0.911639877	6.007865076	20.98151927	4.64E-06	0.000476329	39.25868064	53.92869821	37.82973692	22.12777813	30.57446209	30.05326511
ENSMUSG00000074364	Ehd2	chr7	15946977	15950792	5100	EH-domain containing 2	1.068124442	5.681847905	20.92141065	4.79E-06	0.000490349	13.20386225	18.71569325	16.62266648	34.33848343	46.03739035	41.28784904
ENSMUSG00000004044	Ptrf	chr11	100956733	100959325	3587	.	0.700135058	7.221127812	20.91538176	4.80E-06	0.000490735	56.13064634	65.66494322	54.417859	100.6930267	122.2575658	119.1619621
ENSMUSG00000028328	Tmod1	chr4	46038935	46039309	3946	tropomodulin 1	0.713546964	7.071640925	20.9010753	4.84E-06	0.00049325	46.03595035	54.85636633	56.4007999	106.313427	102.8287047	99.09236397
ENSMUSG00000039899	Fgl2	chr5	21372642	21373308	3788	fibrinogen-like protein 2	-1.444757873	5.559481516	20.86026044	4.94E-06	0.00050074	41.17138192	30.04356382	34.29357365	18.4828796	15.28951006	13.07639697
ENSMUSG00000033174	Mgll	chr6	88724412	88724571	4868	monoglyceride lipase	1.054785697	5.709370896	20.85901302	4.94E-06	0.00050074	13.60642015	18.75550418	17.5088433	35.22117318	44.79705041	43.80983096
ENSMUSG00000070144	Mir1a-1	chr2	180389048	180389124	77	microRNA 1a-1	2.035216323	4.304681296	20.858734	4.94E-06	0.00050074	2.828824685	2.697641199	4.113274788	13.06521276	12.63786074	22.66362802
ENSMUSG00000038332	Sesn1	chr10	41810574	41811300	3327	sestrin 1	-1.003593497	5.738709071	20.74549733	5.25E-06	0.000530001	33.0839887	42.45171976	34.49917414	25.6486458	19.30995248	20.19954867
ENSMUSG00000089961	Gm16567	chr6	124530911	124531352	576	.	-1.276548556	5.205656572	20.7205024	5.31E-06	0.000534566	28.48925519	25.31868843	24.86295882	9.819967884	16.62415303	12.08464972
ENSMUSG00000039103	Nexn	chr3	152236986	152237579	2562	nexilin	-1.000792799	8.111873769	20.72016767	5.32E-06	0.000534566	210.4036315	181.9750775	189.7723438	127.0617684	104.9687005	123.2498731
ENSMUSG00000029864	Gstk1	chr6	42245935	42246093	930	glutathione S-transferase kappa 1	0.947819523	5.964590887	20.62244627	5.59E-06	0.000561255	15.81984503	24.73203412	22.94143195	44.83543173	54.2029838	47.20574867
ENSMUSG00000040659	Efhd2	chr4	141858142	141859878	2381	EF hand domain containing 2	-1.106584385	5.474081434	20.61277864	5.62E-06	0.000562793	29.59577665	39.3725538	23.93662464	18.22547815	17.89037212	15.04882661
ENSMUSG00000067924	Cxx1b	chrX	53669177	53670408	1232	CAAX box 1B	1.576990598	4.744407104	20.54276196	5.83E-06	0.000581194	4.876453259	7.045559947	6.133454585	18.61300091	24.84523473	21.50563243
ENSMUSG00000039615	Stub1	chr17	25830636	25831010	1672	STIP1 homology and U-Box containing protein 1	0.769754444	6.529505205	20.54236756	5.83E-06	0.000581194	29.44395616	44.52317321	30.38224709	67.41930923	74.76204884	69.97321774
ENSMUSG00000098661	Mir7052	chr7	44470347	44470411	65	microRNA 7052	1.659507699	4.633229377	20.52144972	5.90E-06	0.000586232	5.01473467	7.287134667	3.472244951	17.29359071	18.38234289	24.55226369
ENSMUSG00000097815	Gm26809	chr6	18844220	18844398	2981	.	-1.775843469	5.361959271	20.45664921	6.10E-06	0.000605032	22.91945634	28.41634292	46.06418483	14.58571961	7.971769297	11.59275227
ENSMUSG00000093264	Gm23419	chr11	120346736	120346819	84	.	0.692218597	7.867952524	20.42599765	6.20E-06	0.000613396	74.63105126	129.078731	79.26522474	161.6151447	200.2729225	179.0870999
ENSMUSG00000098623	Mir8112	chr6	71271671	71271801	131	microRNA 8112	-1.49715249	4.718634627	20.35144568	6.44E-06	0.000636311	20.05893868	18.21783667	18.40289824	10.49968007	4.595585722	8.556091893
ENSMUSG00000034932	Mrpl54	chr10	81264713	81264997	825	mitochondrial ribosomal protein L54	0.941517585	6.183961228	20.3310621	6.51E-06	0.000641664	24.44227818	27.2572802	22.97230534	45.94526005	63.7554064	61.767075
ENSMUSG00000101249	Gm29216	chr1	24615706	24616197	492	.	1.242023883	6.65016348	20.3243272	6.54E-06	0.000642467	35.24554894	28.10831128	25.84533483	71.4394173	74.51979951	110.5598892
ENSMUSG00000038690	Atp5j2	chr5	145183698	145183867	1231	ATP synthase, H+ transporting, mitochondrial F0 complex, subunit F2	0.99992323	8.698681142	20.31917798	6.55E-06	0.00064274	138.4872708	138.4880905	152.9771918	276.7084804	411.4177602	358.0405596
ENSMUSG00000057346	Apol9a	chr15	77403789	77405082	1573	apolipoprotein L 9a	-4.138460867	3.033847401	20.28816229	6.66E-06	0.00065177	7.39466275	5.232708994	3.494304957	0.181286053	0.33722373	0.187183713
ENSMUSG00000057346	Apol9a	chr15	77403789	77405082	1573	apolipoprotein L 9a	0.841722139	6.836733963	20.24911755	6.80E-06	0.000663709	7.39466275	5.232708994	3.494304957	0.181286053	0.33722373	0.187183713
ENSMUSG00000033020	Polr2f	chr15	79141351	79141434	543	polymerase (RNA) II (DNA directed) polypeptide F	0.862964502	6.353537471	20.20637348	6.95E-06	0.000677181	26.26282918	31.27506923	30.16257489	56.27456125	72.34246017	61.92225328
ENSMUSG00000031897	Psmb10	chr8	105935728	105935905	1270	proteasome (prosome, macropain) subunit, beta type 10	-1.113392145	6.823616373	20.16107552	7.12E-06	0.000691853	94.26596438	91.73920607	59.35653855	41.11625539	51.90372387	43.38661231
ENSMUSG00000093674	Rpl41	chr10	128548114	128548429	1168	ribosomal protein L41	0.751595783	7.30851282	20.13582868	7.21E-06	0.000699477	50.91521454	78.94136154	54.4985033	107.8889282	142.7678262	118.4137405
ENSMUSG00000029499	Pxmp2	chr5	110274282	110274628	1200	peroxisomal membrane protein 2	0.830042016	6.27652003	20.1282249	7.24E-06	0.000700696	23.74587516	32.31201064	28.27870301	56.47827125	65.28333722	57.11825542
ENSMUSG00000086327	Slfn5os	chr11	82942341	82942641	574	schlafen 5, opposite strand	1.166303994	5.414405562	20.11726197	7.28E-06	0.000703154	13.52670169	11.29189041	12.91312801	29.91683778	34.81455897	36.63624739
ENSMUSG00000021665	Hexb	chr13	97176332	97176589	1904	hexosaminidase B	-1.12225257	5.402743427	20.0883365	7.39E-06	0.000712283	26.49517294	37.79125252	24.15588865	15.72763564	17.95173289	14.48647999
ENSMUSG00000091649	Phf11b	chr14	59320964	59321283	1184	PHD finger protein 11B	-2.851466843	3.461497411	20.02212245	7.66E-06	0.000735742	8.89110341	7.559249189	6.807358203	1.272783258	1.343772534	0.870206814
ENSMUSG00000066687	Zbtb16	chr9	48654311	48657371	5100	zinc finger and BTB domain containing 16	-1.264360602	5.34022574	19.95811933	7.92E-06	0.000759103	23.90969651	28.71586058	34.22472249	18.35594518	14.57528616	10.05964147
ENSMUSG00000057604	Lmcd1	chr6	112273758	112273972	1730	LIM and cysteine-rich domains 1	1.144493946	5.448188505	19.94108784	7.99E-06	0.000764204	11.50405048	12.65934421	14.98661842	36.26558883	35.11003598	32.19736486
ENSMUSG00000028339	Col15a1	chr4	47208161	47208362	6349	collagen, type XV, alpha 1	1.248972183	5.259509883	19.92077149	8.07E-06	0.000770667	11.02372933	7.654503798	13.43972052	24.31043109	32.00861641	35.20833278
ENSMUSG00000053964	Lgals4	chr7	28833854	28834226	2315	lectin, galactose binding, soluble 4	2.285126157	4.119736636	19.89586717	8.18E-06	0.000779055	1.762519007	3.296673293	1.99878971	9.768446637	11.90119787	20.88426575
ENSMUSG00000013936	Myl2	chr5	122100951	122101029	1950	myosin, light polypeptide 2, regulatory, cardiac, slow	0.896244346	11.88354177	19.88321874	8.23E-06	0.000782507	1450.301878	1389.297267	1309.700184	2665.984856	3581.113707	3170.02318
ENSMUSG00000001131	Timp1	chrX	20870166	20870324	888	tissue inhibitor of metalloproteinase 1	-1.778823007	4.558972549	19.87759027	8.26E-06	0.000783097	20.97275984	13.86317942	17.58073	4.264344358	7.079476543	6.793989728
ENSMUSG00000074652	Myh7b	chr2	155611212	155611261	6634	myosin, heavy chain 7B, cardiac muscle, beta	2.13354779	5.137371276	19.84285956	8.41E-06	0.000794755	5.561934052	6.949685966	5.353589427	22.16647738	21.31389022	51.85023645
ENSMUSG00000027022	Xirp2	chr2	67446002	67446154	11979	xin actin-binding repeat containing 2	-1.701313073	7.153918019	19.84099419	8.42E-06	0.000794755	126.1360648	72.88031872	142.31764	46.09878194	38.60033073	46.54682913
ENSMUSG00000059895	Ptp4a3	chr15	73723145	73723515	4619	protein tyrosine phosphatase 4a3	0.802799273	6.342652745	19.80267992	8.59E-06	0.000809083	27.95117586	32.92873978	28.69066399	58.52468732	63.82119672	64.059088
ENSMUSG00000046229	Scand1	chr2	156311847	156312402	759	SCAN domain-containing 1	0.906326604	6.017110668	19.69341354	9.09E-06	0.00085483	23.44388458	26.77662427	17.06699768	50.63251294	49.78651979	50.13830691
ENSMUSG00000024870	Rab1b	chr19	5099207	5100572	1835	RAB1B, member RAS oncogene family	0.622128578	7.179364761	19.64400533	9.33E-06	0.000875322	50.47510713	72.97106849	54.24645168	102.1750874	114.1537486	109.5758435
ENSMUSG00000036181	Hist1h1c	chr13	23738808	23740367	1560	histone cluster 1, H1c	-0.782848201	6.591227573	19.63213146	9.39E-06	0.000878876	53.28918558	70.44035667	68.35406691	47.76193165	45.29713697	39.98196945
ENSMUSG00000026568	Mpc2	chr1	165460637	165464651	7344	mitochondrial pyruvate carrier 2	1.167614017	5.377170928	19.61954804	9.45E-06	0.000882777	10.49168518	12.42483744	13.76569029	30.20214704	35.86950072	32.5781296
ENSMUSG00000032942	Ucp3	chr7	100472990	100473094	3135	uncoupling protein 3 (mitochondrial, proton carrier)	1.937952621	4.265236935	19.61538968	9.47E-06	0.000882798	3.641119529	3.076874104	3.15690842	12.7775781	16.46629431	16.97363128
ENSMUSG00000102070	Gm28661	chr1	24614885	24615565	681	.	1.218712001	5.273327184	19.60364025	9.53E-06	0.000886337	12.2133054	10.44587248	10.34953011	25.16336989	31.02020362	35.8563851
ENSMUSG00000049502	Dtx3l	chr16	35926511	35929368	5724	deltex 3-like, E3 ubiquitin ligase	-1.878994579	4.169314401	19.54844176	9.81E-06	0.000910365	14.8672649	13.47817609	10.55974889	4.265033156	3.781424531	4.254296172
ENSMUSG00000000253	Gmpr	chr13	45507444	45507743	1871	guanosine monophosphate reductase	0.83782067	6.208330808	19.50517428	1.00E-05	0.00092923	24.98795139	31.8096858	23.16165446	56.48526982	61.34628232	52.69818136
ENSMUSG00000031880	Rrad	chr8	104628066	104628728	1575	Ras-related associated with diabetes	0.778308765	7.133186803	19.45577727	1.03E-05	0.000951541	55.26708533	50.35336074	53.01695026	104.8314206	105.48925	117.1529334
ENSMUSG00000002010	Idh3g	chrX	73778963	73779171	2701	isocitrate dehydrogenase 3 (NAD+), gamma	0.621758989	7.356964327	19.43276664	1.04E-05	0.000960654	58.18354252	73.73571627	69.05578141	126.1826837	124.8257688	118.1816216
ENSMUSG00000016256	Ctsz	chr2	174427493	174427982	1441	cathepsin Z	-0.850765271	6.155954254	19.42944552	1.04E-05	0.000960654	48.42940014	56.11649577	38.74563041	29.14502856	35.54726986	29.79643652
ENSMUSG00000067235	H2-Q10	chr17	35470089	35470179	4348	histocompatibility 2, Q region locus 10	-2.468951804	3.650984846	19.39332073	1.06E-05	0.000976924	10.5783343	9.94608427	6.239022981	2.371385685	1.59535193	1.456538062
ENSMUSG00000082976	Gm15056	chr8	20900606	20900774	375	predicted gene 15056	-4.344055709	2.988032916	19.36858513	1.08E-05	0.000987568	7.77550615	5.196444102	2.437959221	0.216826935	0.302501986	0
ENSMUSG00000024030	Abcg1	chr17	31057698	31057856	4066	ATP-binding cassette, sub-family G (WHITE), member 1	-2.746284454	3.479266413	19.36438117	1.08E-05	0.000987656	7.175003944	10.83529017	5.454506649	1.47337821	1.342403698	1.002133212
ENSMUSG00000093076	Mir3082	chr17	25831365	25831428	64	microRNA 3082	1.005341399	6.20945112	19.34955749	1.09E-05	0.000993257	22.91347995	32.83414716	18.33345334	47.66189614	57.16201625	72.52360967
ENSMUSG00000035242	Oaz1	chr10	80826656	80826905	2558	ornithine decarboxylase antizyme 1	0.807041556	6.641061635	19.32908643	1.10E-05	0.001001854	30.15699563	47.08018657	34.01253214	81.3357742	84.52402755	65.93323802
ENSMUSG00000081344	Gm14303	chr2	172509521	172509691	171	ribosomal protein S29 pseudogene	0.771789802	7.931738211	19.2910845	1.12E-05	0.00101985	79.53602429	121.2863068	83.67302833	152.8629893	219.1052367	205.2683441
ENSMUSG00000052738	Suclg1	chr6	73248382	73248753	4617	succinate-CoA ligase, GDP-forming, alpha subunit	0.800106714	6.521158918	19.26271158	1.14E-05	0.001032954	29.97004377	34.10814548	37.76461128	66.40613647	76.8451991	68.68041195
ENSMUSG00000027406	Idh3b	chr2	130279309	130279726	3422	isocitrate dehydrogenase 3 (NAD+) beta	0.654555032	7.390517918	19.24461336	1.15E-05	0.001038983	60.73791547	70.83241788	70.84596964	128.9592607	131.5954631	120.6740533
ENSMUSG00000031633	Slc25a4	chr8	46206797	46207620	2353	solute carrier family 25 (mitochondrial carrier, adenine nucleotide translocator), member 4	0.568000493	11.23679179	19.2436285	1.15E-05	0.001038983	938.6927168	1111.024133	1035.851796	1758.041264	1964.210246	1792.106649
ENSMUSG00000020644	Id2	chr12	25093801	25094576	1270	inhibitor of DNA binding 2	-1.259902547	5.053975498	19.23206262	1.16E-05	0.001043123	22.26447501	30.6270358	17.23719649	12.18734559	12.28984726	10.16088962
ENSMUSG00000095668	Trbd1	chr6	41533201	41533212	12	T cell receptor beta, D region 1	-2.713377784	4.433054087	19.18853438	1.18E-05	0.00106329	8.486474056	32.37169438	14.10265642	6.271302124	2.916429401	0
ENSMUSG00000030401	Rtn2	chr7	19282662	19282865	2034	reticulon 2 (Z-band associated protein)	1.113808209	5.461965164	19.18758814	1.18E-05	0.00106329	11.95404319	15.05187208	13.19828459	35.17476287	36.18092218	32.74439492
ENSMUSG00000020612	Prkar1a	chr11	109649405	109649527	4321	protein kinase, cAMP dependent regulatory, type I, alpha	-0.797660631	7.506475987	19.1243866	1.22E-05	0.001096815	130.5281365	134.9544631	100.9994271	90.25117657	80.71329706	82.39380671
ENSMUSG00000028959	Fastk	chr5	24438440	24439918	4372	Fas-activated serine/threonine kinase	0.904494505	5.979975616	19.10196722	1.24E-05	0.001107487	17.57163946	25.57079384	22.40848573	49.17156908	48.23946293	49.08206933
ENSMUSG00000054312	Mrps21	chr3	95862634	95862932	1282	mitochondrial ribosomal protein S21	0.938697185	5.930946759	19.08776165	1.25E-05	0.001113465	20.29345472	22.2575674	19.57664153	39.81030409	54.87569927	47.57359902
ENSMUSG00000034158	Lrrc58	chr16	37868389	37868980	8604	leucine rich repeat containing 58	-1.372860531	4.837687403	19.08322179	1.25E-05	0.001113825	17.18005556	22.154202	21.38547797	10.41232928	9.420016125	7.84074615
ENSMUSG00000070394	Tmem256	chr11	69838514	69838573	1105	transmembrane protein 256	0.984059078	6.153240343	19.00468222	1.30E-05	0.001158245	21.09725173	25.16729895	25.19606607	44.59655624	66.67442802	57.98418875
ENSMUSG00000040666	Sh3bgr	chr16	96200470	96200748	1542	SH3-binding domain glutamic acid-rich protein	1.709243906	7.184621002	18.92220093	1.36E-05	0.001206941	27.88491475	19.5785662	52.93294532	131.7481491	134.0858186	142.4445007
ENSMUSG00000030123	Plxnd1	chr6	115954811	115955856	7192	plexin D1	1.218485218	5.224651818	18.90935564	1.37E-05	0.001211289	9.432692907	11.95607266	10.44367094	25.50195845	29.98087802	33.28021285
ENSMUSG00000055148	Klf2	chr8	72319033	72319149	1847	Kruppel-like factor 2 (lung)	0.966546844	5.795551011	18.90755393	1.37E-05	0.001211289	15.49194818	22.80482768	17.23721601	44.11630282	43.08361614	42.43502718
ENSMUSG00000060803	Gstp1	chr19	4035407	4035661	757	glutathione S-transferase, pi 1	0.727611632	6.751811059	18.86363862	1.40E-05	0.001236979	35.00390651	50.91861314	38.87998185	76.79449382	92.33307751	77.21978449
ENSMUSG00000025221	Kcnip2	chr19	45791839	45792057	3476	Kv channel-interacting protein 2	0.95073226	6.096957489	18.83653466	1.42E-05	0.001252136	18.76811684	21.6562765	29.18483297	59.92006428	49.98442935	51.16643736
ENSMUSG00000002504	Slc9a3r2	chr17	24639282	24640389	2257	solute carrier family 9 (sodium/hydrogen exchanger), member 3 regulator 2	0.841428924	6.147316606	18.79852304	1.45E-05	0.001274043	23.69673114	26.30532979	26.26604143	48.43594924	53.84803283	60.80436606
ENSMUSG00000070493	Chchd2	chr5	129881156	129881396	2269	coiled-coil-helix-coiled-coil-helix domain containing 2	0.56666733	7.775378506	18.79573125	1.45E-05	0.001274043	86.55829684	101.8974968	88.07326374	152.2614139	172.2312157	165.1599412
ENSMUSG00000054364	Rhob	chr12	8497763	8499985	2223	ras homolog family member B	0.629041683	7.141463116	18.7681443	1.48E-05	0.001288291	45.31525299	67.84997352	59.12621137	109.6984401	105.8818611	102.0067071
ENSMUSG00000096947	Gm26723	chr12	100208988	100209009	787	.	1.330636598	5.007979793	18.76683157	1.48E-05	0.001288291	7.560285263	9.689207293	8.143031306	19.76096849	31.37012132	25.54930993
ENSMUSG00000045316	Fahd1	chr17	24848896	24850302	1407	fumarylacetoacetate hydrolase domain containing 1	1.225664771	5.19856945	18.73803733	1.50E-05	0.001305264	8.736608057	11.99815337	10.35163026	28.14068666	29.13529542	29.85332063
ENSMUSG00000096727	Psmb9	chr17	34181988	34182351	3659	proteasome (prosome, macropain) subunit, beta type 9 (large multifunctional peptidase 2)	-1.97343865	4.018083177	18.72339488	1.51E-05	0.001312689	13.11229803	13.43640117	8.18994432	3.564018693	3.501308958	3.166302859
ENSMUSG00000057388	Mrpl18	chr17	12911349	12911749	1398	mitochondrial ribosomal protein L18	0.793190501	6.311246379	18.71069757	1.52E-05	0.001318816	27.4430369	30.25280782	30.17353561	56.43947776	63.71324644	61.5298331
ENSMUSG00000027447	Cst3	chr2	148871722	148872043	1266	cystatin C	0.592590346	9.482571163	18.67392634	1.55E-05	0.001341812	286.4771076	333.3346476	282.7070597	485.9120709	598.2984709	552.6294049
ENSMUSG00000099023	Gm27456	chr11	101559519	101559581	63	.	-1.359701324	4.83320465	18.65583327	1.57E-05	0.001351907	20.68578051	18.78714406	20.76836511	8.917007707	6.516396942	12.27613185
ENSMUSG00000028849	Map7d1	chr4	126232167	126232766	3652	MAP7 domain containing 1	0.735624305	6.596750292	18.62704354	1.59E-05	0.001369748	33.6136855	39.63763392	37.66563573	77.78869592	72.18422235	70.42393073
ENSMUSG00000092253	H2-Q3	chr17	35358989	35359060	608	histocompatibility 2, Q region locus 3	-3.932819777	2.991785087	18.48213019	1.72E-05	0.00147501	4.528906516	7.848028653	2.859898304	0.334675401	0.311277358	0.161262816
ENSMUSG00000014606	Slc25a11	chr11	70644196	70644921	2120	solute carrier family 25 (mitochondrial carrier oxoglutarate carrier), member 11	0.64013557	7.660688224	18.43683069	1.76E-05	0.0015075	71.26077461	92.60175337	83.34763029	166.0135787	156.2661649	137.9603388
ENSMUSG00000081824	BC002163	chr16	42955631	42955949	319	NADH dehydrogenase Fe-S protein 5 pseudogene	1.228377195	5.983835005	18.40597614	1.78E-05	0.00152908	17.75529494	17.65991542	20.1954447	37.19666072	65.51940925	54.47533507
ENSMUSG00000027177	Hipk3	chr2	104426481	104430331	7987	homeodomain interacting protein kinase 3	-1.010718755	5.853426667	18.3978726	1.79E-05	0.001532568	36.03351785	39.42572025	43.95163138	28.76100175	21.75237196	20.21227917
ENSMUSG00000034880	Mrpl34	chr8	71464926	71465067	645	mitochondrial ribosomal protein L34	0.784158523	6.365515095	18.3526574	1.84E-05	0.001566282	27.32487003	31.08312628	33.34645151	57.54841949	65.08693911	65.97945785
ENSMUSG00000079492	Gm11127	chr17	36055816	36056146	1344	predicted gene 11127	-2.077963738	3.894665326	18.34000526	1.85E-05	0.00157362	11.77064487	11.24155654	8.655570908	3.909655636	2.95979638	1.75242923
ENSMUSG00000072772	Grcc10	chr6	124739183	124739515	1988	gene rich cluster, C10 gene	0.964957825	5.757483665	18.32567661	1.86E-05	0.001582391	16.39054303	21.53579108	16.08440225	38.65253531	45.15700163	42.14249786
ENSMUSG00000032526	Deb1	chr9	121710389	121710471	517	.	0.7421639	6.625014768	18.20164259	1.99E-05	0.001685552	35.99379054	40.56282224	36.27758624	65.94552639	80.87742923	78.58620309
ENSMUSG00000047905	Gm8566	chr6	67205619	67206083	465	Sod1 pseudogene	1.164705864	5.276414158	18.1294485	2.06E-05	0.001747257	10.29850017	14.70718917	9.048700147	29.82905828	34.41511861	27.18662675
ENSMUSG00000076484	Trbj1-2	chr6	41534001	41534048	48	T cell receptor beta joining 1-2	-4.411894709	3.337386302	18.12476698	2.07E-05	0.001748144	5.628783813	15.33644413	1.870760545	0.831907425	0	0
ENSMUSG00000042842	Serpinb6b	chr13	32965209	32965543	2200	serine (or cysteine) peptidase inhibitor, clade B, member 6b	-0.95397727	5.687818698	18.11464483	2.08E-05	0.001754042	33.58345708	37.50258798	33.44335082	22.70604572	20.48125818	20.88225244
ENSMUSG00000038370	Pcp4l1	chr1	171173262	171174525	1577	Purkinje cell protein 4-like 1	0.912634043	5.882044071	18.06470377	2.14E-05	0.001797161	15.24123414	20.09676754	25.32758446	48.099854	45.14551392	43.12983204
ENSMUSG00000028445	Enho	chr4	41638144	41639001	1269	energy homeostasis associated	1.99568983	4.109440828	18.05507576	2.15E-05	0.001802771	2.649517294	2.792923464	2.887158006	12.48581687	13.25482717	15.04067807
ENSMUSG00000051457	Spn	chr7	127132232	127133000	4607	sialophorin	-2.992297481	3.281774874	18.02935172	2.18E-05	0.001823761	4.94399731	10.49601208	4.257116987	1.556937854	0.682905235	0.351660027
ENSMUSG00000030869	Ndufab1	chr7	122085403	122088338	6883	NADH dehydrogenase (ubiquinone) 1, alpha/beta subcomplex, 1	1.065256698	5.486833611	18.00187308	2.21E-05	0.001846705	12.95715944	13.73721214	15.24680714	30.78577111	37.47298276	36.71426532
ENSMUSG00000007655	Cav1	chr6	17306335	17306479	3444	caveolin 1, caveolae protein	0.732250816	7.026882398	17.93748831	2.28E-05	0.001906557	45.44266674	57.78914607	48.09538014	84.73357455	114.423081	101.1881103
ENSMUSG00000030560	Ctsc	chr7	88278085	88278374	5801	cathepsin C	-1.744921852	4.217597825	17.90140984	2.33E-05	0.001939306	16.41932343	12.11288323	11.01207944	5.009367407	4.913997556	3.842374256
ENSMUSG00000067925	Cxx1a	chrX	53642488	53643682	1195	CAAX box 1A	1.459858663	4.731935201	17.82360715	2.42E-05	0.002016359	6.272611259	7.137858079	5.633398079	19.42740332	23.39483584	20.28230479
ENSMUSG00000006360	Crip1	chr12	113152012	113152153	445	cysteine-rich protein 1 (intestinal)	0.827296646	7.797629917	17.80743685	2.44E-05	0.002029672	75.44589604	99.74878283	75.73853763	141.9409401	217.6205615	172.3062452
ENSMUSG00000032523	Hhatl	chr9	121784016	121784240	1911	hedgehog acyltransferase-like	0.79711144	6.218402251	17.77597916	2.49E-05	0.002058624	25.33070473	31.64729791	25.07425758	60.462962	58.6153499	51.0306987
ENSMUSG00000015568	Lpl	chr8	68880491	68880840	6810	lipoprotein lipase	-0.720638923	9.696476618	17.77321307	2.49E-05	0.002058624	516.7061561	577.5991729	546.6725698	457.8363609	390.680789	353.3925442
ENSMUSG00000001348	Acp5	chr9	22126731	22127262	1612	acid phosphatase 5, tartrate resistant	-2.387480192	3.704933934	17.72287394	2.56E-05	0.002106086	6.224115814	16.17581257	5.597784111	3.209522569	2.326996056	0.456644706
ENSMUSG00000035495	Tstd2	chr4	46114746	46117083	5570	thiosulfate sulfurtransferase (rhodanese)-like domain containing 2	0.989409035	5.64966393	17.72260336	2.56E-05	0.002106086	14.44650453	17.62234788	17.1454482	37.63906979	39.75107408	39.38234219
ENSMUSG00000083863	Gm13341	chr2	22587291	22587962	672	cytochrome c oxidase subunit 2-like	1.258717552	5.525167285	17.71698494	2.56E-05	0.002108307	14.4257449	12.99746549	11.57758941	32.64711291	29.91398537	49.83416375
ENSMUSG00000062901	Klhl24	chr16	20097554	20097671	6683	kelch-like 24	-0.953646712	5.898644436	17.71011799	2.57E-05	0.002111924	36.64267523	40.40753786	44.64047773	29.71878503	21.895037	23.32538516
ENSMUSG00000004266	Ptpn6	chr6	124720707	124720908	2802	protein tyrosine phosphatase, non-receptor type 6	-1.912851886	4.01004848	17.6754118	2.62E-05	0.002146745	10.2137425	15.42114201	8.568256824	4.464639097	3.706143962	2.347487217
ENSMUSG00000004207	Psap	chr10	60277627	60277782	2744	prosaposin	-0.511823378	9.458669459	17.63151611	2.68E-05	0.002191929	401.226272	485.0026145	432.5392612	389.7254441	368.1830094	352.8549372
ENSMUSG00000086341	Gm15932	chr14	55567219	55567464	512	.	0.998295428	5.621726213	17.62861832	2.69E-05	0.002191929	15.69914986	14.35586837	17.86886291	39.96885437	38.94826086	35.51224105
ENSMUSG00000020836	Coro6	chr11	77462411	77462754	3011	coronin 6	1.176233786	7.174797397	17.61030377	2.71E-05	0.002208979	41.31661871	47.84359556	46.10753953	99.33725907	97.20075757	172.8114178
ENSMUSG00000002661	Alkbh7	chr17	56997339	56997567	1029	alkB homolog 7	1.02436396	5.553276249	17.59988929	2.73E-05	0.002216942	13.49596554	15.93441656	15.57453561	32.29416162	42.25707997	34.89758645
ENSMUSG00000000204	Slfn4	chr11	83175186	83175393	3969	schlafen 4	-3.694125788	3.009842906	17.58240271	2.75E-05	0.002233232	6.294313063	4.686848232	4.340918423	0.236161125	0.315150683	0.482387045
ENSMUSG00000048163	Selplg	chr5	113817798	113820248	2604	selectin, platelet (p-selectin) ligand	-2.476941896	3.530658374	17.49689409	2.88E-05	0.002331589	6.543218097	11.7814505	5.612640706	2.519354193	1.3244284	0.942505324
ENSMUSG00000041449	Serpina3h	chr12	104247905	104247972	1434	serine (or cysteine) peptidase inhibitor, clade A, member 3H	-2.122716566	3.79839014	17.48281861	2.90E-05	0.002342175	8.764428259	11.85619349	8.655689644	2.755439714	2.404275945	2.532219531
ENSMUSG00000069833	Ahnak	chr19	8989284	8989429	18543	AHNAK nucleoprotein (desmoyokin)	-0.835193153	6.610602975	17.4811876	2.90E-05	0.002342175	67.80735789	64.26370374	64.19279149	43.82116323	43.70570788	44.69031
ENSMUSG00000036256	Igfbp7	chr5	77349240	77349499	1213	insulin-like growth factor binding protein 7	0.986467713	8.054898332	17.4633952	2.93E-05	0.002359804	81.33453513	86.86036425	107.1465004	171.6497751	251.1540594	240.1025326
ENSMUSG00000017817	Jph2	chr2	163336242	163337924	4255	junctophilin 2	0.781852	7.447879593	17.42048498	3.00E-05	0.0024092	60.98157726	61.39723434	75.25503521	142.2411186	129.2945799	138.8564349
ENSMUSG00000087442	Gm14453	chr2	173025685	173026010	553	predicted gene 14453	1.208063515	5.135963369	17.40571495	3.02E-05	0.002422791	8.363925694	9.929378667	11.58250662	24.06074488	24.02106021	34.65680543
ENSMUSG00000023885	Thbs2	chr17	14665500	14667520	5922	thrombospondin 2	-1.40792784	4.660404947	17.40275238	3.02E-05	0.002422791	16.67994052	17.1434672	19.32240123	7.811334023	8.667058975	7.1215244
ENSMUSG00000035783	Acta2	chr19	34241090	34241810	1781	actin, alpha 2, smooth muscle, aorta	1.306226812	7.452693146	17.38503258	3.05E-05	0.002440972	28.38587464	59.44412631	68.62184836	176.9619282	165.292155	117.3603716
ENSMUSG00000030120	Mlf2	chr6	124931388	124931586	1533	myeloid leukemia factor 2	0.645262214	6.816709576	17.37061134	3.08E-05	0.002455034	37.68569835	55.70988325	42.27809074	83.99824582	87.83889906	81.08329065
ENSMUSG00000099318	Gm27735	chr17	36964357	36964432	76	.	-1.550786866	5.00257488	17.35376401	3.10E-05	0.002472341	27.93923602	21.08063957	22.02395369	14.82307775	7.878146952	6.377211348
ENSMUSG00000050503	Fbxl22	chr9	66508459	66512018	3935	F-box and leucine-rich repeat protein 22	1.462907303	4.692951728	17.3440348	3.12E-05	0.00248047	5.395681231	5.941625236	7.079992144	20.56815018	21.11447464	19.49958747
ENSMUSG00000040280	Ndufa4l2	chr10	127514939	127515038	960	NADH dehydrogenase (ubiquinone) 1 alpha subcomplex, 4-like 2	1.363510554	4.848377797	17.32920317	3.14E-05	0.002495326	6.314077992	8.445417518	7.249440447	18.57897726	25.28887221	24.22013109
ENSMUSG00000090247	Bloc1s1	chr10	128917882	128918138	1288	biogenesis of lysosomal organelles complex-1, subunit 1	0.905630786	6.007045916	17.28966596	3.21E-05	0.00254313	21.18326631	24.57923952	20.97893226	40.9215843	58.94400213	49.56166806
ENSMUSG00000038695	Josd2	chr7	44467980	44468190	2466	Josephin domain containing 2	1.259807124	5.027337695	17.27735004	3.23E-05	0.002554996	7.021035082	9.089718343	10.62701187	24.15735066	23.80548798	28.86159899
ENSMUSG00000078695	Cisd3	chr11	97685826	97685864	833	CDGSH iron sulfur domain 3	1.284871107	4.979479296	17.26159905	3.26E-05	0.002571572	6.81258319	10.27210754	8.353372026	21.40815006	28.50337655	24.49338536
ENSMUSG00000051989	Smim11	chr16	92301286	92301343	972	small integral membrane protein 11	1.038621694	5.491682147	17.24776533	3.28E-05	0.002585654	13.83303993	15.16873625	13.66058959	31.37906926	39.66703668	33.76251677
ENSMUSG00000057342	Sphk2	chr7	45709467	45711811	4159	sphingosine kinase 2	1.337918413	4.882886735	17.2201789	3.33E-05	0.00261871	6.245514501	9.704282491	6.985222006	20.3817319	24.80787759	24.48143985
ENSMUSG00000065087	Snord22	chr19	8725866	8725991	126	small nucleolar RNA, C/D box 22	-1.33124375	4.852855805	17.1757333	3.41E-05	0.002675843	23.45474326	20.35520491	16.96205329	6.098470963	8.955964301	13.53274377
ENSMUSG00000029417	Cxcl9	chr5	92321331	92323906	2905	chemokine (C-X-C motif) ligand 9	-3.56238361	3.203422138	17.11774434	3.51E-05	0.002751325	9.718852601	3.83759419	5.252099073	0.715394582	0.430539647	0.422440876
ENSMUSG00000040483	Xaf1	chr11	72301629	72301709	4689	XIAP associated factor 1	-1.975011733	3.912002621	17.11593158	3.52E-05	0.002751325	13.33769729	10.67141829	7.622651176	2.43363963	3.128476826	3.716867211
ENSMUSG00000021998	Lcp1	chr14	75131101	75131204	9504	lymphocyte cytosolic protein 1	-1.815355409	4.079015281	17.11259958	3.52E-05	0.002751325	12.43685853	13.21602946	9.996120141	4.944794715	3.877117507	2.949887968
ENSMUSG00000021998	Lcp1	chr14	75131101	75131204	9504	lymphocyte cytosolic protein 1	-2.674213214	3.388171161	17.10387206	3.54E-05	0.002759026	12.43685853	13.21602946	9.996120141	4.944794715	3.877117507	2.949887968
ENSMUSG00000038502	Ptov1	chr7	44863068	44863444	4212	prostate tumor over expressed gene 1	1.21718315	5.092865844	17.09073716	3.56E-05	0.002773186	7.921447716	12.52178982	8.344266979	25.08892989	28.64441779	26.51621168
ENSMUSG00000068246	Apol9b	chr15	77729121	77729246	1545	apolipoprotein L 9b	-4.014822237	2.897051922	17.00504112	3.73E-05	0.002896003	5.708882936	4.374755409	3.527944611	0.18456937	0.245236625	0.190573845
ENSMUSG00000028070	Apoa1bp	chr3	88056520	88056776	908	.	0.878836963	5.892617294	16.99190395	3.75E-05	0.002910893	18.14462302	26.81869982	17.29475934	40.62893092	51.38562517	44.67485605
ENSMUSG00000018707	Dync1h1	chr12	110601452	110601854	15658	dynein cytoplasmic 1 heavy chain 1	-0.887548714	5.791406154	16.97715513	3.78E-05	0.002928355	35.80480203	37.30793996	37.64686073	24.28782919	23.15394257	23.67892498
ENSMUSG00000041417	Pik3r1	chr13	101680563	101685069	10079	phosphoinositide-3-kinase regulatory subunit 1	-1.261394843	4.886090967	16.94296596	3.85E-05	0.002976254	17.46799243	23.81792375	20.26137601	12.23308314	9.327944829	8.778408566
ENSMUSG00000104208	RP23-448A11.8	chr9	108337089	108337412	347	.	0.636356132	7.486879782	16.89428268	3.95E-05	0.003048137	57.53975729	90.26466917	72.17480195	131.4270299	152.9616937	122.4791085
ENSMUSG00000038239	Hrc	chr7	45335290	45337374	2410	histidine rich calcium binding protein	0.80291065	8.466043736	16.87498775	3.99E-05	0.003073811	119.5902942	125.511525	155.1994121	292.6989156	286.7342422	267.9261957
ENSMUSG00000036854	Hspb6	chr7	30552178	30553062	2299	heat shock protein, alpha-crystallin-related, B6	1.283270837	7.627294402	16.86300115	4.02E-05	0.0030878	55.09013082	41.23369706	76.7812997	150.8779858	172.1606316	198.2114923
ENSMUSG00000029167	Ppargc1a	chr5	51454249	51458283	6641	peroxisome proliferative activated receptor, gamma, coactivator 1 alpha	-1.483836961	4.498521261	16.85714173	4.03E-05	0.003091866	15.15669956	15.39176801	16.87881168	8.217747371	5.240088598	6.476297198
ENSMUSG00000084516	Mir1902	chr2	104428861	104428940	80	microRNA 1902	-1.218247397	5.517556723	16.84452707	4.06E-05	0.003106986	26.55952066	31.17274274	40.1751601	19.1236003	11.23365399	20.00554819
ENSMUSG00000041881	Ndufa7	chr17	33824591	33824680	1701	NADH dehydrogenase (ubiquinone) 1 alpha subcomplex, 7 (B14.5a)	0.761702183	6.559334619	16.84100269	4.06E-05	0.003107271	33.77138001	39.87907995	33.04222569	61.38469902	82.13124418	72.58930135
ENSMUSG00000048534	Amica1	chr9	45079183	45079296	2457	.	-3.286115631	3.096473444	16.80207431	4.15E-05	0.003166084	5.408487229	4.732709359	6.321237472	0.812615837	0.431887836	0.399548636
ENSMUSG00000052270	Fpr2	chr17	17887824	17887899	1296	formyl peptide receptor 2	-4.178280788	2.849670262	16.79036363	4.17E-05	0.003180084	5.826680915	3.661827308	3.427804499	0.125716157	0.263085767	0.075720166
ENSMUSG00000026365	Cfh	chr1	140084708	140086522	8383	complement component factor h	-1.245362571	5.842129853	16.7843686	4.19E-05	0.00318455	31.50239093	38.42401201	54.9631858	19.96845728	24.71799145	18.65433203
ENSMUSG00000080058	Gm11175	chr8	70699538	70700080	543	predicted gene 11175	0.797820549	6.300102927	16.77641096	4.21E-05	0.003187836	31.33287342	31.99340121	23.5908407	65.11663612	61.19140658	54.1594052
ENSMUSG00000074649	BC029722	chr2	155817730	155819083	1615	cDNA sequence BC029722	0.974522086	5.611903519	16.77246487	4.21E-05	0.003187836	13.48330578	19.49398711	15.25896952	33.90228673	39.50895572	39.86704203
ENSMUSG00000096459	Ighv9-3	chr12	114140692	114140996	351	immunoglobulin heavy variable V9-3	-4.188821903	2.844995806	16.77245099	4.21E-05	0.003187836	2.97749871	5.465351	4.427112312	0.347415885	0.10770904	0
ENSMUSG00000097518	Gm26694	chr17	25794894	25796781	1902	.	1.803445183	4.211541448	16.74193659	4.28E-05	0.003233874	2.63780841	4.454419023	3.106956754	13.77346675	16.63575467	13.00508765
ENSMUSG00000082100	Glns-ps1	chr11	19720355	19721472	1118	glutamine synthetase pseudogene 1	-4.006683661	2.883827115	16.73324803	4.30E-05	0.003243067	4.830995508	4.915885417	3.64539175	0.254999327	0.135526657	0.219412544
ENSMUSG00000027293	Ehd4	chr2	120089175	120091684	4007	EH-domain containing 4	-0.592744536	7.878305579	16.6411647	4.52E-05	0.00339354	140.2862014	167.7568217	142.2580836	133.6508677	114.2988557	109.4192949
ENSMUSG00000096935	1700113A16Rik	chr3	88171560	88172258	983	RIKEN cDNA 1700113A16 gene	1.334063453	4.845878416	16.64041813	4.52E-05	0.00339354	7.287673351	8.30911087	6.707360978	18.8075331	24.08128951	24.70197262
ENSMUSG00000002500	Rpl3l	chr17	24727820	24727886	1643	ribosomal protein L3-like	0.701384198	7.182889696	16.63733794	4.53E-05	0.00339354	51.03499134	54.90782834	64.5127905	111.7523913	111.180888	109.9774147
ENSMUSG00000037820	Tgm2	chr2	158116402	158117951	4608	transglutaminase 2, C polypeptide	-0.796134346	6.931628846	16.62568729	4.55E-05	0.003408552	79.42190756	79.13671722	85.09403354	59.83181442	52.90133373	56.32797489
ENSMUSG00000071528	Usmg5	chr19	47083471	47083569	341	upregulated during skeletal muscle growth 5	0.89496003	9.376422716	16.5835376	4.66E-05	0.003479142	245.648684	234.0592498	244.580061	430.6385811	622.6917873	590.1158115
ENSMUSG00000058173	Smco4	chr9	15505487	15505641	988	single-pass membrane protein with coiled-coil domains 4	1.505957885	4.570265251	16.56662783	4.70E-05	0.003504261	4.350497822	6.990565233	4.958744963	17.06377555	18.86095293	19.95957534
ENSMUSG00000036372	Tmem258	chr19	10204014	10204264	1611	transmembrane protein 258	1.131069122	5.228353796	16.56254644	4.71E-05	0.003504546	10.74497118	11.4307884	11.17408059	22.78404522	33.86821239	30.82740801
ENSMUSG00000060550	H2-Q7	chr17	35439155	35439284	4265	histocompatibility 2, Q region locus 7	-2.722644814	3.328431661	16.55995674	4.71E-05	0.003504546	6.607553581	8.441443446	5.049650182	1.786865385	0.906513217	0.58704428
ENSMUSG00000041278	Ttc1	chr11	43729512	43730607	2032	tetratricopeptide repeat domain 1	-1.06393891	5.281378647	16.55260693	4.73E-05	0.003512131	27.70314071	29.48278624	22.22919945	14.3564388	14.90061593	15.77238386
ENSMUSG00000022488	Nckap1l	chr15	103453825	103453981	4717	NCK associated protein 1 like	-1.985968763	3.860373038	16.53764306	4.77E-05	0.003533905	10.61618692	11.67208069	8.004856694	3.507835164	3.00544293	2.289740573
ENSMUSG00000005779	Psmb4	chr3	94884093	94884440	1384	proteasome (prosome, macropain) subunit, beta type 4	0.643099202	7.093938481	16.53286122	4.78E-05	0.003536782	48.98870764	68.01895681	48.61343494	92.44623813	116.0128241	99.76905419
ENSMUSG00000083405	Gm15725	chr16	37882542	37883631	1090	actin, beta, cytoplasmic (Actb) pseudogene	-1.237411726	4.90089125	16.52628454	4.80E-05	0.003543024	17.4435546	22.81320665	21.63549145	10.72329433	11.25939563	9.046755274
ENSMUSG00000058076	Sdhc	chr1	171127165	171129905	3250	succinate dehydrogenase complex, subunit C, integral membrane protein	0.656128524	7.088581229	16.50437852	4.85E-05	0.003578099	49.80027955	55.02419899	58.21195697	105.2753129	104.5393266	97.72571276
ENSMUSG00000024924	Vldlr	chr19	27216484	27216948	10068	very low density lipoprotein receptor	-0.864295419	5.862226185	16.47381221	4.93E-05	0.003630078	37.80100918	40.14093778	37.9860632	30.05541318	21.96344473	23.6963848
ENSMUSG00000092397	C130080G10Rik	chr2	114054335	114054676	2586	RIKEN cDNA C130080G10 gene	1.007492766	6.83226632	16.43198734	5.04E-05	0.003704765	33.69002263	30.9076479	49.44788198	96.85852803	85.55836603	96.21602215
ENSMUSG00000021241	Isca2	chr12	84773270	84773371	868	iron-sulfur cluster assembly 2	0.981961794	5.564052902	16.41477203	5.09E-05	0.003732238	12.88596377	17.53755036	15.92837431	31.24104361	36.60471286	41.5891049
ENSMUSG00000020846	Fam101b	chr11	76019194	76022240	3512	.	1.456612328	4.629724175	16.39066833	5.15E-05	0.003773616	4.679277041	6.443140099	6.445150833	15.90854224	20.03063153	22.19697964
ENSMUSG00000026414	Tnnt2	chr1	135836354	135836446	7752	troponin T2, cardiac	0.489471386	10.49359575	16.36813178	5.22E-05	0.003812314	610.9237865	717.5491966	578.2616639	993.6810673	1070.006086	1155.682304
ENSMUSG00000032330	Cox7a2	chr9	79755241	79755605	754	cytochrome c oxidase subunit VIIa 2	0.753444494	8.921326861	16.35386474	5.25E-05	0.003834654	182.8750856	195.2867637	187.2197686	318.9268619	446.8781034	387.5030121
ENSMUSG00000031790	Mmp15	chr8	95352268	95353018	4348	matrix metallopeptidase 15	1.0451174	5.40126997	16.324695	5.34E-05	0.003885023	10.79395982	16.40170811	12.55181819	37.70784431	32.70035568	27.70809616
ENSMUSG00000058655	Eif4b	chr15	102073773	102073963	3853	eukaryotic translation initiation factor 4B	-0.645421312	6.643536111	16.3227634	5.34E-05	0.003885023	55.7775379	77.49623805	59.0342906	50.99134899	49.78739999	45.498772
ENSMUSG00000058655	Eif4b	chr15	102073773	102073963	3853	eukaryotic translation initiation factor 4B	-2.850671614	3.248077022	16.3115436	5.37E-05	0.003901547	55.7775379	77.49623805	59.0342906	50.99134899	49.78739999	45.498772
ENSMUSG00000024672	Ms4a7	chr19	11321039	11321582	4453	membrane-spanning 4-domains, subfamily A, member 7	-3.571225292	2.97343526	16.27169083	5.49E-05	0.003977283	5.932338791	3.603892206	5.021736209	0.366084093	0.47668626	0.242545937
ENSMUSG00000065990	Aurkaip1	chr4	155831272	155831456	1766	aurora kinase A interacting protein 1	0.892002279	5.796064538	16.26877617	5.50E-05	0.003977283	16.76402812	22.47227374	18.3127024	38.31811736	47.48316776	41.74023776
ENSMUSG00000028998	Tomm7	chr5	23838944	23839828	1125	translocase of outer mitochondrial membrane 7 homolog (yeast)	0.814076112	6.351412161	16.25080072	5.55E-05	0.004008504	27.72800893	32.46204928	29.34817908	51.15344081	72.05600881	65.02206956
ENSMUSG00000029304	Spp1	chr5	104435118	104435196	1648	secreted phosphoprotein 1	-3.260284926	3.072908363	16.24675627	5.56E-05	0.004010386	6.155138248	5.851471917	4.002451912	0.444962006	0.643772166	0.536010608
ENSMUSG00000040631	Dok4	chr8	94863828	94865247	2604	docking protein 4	1.704782209	4.285151295	16.22221906	5.63E-05	0.004055915	3.366898632	4.592573259	3.536491479	12.2055669	16.66451118	16.68234424
ENSMUSG00000027322	Siglec1	chr2	131069220	131069875	7143	sialic acid binding Ig-like lectin 1, sialoadhesin	-2.28353716	3.585157507	16.20243973	5.69E-05	0.004091687	9.466505005	7.725239977	7.339540391	2.504921698	1.618650976	1.553418699
ENSMUSG00000026154	1110058L19Rik	chr1	23995939	23996360	874	.	1.12348099	5.215120665	16.19925798	5.70E-05	0.00409178	10.71720438	11.37105314	11.0524533	22.40825839	31.63076001	32.4370478
ENSMUSG00000060063	Alox5ap	chr5	149265058	149265182	852	arachidonate 5-lipoxygenase activating protein	-1.453714979	4.493706778	16.19315743	5.72E-05	0.004091836	16.68442789	17.51411132	12.78828223	6.451427449	8.711678913	5.008316392
ENSMUSG00000063787	Chchd1	chr14	20703027	20703197	587	coiled-coil-helix-coiled-coil-helix domain containing 1	0.830151327	6.85195853	16.1929695	5.72E-05	0.004091836	39.02623443	43.50437986	44.5085113	71.82134099	103.0372523	96.53883275
ENSMUSG00000030035	Wbp1	chr6	83119044	83119720	2079	WW domain binding protein 1	1.217918684	5.018734337	16.17551355	5.77E-05	0.004122914	6.630057856	12.54403157	7.998850436	23.2430135	27.19570416	25.3785418
ENSMUSG00000044811	AF251705	chr11	114996721	114997035	1275	.	-2.403383079	3.496489808	16.16170312	5.82E-05	0.004146253	8.516402844	7.726875552	6.645158441	1.27785153	1.812483162	1.731742737
ENSMUSG00000048852	Gm12185	chr11	48904656	48908479	5587	predicted gene 12185	-3.903977858	3.010568161	16.13086818	5.91E-05	0.004207386	8.469768399	3.776256301	3.23164845	0.342856621	0.196759822	0.333924846
ENSMUSG00000092500	Gm20400	chr6	142161493	142161535	665	.	-2.378597998	3.793877348	16.10182459	6.00E-05	0.004265401	7.288683424	7.717961885	15.07141998	4.039622539	0.91083681	1.695801997
ENSMUSG00000044502	Bod1	chr11	31665181	31665867	1644	biorientation of chromosomes in cell division 1	0.888738492	5.788973605	16.07152914	6.10E-05	0.004327094	17.00132234	22.38468229	17.94337987	40.2926396	46.32601838	40.14929443
ENSMUSG00000036504	Phpt1	chr2	25573430	25573699	1074	phosphohistidine phosphatase 1	0.712563834	6.38643889	16.03471679	6.22E-05	0.004404831	28.37640093	37.77701452	30.27151598	58.69938788	68.59713246	61.16368574
ENSMUSG00000089929	Bcl2a1b	chr9	89199209	89199779	817	B cell leukemia/lymphoma 2 related protein A1b	-3.091070189	3.121989559	15.9882097	6.37E-05	0.004507008	5.799436427	6.577797139	4.31441292	0.996661707	0.55618947	0.420209892
ENSMUSG00000091228	Gm20390	chr11	93949819	93950046	991	.	0.675564289	9.117303447	15.96801037	6.44E-05	0.004540054	218.5908688	233.7787362	219.0034497	366.2547912	478.2003433	452.5833608
ENSMUSG00000042541	Shfm1	chr6	6557294	6558491	1472	.	0.815224425	6.769702499	15.96547601	6.45E-05	0.004540054	41.04388403	41.18121572	38.3035999	69.43348994	97.60237864	87.80809581
ENSMUSG00000023064	Sncg	chr14	34370274	34370565	852	synuclein, gamma	1.733444374	4.232112071	15.96513771	6.45E-05	0.004540054	3.039411283	4.6516352	3.116472139	10.37007227	19.73461958	13.64334465
ENSMUSG00000027523	Gnas	chr2	174284320	174284508	11186	GNAS (guanine nucleotide binding protein, alpha stimulating) complex locus	0.671736998	6.602472628	15.96120795	6.47E-05	0.004542115	34.17120085	44.59876888	36.02940661	66.9479861	79.36535873	71.78470017
ENSMUSG00000063882	Uqcrh	chr4	116066965	116067172	1237	ubiquinol-cytochrome c reductase hinge protein	0.707444408	8.935342625	15.90108548	6.67E-05	0.004681118	179.7891747	202.5005253	201.2163144	316.9869677	430.3099706	404.1009087
ENSMUSG00000037706	Cd81	chr7	143052739	143053066	2270	CD81 antigen	0.560636919	7.271843773	15.88813655	6.72E-05	0.004705641	56.61946793	73.05063713	64.74429581	111.8257946	120.2516656	110.0148989
ENSMUSG00000044562	Rasip1	chr7	45627488	45627590	3202	Ras interacting protein 1	1.293605332	4.855780048	15.88163313	6.74E-05	0.004707146	6.664915856	8.831072151	7.469608683	19.20451667	23.40154606	25.03518365
ENSMUSG00000036908	Unc93b1	chr19	3935186	3935352	2841	unc-93 homolog B1 (C. elegans)	-1.245300941	4.834801757	15.88142609	6.74E-05	0.004707146	21.0011865	20.34987484	17.48193475	9.839456781	10.15208869	9.330205766
ENSMUSG00000086841	2410006H16Rik	chr11	62602877	62603023	462	RIKEN cDNA 2410006H16 gene	-0.974221871	5.44968448	15.86273582	6.81E-05	0.004746222	28.83201661	35.51297729	23.8572476	14.8791045	19.40716843	18.98425573
ENSMUSG00000032060	Cryab	chr9	50752758	50753477	1185	crystallin, alpha B	0.771792597	10.57233041	15.83963251	6.89E-05	0.004796811	569.1554719	556.9865469	634.1736284	1086.555971	1263.74345	1321.102243
ENSMUSG00000056313	1810011O10Rik	chr8	24437180	24438984	1805	RIKEN cDNA 1810011O10 gene	1.007750057	5.450380725	15.81650952	6.98E-05	0.004846074	11.94262116	14.14757249	15.88696261	31.21587511	35.98221479	33.74236904
ENSMUSG00000025825	Iscu	chr5	113772748	113772944	2176	iron-sulfur cluster assembly enzyme	1.001735508	5.463196558	15.81423366	6.99E-05	0.004846074	11.22498946	17.93624264	13.41112744	31.56968304	36.10236836	34.26264451
ENSMUSG00000015355	Cd48	chr1	171682009	171682166	1189	CD48 antigen	-2.227436366	3.597500236	15.7779445	7.12E-05	0.004932028	8.482908311	9.977710124	6.201020983	2.706145916	2.007189646	1.237929262
ENSMUSG00000087467	Gm13601	chr2	67491044	67491078	404	predicted gene 13601	-1.518013058	5.762775141	15.74017023	7.27E-05	0.005023472	43.72105708	28.50079336	51.26576768	20.63335822	13.386771	19.03558222
ENSMUSG00000038708	Golga4	chr9	118506318	118506557	7535	golgi autoantigen, golgin subfamily a, 4	-0.846816103	6.638335352	15.7296663	7.31E-05	0.0050434	62.98695729	64.54640451	73.15378742	50.18081923	39.46815982	44.68668376
ENSMUSG00000029059	Fam213b	chr4	154895504	154895608	1027	family with sequence similarity 213, member B	0.766924054	6.628574659	15.69078925	7.46E-05	0.005139947	30.58597897	53.27653927	28.8912397	64.87259415	85.96941646	76.95271752
ENSMUSG00000020097	Sgpl1	chr10	61098642	61101008	6143	sphingosine phosphate lyase 1	-1.692327326	4.112442793	15.6352665	7.68E-05	0.00528468	8.708857247	19.39381226	7.900035436	4.677448239	4.399802102	3.908221662
ENSMUSG00000022193	Psmb5	chr14	54614120	54614481	871	proteasome (prosome, macropain) subunit, beta type 5	0.786045453	6.124180889	15.63035036	7.70E-05	0.005290039	23.59570682	25.95728345	27.33198319	46.23287351	59.17475388	52.87746699
ENSMUSG00000018286	Psmb6	chr11	70525367	70525495	1872	proteasome (prosome, macropain) subunit, beta type 6	0.755007403	6.245601855	15.61893053	7.75E-05	0.005313662	26.68277935	32.53094801	26.11024388	50.66596035	65.22026795	55.94717642
ENSMUSG00000022108	Itm2b	chr14	73362231	73363143	1773	integral membrane protein 2B	-0.510099986	9.155104988	15.59750104	7.84E-05	0.00536451	341.9178392	432.2186884	300.0113588	296.810407	320.3419863	283.1399158
ENSMUSG00000079941	Gm11273	chr13	21501029	21501418	390	cytochrome c oxidase, subunit Vb pseudogene	0.815141452	6.890238404	15.59494742	7.85E-05	0.00536451	42.04168861	43.35938313	45.83363335	74.33337517	102.589693	101.0975564
ENSMUSG00000005220	Corin	chr5	72300025	72301680	5400	corin	-0.856991113	5.947202153	15.58606663	7.88E-05	0.005381278	35.4606085	43.78402884	43.89030767	33.87269497	24.00748957	23.05667125
ENSMUSG00000073555	Gm4951	chr18	60212080	60212169	2645	predicted gene 4951	-3.786030223	2.869401746	15.50042333	8.25E-05	0.005621811	5.753867897	4.03291679	3.204543526	0.215679703	0.286572806	0.241254292
ENSMUSG00000024677	Ms4a6b	chr19	11516512	11516545	4485	membrane-spanning 4-domains, subfamily A, member 6B	-2.463499018	3.411243276	15.48703587	8.31E-05	0.005652881	7.660717051	7.605317347	5.936099193	1.590193082	1.428309272	1.225971259
ENSMUSG00000041309	Nkx6-2	chr7	139579376	139579621	1907	NK6 homeobox 2	1.525157486	4.458699718	15.48055527	8.34E-05	0.005656653	4.249908784	5.167449268	5.284800491	14.14329824	18.3606656	18.65869096
ENSMUSG00000078578	Ube2d3	chr3	135438297	135438352	2675	ubiquitin-conjugating enzyme E2D 3	-0.599419879	7.296783534	15.47984963	8.34E-05	0.005656653	93.54466563	109.2743423	97.19950272	86.06635669	77.73984513	72.94114213
ENSMUSG00000019054	Fis1	chr5	136953275	136953590	1714	fission, mitochondrial 1	0.815877011	5.954352799	15.43742688	8.53E-05	0.005776019	20.2957862	27.71076363	19.08175756	40.50200719	53.18955032	47.27205522
ENSMUSG00000025232	Hexa	chr9	59539667	59539976	1865	hexosaminidase A	-0.745838122	6.186924315	15.40768388	8.66E-05	0.005858492	44.46075583	49.68021632	47.97057124	33.66371797	36.24749767	30.94690472
ENSMUSG00000020810	Cygb	chr11	116645595	116646992	2331	cytoglobin	0.776263909	6.342057091	15.4019478	8.69E-05	0.005867149	27.72296714	35.56345144	27.37832387	49.43356588	67.60063243	68.37152676
ENSMUSG00000022139	Mbnl2	chr14	120275669	120275905	4552	muscleblind like splicing factor 2	-0.870880129	5.778641255	15.38720251	8.76E-05	0.005903916	34.22641771	35.49957342	39.411086	25.21192929	23.03293837	22.75654575
ENSMUSG00000054889	Dsp	chr13	38151328	38151794	9625	desmoplakin	-0.792244339	7.655736392	15.36409611	8.87E-05	0.005962888	136.873708	134.567945	132.64423	110.111322	85.35479327	86.84859534
ENSMUSG00000000317	Bcl6b	chr11	70224128	70226143	3719	B cell CLL/lymphoma 6, member B	1.85745263	4.051902831	15.36255487	8.87E-05	0.005962888	3.143645497	2.989782066	2.451852967	9.390937764	14.42142979	14.30895368
ENSMUSG00000103974	AL589742.1	chr13	21500953	21501352	475	.	0.817902886	6.61641732	15.32116822	9.07E-05	0.006085518	34.53424422	35.61663614	37.64905597	61.05955818	84.27010499	83.04442131
ENSMUSG00000020577	Tspan13	chr12	36014557	36015772	2474	tetraspanin 13	1.046967659	5.308544872	15.28860113	9.23E-05	0.006181772	10.56437437	16.16529374	10.29636369	26.63212969	35.23282387	29.68095877
ENSMUSG00000039349	C130074G19Rik	chr1	184871926	184874427	3035	RIKEN cDNA C130074G19 gene	1.165039331	5.068962694	15.26589799	9.34E-05	0.006246866	9.011986942	12.0000098	8.001260104	18.11261946	31.2200117	28.66048173
ENSMUSG00000034981	Parm1	chr5	91517615	91517957	5068	prostate androgen-regulated mucin-like protein 1	-0.805120102	6.198245055	15.25811132	9.38E-05	0.006263008	51.97358465	52.55804548	40.9419396	37.00798194	31.76543374	30.58255927
ENSMUSG00000035373	Ccl7	chr11	82045712	82045859	801	chemokine (C-C motif) ligand 7	-2.168070083	3.855660722	15.23492886	9.49E-05	0.006330602	15.06296237	9.295185491	6.51500524	1.778954156	2.647332423	3.551200235
ENSMUSG00000068614	Actc1	chr2	114047282	114047609	1618	actin, alpha, cardiac muscle 1	0.906397071	11.07370851	15.21472726	9.60E-05	0.006388854	725.2842656	697.9766342	917.2388639	1972.861007	1767.957877	1628.213924
ENSMUSG00000031871	Cdh5	chr8	104101625	104101732	3986	cadherin 5	0.793003279	6.243035292	15.20678434	9.64E-05	0.006405942	26.48111957	28.40831054	28.60147474	47.59315877	64.40649418	61.02656965
ENSMUSG00000035493	Tgfbi	chr13	56609603	56609780	2678	transforming growth factor, beta induced	-1.296588744	4.680261854	15.18942567	9.72E-05	0.006455199	20.61113977	18.62585093	13.46437829	8.855668509	10.38767053	6.067039404
ENSMUSG00000055912	Tmem150a	chr6	72355447	72355544	1546	transmembrane protein 150A	1.254054732	4.868514004	15.16763731	9.84E-05	0.006520131	6.453999177	7.791746367	9.421522564	21.50160728	20.1699277	26.1234816
ENSMUSG00000003283	Hck	chr2	153108468	153108754	2092	hemopoietic cell kinase	-2.724591117	3.238486215	15.15271628	9.92E-05	0.006557197	7.695808771	5.845288205	4.730083518	1.071185145	0.960066821	0.914991193
ENSMUSG00000048756	Foxo3	chr10	42181841	42186295	7571	forkhead box O3	-1.244822615	4.773539637	15.15116865	9.92E-05	0.006557197	16.20185802	20.54775651	19.36973412	10.80457896	8.667249181	8.495368578
ENSMUSG00000037742	Eef1a1	chr9	78478449	78478858	2493	eukaryotic translation elongation factor 1 alpha 1	-0.615001467	10.00370634	15.12291694	0.000100733	0.006645925	517.0505117	944.7628385	571.0459058	497.5953858	574.6020771	481.5551446
ENSMUSG00000046470	Sox18	chr2	181669836	181670996	1620	SRY (sex determining region Y)-box 18	0.987979964	5.438426576	15.11822942	0.000100983	0.006652322	13.85007225	15.81782493	12.35613681	27.7121142	37.51596907	34.44284246
ENSMUSG00000021133	4933426M11Rik	chr12	80790532	80790815	5001	.	-0.88979576	5.622644205	15.10521851	0.000101682	0.006688164	29.40066152	35.99679902	32.60217262	24.34235633	19.25997849	19.20201031
ENSMUSG00000027371	Fahd2a	chr2	127436215	127436406	1463	fumarylacetoacetate hydrolase domain containing 2A	1.252728979	4.861639367	15.06798205	0.000103708	0.00681107	6.669186067	9.79395379	7.10671774	22.02452177	24.83546813	20.59438512
ENSMUSG00000033191	Tie1	chr4	118471191	118471592	4917	tyrosine kinase with immunoglobulin-like and EGF-like domains 1	1.0722947	5.227271918	15.01783434	0.0001065	0.006983883	10.10594455	12.65209864	11.57490293	23.80493454	28.13067537	34.49697888
ENSMUSG00000028599	Tnfrsf1b	chr4	145213463	145216100	3818	tumor necrosis factor receptor superfamily, member 1b	-1.662837851	4.102864021	14.98398939	0.000108427	0.007099527	12.43638441	12.18434104	10.75332168	4.70717139	4.616343474	3.703090832
ENSMUSG00000028639	Ybx1	chr4	119277981	119278367	2531	Y box protein 1	0.478562529	7.910967235	14.96715467	0.000109399	0.007141998	97.75365683	121.2349543	97.33311475	173.6150054	184.8811215	167.6380469
ENSMUSG00000011305	Plin5	chr17	56111601	56112541	2087	perilipin 5	0.825055681	5.885194736	14.96704245	0.000109405	0.007141998	17.85898803	21.20571893	24.29972803	46.63980605	42.76172706	44.61268604
ENSMUSG00000024395	Lims2	chr18	31931507	31931550	1688	LIM and senescent cell antigen like domains 2	0.79645204	6.975601254	14.91939362	0.000112204	0.007313648	36.4154652	45.06244999	59.29336227	92.67714684	97.19704616	104.3144134
ENSMUSG00000023830	Igf2r	chr17	12682406	12684126	9438	insulin-like growth factor 2 receptor	-1.045820319	5.185452351	14.89845778	0.000113456	0.00738416	23.89636092	24.81121125	24.74987066	15.17563426	13.29927648	13.69245853
ENSMUSG00000002228	Ppm1j	chr3	104781056	104781409	1721	protein phosphatase 1J	1.492014076	4.457291039	14.89483819	0.000113674	0.00738725	4.356587146	5.568500772	5.030520734	14.10860884	16.79910756	19.93267401
ENSMUSG00000035208	Slfn8	chr11	83002158	83003889	4091	schlafen 8	-2.754921445	3.204741879	14.89054764	0.000113932	0.007392987	6.214496459	6.618657595	4.861142931	0.886595376	1.084039374	0.804008635
ENSMUSG00000099757	BE692007	chr19	11470166	11470943	5236	expressed sequence BE692007	-2.664549243	3.251760585	14.87317985	0.000114986	0.007450217	6.92027639	5.527445402	5.960035194	1.136426526	1.04973638	0.92826966
ENSMUSG00000049103	Ccr2	chr9	124101950	124102207	6393	chemokine (C-C motif) receptor 2	-3.492393282	2.913814987	14.85931557	0.000115835	0.007493977	5.840589472	3.521193845	4.114561393	0.369765546	0.385421152	0.299511506
ENSMUSG00000014846	Tppp3	chr8	105467493	105468024	1848	tubulin polymerization-promoting protein family member 3	1.379019704	4.625608369	14.85436891	0.000116139	0.007502459	5.280523743	7.5433076	5.428645595	17.65902353	22.8014621	16.73112615
ENSMUSG00000098269	Mir8094	chr17	35251289	35251405	117	microRNA 8094	0.797663172	5.955808829	14.84033034	0.000117006	0.007536072	15.89415904	34.13528548	17.8673486	44.21799464	50.44434243	46.19154695
ENSMUSG00000042462	Dctpp1	chr7	127256959	127257336	676	dCTP pyrophosphatase 1	1.174072618	4.993900411	14.83921901	0.000117075	0.007536072	7.985057568	10.30101607	8.936542988	22.88052621	27.21713582	23.57307445
ENSMUSG00000073421	H2-Ab1	chr17	34263209	34263405	1637	histocompatibility 2, class II antigen A, beta 1	-1.545105552	6.340737283	14.83752358	0.000117181	0.007536072	45.12648903	108.1258636	43.09145016	36.43327901	26.22471834	14.02986497
ENSMUSG00000054640	Slc8a1	chr17	81388691	81389067	2934	solute carrier family 8 (sodium/calcium exchanger), member 1	-1.32905462	6.227104304	14.83330319	0.000117443	0.007541765	55.03051933	45.37079288	66.4002075	37.33294402	23.79448669	19.89277106
ENSMUSG00000018930	Ccl4	chr11	83662584	83662738	660	chemokine (C-C motif) ligand 4	-3.634762001	2.917069043	14.81440085	0.000118626	0.007606465	7.17691225	3.274249616	3.189632578	0.061669385	0.286789578	0.594305929
ENSMUSG00000017188	Coa3	chr11	101277968	101278452	886	cytochrome C oxidase assembly factor 3	0.740775479	6.152044688	14.79295864	0.000119983	0.007682081	25.62207161	27.38220952	27.12813699	50.09264436	58.5160023	51.15285603
ENSMUSG00000020267	Hint1	chr11	54866383	54866600	872	histidine triad nucleotide binding protein 1	0.659894135	7.508591421	14.77105003	0.000121385	0.007755571	64.38735499	78.67789083	76.38938892	117.5743435	157.1698213	141.0700512
ENSMUSG00000026395	Ptprc	chr1	138062861	138064778	18313	protein tyrosine phosphatase, receptor type, C	-2.816895435	3.164740828	14.7694426	0.000121488	0.007755571	4.957780164	8.459446587	3.658882383	1.391130549	0.734919825	0.41023221
ENSMUSG00000006638	Abhd1	chr5	30950066	30950248	1758	abhydrolase domain containing 1	1.193158631	4.949670656	14.76212632	0.000121961	0.007774273	6.867820249	7.877997419	11.282526	19.90666027	22.24378444	29.25613684
ENSMUSG00000024397	Aif1	chr17	35170991	35171193	1532	allograft inflammatory factor 1	-2.111941229	3.61891416	14.75096299	0.000122685	0.007808954	11.47860662	7.666821478	5.561027921	1.887936028	2.844136956	1.761741035
ENSMUSG00000026864	Hspa5	chr2	34771970	34772146	4229	heat shock protein 5	-0.621348986	7.225961886	14.74339678	0.000123178	0.007828857	88.58534721	112.3924238	87.09473874	84.48541068	76.49939105	62.2919371
ENSMUSG00000020857	Nme2	chr11	93949814	93950046	1171	NME/NM23 nucleoside diphosphate kinase 2	0.664045489	8.877792893	14.73844936	0.000123502	0.007837935	185.9131582	196.6686972	187.7927537	307.9171886	404.0125667	381.5656407
ENSMUSG00000028416	Bag1	chr4	40936398	40936676	1349	BCL2-associated athanogene 1	0.51354934	7.340717922	14.68349683	0.000127155	0.008054615	62.06755674	82.40737206	64.13313585	112.2354037	123.3174366	119.4513096
ENSMUSG00000022579	Gpihbp1	chr15	75596628	75596730	2554	GPI-anchored HDL-binding protein 1	0.862193305	5.744144957	14.68152795	0.000127288	0.008054615	17.05598602	19.96510902	19.10482173	32.19595693	44.29434164	45.35682373
ENSMUSG00000029298	Gbp9	chr5	105078394	105080264	3693	guanylate-binding protein 9	-1.360861285	4.522598082	14.67088485	0.000128008	0.008088414	19.14396002	15.59119351	12.37036612	6.201696442	6.619994728	8.773413122
ENSMUSG00000045999	AY036118	chr17	39847526	39848829	1304	cDNA sequence AY036118	-1.028996393	16.91277624	14.64850855	0.000129537	0.008173094	98491.45244	69868.32056	87484.32425	51147.68289	52290.93553	52275.28762
ENSMUSG00000020152	Actr2	chr11	20062304	20064859	5204	ARP2 actin-related protein 2	-0.957997376	5.387611689	14.64206193	0.000129981	0.008189176	28.21161587	29.31444173	26.16171464	17.29216678	17.16855202	16.65119901
ENSMUSG00000015013	Trappc2l	chr8	122611626	122611693	607	trafficking protein particle complex 2-like	0.815485724	5.879652689	14.60532711	0.000132539	0.008338245	18.1454215	26.05480242	19.29837194	38.41688283	51.69467048	43.28951756
ENSMUSG00000025393	Atp5b	chr10	128083273	128083453	4237	ATP synthase, H+ transporting mitochondrial F1 complex, beta subunit	0.546565821	10.19362635	14.58528827	0.000133956	0.008415172	443.2490606	548.8576807	518.034695	908.8482613	946.5334242	795.9035136
ENSMUSG00000009876	Cox4i2	chr2	152754173	152754224	788	cytochrome c oxidase subunit 4I2	1.525445163	4.382674386	14.56270591	0.000135571	0.008504306	4.684232511	4.343187677	4.763444784	12.14120912	17.29897287	18.60868655
ENSMUSG00000090761	Gm17201	chr10	128391842	128392073	390	.	1.119930363	5.080842718	14.5596989	0.000135788	0.008505579	7.053974599	11.76238585	11.13604902	24.49978004	25.50197473	28.00590692
ENSMUSG00000024360	Etf1	chr18	34902785	34905070	3709	eukaryotic translation termination factor 1	-0.793819399	5.876015908	14.5351	0.000137572	0.008604921	35.56541742	39.7092369	39.65659382	29.47934593	24.55696443	24.75079952
ENSMUSG00000003617	Cp	chr3	19957054	19957429	9566	ceruloplasmin	-1.438132088	4.382106071	14.51656797	0.000138932	0.008677462	13.80349355	14.15467068	14.77484324	6.12282821	6.392245019	6.010390046
ENSMUSG00000005534	Insr	chr8	3150922	3156023	9633	insulin receptor	-0.987322603	5.29673823	14.49963285	0.000140187	0.008743223	24.54638186	26.40262621	27.78372626	18.4142199	13.69910522	14.98518897
ENSMUSG00000038521	C1s1	chr6	124530345	124531740	3129	complement component 1, s subcomponent 1	-1.235178863	4.735624037	14.48735968	0.000141103	0.008787729	19.13930363	18.41980438	16.73733001	7.475472276	11.13181535	8.628591074
ENSMUSG00000015243	Abca1	chr4	53030787	53034083	10363	ATP-binding cassette, sub-family A (ABC1), member 1	-1.587287816	4.156021218	14.43529657	0.000145058	0.009021061	10.53316857	13.74485152	12.23232631	4.885007916	4.770292474	4.54373232
ENSMUSG00000025736	Jmjd8	chr17	25828867	25829163	2758	jumonji domain containing 8	0.96700469	5.42754287	14.42537308	0.000145824	0.009050976	10.97643446	18.33636156	12.84139129	30.4654811	35.02780756	33.03298399
ENSMUSG00000050552	Lamtor4	chr5	138255608	138255803	1176	late endosomal/lysosomal adaptor, MAPK and MTOR activator 4	0.961653717	5.442229491	14.42179796	0.000146101	0.009050976	11.99786986	16.37051398	14.33031187	28.84958823	36.65731228	33.91842036
ENSMUSG00000021868	Ppif	chr14	25694154	25694423	3641	peptidylprolyl isomerase F (cyclophilin F)	0.784643581	5.96529331	14.42097315	0.000146165	0.009050976	21.38628745	23.58039345	23.52088433	50.55699231	45.26311242	44.99225916
ENSMUSG00000021868	Ppif	chr14	25694154	25694423	3641	peptidylprolyl isomerase F (cyclophilin F)	-0.703134561	6.461892064	14.39747152	0.000148001	0.009151565	21.38628745	23.58039345	23.52088433	50.55699231	45.26311242	44.99225916
ENSMUSG00000086527	Gm15856	chr6	121223692	121224410	1162	.	1.209631169	4.882008297	14.36192482	0.000150821	0.009312686	8.110675764	7.88316965	8.473113646	18.9271457	25.94945093	23.05337227
ENSMUSG00000098543	Gm27533	chr19	5844286	5844437	152	.	1.255323751	8.454927048	14.33166586	0.000153265	0.009450106	93.73948467	139.0985411	94.36336278	187.0323633	278.7763398	465.369704
ENSMUSG00000061086	Myl4	chr11	104550663	104550759	4637	myosin, light polypeptide 4	3.157355405	7.824658546	14.31205461	0.00015487	0.009535501	0.85633244	49.67129697	25.26877975	217.8182241	250.2312775	276.4802993
ENSMUSG00000070427	Il18bp	chr7	102015079	102015835	1400	interleukin 18 binding protein	-1.392072482	4.435288645	14.28502075	0.00015711	0.009659712	16.49743904	16.90708868	10.82864571	6.8375546	6.007719665	6.974875767
ENSMUSG00000056612	Ppp1r14b	chr19	6975048	6975506	919	protein phosphatase 1, regulatory (inhibitor) subunit 14B	0.860816757	5.706844491	14.24937504	0.000160114	0.009830453	16.54862441	21.46635417	16.63960167	35.62372272	42.57035915	40.35111163
ENSMUSG00000038508	Gdf15	chr8	70629393	70630174	1852	growth differentiation factor 15	-1.941194795	3.751337139	14.23324505	0.000161492	0.009901045	12.41370099	9.862997164	4.946965284	2.045872711	2.762187587	3.339001862
ENSMUSG00000079507	H2-Q1	chr17	35320405	35320625	2860	histocompatibility 2, Q region locus 1	-2.650663216	3.213494411	14.22183268	0.000162474	0.009947201	6.671122039	6.986900134	4.00503612	1.396301801	1.113156556	0.497739005
ENSMUSG00000020022	Ndufa12	chr10	94198955	94199130	1334	NADH dehydrogenase (ubiquinone) 1 alpha subcomplex, 12	0.67601501	6.79917723	14.1879436	0.000165427	0.010113684	42.76610802	44.35736186	44.2200148	73.06889055	91.81618822	86.54902841
ENSMUSG00000032661	Oas3	chr5	120753098	120754375	5227	2'-5' oligoadenylate synthetase 3	-3.982633722	2.742864597	14.16566699	0.000167397	0.010219724	4.431536758	3.875297658	2.822959055	0.140348575	0.137788459	0.178459453
ENSMUSG00000098974	Gm27505	chr19	5844638	5844747	110	.	1.217459346	8.676393103	14.14940834	0.00016885	0.010293925	103.3667831	175.4820808	113.5517943	228.4222927	312.1893166	539.265035
ENSMUSG00000028996	Rbp7	chr4	149449687	149449923	718	retinol binding protein 7, cellular	1.135916863	5.225157349	14.13854297	0.000169828	0.010339008	9.436628662	8.904949508	14.72540932	21.60066719	30.6894365	35.10393195
ENSMUSG00000024991	Eif3a	chr19	60761116	60762304	5176	eukaryotic translation initiation factor 3, subunit A	-0.772099203	5.910886905	14.11967107	0.00017154	0.010428603	36.11054544	40.27859173	40.79609474	29.91315414	25.22201606	26.42557722
ENSMUSG00000073422	H2-Ke6	chr17	34026033	34026225	1533	H2-K region expressed gene 6	0.952976398	5.435100001	14.11484391	0.000171981	0.010440755	11.72284128	18.61568382	12.33982436	33.21664261	34.47812724	31.0824616
ENSMUSG00000027452	Acss1	chr2	150618105	150619792	4128	acyl-CoA synthetase short-chain family member 1	-0.835493669	7.087722756	14.08322275	0.000174897	0.010602909	83.110513	91.90366932	100.1257866	76.69928561	54.58857986	54.47998061
ENSMUSG00000030830	Itgal	chr7	127296260	127296523	6380	integrin alpha L	-2.936971756	3.060691493	14.04871556	0.000178135	0.010784161	3.725882631	9.025837461	2.643281159	1.271263015	0.499097462	0.269339987
ENSMUSG00000099088	Gm27920	chr10	123196876	123196971	96	.	-2.317847675	3.40525402	14.04137386	0.000178832	0.010811245	6.824175014	8.67694901	5.197628525	1.260725685	2.345170033	1.012464482
ENSMUSG00000098178	Yam1	chr17	39846958	39848788	1831	.	-1.062132515	17.48314676	14.02541295	0.000180357	0.010888211	151757.0584	102062.0215	127981.0893	76307.09042	75574.76592	75752.12307
ENSMUSG00000046480	Scn4b	chr9	45138437	45139102	4940	sodium channel, type IV, beta	0.910780666	5.837776321	14.01391545	0.000181463	0.010939753	16.74622992	16.19473872	25.5558915	47.23974777	38.3279383	46.42121988
ENSMUSG00000057411	Fam173a	chr17	25790508	25790778	800	family with sequence similarity 173, member A	0.926580719	5.493824324	14.00311101	0.000182508	0.010987513	12.12050727	21.20296908	11.90186734	29.16038047	35.452276	38.13110616
ENSMUSG00000059278	Naa38	chr11	69395487	69395681	890	N(alpha)-acetyltransferase 38, NatC auxiliary subunit	1.05047067	5.183761733	13.99083208	0.000183704	0.011044163	10.46284147	12.55006526	10.54533652	22.3261171	33.44565164	27.4456281
ENSMUSG00000019539	Rcn3	chr7	45082913	45083363	1604	reticulocalbin 3, EF-hand calcium binding domain	1.024363918	5.243768059	13.97100291	0.000185652	0.011145801	10.79183399	12.71673103	12.07951832	25.80416151	31.58284075	29.24855338
ENSMUSG00000028937	Acot7	chr4	152178134	152178340	2124	acyl-CoA thioesterase 7	1.016011686	5.257719184	13.91074887	0.000191699	0.011492927	10.72091275	13.84855645	11.56085999	28.02608029	30.52712431	28.88501611
ENSMUSG00000035352	Ccl12	chr11	82101845	82101972	537	chemokine (C-C motif) ligand 12	-1.990041982	3.661138552	13.90255988	0.000192536	0.011527166	11.58608772	7.93390173	5.707906012	2.576129683	1.76178356	2.920715383
ENSMUSG00000026548	Slamf9	chr1	172475358	172475539	1313	SLAM family member 9	-1.767413792	4.094644452	13.89135052	0.000193688	0.011580125	16.33032698	9.539408309	9.766679862	3.257354414	5.222494962	3.84913723
ENSMUSG00000006717	Acot13	chr13	24817948	24818191	721	acyl-CoA thioesterase 13	0.752772304	8.291020668	13.88652287	0.000194186	0.011593917	108.6433237	121.1536603	133.5015664	198.1714099	272.7467396	270.1429124
ENSMUSG00000035247	Hectd1	chr12	51743722	51744658	9048	HECT domain E3 ubiquitin protein ligase 1	-1.117561569	4.917330882	13.80301054	0.000203011	0.012104127	19.11684022	20.75824745	21.00476047	12.20336208	10.29855068	10.69565957
ENSMUSG00000076619	Ighj3	chr12	113429085	113429132	48	immunoglobulin heavy joining 3	-2.352386782	4.521714313	13.78985116	0.000204438	0.012172462	7.880297338	39.87475474	9.353802725	4.991444548	3.094986303	4.008532848
ENSMUSG00000098651	Mir6999	chr2	91944870	91944930	61	microRNA 6999	1.640301843	4.831821107	13.77049632	0.000206555	0.012281649	1.77942198	9.696590484	7.392521508	17.09435579	18.34528171	34.84837427
ENSMUSG00000030652	Coq7	chr7	118509659	118510180	4003	demethyl-Q 7	1.305949067	4.649836807	13.74722415	0.00020913	0.012417717	6.351078798	6.538902089	6.444639255	16.62505904	22.07206796	18.83730121
ENSMUSG00000026201	Stk16	chr1	75210838	75211052	4518	serine/threonine kinase 16	1.45711316	4.406911839	13.73308927	0.000210709	0.0124944	3.967177792	5.820314602	4.827795857	14.27036949	17.76963202	16.46234985
ENSMUSG00000028793	Rnf19b	chr4	129058271	129058896	2872	ring finger protein 19B	-1.269690333	4.597890933	13.70052064	0.000214395	0.012695584	18.105758	17.36813597	13.59215302	8.442137474	7.865121822	7.691276478
ENSMUSG00000028464	Tpm2	chr4	43514711	43514861	2909	tropomyosin 2, beta	1.103319802	5.034715921	13.69513423	0.000215011	0.012714679	5.516208136	13.89344812	9.76524147	22.06269948	23.82953328	29.22647472
ENSMUSG00000020189	Osbpl8	chr10	111164802	111165196	7152	oxysterol binding protein-like 8	-1.240543504	4.652562024	13.68761809	0.000215873	0.012748277	16.37202555	16.46061642	18.05664459	10.44588692	7.473528717	7.49645518
ENSMUSG00000035133	Arhgap5	chr12	52516077	52519967	5197	Rho GTPase activating protein 5	-1.445276554	4.298492939	13.6831095	0.000216392	0.012761534	12.490529	11.79130027	15.63351903	6.681506572	5.171360097	5.34689544
ENSMUSG00000044583	Tlr7	chrX	167304929	167308485	4082	toll-like receptor 7	-2.892315238	3.055435782	13.63867007	0.000221574	0.013049403	6.255215203	4.166945301	4.759603366	0.70884299	0.72428592	0.649435336
ENSMUSG00000042099	Kank3	chr17	33810520	33810565	3118	KN motif and ankyrin repeat domains 3	1.043395378	5.161594847	13.60312126	0.00022581	0.013280801	8.860597231	14.43700766	9.845634609	21.83897019	28.22550109	31.72350839
ENSMUSG00000026939	Tmem141	chr2	25620067	25620530	1122	transmembrane protein 141	1.161246653	4.904571325	13.57840791	0.000228802	0.013438565	8.104847217	8.85990338	8.570848623	19.74650428	25.55706298	23.21861446
ENSMUSG00000040415	Dtx3	chr10	127190378	127191039	2572	deltex 3, E3 ubiquitin ligase	1.159647544	4.904421869	13.56606819	0.000230311	0.013508896	5.659848224	11.90460928	8.033800483	18.61526233	21.61648857	28.37871443
ENSMUSG00000033624	Pdpr	chr8	111094630	111094826	5028	pyruvate dehydrogenase phosphatase regulatory subunit	-1.373295422	4.40183266	13.55301218	0.000231919	0.013584808	13.88649732	14.06439451	14.87382971	9.135101155	5.254676238	5.048128983
ENSMUSG00000098600	Mir6929	chr11	101419187	101419253	67	microRNA 6929	3.39493614	3.217672644	13.53365035	0.000234324	0.013707154	0.811207079	0.442050449	0	4.196238921	3.902868757	11.55400644
ENSMUSG00000064387	Snora73a	chr4	132352775	132352979	205	small nucleolar RNA, H/ACA box 73a	-1.339814735	4.453248463	13.49432816	0.000239286	0.013978537	14.45996308	14.30011742	15.57453561	7.519473906	5.705441983	7.389516257
ENSMUSG00000010406	Mrpl52	chr14	54426909	54426960	412	mitochondrial ribosomal protein L52	0.768191819	6.440239631	13.45837251	0.000243915	0.014214506	30.18554573	39.01175484	28.52117136	51.6205607	77.5713728	69.55483903
ENSMUSG00000022610	Mapk12	chr15	89130585	89131218	1889	mitogen-activated protein kinase 12	1.161596953	4.89089308	13.45786821	0.000243981	0.014214506	6.887963599	10.83093766	7.566187093	19.32490136	22.66790894	25.87730649
ENSMUSG00000001334	Fndc5	chr4	129136999	129137163	2763	fibronectin type III domain containing 5	0.688398548	7.305957383	13.42944548	0.000247705	0.014399216	49.61394149	62.03292025	75.56579855	124.9892749	118.5005198	119.0482771
ENSMUSG00000001334	Fndc5	chr4	129136999	129137163	2763	fibronectin type III domain containing 5	-1.546201323	4.127287752	13.42861046	0.000247816	0.014399216	49.61394149	62.03292025	75.56579855	124.9892749	118.5005198	119.0482771
ENSMUSG00000018554	Ybx2	chr11	69935796	69936248	1885	Y box protein 2	2.313620273	3.518217395	13.41812585	0.000249205	0.014460536	1.169927494	1.625695605	1.093591464	6.851547204	6.312229487	11.48202364
ENSMUSG00000006818	Sod2	chr17	13007839	13008068	3824	superoxide dismutase 2, mitochondrial	0.635971114	7.174567428	13.40954823	0.000250347	0.014482486	52.16241786	56.46457729	65.78474434	111.0045069	109.0523481	105.5009166
ENSMUSG00000031207	Msn	chrX	96096042	96096243	6327	moesin	-0.730840426	5.987639071	13.40802278	0.00025055	0.014482486	39.79375813	43.61657567	39.14111167	28.58853546	29.17812031	30.02297984
ENSMUSG00000005161	Prdx2	chr8	84969587	84969762	3050	peroxiredoxin 2	0.582614925	7.017621701	13.40776228	0.000250585	0.014482486	47.00800116	60.57206775	53.05945362	89.62350548	107.2913369	90.2100544
ENSMUSG00000024213	Nudt3	chr17	27579382	27580954	2985	nudix (nucleotide diphosphate linked moiety X)-type motif 3	0.707584295	6.130199214	13.36335907	0.000256588	0.01480969	22.16828454	33.00899953	25.0503984	54.22387081	51.88040753	50.18989202
ENSMUSG00000026822	Lcn2	chr2	32384633	32384884	2623	lipocalin 2	-3.031908739	2.975904291	13.35766699	0.000257368	0.014834954	5.087356589	5.647598794	3.301279232	0.450510842	0.50570708	0.729831009
ENSMUSG00000036309	Skp1a	chr11	52231995	52232118	2211	S-phase kinase-associated protein 1A	0.609138439	6.536163992	13.31864779	0.00026278	0.015126753	33.91520373	44.7765929	33.85721379	68.14796074	69.09116179	67.44102812
ENSMUSG00000041736	Tspo	chr15	83563573	83563644	854	translocator protein	-0.616659353	6.508632852	13.30621137	0.000264528	0.015207222	53.67818912	69.29489768	50.12216045	40.04831532	49.48720204	44.7971127
ENSMUSG00000078572	1810043H04Rik	chr11	120098928	120099065	834	.	1.00147255	5.232322286	13.29626828	0.000265935	0.015267833	9.645106442	14.86771832	11.19767809	24.995082	30.92113711	29.63913988
ENSMUSG00000050821	Fam131a	chr16	20693282	20693472	2853	family with sequence similarity 131, member A	1.902651433	3.837942977	13.28745231	0.000267188	0.015319503	2.029438873	2.643628961	2.200142876	10.88358774	10.65406199	10.1856623
ENSMUSG00000100954	Gm10138	chr1	151339604	151339948	2843	predicted gene 10138	-1.488095002	4.19705891	13.28044314	0.000268189	0.015356571	13.38320539	11.47839013	12.13527634	6.378249435	4.319268859	4.748152261
ENSMUSG00000043483	Gm6863	chr12	96922420	96923061	642	nascent polypeptide-associated complex alpha polypeptide pseudogene	0.782164605	5.855922554	13.25802719	0.000271415	0.015520792	18.6161301	25.8520452	18.88944454	40.00271487	47.28879149	42.76599585
ENSMUSG00000057191	AB124611	chr9	21526176	21526307	1447	cDNA sequence AB124611	-2.286721255	3.367274306	13.23667848	0.000274524	0.015677885	8.761932813	6.165504737	4.874571503	1.829851621	1.492454548	1.186918825
ENSMUSG00000032050	Rdx	chr9	52047150	52047235	4841	radixin	-0.902058013	5.405893215	13.21990479	0.000276992	0.01579346	25.46205119	30.0594305	28.12303277	20.13758889	17.82141948	15.16135242
ENSMUSG00000061904	Slc25a3	chr10	91116574	91117124	5550	solute carrier family 25 (mitochondrial carrier, phosphate carrier), member 3	0.515669116	8.157692379	13.21797921	0.000277276	0.01579346	106.0411764	132.1185346	131.0110359	215.0381032	219.8933128	197.6654052
ENSMUSG00000001604	Tcea3	chr4	136247729	136247805	1400	transcription elongation factor A (SII), 3	0.751912805	5.955361346	13.2125523	0.00027808	0.01581847	22.12782993	26.71234188	20.25054893	44.9532845	49.27953833	44.61817513
ENSMUSG00000038550	Ciart	chr3	95878503	95879149	2261	circadian associated repressor of transcription	1.766960736	3.968794429	13.20928156	0.000278566	0.015825331	2.267937032	3.06972964	3.059628044	10.39810726	9.335926299	15.282753
ENSMUSG00000031696	Vps35	chr8	85260397	85261309	3180	VPS35 retromer complex component	-0.8716362	5.494829599	13.2059268	0.000279065	0.015825424	26.77467891	31.10834492	30.76227828	21.29798077	19.28455706	16.93419256
ENSMUSG00000076068	Mir678	chr10	76207326	76207409	84	microRNA 678	1.447746081	4.369943684	13.20436427	0.000279298	0.015825424	1.297931326	9.194649329	3.774534511	15.3462452	17.84168574	13.86480773
ENSMUSG00000023094	Msrb2	chr2	19371440	19371543	1377	methionine sulfoxide reductase B2	0.933440106	5.396840675	13.18370945	0.000282393	0.015979917	12.40946678	15.72775718	13.67026365	31.65232676	32.98866841	30.8239595
ENSMUSG00000003346	Abhd17a	chr10	80583654	80584063	1547	abhydrolase domain containing 17A	0.918306853	5.435705333	13.17579625	0.000283588	0.016026616	12.18697146	18.97161731	12.25783218	32.0999111	35.02352878	30.95996042
ENSMUSG00000020190	Mknk2	chr10	80665332	80667332	3065	MAP kinase-interacting serine/threonine kinase 2	-0.51794899	7.192310772	13.16485361	0.000285249	0.016099487	78.98288884	106.4923464	87.61608776	83.50793091	71.17761878	72.50365149
ENSMUSG00000033735	Spr	chr6	85133678	85134288	1230	sepiapterin reductase	0.64308254	6.39147667	13.15027845	0.000287477	0.016201944	27.06571661	37.23853088	35.48290218	61.59223613	65.01671165	59.23657446
ENSMUSG00000001946	Esam	chr9	37528078	37528290	2867	endothelial cell-specific adhesion molecule	0.866977371	5.579207186	13.14590597	0.000288148	0.016201944	14.55986597	18.98104206	15.99702475	28.36955152	38.54811915	41.02316862
ENSMUSG00000075010	AW112010	chr19	11047617	11048093	770	expressed sequence AW112010	-1.054347195	5.49162665	13.14566166	0.000288186	0.016201944	37.70482085	31.30703332	23.24377515	16.60146256	20.25991682	16.36817579
ENSMUSG00000055553	Kxd1	chr8	70508272	70508528	3176	KxDL motif containing 1	0.656655108	6.752960749	13.12026351	0.000292119	0.016401798	38.97981513	52.50229142	37.40843918	68.70895457	93.91875731	79.66154678
ENSMUSG00000070348	Ccnd1	chr7	144929931	144932771	3835	cyclin D1	1.180125246	4.821179555	13.10996923	0.000293729	0.016470836	7.650215664	8.549228018	7.479628383	19.138425	23.6218617	21.65924409
ENSMUSG00000073731	AI507597	chr4	141614026	141614089	944	expressed sequence AI507597	1.601551839	4.153022067	13.10286499	0.000294845	0.016512054	3.677472091	3.498981328	3.686091148	12.68196652	11.7150963	15.69266378
ENSMUSG00000002660	Clpp	chr17	56990264	56990513	1207	caseinolytic mitochondrial matrix peptidase proteolytic subunit	0.873384606	5.555810863	13.09966611	0.000295348	0.016518932	13.88184829	19.08574768	15.55611728	33.94705678	38.60406135	33.65773897
ENSMUSG00000033863	Klf9	chr19	23141226	23142259	3263	Kruppel-like factor 9	-0.897735553	5.709378735	13.07703683	0.000298938	0.016698152	29.37245631	33.98262823	41.00312788	26.47626938	20.50167665	19.87349285
ENSMUSG00000096176	Trdd2	chr14	54122226	54122241	16	T cell receptor delta diversity 2	-4.981964147	2.685793217	13.05999541	0.00030167	0.01682908	0	5.304605382	5.392192159	0	0	0
ENSMUSG00000024248	Cox7a2l	chr17	83501919	83502737	1147	cytochrome c oxidase subunit VIIa polypeptide 2-like	0.433842664	7.854039954	13.04186343	0.000304605	0.016970955	88.3169909	124.7675839	97.33658372	158.7218495	177.3814025	163.52492
ENSMUSG00000024914	Drap1	chr19	5422805	5423025	1741	Dr1 associated protein 1 (negative cofactor 2 alpha)	0.609024658	6.646167584	13.02527174	0.000307315	0.017099996	37.04915913	50.33487874	34.54624603	66.31667992	81.55120122	73.82592263
ENSMUSG00000041827	Oasl1	chr5	114923240	114923332	2608	2'-5' oligoadenylate synthetase-like 1	-2.561730304	3.175736754	13.01519132	0.000308974	0.017150098	7.357763248	5.564854324	3.84728467	0.968698642	1.002697268	1.072808762
ENSMUSG00000005873	Reep5	chr18	34344889	34347168	2894	receptor accessory protein 5	0.621783456	6.765387182	13.01499122	0.000309007	0.017150098	38.08946482	45.93537842	47.5593211	84.00512092	84.18255835	73.7500812
ENSMUSG00000000489	Pdgfb	chr15	79995900	79997257	2918	platelet derived growth factor, B polypeptide	1.161356711	4.846383313	12.98997142	0.000313164	0.017358563	8.107068484	9.381343332	6.908803931	18.50345651	22.54812563	24.44291822
ENSMUSG00000039891	Txlnb	chr10	17796226	17796421	5504	taxilin beta	-0.73096647	7.34256428	12.97747428	0.000315261	0.017448764	104.1917025	107.8426435	107.6944682	92.73040095	69.90424331	69.70077693
ENSMUSG00000052776	Oas1a	chr5	120896256	120897024	1885	2'-5' oligoadenylate synthetase 1A	-2.148519992	3.449815228	12.97548461	0.000315596	0.017448764	8.598967084	6.78966988	5.710977645	1.296822815	2.050469451	2.004797778
ENSMUSG00000024644	Cndp2	chr18	84667470	84668100	2119	CNDP dipeptidase 2 (metallopeptidase M20 family)	-0.937817873	5.277260823	12.94894133	0.000320102	0.017675365	26.98258414	27.46467777	22.18174897	15.51703551	17.06111199	14.87033329
ENSMUSG00000018287	Spag7	chr11	70663771	70664220	1480	sperm associated antigen 7	0.68352121	6.179948978	12.94255371	0.000321197	0.017713213	26.7057477	30.44506803	26.83170838	49.18589454	57.72797291	53.97850816
ENSMUSG00000036594	H2-Aa	chr17	34282744	34283023	1874	histocompatibility 2, class II antigen A, alpha	-1.390888554	6.482353382	12.92321175	0.000324533	0.017874444	49.807682	106.6268119	53.2403485	45.56811741	31.05880654	15.45155795
ENSMUSG00000042129	Rassf4	chr6	116633008	116638298	6344	Ras association (RalGDS/AF-6) domain family member 4	-1.844505489	3.721389356	12.91456199	0.000326036	0.017918337	9.467534532	7.982685641	8.596063623	2.852478791	2.581350278	2.909897919
ENSMUSG00000001666	Ddt	chr10	75771230	75771506	773	D-dopachrome tautomerase	0.749792688	5.930993737	12.91387015	0.000326156	0.017918337	19.7414684	26.17578315	22.02856797	38.86748874	52.31486537	45.17108979
ENSMUSG00000027984	Hadh	chr3	131233419	131234287	4977	hydroxyacyl-Coenzyme A dehydrogenase	0.634465885	6.664698003	12.90248817	0.000328146	0.01800481	37.59842147	44.84760754	39.38856639	84.70415219	71.92765576	69.17839505
ENSMUSG00000027288	Zfp106	chr2	120506820	120510142	10429	zinc finger protein 106	-0.703994634	7.056178782	12.87934955	0.000332228	0.018205741	87.0164645	88.63353074	84.03418702	74.78512751	56.55412387	60.50261567
ENSMUSG00000092395	Gm20463	chr17	34601151	34601486	366	.	0.926571179	5.380846115	12.87092448	0.000333727	0.018264795	10.07046172	19.32977002	12.11406658	28.54553187	32.74824403	33.04855113
ENSMUSG00000021109	Hif1a	chr12	73901375	73901498	5896	hypoxia inducible factor 1, alpha subunit	-1.179982231	4.690804483	12.84953399	0.000337563	0.018451474	18.83012884	19.15606916	13.78040223	9.325065741	8.332372824	9.326279578
ENSMUSG00000073702	Rpl31	chr1	39367842	39367934	1662	ribosomal protein L31	0.736536361	6.099004829	12.84496022	0.000338389	0.018473334	22.82111364	32.8972721	21.71792128	42.45479213	60.11913186	51.31910318
ENSMUSG00000029581	Fscn1	chr5	142960343	142961280	3012	fascin actin-bundling protein 1	1.201067621	4.751572883	12.83850645	0.000339559	0.01849831	5.291019421	10.8644938	6.03914784	18.061475	22.13408268	21.10533122
ENSMUSG00000026500	Cox20	chr1	178319130	178319208	883	COX20 Cox2 chaperone	0.787216878	5.795635875	12.83772471	0.0003397	0.01849831	18.34576009	23.25865437	18.82082456	34.90717432	44.08955035	45.49390037
ENSMUSG00000031529	Tnks	chr8	34829179	34831721	6444	tankyrase, TRF1-interacting ankyrin-related ADP-ribose polymerase	-1.491931568	4.149599494	12.83349399	0.000340469	0.018516921	11.71712791	11.24488548	12.61580536	5.717637126	4.300206143	4.784739053
ENSMUSG00000093277	Gm26236	chr2	32675109	32675245	137	.	2.42750651	3.39729934	12.82283604	0.000342414	0.018599361	1.199175682	1.306931761	0.664255556	6.203135796	5.219985956	10.67489726
ENSMUSG00000024451	Arap3	chr18	37972624	37973651	5224	ArfGAP with RhoGAP domain, ankyrin repeat and PH domain 3	1.201020039	4.748646588	12.79740178	0.000347101	0.018830342	6.366073696	8.669772586	7.087765694	15.85289157	20.49873105	24.7543206
ENSMUSG00000002767	Mrpl2	chr17	46646229	46646398	1170	mitochondrial ribosomal protein L2	0.719977573	6.023638841	12.77700898	0.000350906	0.01901294	21.90466937	27.85182075	23.95404237	46.08951843	52.77467037	46.00142318
ENSMUSG00000091373	Gm8810	chr17	36066108	36066390	754	predicted gene 8810	-1.800009533	3.754450871	12.75474263	0.000355108	0.019207336	10.00954324	8.559970275	8.074004286	3.725402652	3.665816558	1.430860401
ENSMUSG00000020777	Acox1	chr11	116171888	116173598	5082	acyl-Coenzyme A oxidase 1, palmitoyl	-0.682047843	6.282542008	12.75331066	0.00035538	0.019207336	47.04458444	51.64450257	50.70283697	41.31681399	34.4526532	35.2513123
ENSMUSG00000004891	Nes	chr3	87971078	87971988	6416	nestin	1.501325234	4.252548314	12.7397287	0.00035797	0.019323227	3.98005979	3.11977259	5.406897374	12.914465	15.798803	14.20258732
ENSMUSG00000033060	Lmo7	chr14	101729957	101730225	11951	LIM domain only 7	-0.81541172	5.663577658	12.72232324	0.000361317	0.019464823	36.00396559	33.84452445	28.9796492	24.16749536	19.5404674	23.06088623
ENSMUSG00000002602	Axl	chr7	25757273	25759013	5033	AXL receptor tyrosine kinase	-0.771405256	5.972713322	12.72142176	0.000361491	0.019464823	44.81782137	42.29458606	35.2174203	25.99338872	30.1184774	29.39053258
ENSMUSG00000026526	Fh1	chr1	175600374	175601566	3392	fumarate hydratase 1	0.577473087	7.069939456	12.70756095	0.00036418	0.019585299	49.8783571	58.46218151	58.35581965	101.8666106	104.6674107	90.92948587
ENSMUSG00000018008	Cyth4	chr15	78597047	78597219	2791	cytohesin 4	-1.411216729	4.257971198	12.68281225	0.000369032	0.019807362	14.28445015	12.95182482	11.09725507	5.168433448	6.273665824	5.469737828
ENSMUSG00000077990	Gm23134	chr2	157562361	157562447	87	.	2.743304633	3.216426281	12.68184436	0.000369223	0.019807362	0	1.024753313	1.041673485	7.874760053	6.462542422	4.464047944
ENSMUSG00000020368	Canx	chr11	50293961	50296335	4693	calnexin	-0.629287023	6.557417919	12.65728461	0.000374105	0.020044453	56.80730748	66.18325825	56.41813667	51.94866649	46.36215634	39.9615029
ENSMUSG00000065037	Rn7sk	chr9	78175303	78175633	331	RNA, 7SK, nuclear	-0.764706608	10.31159174	12.64882252	0.000375802	0.020110526	696.8366543	876.8842903	971.0655934	546.1321898	517.3148416	748.6961374
ENSMUSG00000097487	Ptges3l	chr11	101418812	101419186	2108	prostaglandin E synthase 3 like	1.277118075	4.594533682	12.64609497	0.000376351	0.020115055	5.28342363	5.458872395	8.019255907	16.13916182	18.40849131	20.1866407
ENSMUSG00000070327	Rnf213	chr11	119393100	119393196	16888	ring finger protein 213	-1.377342399	4.305917206	12.61481266	0.000382702	0.020429306	14.28289311	13.44122323	11.88651276	5.314769809	5.697475969	6.896556276
ENSMUSG00000096422	Igkv12-44	chr6	69814631	69814928	347	immunoglobulin kappa variable 12-44	-2.533031628	3.159025705	12.61157809	0.000383365	0.020439516	4.91386357	8.637767385	2.897528545	1.054227512	1.85210028	0.141104964
ENSMUSG00000024978	Gpam	chr19	55069734	55071046	3832	glycerol-3-phosphate acyltransferase, mitochondrial	-1.076853026	5.386560161	12.60275777	0.000385178	0.020510967	28.72515377	25.32269791	31.59208435	21.91847089	13.01702953	13.784626
ENSMUSG00000046814	Gchfr	chr2	119167773	119167873	645	GTP cyclohydrolase I feedback regulator	1.563503524	4.152608389	12.58587127	0.000388674	0.020671723	2.90326744	4.932352373	3.263695254	10.66412598	15.14195698	14.06244205
ENSMUSG00000028691	Prdx1	chr4	116685544	116685660	3043	peroxiredoxin 1	0.581489171	6.67805068	12.5758984	0.000390753	0.020756857	38.14592026	45.25702036	42.55119838	72.90285708	78.90359503	73.04379106
ENSMUSG00000032265	Fam46a	chr9	85320439	85325233	5703	family with sequence similarity 46, member A	-1.703340109	3.842944377	12.53000447	0.000400469	0.021246907	8.326534371	9.23811039	10.81558038	4.137806021	3.143955888	2.815073712
ENSMUSG00000031838	Ifi30	chr8	70762774	70763040	980	interferon gamma inducible protein 30	-0.972126353	5.137620646	12.52758928	0.000400987	0.02124838	23.05448864	30.67226293	15.97869787	15.79012869	16.11617103	10.21133903
ENSMUSG00000098992	Gm27597	chr11	98029413	98029492	80	.	0.619958097	8.72429703	12.51488965	0.000403722	0.021367177	147.0988836	238.2488195	148.8178466	281.3182255	386.6249247	301.2956804
ENSMUSG00000002580	Mien1	chr11	98437708	98438145	747	migration and invasion enhancer 1	0.817820979	5.660933797	12.50025725	0.000406896	0.021492053	16.00290328	20.53525265	17.34079978	33.84239442	41.30958489	38.27264634
ENSMUSG00000003316	Glg1	chr8	111154421	111158061	7090	golgi apparatus protein 1	-0.849893006	5.487733892	12.49944585	0.000407073	0.021492053	28.51065128	29.44052247	29.64869217	22.44261214	18.22161728	17.04220024
ENSMUSG00000024955	Esrra	chr19	6910977	6912010	2539	estrogen related receptor, alpha	0.618510563	6.406709355	12.49503315	0.000408035	0.021516669	29.14469023	38.81690238	34.05041974	65.39807677	60.49753885	60.85868197
ENSMUSG00000022546	Gpt	chr15	76696764	76697019	1749	glutamic pyruvic transaminase, soluble	1.250421928	4.6238081	12.47005743	0.000413527	0.02177344	5.264038622	7.420385129	6.809568384	19.31023514	19.4550839	17.03225607
ENSMUSG00000026663	Atf6	chr1	170704674	170710087	9231	activating transcription factor 6	-1.201562488	4.61052108	12.46833283	0.000413909	0.02177344	15.90570414	14.38828243	18.44366853	9.62127249	8.090311628	7.297596574
ENSMUSG00000086107	Gm16312	chr19	4000758	4000818	362	.	0.803800373	5.699494405	12.4238907	0.000423876	0.022270715	17.77951383	16.72728639	21.21226006	35.37325372	39.79359455	40.98807658
ENSMUSG00000064966	Snord15b	chr7	99479563	99479707	145	small nucleolar RNA, C/D box 14B	-2.814626964	3.002943139	12.41834663	0.000425136	0.022309885	4.911692176	3.294184164	5.964650916	1.116807228	0.25968207	0.672664759
ENSMUSG00000074151	Nlrc5	chr8	94472763	94473054	7646	NLR family, CARD domain containing 5	-2.74386621	3.032499212	12.3916567	0.000431256	0.022603679	4.710453659	6.222581206	3.6561418	1.135427984	0.585040238	0.526555675
ENSMUSG00000024844	Banf1	chr19	5364641	5365158	820	barrier to autointegration factor 1	0.632583259	6.377447888	12.38310413	0.000433236	0.022680025	28.95841299	36.06399396	34.16587529	55.95666712	66.5912126	60.88722153
ENSMUSG00000016534	Lamp2	chrX	38401357	38402281	9552	lysosomal-associated membrane protein 2	-0.990455252	5.076705628	12.37728844	0.000434588	0.022723334	21.49201998	23.81343767	21.40310252	13.83388984	13.32313362	12.62952201
ENSMUSG00000092981	Mir5125	chr17	23823291	23823369	79	microRNA 5125	1.304503386	6.196100539	12.36290884	0.000437948	0.022871429	17.23815043	32.31388779	14.32301042	43.82072359	48.33981731	93.91240862
ENSMUSG00000035284	Vps13c	chr9	67840396	67840526	11523	vacuolar protein sorting 13C	-1.575920239	3.984631118	12.33062244	0.000445588	0.023242418	9.999443593	9.596376676	11.79249591	4.591372442	3.56961443	4.107667858
ENSMUSG00000038068	Rnf144b	chr13	47122720	47122873	4694	ring finger protein 144B	-1.567069736	3.99489321	12.31560072	0.000449188	0.023402053	10.78568492	10.15426129	10.67987112	4.627673314	3.900374911	3.911627953
ENSMUSG00000037731	Themis2	chr4	132781843	132783005	3079	thymocyte selection associated family member 2	-2.277413357	3.299360822	12.31059864	0.000450393	0.023436682	7.790748504	5.455591445	5.193486377	1.614656683	1.427914135	1.163841071
ENSMUSG00000045948	Mrps12	chr7	28739641	28739979	1040	mitochondrial ribosomal protein S12	1.24258405	4.621013538	12.30713834	0.000451229	0.023451946	4.92802456	7.738643011	6.868440733	16.9554081	19.26636406	19.38709006
ENSMUSG00000047843	Bri3	chr5	144244437	144244615	1648	brain protein I3	0.721425838	5.966268263	12.30490745	0.000451769	0.023451946	22.51308718	27.63498886	20.48477124	44.94116264	49.17959511	44.84622089
ENSMUSG00000029718	Pcolce	chr5	137605103	137605317	3823	procollagen C-endopeptidase enhancer protein	0.960455181	5.23091918	12.27310629	0.000459533	0.023826442	11.15070316	12.12910598	13.06450323	23.43046377	31.58804208	29.59883254
ENSMUSG00000036752	Tubb4b	chr2	25222160	25223368	2088	tubulin, beta 4B class IVB	0.600157605	7.01762146	12.2613835	0.000462429	0.023947942	48.74542949	58.91015245	51.5381545	94.38624913	109.1490107	84.85751262
ENSMUSG00000026341	Actr3	chr1	125392905	125394090	4631	ARP3 actin-related protein 3	-0.835053181	5.505071849	12.25469826	0.000464088	0.024005211	28.15266847	34.25165677	26.13269121	21.98340514	19.42334425	17.52370116
ENSMUSG00000032348	Gsta4	chr9	78191966	78192064	957	glutathione S-transferase, alpha 4	0.688349202	6.079825561	12.21762512	0.000473402	0.024457081	22.80186244	31.87931251	23.299561	50.55009917	52.20043312	47.15674864
ENSMUSG00000092218	Gm20529	chr9	108051675	108051785	203	.	1.190097873	4.709453612	12.21545474	0.000473953	0.024457081	5.408047193	9.872460017	6.290890852	16.58513478	21.37285271	21.18234515
ENSMUSG00000015092	Edf1	chr2	25557847	25558029	1317	endothelial differentiation-related factor 1	0.629360819	6.787148934	12.19144772	0.000480091	0.024744386	41.72731041	51.97681495	39.78275915	68.22777022	93.66208169	84.68481847
ENSMUSG00000027808	Serp1	chr3	58521969	58523868	2440	stress-associated endoplasmic reticulum protein 1	-0.973768331	5.096476361	12.17507661	0.000484323	0.024932861	21.44564327	27.3379499	18.73902748	14.66215535	13.994321	12.09005365
ENSMUSG00000021939	Ctsb	chr14	63122462	63122565	4739	cathepsin B	-0.602657148	7.749374014	12.15228096	0.000490279	0.025209513	137.672452	138.3811884	133.7394479	109.8377552	114.6445936	101.296217
ENSMUSG00000091165	Gm17036	chr18	6213913	6214054	254	.	-1.479769209	4.357115816	12.14588107	0.000491964	0.025266196	13.19563515	10.49133065	18.33345334	8.312549482	4.757782865	4.814169351
ENSMUSG00000017754	Pltp	chr2	164839518	164839828	2562	phospholipid transfer protein	-0.779379272	5.827195136	12.14364889	0.000492553	0.025266518	39.70895049	38.65621652	31.95657542	21.93242941	29.96992491	24.67679722
ENSMUSG00000048537	Phldb1	chr9	44686304	44687698	7179	pleckstrin homology like domain, family B, member 1	0.979898314	5.162535269	12.10638132	0.000502496	0.025746068	10.13353556	12.72292608	11.32435454	25.19045806	24.42733026	31.06989804
ENSMUSG00000034116	Vav1	chr17	57279100	57279401	3688	vav 1 oncogene	-2.282920175	3.276074545	12.10225231	0.00050361	0.025772679	5.891531596	8.555815133	3.60307771	1.88955064	1.192186375	1.011641117
ENSMUSG00000002033	Cd3g	chr9	44969572	44969917	1070	CD3 antigen, gamma polypeptide	-3.536964077	3.509245067	12.09047963	0.000506799	0.025905336	3.811385641	20.2360872	2.096963617	1.484383836	0.424802042	0.183396928
ENSMUSG00000027133	Nop10	chr2	112261926	112262077	1109	NOP10 ribonucleoprotein	0.997997727	5.114094346	12.07853835	0.000510056	0.026041077	8.945202383	13.13407549	10.57063976	21.92413324	29.20370521	26.94113259
ENSMUSG00000066232	Ipo7	chr7	110018425	110018508	3117	importin 7	-0.994841961	5.745567522	12.07221478	0.000511789	0.026098813	34.9407026	32.73952084	41.70302047	28.68346363	17.9110669	19.49692268
ENSMUSG00000024132	Eci1	chr17	24426683	24426742	1091	enoyl-Coenzyme A delta isomerase 1	0.535605539	7.885007207	12.06577419	0.00051356	0.026128094	97.99856946	100.2806825	102.3701756	167.38404	180.6450258	176.9921427
ENSMUSG00000020935	Dcakd	chr11	102994047	102995172	2556	dephospho-CoA kinase domain containing	1.312788995	4.473523621	12.06574286	0.000513568	0.026128094	5.177512525	5.854359167	5.646302114	15.39988504	17.68905106	16.86107745
ENSMUSG00000024079	Eif2ak2	chr17	78852564	78855261	5113	eukaryotic translation initiation factor 2-alpha kinase 2	-1.555035374	3.985624371	12.0492223	0.00051814	0.026329769	11.76805451	9.763143148	9.751074127	3.865913169	4.070112756	4.474522832
ENSMUSG00000073676	Hspe1	chr1	55088132	55088412	1474	heat shock protein 1 (chaperonin 10)	0.757415821	5.808875345	12.03126053	0.000523157	0.026550011	18.77380667	21.15368736	21.87584941	37.00493426	43.46567289	44.24401145
ENSMUSG00000034438	Gbp8	chr5	105014153	105015122	2459	guanylate-binding protein 8	-3.331824228	2.776846794	12.02932974	0.000523699	0.026550011	4.013826246	4.521133856	2.664312833	0.414262844	0.323652531	0.21957309
ENSMUSG00000030921	Trim30a	chr7	104409025	104411669	4419	tripartite motif-containing 30A	-1.840608491	3.645198588	12.02614159	0.000524596	0.026564393	8.960718195	8.548575597	6.750609799	2.471630837	2.701986062	2.59965145
ENSMUSG00000092085	Gm17224	chr1	172213021	172213401	500	predicted gene 17224	1.899848075	3.725804137	12.0076514	0.000529826	0.026797935	1.431351413	1.919963625	2.836013241	8.380512519	9.156773347	11.07547224
ENSMUSG00000098381	Mir7225	chr3	97690509	97690562	54	microRNA 7225	0.621367147	8.635438053	12.0041363	0.000530826	0.026804012	157.4626686	160.6813194	170.8344516	294.9792472	272.9777919	344.6245013
ENSMUSG00000030735	Gm9755	chr8	67514000	67515606	1607	Tu translation elongation factor pseudogene	1.341553531	4.419154985	12.00288449	0.000531183	0.026804012	3.84213502	5.533328002	6.327777739	14.01877829	18.36733864	15.6352724
ENSMUSG00000038147	Cd84	chr1	171839697	171839798	6272	CD84 antigen	-2.950275796	2.911862985	12.00047543	0.00053187	0.026807475	4.141772728	4.815834155	3.930893471	0.675817031	0.556041697	0.3992238
ENSMUSG00000060519	Tor3a	chr1	156653617	156655943	3892	torsin family 3, member A	-1.391031093	4.221337778	11.98746925	0.000535595	0.026963868	13.64528239	12.36969115	10.99630453	5.4763143	5.882302505	5.196780191
ENSMUSG00000018593	Sparc	chr11	55394500	55395613	3367	secreted acidic cysteine rich glycoprotein	0.988241948	8.002345797	11.95530522	0.00054492	0.027401511	84.61024713	70.88242192	106.6230752	168.3792484	251.5939912	219.8039949
ENSMUSG00000020048	Hsp90b1	chr10	86690209	86691128	4032	heat shock protein 90, beta (Grp94), member 1	-0.537362089	6.847740161	11.93967997	0.000549509	0.027600261	62.54802829	90.79692099	62.35783442	63.68722674	60.06195803	53.01292145
ENSMUSG00000029177	Cenpa	chr5	30666777	30667113	2503	centromere protein A	1.544365581	4.113154155	11.92404814	0.000554139	0.027800606	3.106171515	4.561734661	3.166620835	12.06298989	12.6277666	13.72730398
ENSMUSG00000093133	Gm25994	chr11	106783171	106783271	101	.	0.97253039	7.002812879	11.91331617	0.000557341	0.027924315	31.36667372	63.06586399	40.44144119	73.93373337	96.27076266	142.0179959
ENSMUSG00000021583	Erap1	chr13	74639872	74639893	4014	endoplasmic reticulum aminopeptidase 1	-1.305106963	4.357961428	11.91146983	0.000557894	0.027924315	14.83811902	13.91792809	11.94071743	7.178024635	6.12849685	6.066213096
ENSMUSG00000020477	Mrps24	chr11	5703983	5704732	1466	mitochondrial ribosomal protein S24	0.780868527	5.711396779	11.8877223	0.000565052	0.028198532	16.73287403	23.21563378	16.9962485	35.92853354	41.89360379	38.99575624
ENSMUSG00000024529	Lox	chr18	52516069	52519233	4810	lysyl oxidase	-2.494886537	3.126128424	11.88697575	0.000565278	0.028198532	4.276752515	3.730093537	7.735795112	0.889661962	1.111165057	0.990051789
ENSMUSG00000050440	Hamp	chr7	30942371	30942581	392	hepcidin antimicrobial peptide	2.644959109	5.755683492	11.88682596	0.000565324	0.028198532	0.28072306	17.28608472	5.364750978	59.5374764	75.15185888	23.7401023
ENSMUSG00000075289	Carns1	chr19	4164324	4166564	3968	carnosine synthase 1	1.202949159	4.649128233	11.8774935	0.000568164	0.028307605	6.226407773	9.171572269	5.011790596	16.66895988	15.36030239	24.45947358
ENSMUSG00000003955	Fam162a	chr16	36043844	36044091	635	family with sequence similarity 162, member A	0.859662704	7.450478206	11.84055184	0.000579546	0.028798547	55.50901269	57.09401265	77.61450176	111.26631	159.1058977	149.4754167
ENSMUSG00000038801	Scgb1c1	chr7	140845547	140845631	455	secretoglobin, family 1C, member 1	0.85537052	5.472062146	11.84033254	0.000579615	0.028798547	16.93572673	19.3804223	9.649185969	27.08624898	34.92040466	37.36682237
ENSMUSG00000030187	Klra2	chr6	131219223	131220028	1898	killer cell lectin-like receptor, subfamily A, member 2	-4.132175055	2.562598108	11.8390618	0.00058001	0.028798547	3.805283127	1.741199239	3.065229824	0.128794514	0.019965025	0.051716195
ENSMUSG00000038717	Atp5l	chr9	44913250	44913466	511	ATP synthase, H+ transporting, mitochondrial F0 complex, subunit G	0.77691914	8.525437445	11.82087813	0.000585702	0.029047886	131.0099432	130.1596825	159.8806038	240.0426628	335.9646923	303.4506341
ENSMUSG00000022148	Fyb	chr15	6579871	6581046	5186	FYN binding protein	-1.892236368	3.572423718	11.80275879	0.00059143	0.029298436	7.369832733	8.750672847	6.733223176	2.734853558	2.207422754	2.092172846
ENSMUSG00000078202	Nrarp	chr2	25180758	25183339	2582	Notch-regulated ankyrin repeat protein	1.861983686	3.742077206	11.7997511	0.000592386	0.029312307	2.242361031	2.57186765	1.61473505	8.364164079	10.52421155	10.01861631
ENSMUSG00000000787	Ddx3x	chrX	13280970	13281157	5277	DEAD/H (Asp-Glu-Ala-Asp/His) box polypeptide 3, X-linked	-0.71258984	5.877739127	11.78691288	0.000596486	0.029455535	35.0850904	40.15707549	37.29735795	28.67653299	25.58699883	27.37126176
ENSMUSG00000073489	Ifi204	chr1	173747293	173747620	3561	interferon activated gene 204	-1.658767868	3.826708737	11.78614968	0.00059673	0.029455535	11.27400203	8.582380915	7.861973604	3.192870972	3.427336741	3.556700748
ENSMUSG00000039376	Synpo2l	chr14	20658946	20662465	4629	synaptopodin 2-like	-0.588654853	6.730328784	11.78431212	0.00059732	0.029455535	67.91012177	72.13614088	60.22717609	54.031399	49.71346816	55.3406963
ENSMUSG00000092360	Gm20441	chr10	75771451	75771506	756	.	0.981796326	5.118598406	11.75915306	0.000605448	0.029822427	9.035796683	13.58035037	10.41398274	20.40865625	29.85005944	27.82806109
ENSMUSG00000038729	Akap2	chr4	57717657	57717758	8163	A kinase (PRKA) anchor protein 2	-0.820665056	6.165003055	11.74574492	0.000609825	0.030003942	44.41885386	42.67746925	54.70954888	33.52350514	31.81601564	31.36097572
ENSMUSG00000071644	Eef1g	chr19	8967041	8967225	2600	eukaryotic translation elongation factor 1 gamma	0.557267851	6.665999086	11.72739657	0.000615867	0.030266854	36.22331218	50.89647517	39.34890553	69.25557345	80.08351428	72.4957267
ENSMUSG00000047419	Cmya5	chr13	93040713	93041560	11850	cardiomyopathy associated 5	-0.855564747	6.523623746	11.70414504	0.00062361	0.030612696	57.82453268	57.9324439	69.27062754	51.32323377	34.87755238	37.29971779
ENSMUSG00000028772	Zcchc17	chr4	130315383	130316808	4560	zinc finger, CCHC domain containing 17	1.293774873	4.466131223	11.68858408	0.000628847	0.030834861	5.442432934	5.73376552	5.567163534	13.04859837	17.58106257	18.85157366
ENSMUSG00000031503	Col4a2	chr8	11312805	11313114	6619	collagen, type IV, alpha 2	0.771623067	6.644455265	11.65776006	0.000639353	0.031314559	32.28898267	33.34689692	46.28366147	67.37671011	76.97831699	86.35572625
ENSMUSG00000058833	2810428I15Rik	chr8	70504292	70504509	1822	RIKEN cDNA 2810428I15 gene	0.980233549	5.109672136	11.6397821	0.000645562	0.031582974	10.19726902	12.96034689	9.654478995	22.80786236	29.46985518	25.21219837
ENSMUSG00000024587	Nars	chr18	64499665	64500649	2632	asparaginyl-tRNA synthetase	-0.756448469	5.730888934	11.63395374	0.000647588	0.031646371	33.81374832	33.05053221	35.26735327	24.63147395	24.95413519	22.30498092
ENSMUSG00000084384	Gm12251	chr11	58392769	58393560	792	NADH dehydrogenase (ubiquinone) Fe-S protein 3 pseudogene	1.130411691	4.764786647	11.60906502	0.000656311	0.032026511	6.747442487	9.021619747	7.455912613	18.50548168	22.47084948	20.06288382
ENSMUSG00000097296	Gm26532	chr8	84208920	84209609	690	.	1.624222685	3.979726369	11.6075558	0.000656844	0.032026511	2.075563119	4.61114274	2.520518187	8.848798221	9.601847882	16.20236215
ENSMUSG00000020186	Csrp2	chr10	110920177	110920254	973	cysteine and glycine-rich protein 2	0.818179817	5.556328669	11.59683346	0.000660642	0.032149883	9.571244097	21.91190519	18.39933331	33.31387802	40.98870848	30.75334877
ENSMUSG00000089945	Palm2Akap2	chr4	57568179	57568415	8456	.	-0.813244416	6.135724776	11.59622615	0.000660858	0.032149883	43.51262206	41.78179089	53.29643495	33.00312601	31.17099883	30.7679899
ENSMUSG00000014956	Ppp1cb	chr5	32458974	32459407	7004	protein phosphatase 1, catalytic subunit, beta isoform	-0.6985902	6.076721121	11.58081915	0.000666356	0.032371805	39.34186417	44.93681031	45.11390463	37.94115403	28.73963191	28.32710852
ENSMUSG00000018920	Cxcl16	chr11	70453983	70455444	3021	chemokine (C-X-C motif) ligand 16	-1.437882058	4.10576612	11.57926418	0.000666913	0.032371805	11.93778994	11.89645231	10.07065935	5.085316299	4.817609387	4.744712772
ENSMUSG00000060923	Acyp2	chr11	30505991	30506439	863	acylphosphatase 2, muscle type	0.668104113	6.480689605	11.56695236	0.000671344	0.032550404	33.71016083	31.52065282	39.36175457	64.82523063	70.21033742	64.3360243
ENSMUSG00000064179	Tnnt1	chr7	4504570	4504800	2204	troponin T1, skeletal, slow	2.042638256	3.558614373	11.55951053	0.000674036	0.032644427	1.275857664	1.744946532	1.787615632	7.228351178	8.751933489	8.885581146
ENSMUSG00000053702	Nebl	chr2	17343909	17348870	15235	nebulette	-0.954054383	5.081587393	11.55070577	0.000677235	0.032762776	22.80196826	22.19931163	21.2773227	16.25080593	11.53631971	12.76279394
ENSMUSG00000068267	Cenpb	chr2	131175182	131180067	4886	centromere protein B	0.600419258	6.364955969	11.53216647	0.000684023	0.033054226	29.16693641	41.89375509	28.83945622	56.05289068	61.10238868	63.44300919
ENSMUSG00000035385	Ccl2	chr11	82035571	82035737	1138	chemokine (C-C motif) ligand 2	-2.211672249	3.386682048	11.52738741	0.000685783	0.033102405	10.17035741	5.172650025	4.587387359	1.68207445	1.231608904	1.940038395
ENSMUSG00000052154	Gm9870	chr5	72914296	72914472	645	predicted gene 9870	-1.192307524	4.653180387	11.52179761	0.000687848	0.033157253	19.46896989	15.07624688	15.6799272	12.55716609	5.751596062	7.753346429
ENSMUSG00000022523	Fgf12	chr16	28160120	28162535	3065	fibroblast growth factor 12	2.077979397	3.525752369	11.52017414	0.000688449	0.033157253	0.089957732	2.578483438	1.883573973	7.684697351	6.924855198	9.593480725
ENSMUSG00000025510	Cd151	chr7	141467362	141467466	2010	CD151 antigen	0.513542599	6.95714067	11.51270692	0.00069122	0.033253765	47.45420227	61.12034377	50.02726266	89.87826878	95.69833082	84.38848664
ENSMUSG00000035215	Lsm7	chr10	80852825	80853100	468	LSM7 homolog, U6 small nuclear RNA and mRNA degradation associated	1.242630495	4.533481384	11.49587259	0.000697509	0.033519099	3.410874967	9.421612545	5.374946342	13.03735516	22.39245687	16.43797612
ENSMUSG00000034120	Srsf2	chr11	116849901	116850961	2958	serine/arginine-rich splicing factor 2	0.771199605	5.695821102	11.48910453	0.000700054	0.033604122	15.65939451	25.37629516	15.5670164	35.51477178	35.24848417	44.57409954
ENSMUSG00000098338	Mir6941	chr12	112920483	112920541	59	microRNA 6941	3.654288262	2.806963967	11.47953834	0.000703666	0.033740165	0	0.500990508	0	2.717564254	3.791358221	5.728861528
ENSMUSG00000049988	Lrrc25	chr8	70616844	70617026	1273	leucine rich repeat containing 25	-1.897547165	3.5375669	11.47329674	0.000706033	0.033816262	8.096789023	6.913197124	7.087304372	2.14376144	2.231961276	2.389702275
ENSMUSG00000031010	Usp9x	chrX	13071498	13071733	15051	ubiquitin specific peptidase 9, X chromosome	-1.5189128	3.977258691	11.47017247	0.000707221	0.033835771	9.946179167	9.364115707	11.51930873	4.950545564	3.75055301	3.846282074
ENSMUSG00000103217	RP23-132N23.22	chr2	25180781	25181344	2051	.	1.851792203	3.719529563	11.46366105	0.000709703	0.033917096	2.31186111	2.475654851	1.541189426	7.886498602	10.4761214	9.90705377
ENSMUSG00000019877	Serinc1	chr10	57515774	57517292	5150	serine incorporator 1	-0.645504419	6.116894695	11.41066004	0.000730239	0.034855077	39.48409901	46.03743879	45.80693933	35.96776218	32.88640755	31.01087703
ENSMUSG00000003345	Csnk1g2	chr10	80622780	80622950	2511	casein kinase 1, gamma 2	0.689152781	5.980937401	11.40888057	0.000730939	0.034855077	20.29051082	32.46466359	19.81501824	46.18344665	48.29755695	45.11673933
ENSMUSG00000036860	Mrpl55	chr11	59202486	59202659	1027	mitochondrial ribosomal protein L55	0.834939487	5.48260629	11.40009204	0.000734405	0.034946131	12.07341275	18.65556095	16.05068872	29.26404308	35.99577455	34.44004304
ENSMUSG00000040459	Arglu1	chr8	8666577	8667416	1711	arginine and glutamate rich 1	0.888033291	5.326229741	11.3999508	0.000734461	0.034946131	12.21169909	17.45273009	10.86942473	28.19155441	28.76737342	32.72679074
ENSMUSG00000071654	Uqcc3	chr19	8880016	8880616	829	ubiquinol-cytochrome c reductase complex assembly factor 3	0.738222494	5.797305554	11.3670913	0.000747569	0.035530819	18.80827594	23.28700459	19.76920571	34.28059968	45.77037274	43.12915718
ENSMUSG00000098413	Mir6990	chr19	6914196	6914286	91	microRNA 6990	1.713680566	3.962642338	11.35886253	0.000750888	0.035649496	0.599587841	5.554459984	2.490958334	8.861622566	8.654187243	17.07983561
ENSMUSG00000026208	Des	chr1	75360329	75360992	3754	desmin	-0.478338343	9.832709167	11.35557397	0.000752219	0.035673602	525.2957937	585.7226127	572.7556355	504.5659212	474.9950896	481.1066744
ENSMUSG00000022867	Usp25	chr16	77014069	77014140	4412	ubiquitin specific peptidase 25	-1.08054633	4.744127723	11.33318464	0.000761342	0.03606682	17.19986947	18.28223691	17.20968286	11.27853825	8.711618481	9.469284569
ENSMUSG00000075705	Msrb1	chr17	24736642	24736762	1258	methionine sulfoxide reductase B1	0.583844701	6.955898137	11.32270849	0.00076565	0.036216178	47.84510949	49.35094745	55.59011766	85.63888941	91.3961255	97.74102115
ENSMUSG00000016494	Cd34	chr1	194938819	194939044	7290	CD34 antigen	0.881588934	5.337680302	11.32145611	0.000766166	0.036216178	13.67135935	13.193002	14.07509328	24.21431378	34.2423452	31.72161898
ENSMUSG00000045551	Fpr1	chr17	17876471	17877736	1324	formyl peptide receptor 1	-4.050988268	2.542965762	11.31388697	0.000769296	0.036324496	3.205645483	2.699677154	2.421399498	0.092294635	0.085842073	0.037060021
ENSMUSG00000032051	Fdx1	chr9	51943307	51943649	861	ferredoxin 1	0.696737407	5.938770123	11.28435067	0.000781632	0.036866818	20.66978223	27.75789638	21.58753497	44.7830629	46.53430392	44.09153619
ENSMUSG00000024781	Lipa	chr19	34492318	34494213	2969	lysosomal acid lipase A	-1.027046072	4.863637748	11.27709834	0.000784691	0.036938103	18.68452992	19.25018074	19.15135993	10.62320572	11.76980565	10.7633156
ENSMUSG00000027423	Snx5	chr2	144250123	144251232	4177	sorting nexin 5	-0.932908554	5.106155306	11.27672873	0.000784847	0.036938103	23.4749116	24.27489672	19.46119329	14.46917588	13.93855009	13.32803591
ENSMUSG00000028427	Aqp7	chr4	41033074	41034459	2828	aquaporin 7	1.202991615	4.575708989	11.20331285	0.000816514	0.038386799	5.342668891	7.214688338	6.658756913	12.72327273	17.58311059	22.9119746
ENSMUSG00000093273	Mir3064	chr11	106782693	106782759	67	microRNA 3064	0.742564283	7.412803168	11.17695911	0.000828194	0.038893712	54.35087429	80.45318163	64.03228189	105.5054357	117.6436154	174.0322221
ENSMUSG00000064791	Snord14e	chr9	40804748	40804837	90	small nucleolar RNA, C/D box 14E	2.054766191	3.511877418	11.16976179	0.000831413	0.038969306	1.212353437	1.321293648	2.014665202	7.167202427	5.832858801	10.79220382
ENSMUSG00000022623	Shank3	chr15	89499623	89499919	8896	SH3/ankyrin domain gene 3	1.32538818	4.356158964	11.1683065	0.000832065	0.038969306	4.414454528	5.476715392	5.136128184	11.98116869	13.58104827	19.90231828
ENSMUSG00000028211	Trp53inp1	chr4	11156431	11156547	6475	transformation related protein 53 inducible nuclear protein 1	-1.841596127	3.559832096	11.16733613	0.000832501	0.038969306	4.480428474	12.28184884	5.676123216	2.624824646	2.482297538	2.054868271
ENSMUSG00000024012	Mtch1	chr17	29332072	29332778	2878	mitochondrial carrier 1	0.679397841	5.988980389	11.16451029	0.00083377	0.038986606	18.18298549	31.93879746	23.19541639	45.35094636	50.16076229	44.56760335
ENSMUSG00000040441	Slc26a10	chr10	127172426	127172576	2215	solute carrier family 26, member 10	1.309247166	4.379494957	11.14143437	0.000844206	0.039432056	4.181962847	6.212644029	5.067346648	10.72432283	14.21759333	21.29487853
ENSMUSG00000028743	Akr7a5	chr4	139310744	139311076	1793	aldo-keto reductase family 7, member A5 (aflatoxin aldehyde reductase)	1.051657719	4.877677828	11.10935837	0.000858932	0.040066177	6.826076958	11.9299412	7.690035473	21.1315615	23.16236683	21.43190911
ENSMUSG00000037060	Prkcdbp	chr7	105480607	105481219	1035	.	0.886563456	5.29629682	11.10785075	0.000859631	0.040066177	11.82044601	16.21932592	11.59113121	24.67055194	34.8761041	28.05972993
ENSMUSG00000079105	C7	chr15	4988762	4989006	2709	complement component 7	1.301359895	4.389186171	11.09771296	0.000864342	0.040242522	4.193132384	4.880497941	6.562158576	15.34270593	18.28525902	12.86502378
ENSMUSG00000076493	Trbj2-2	chr6	41542957	41543007	51	T cell receptor beta joining 2-2	-4.831767818	2.641355426	11.09135098	0.000867313	0.040337488	1.060809257	8.092923596	0.881416026	0	0	0
ENSMUSG00000020124	Usp15	chr10	123113244	123113687	3227	ubiquitin specific peptidase 15	-0.969349755	4.984803908	11.07650596	0.000874284	0.040618122	19.48103245	22.10690459	20.23324892	14.44653116	11.83918552	11.12001534
ENSMUSG00000021361	Tmem14c	chr13	41016250	41016398	945	transmembrane protein 14C	0.577366357	6.699430668	11.04615174	0.000888715	0.041244358	38.66010565	42.86487499	46.31813265	74.63247284	80.91704279	72.51482532
ENSMUSG00000090118	Gm16163	chr8	124831698	124831837	1119	predicted gene 16163	-1.387390894	4.12765257	11.03710323	0.000893063	0.041401827	11.57418671	10.2524129	12.31778896	6.878834517	4.468386474	3.945899522
ENSMUSG00000030738	Eif3c	chr7	126546455	126547080	3383	eukaryotic translation initiation factor 3, subunit C	-0.661504456	5.987853066	11.03495817	0.000894097	0.041405476	36.80732261	45.31121601	38.15406181	31.00625172	31.4153914	27.9913219
ENSMUSG00000021607	Mrpl36	chr13	73331009	73331091	899	mitochondrial ribosomal protein L36	0.865971967	5.346667926	11.03202336	0.000895514	0.041407211	11.89049309	15.93149817	13.75009001	26.405666	33.99584538	30.17200405
ENSMUSG00000009549	Srp14	chr2	118475850	118476307	1195	signal recognition particle 14	0.61993893	6.21850324	11.02988316	0.000896548	0.041407211	26.75084213	34.28182542	27.89873335	48.1935935	60.35740846	54.44197601
ENSMUSG00000031840	Rab3a	chr8	70754679	70754868	2226	RAB3A, member RAS oncogene family	1.133290276	4.693017096	11.02894834	0.000897	0.041407211	5.474099677	8.706031734	7.717832289	18.26759626	20.31023959	19.11702974
ENSMUSG00000024083	Pja2	chr17	64281005	64283538	4740	praja ring finger ubiquitin ligase 2	-0.815158764	5.427059234	11.02422819	0.000899287	0.041468617	26.06265814	28.72162416	28.18077225	22.35498964	17.05751336	16.57187172
ENSMUSG00000021951	N6amt2	chr14	57549598	57549879	836	.	0.922954847	5.185501533	11.0179263	0.00090235	0.041565618	10.74243639	14.29349264	10.73284604	25.2275678	30.62076651	25.2856049
ENSMUSG00000043801	Oaz1-ps	chr17	17345456	17345935	681	ornithine decarboxylase antizyme 1, pseudogene	0.653410003	6.069603671	10.96462847	0.000928676	0.042732882	22.24277474	30.94093873	25.40339209	50.32673977	54.42433575	42.69645856
ENSMUSG00000032892	Rangrf	chr11	68972484	68972741	1269	RAN guanine nucleotide release factor	0.985863182	5.016093023	10.95191514	0.000935069	0.042959237	8.947550206	11.07701848	10.39376882	22.40385649	25.07670004	24.66825864
ENSMUSG00000078922	Tgtp1	chr11	48985327	48987894	3205	T cell specific GTPase 1	-2.520486371	3.033183652	10.95090915	0.000935577	0.042959237	6.039267174	4.791131936	3.388200594	1.042608868	0.745026725	0.827088109
ENSMUSG00000024696	Lpxn	chr19	12798606	12798679	1675	leupaxin	-2.476276074	3.057156961	10.94577366	0.000938174	0.043032884	5.035679265	5.380566319	4.129402528	1.118806286	0.927480233	0.732466101
ENSMUSG00000030707	Coro1a	chr7	126699773	126699985	2783	coronin, actin binding protein 1A	-1.704263893	4.796775838	10.93185408	0.000945249	0.043311567	13.94903207	39.7661216	10.33890867	11.17188322	6.618534825	4.268425153
ENSMUSG00000079293	Clec7a	chr6	129461591	129463167	2287	C-type lectin domain family 7, member a	-2.199985496	3.232686267	10.9272038	0.000947624	0.043374567	5.521029997	7.383478995	4.126629576	1.532193133	1.640491538	0.922856065
ENSMUSG00000022223	Sdr39u1	chr14	55897286	55898012	1226	short chain dehydrogenase/reductase family 39U, member 1	0.691425543	5.914697103	10.9222907	0.000950141	0.043443873	19.28649789	26.06620542	23.5705156	44.68366652	45.54573771	42.58126906
ENSMUSG00000025608	Podxl	chr6	31519488	31523219	5488	podocalyxin-like	0.690182742	6.008163182	10.91514869	0.000953811	0.043565726	25.33496213	22.74308888	25.58466981	40.65206793	49.81467569	51.55572806
ENSMUSG00000021748	Pdhb	chr14	8165991	8166481	1485	pyruvate dehydrogenase (lipoamide) beta	0.585621516	8.555102681	10.90943014	0.00095676	0.04365442	141.431716	152.6841059	175.6544697	293.6286114	290.2455661	269.44705
ENSMUSG00000024740	Ddb1	chr19	10605625	10605766	4155	damage specific DNA binding protein 1	-0.557141655	6.529604508	10.89444314	0.000964532	0.043962772	50.06529618	66.23779223	56.17818294	51.84688876	45.16606004	42.52338644
ENSMUSG00000024339	Tap2	chr17	34203527	34204623	3781	transporter 2, ATP-binding cassette, sub-family B (MDR/TAP)	-1.034720608	4.796336746	10.88442533	0.000969763	0.04415476	17.15246105	23.25592111	13.97307754	10.7998389	10.2954122	10.30909433
ENSMUSG00000022831	Hcls1	chr16	36934983	36935074	2525	hematopoietic cell specific Lyn substrate 1	-1.397085427	4.091643344	10.86552525	0.00097971	0.044560853	11.42112769	13.17331337	8.63690003	5.454493573	4.712931438	4.607194374
ENSMUSG00000074622	Mafb	chr2	160363703	160367065	3363	v-maf musculoaponeurotic fibrosarcoma oncogene family, protein B (avian)	-1.488012356	3.953177724	10.83516675	0.000995903	0.045249929	10.36338746	10.53509767	9.11495265	4.301732952	4.384180582	3.795236956
ENSMUSG00000103888	AC123072.1	chr1	33908272	33908452	23154	.	-0.832577159	6.187695913	10.83163268	0.000997806	0.045288906	46.75733841	42.38957392	55.19434387	35.36765225	28.38401847	34.23214343
ENSMUSG00000076275	Mir675	chr7	142577064	142577147	84	microRNA 675	1.209459922	4.910948141	10.80304246	0.001013334	0.04594559	7.138622294	8.133728253	9.705945886	32.61077104	17.84168574	19.06411063
ENSMUSG00000035203	Epn1	chr7	5080235	5080477	2807	epsin 1	0.548623609	6.528735136	10.79974974	0.001015138	0.045979289	33.57264852	45.83849053	35.55044638	67.54714996	63.48634741	69.42484819
ENSMUSG00000063286	Gm8995	chr7	106504392	106511671	7280	predicted gene 8995	-1.56090983	3.849498839	10.79540561	0.001017523	0.046039205	10.04599916	8.900993292	8.819244654	3.913426892	3.410712312	3.614891729
ENSMUSG00000086717	Gm15655	chr8	115705078	115705478	440	.	-1.758542581	3.6104725	10.77508417	0.001028755	0.046498885	9.0060541	8.52024674	5.612281635	3.78980049	2.063324202	2.004266424
ENSMUSG00000022013	Dnajc15	chr14	77826217	77826470	648	DnaJ heat shock protein family (Hsp40) member C15	0.54430043	7.311583273	10.73836848	0.001049368	0.047349706	63.57663615	70.44744806	66.45523726	102.6937802	130.7989377	117.1245122
ENSMUSG00000021886	Gpr65	chr12	98268635	98268714	2049	G-protein coupled receptor 65	-2.889219925	2.838465177	10.73767059	0.001049764	0.047349706	3.121366555	5.058782206	3.510185579	0.715846194	0.499349619	0.311394564
ENSMUSG00000053063	Clec12a	chr6	129342691	129342790	5139	C-type lectin domain family 12, member a	-2.70562898	2.919868381	10.72181359	0.001058798	0.047707564	6.031340414	3.222324164	3.424146928	0.563075084	0.737618331	0.6687387
ENSMUSG00000024965	Fermt3	chr19	6998958	6999520	2587	fermitin family member 3	-1.570161701	3.826413733	10.71568697	0.00106231	0.047801558	8.909486094	12.79964931	5.596378725	4.189753235	3.398744618	3.092750372
ENSMUSG00000029373	Pf4	chr5	90772435	90772678	586	platelet factor 4	1.255718742	4.423940944	10.71432897	0.00106309	0.047801558	3.758915255	5.940194102	6.793059798	14.51373754	20.99133598	11.96243171
ENSMUSG00000072235	Tuba1a	chr15	98949841	98951014	1647	tubulin, alpha 1A	0.736474072	6.368836959	10.70982905	0.001065679	0.047868302	26.00785026	37.20948921	30.95438952	57.33598853	78.12774586	51.69681736
ENSMUSG00000002980	Bcam	chr7	19756131	19756619	3199	basal cell adhesion molecule	0.530411101	6.668145563	10.70122273	0.001070648	0.048041705	38.5962188	47.01482802	42.31017279	70.89021127	76.59728405	72.84349734
ENSMUSG00000049550	Clip1	chr5	123577795	123579502	9801	CAP-GLY domain containing linker protein 1	-0.814300358	5.388773576	10.68597121	0.00107951	0.048353746	26.6918743	25.89183551	27.95281169	19.65396143	16.70564799	18.01467869
ENSMUSG00000021238	Aldh6a1	chr12	84430723	84432548	3340	aldehyde dehydrogenase family 6, subfamily A1	-0.683967006	6.035276313	10.68467257	0.001080269	0.048353746	31.63440524	51.54459064	42.40399901	39.39695439	27.68905734	25.77950944
ENSMUSG00000021039	Snw1	chr12	87449936	87450716	2231	SNW domain containing 1	-0.795227019	5.448521709	10.68203029	0.001081813	0.048353746	25.85104709	31.19069939	26.8800296	19.66946708	20.26474174	17.49018784
ENSMUSG00000050705	2310061I04Rik	chr17	35892677	35892966	2414	RIKEN cDNA 2310061I04 gene	0.970548577	5.021394701	10.681601	0.001082064	0.048353746	8.542699143	11.3391889	10.89379112	23.07397723	24.94603815	24.19643378
ENSMUSG00000055541	Lair1	chr7	4007073	4009834	3760	leukocyte-associated Ig-like receptor 1	-2.59198284	2.971208392	10.66518144	0.001091711	0.048734628	6.262751593	3.572604476	3.48535473	0.823723278	0.866941789	0.600587147
ENSMUSG00000026489	Adck3	chr1	180165238	180167456	5293	.	0.51586602	6.928546279	10.65571712	0.001097312	0.04893424	42.6896576	62.11184553	50.61265972	96.32620555	87.73692777	80.73400195
ENSMUSG00000025350	Rdh5	chr10	128913593	128913936	2809	retinol dehydrogenase 5	1.098978236	4.719455954	10.643864	0.001104367	0.049198243	6.752938075	8.793185719	7.209418485	15.79765555	22.5187789	20.20100842
ENSMUSG00000102433	RP23-436K7.4	chr1	173849149	173849266	238	.	-2.291621295	3.141768554	10.61475997	0.001121885	0.049927345	6.693306944	5.659725408	3.260132916	1.364467408	1.903610822	0.205458274
ENSMUSG00000026656	Fcgr2b	chr1	170958617	170961100	5790	Fc receptor, IgG, low affinity IIb	-1.804930021	3.543981251	10.5937149	0.001134727	0.050447072	8.315748063	6.202904412	7.352693038	2.287709504	2.985424536	1.890918599
ENSMUSG00000060586	H2-Eb1	chr17	34305877	34306047	1184	histocompatibility 2, class II antigen E beta	-1.305687148	6.714385996	10.5880736	0.001138195	0.050549391	56.46548919	121.8611849	64.7085811	57.92883802	36.60180426	18.73016572
ENSMUSG00000101655	2310040G24Rik	chr6	86483376	86483699	775	RIKEN cDNA 2310040G24 gene	1.531929952	3.989049272	10.58280805	0.001141442	0.050641683	3.269917194	2.711546566	3.780093472	10.4009869	13.48472769	10.504319
ENSMUSG00000045322	Tlr9	chr9	106222598	106222706	3478	toll-like receptor 9	-3.246752212	2.696277713	10.56558341	0.001152127	0.051063479	4.01149945	3.110490078	2.832489558	0.468680239	0.217956782	0.197603732
ENSMUSG00000035545	Leng8	chr7	4137039	4137122	6391	leukocyte receptor cluster (LRC) member 8	1.177951012	4.812520397	10.56318238	0.001153624	0.051077622	5.100248762	12.78654436	5.786567915	18.30274423	16.02074242	29.70700992
ENSMUSG00000026087	Mrpl30	chr1	37890477	37890584	3226	mitochondrial ribosomal protein L30	0.795680332	5.502459346	10.55222544	0.001160483	0.051328865	13.96573303	17.81955084	16.54669441	28.25778386	37.40838108	34.55729213
ENSMUSG00000019122	Ccl9	chr11	83572919	83575495	3045	chemokine (C-C motif) ligand 9	-1.852319212	3.487375383	10.50433309	0.001190949	0.052622722	7.841490883	5.486882258	7.538624527	2.154601994	2.40227228	2.031244403
ENSMUSG00000076613	Ighg2b	chr12	113302965	113304397	2678	immunoglobulin heavy constant gamma 2B	-4.331171735	2.693596423	10.48469215	0.001203677	0.053130928	1.379566798	8.370412524	0.88964126	0.121727402	0.084912838	0
ENSMUSG00000023186	Vwa5a	chr9	38718268	38718387	4899	von Willebrand factor A domain containing 5A	-1.143386827	4.507047908	10.47597497	0.001209369	0.053327905	14.69112575	15.22602173	14.35808718	8.410584063	7.892215072	7.345636443
ENSMUSG00000021218	Gdi2	chr13	3538075	3538343	2681	guanosine diphosphate (GDP) dissociation inhibitor 2	-0.492733176	6.827446228	10.4708941	0.0012127	0.053420426	61.57914676	81.42496741	66.25540511	60.87161541	61.1536751	55.03661794
ENSMUSG00000094796	BC147527	chr13	120308146	120308649	504	cDNA sequence BC147527	-3.282574049	2.676493099	10.46426319	0.001217061	0.053558089	3.276955329	3.988082858	2.45051109	0.403598652	0.225229201	0.194473376
ENSMUSG00000084349	Rpl3-ps1	chrX	13202571	13203780	1210	ribosomal protein L3, pseudogene 1	-0.623583899	6.130659642	10.46097396	0.00121923	0.053599122	43.911021	49.61915902	38.33977753	34.30055295	38.6336585	28.91125353
ENSMUSG00000030842	Lamtor1	chr7	101905904	101906040	1366	late endosomal/lysosomal adaptor, MAPK and MTOR activator 1	0.570406328	6.368094225	10.45017859	0.001226376	0.053858656	30.30484499	39.27296479	31.75160994	58.05886176	62.54215646	58.80330017
ENSMUSG00000023019	Gpd1	chr15	99717515	99717648	2961	glycerol-3-phosphate dehydrogenase 1 (soluble)	-0.929549678	5.692444154	10.43901552	0.00123381	0.054120441	24.07986874	56.98301899	24.71178679	21.38636825	23.8719888	19.4461886
ENSMUSG00000095332	Gm9821	chr2	91945703	91947655	1953	predicted gene 9821	1.63358023	3.845137275	10.4374834	0.001234834	0.054120441	1.439747262	4.476609148	2.181437002	8.594957568	7.334357254	14.85198346
ENSMUSG00000001281	Itgb7	chr15	102215995	102216267	2743	integrin beta 7	-2.289401445	3.124307691	10.43315687	0.00123773	0.054192571	4.000457067	8.774636964	2.572295749	2.18375699	0.801380382	0.429485662
ENSMUSG00000086806	Gm13054	chr4	148001091	148001394	820	.	1.722922686	11.81244733	10.42793711	0.001241233	0.054291108	263.1788949	1861.780805	782.5213626	3190.374093	3100.278126	4275.383467
ENSMUSG00000036322	H2-Ea-ps	chr17	34342933	34343090	686	histocompatibility 2, class II antigen E alpha, pseudogene	-1.330809304	6.931508262	10.40042928	0.00125986	0.055050303	66.56385073	146.8405368	72.31973589	66.39638428	42.54930405	21.44302506
ENSMUSG00000068745	Mybphl	chr3	108364911	108365144	1275	myosin binding protein H-like	2.372884782	6.586210303	10.39561331	0.00126315	0.055138486	0.864609426	37.43294284	12.17680385	81.14357215	90.98071216	112.5247947
ENSMUSG00000020427	Igfbp3	chr11	7206086	7207506	3130	insulin-like growth factor binding protein 3	-0.911269128	5.054504315	10.38999006	0.001267003	0.05525102	17.30091469	28.36012702	18.73748026	14.60766732	15.26957112	10.711719
ENSMUSG00000029713	Gnb2	chr5	137528127	137528609	3402	guanine nucleotide binding protein (G protein), beta 2	0.620888347	6.12956253	10.3833784	0.001271548	0.055393494	23.9095122	34.76753407	24.70140569	48.50169408	54.91508866	49.50856111
ENSMUSG00000094638	Gm21972	chr1	86133637	86133784	776	.	0.907340698	5.14878343	10.38087031	0.001273277	0.0554131	10.57805679	14.19795495	10.26390245	23.24094526	27.95943707	27.42775403
ENSMUSG00000092966	Gm22240	chr19	47919192	47919273	82	.	-2.517395995	2.983311114	10.37002286	0.00128078	0.055683725	2.65841356	5.794589012	4.96991205	2.45563035	0	0
ENSMUSG00000076483	Trbj1-1	chr6	41533864	41533911	48	T cell receptor beta joining 1-1	-5.582700727	3.105315842	10.36777575	0.001282339	0.055695679	0	16.56335966	1.870760545	0	0	0
ENSMUSG00000020611	Gna13	chr11	109362831	109363256	6421	guanine nucleotide binding protein, alpha 13	-1.19927349	4.378316058	10.34426412	0.001298776	0.056353112	13.44264362	14.44462823	12.51824866	7.985119506	6.72431799	6.017636725
ENSMUSG00000009470	Tnpo1	chr13	98839019	98844620	8579	transportin 1	-1.163197631	4.44815276	10.32862536	0.001309827	0.056775771	12.68470706	14.77746828	14.95736287	8.385491097	6.668018129	7.279832032
ENSMUSG00000059263	Usp47	chr7	112023506	112023746	5540	ubiquitin specific peptidase 47	-0.735146582	5.610293085	10.30816398	0.00132443	0.057338978	30.02505638	32.24024462	30.72119009	23.97547889	20.35605614	22.03987721
ENSMUSG00000019370	Calm3	chr7	16915379	16916976	2423	calmodulin 3	0.525411201	6.619648592	10.30672055	0.001325466	0.057338978	36.13753515	51.4631339	36.45513412	69.9570996	74.99819583	67.86310509
ENSMUSG00000031431	Tsc22d3	chrX	140539528	140541107	4341	TSC22 domain family, member 3	-0.623668711	6.051235646	10.29579311	0.001333338	0.057622017	32.7771004	49.22906732	42.69853683	36.85798224	30.74475425	28.64619251
ENSMUSG00000066839	Ecsit	chr9	22072246	22072580	1684	ECSIT signalling integrator	0.617702407	6.13178941	10.28459727	0.001341453	0.05791496	25.07664945	31.46874505	26.98336159	49.6177236	53.91153885	49.33766461
ENSMUSG00000025453	Nnt	chr13	119335448	119336406	7037	nicotinamide nucleotide transhydrogenase	-0.696372474	7.056703831	10.27639213	0.001347432	0.058076476	80.87773765	91.41688696	87.39519176	80.54230288	60.95909296	50.93251633
ENSMUSG00000064109	Hcst	chr7	30417717	30417846	437	hematopoietic cell signal transducer	-2.43532882	3.019341645	10.27578691	0.001347874	0.058076476	3.148520626	8.647233432	2.09285997	1.396009034	0.43280345	0.896886345
ENSMUSG00000001128	Cfp	chrX	20925454	20925759	1736	complement factor properdin	-1.255341977	4.263561339	10.26319382	0.001357105	0.058416175	13.59203847	12.52908905	11.08239839	6.430160669	6.155227509	5.738755935
ENSMUSG00000020108	Ddit4	chr10	59949675	59951029	1685	DNA-damage-inducible transcript 4	-0.885884221	6.397351836	10.2421288	0.001372691	0.059028427	30.95096617	78.37559696	64.67272464	42.45589706	31.43724076	36.46433469
ENSMUSG00000025239	Limd1	chr9	123478701	123480621	4849	LIM domains containing 1	-0.878016672	5.132769928	10.22960058	0.001382046	0.059371814	20.50664592	23.26661899	23.81458888	15.61618881	13.57071726	14.42761887
ENSMUSG00000076870	Trdj1	chr14	54123138	54123188	51	T cell receptor delta joining 1	-2.502457745	3.135608074	10.22685028	0.001384108	0.059401539	2.121618514	10.40518748	3.525664104	0.783912765	2.18732205	0
ENSMUSG00000020483	Dynll2	chr11	87979525	87981570	2736	dynein light chain LC8-type 2	0.398209213	7.879893121	10.2228946	0.00138708	0.059470192	97.76808794	116.8331098	104.7290986	167.298498	170.7704207	164.9675299
ENSMUSG00000074754	Gm561	chr2	144594054	144594205	471	.	0.738541226	5.937982434	10.20497219	0.001400625	0.059988376	21.38699341	24.07301849	23.01392183	34.97712466	53.97865941	47.75207218
ENSMUSG00000092781	Mir3057	chr10	81271597	81271687	91	microRNA 3057	1.242077725	4.386719268	10.20187264	0.001402981	0.059988376	3.597527046	6.534658804	5.978300003	13.73551498	15.65995787	16.54609075
ENSMUSG00000069792	Wfdc17	chr11	83703991	83704173	533	WAP four-disulfide core domain 17	-1.279929638	4.888096945	10.20143017	0.001403318	0.059988376	27.78764024	16.26811875	17.08032404	7.404599231	11.99886778	11.1266813
ENSMUSG00000095682	Igkv3-1	chr6	70703578	70703626	359	immunoglobulin kappa variable 3-1	-3.30463258	2.649724916	10.19803827	0.001405901	0.060039605	3.371016083	2.671949378	3.310206853	0.339695532	0.421262025	0
ENSMUSG00000044308	Ubr3	chr2	69897246	69897839	9719	ubiquitin protein ligase E3 component n-recognin 3	-0.950350862	4.927193709	10.19474969	0.001408411	0.060087572	19.42590581	18.87373501	20.47895778	13.52491469	10.81239196	11.69516264
ENSMUSG00000030612	Mrpl46	chr7	78775236	78775725	1392	mitochondrial ribosomal protein L46	0.979766573	4.936760638	10.18410825	0.001416562	0.060375911	9.266279282	9.688933449	9.706332978	21.24499262	23.48845761	22.98359789
ENSMUSG00000026712	Mrc1	chr2	14229392	14229573	6371	mannose receptor, C type 1	-1.337548459	4.111569121	10.17970009	0.001419953	0.060460975	11.83404978	9.618829063	11.85402193	4.900315956	5.795327852	4.75478553
ENSMUSG00000026814	Eng	chr2	32646595	32647024	4048	endoglin	0.532230904	6.581184808	10.1731547	0.001425002	0.060616444	28.45976487	50.200511	41.74720667	67.25115787	70.36813294	69.89118086
ENSMUSG00000103268	AC161246.1	chr9	110037289	110037470	3165	.	-1.071687176	4.626691669	10.17094034	0.001426715	0.060629789	16.44756943	14.53600382	16.86550311	11.36896353	7.233039688	8.29782759
ENSMUSG00000028396	2310002L09Rik	chr4	73939371	73939598	2158	RIKEN cDNA 2310002L09 gene	-0.883152853	5.198281967	10.16261193	0.001433174	0.060844637	23.04594599	20.99565595	26.91850259	17.8045143	13.41638574	14.53348448
ENSMUSG00000095079	Igha	chr12	113254830	113256397	2668	immunoglobulin heavy constant alpha	-4.268982522	3.228058685	10.14923992	0.001443608	0.061227604	0.971381725	17.81716712	1.61422313	0.305458702	0.29830844	0.128786696
ENSMUSG00000024538	Ppic	chr18	53406341	53407065	1286	peptidylprolyl isomerase C	0.932703054	5.051595645	10.1470858	0.001445295	0.061239271	8.872222877	11.14090781	12.0727286	20.30254879	26.57191232	26.44089936
ENSMUSG00000071419	Rps15-ps2	chr6	58017506	58017943	438	ribosomal protein S15, pseudogene 2	-0.472178007	7.382765975	10.12808777	0.001460268	0.061813269	93.23522636	122.4973147	92.39809913	73.54137434	98.45440482	92.83999483
ENSMUSG00000022906	Parp9	chr16	35938470	35939060	4872	poly (ADP-ribose) polymerase family, member 9	-1.399169784	4.003767671	10.11274904	0.001472472	0.06226903	11.10486391	10.96771341	8.719018699	3.898168302	5.057219051	4.69581567
ENSMUSG00000004707	Ly9	chr1	171588624	171589125	3307	lymphocyte antigen 9	-3.114334593	2.702286471	10.10012823	0.00148259	0.062592755	2.734758568	4.507097197	2.701801241	0.591489197	0.252145952	0.163285913
ENSMUSG00000040824	Snrpd2	chr7	19149722	19149894	613	small nuclear ribonucleoprotein D2	0.634641511	6.62450617	10.09960038	0.001483015	0.062592755	32.97147209	45.82349666	39.71252922	59.21988553	87.37413489	73.09696747
ENSMUSG00000028398	Tmem261	chr4	75277354	75277769	741	transmembrane protein 261	0.69634476	5.786786105	10.08243285	0.001496896	0.063117158	20.81587976	23.82068077	17.91341465	38.07153695	43.5852906	39.31009335
ENSMUSG00000008730	Hipk1	chr3	103739815	103744436	8591	homeodomain interacting protein kinase 1	-0.90925481	5.021038808	10.08018955	0.001498719	0.063132634	17.66830167	26.10958215	18.91064132	13.72540745	12.99528627	12.84193122
ENSMUSG00000022358	Fbxo32	chr15	58175879	58181555	6936	F-box protein 32	-0.729648076	5.599626364	10.06893628	0.001507901	0.063457729	31.31444088	29.81243792	30.89492137	24.93287832	19.75200895	21.25007802
ENSMUSG00000026574	Dpt	chr1	164796644	164797036	1724	dermatopontin	0.775018849	6.880501894	10.06211342	0.001513495	0.063631385	44.28955518	41.69983605	46.15247602	79.54192416	114.5539655	79.53510116
ENSMUSG00000095588	Gm12350	chr4	34485832	34486293	462	coiled-coil-helix-coiled-coil-helix domain containing 2 pseudogene	0.932210324	5.039943414	10.04765996	0.001525416	0.064070421	8.697261209	11.42647898	11.68114198	22.09855165	27.43207352	23.12049022
ENSMUSG00000051855	Mest	chr6	30723547	30723646	3935	mesoderm specific transcript	1.748330075	3.67567142	10.04243172	0.001529751	0.064178372	1.863962607	2.718789954	1.863155827	7.073538054	11.22188091	8.45855426
ENSMUSG00000029019	Nppb	chr4	147985788	147986101	781	natriuretic peptide type B	-0.484297713	9.823691769	10.04099223	0.001530947	0.064178372	507.3218532	592.4244794	579.3089924	431.1440014	471.5441183	547.5594358
ENSMUSG00000097660	Gm26762	chr7	34224755	34228901	5284	.	-0.967451158	4.859986484	10.02397466	0.001545157	0.064672466	18.61002669	18.54755021	18.88848693	13.49012265	10.07920208	10.36909225
ENSMUSG00000024059	Clip4	chr17	71781947	71782069	4055	CAP-GLY domain containing linker protein family, member 4	-0.784039886	6.134566188	10.02330616	0.001545718	0.064672466	45.90040054	45.48934527	46.21784034	41.75843001	27.38826328	26.82831181
ENSMUSG00000013698	Pea15a	chr1	172196728	172198690	3861	phosphoprotein enriched in astrocytes 15A	0.766966966	5.525624267	10.00817272	0.001558471	0.065143175	14.82605915	18.29873669	16.70993158	30.58843037	36.2152265	34.48251638
ENSMUSG00000027199	Gatm	chr2	122594467	122595609	3001	glycine amidinotransferase (L-arginine:glycine amidinotransferase)	-1.585484259	3.729931815	9.991394554	0.001572735	0.065626702	9.922559606	7.660048079	7.435369568	3.367534651	3.851979538	2.437233371
ENSMUSG00000040522	Tlr8	chrX	167242696	167245849	3586	toll-like receptor 8	-3.24814332	2.651210507	9.991005848	0.001573067	0.065626702	3.552394981	1.927423757	3.846089668	0.295469768	0.317091571	0.191654135
ENSMUSG00000088689	Scarna17	chr18	74778391	74778469	79	small Cajal body-specific RNA 17	-1.339839818	6.007631427	9.985000442	0.001578205	0.065777771	50.33539925	39.45300253	52.70867836	17.32447212	13.26975377	38.66981531
ENSMUSG00000076492	Trbj2-1	chr6	41542754	41542803	50	T cell receptor beta joining 2-1	-3.258243223	3.943748703	9.983190203	0.001579757	0.065779219	6.489656631	28.29122871	3.594794773	3.99641802	0	0
ENSMUSG00000036503	Rnf13	chr3	57736066	57736200	2676	ring finger protein 13	-0.682494368	5.760471551	9.949291549	0.001609113	0.066937252	32.63979712	38.24520743	31.53737491	27.91162837	24.94053727	23.00227021
ENSMUSG00000001833	7-Sep	chr9	25252439	25252699	2538	septin 7	-0.577135628	6.242282976	9.940847529	0.001616511	0.067180525	45.01608215	49.87805463	46.0141518	37.21532458	37.71945989	37.46178399
ENSMUSG00000092283	Gm20412	chr2	158117154	158117674	633	.	-0.580011296	7.653361364	9.936885321	0.001619994	0.0672148	126.681373	122.5135148	130.5607915	103.644643	98.79059591	105.2571809
ENSMUSG00000031101	Sash3	chrX	48146436	48146717	2677	SAM and SH3 domain containing 3	-2.284851606	3.160001413	9.936382235	0.001620437	0.0672148	2.945548034	10.21436959	2.841069132	2.222354636	0.849445456	0.476742984
ENSMUSG00000021282	Eif5	chr12	111538101	111538239	4061	eukaryotic translation initiation factor 5	-0.618415211	6.024320845	9.912121661	0.001641937	0.068041503	37.56236264	43.75711781	40.54166535	34.87273184	30.09192246	29.43612117
ENSMUSG00000023341	Mx2	chr16	97535308	97535946	3614	MX dynamin-like GTPase 2	-2.415976497	2.999842496	9.908299726	0.001645351	0.068117828	5.874799813	4.15759758	3.461295133	0.642743413	1.059272975	0.978015483
ENSMUSG00000023886	Smoc2	chr17	14279506	14279799	2832	SPARC related modular calcium binding 2	0.731232352	5.635012989	9.89729776	0.001655216	0.068445308	18.82870903	18.70623931	17.40804429	32.67695951	40.30911035	35.91407721
ENSMUSG00000031555	Adam9	chr8	24949611	24951010	4011	a disintegrin and metallopeptidase domain 9 (meltrin gamma)	-0.955983318	4.874072908	9.895961551	0.001656419	0.068445308	19.4139728	17.01519608	20.02651029	11.60315944	11.69915622	11.16234521
ENSMUSG00000035478	Mbd3	chr10	80392539	80393018	1987	methyl-CpG binding domain protein 3	0.717971546	5.675693825	9.86697435	0.00168272	0.069404647	15.81608973	24.22294148	17.0608092	34.87859755	39.57277821	37.6682114
ENSMUSG00000052681	Rap1b	chr10	117814471	117815780	2024	RAS related protein 1b	-0.593201686	6.131180304	9.866845686	0.001682838	0.069404647	42.46799252	49.96545336	38.38708255	33.49649569	37.20211745	32.4453618
ENSMUSG00000041378	Cldn5	chr16	18776847	18778260	1414	claudin 5	0.96254163	4.934706462	9.849044975	0.001699199	0.070012834	7.679809208	12.10874586	9.10194415	19.58950911	25.53473063	22.31393011
ENSMUSG00000021223	Papln	chr12	83763634	83763716	5635	papilin, proteoglycan-like sulfated glycoprotein	1.879444217	3.524140659	9.826296217	0.001720344	0.070816752	1.477905303	1.786712068	1.862296316	5.547476355	7.372832878	10.63815258
ENSMUSG00000003226	Ranbp2	chr10	58446852	58447051	9477	RAN binding protein 2	-1.178661092	4.35489119	9.821933984	0.001724429	0.07091756	12.03578648	13.02850185	14.36230123	7.664116111	6.324263924	6.527928308
ENSMUSG00000020300	Cpeb4	chr11	31872211	31873412	6369	cytoplasmic polyadenylation element binding protein 4	-1.180343619	4.351640651	9.814575949	0.001731342	0.071134357	14.15855621	11.75479456	13.39032836	7.909519822	6.166165018	6.35198282
ENSMUSG00000104217	RP24-426M1.3	chr1	4807892	4807982	825	.	-0.858918687	5.135464254	9.810981742	0.001734729	0.071206017	22.03811967	21.0707146	24.19305586	18.25966296	13.44876463	12.30585614
ENSMUSG00000086949	Gm13066	chr4	149565620	149566339	884	predicted gene 13066	1.140291363	4.5304314	9.806777708	0.001738699	0.071301456	6.233003544	7.13274622	5.7486252	14.46296908	17.56448441	18.6430748
ENSMUSG00000027639	Samhd1	chr2	157097533	157099503	9150	SAM domain and HD domain, 1	-1.403194181	3.961072849	9.80349865	0.001741802	0.071308468	11.1336864	10.58370507	7.968671256	4.164991658	4.31297553	4.636248679
ENSMUSG00000091957	Rps2-ps10	chr18	61259008	61259972	965	ribosomal protein S2, pseudogene 10	-0.4917462	7.388091116	9.803120453	0.00174216	0.071308468	104.7851132	115.4145215	89.53215956	93.38462257	81.98910272	88.29665017
ENSMUSG00000101438	Gm19412	chr17	33919279	33919626	864	predicted gene, 19412	-1.246709162	4.22268366	9.799542273	0.001745553	0.071333133	14.02966231	12.57978479	9.272700389	6.597554836	6.180133053	4.995605098
ENSMUSG00000017309	Cd300lg	chr11	102041509	102041633	2737	CD300 molecule like family member G	0.724188377	5.829131263	9.799014729	0.001746054	0.071333133	19.11936275	20.99109975	23.48597063	33.1407854	42.92626181	49.62462647
ENSMUSG00000034845	Plvap	chr8	71497754	71498405	2015	plasmalemma vesicle associated protein	1.086122566	4.638454904	9.79131992	0.001753376	0.071564801	2.544679349	11.42139076	7.525264206	19.43139321	17.99766774	17.36682938
ENSMUSG00000000386	Mx1	chr16	97447035	97448372	3646	MX dynamin-like GTPase 1	-3.18857307	2.652873955	9.785486668	0.001758947	0.071704848	3.977961996	3.173260417	2.161608154	0.257076958	0.259895683	0.336609044
ENSMUSG00000002233	Rhoc	chr3	104789011	104789083	1292	ras homolog family member C	0.609096645	6.227857052	9.784265417	0.001760115	0.071704848	28.75424814	29.4549872	31.5128384	47.1632961	56.85571222	59.47230463
ENSMUSG00000051747	Ttn	chr2	76703980	76705329	116825	titin	-1.094813058	7.008841841	9.780541943	0.001763683	0.071782735	85.02655061	64.84264752	123.5922327	57.57604611	44.04331138	56.7766632
ENSMUSG00000038880	Mrps34	chr17	24895116	24895488	2064	mitochondrial ribosomal protein S34	0.743083291	5.575360788	9.776690749	0.001767381	0.071865766	16.05443627	19.76789667	16.49122982	30.38013114	37.50966027	36.66788437
ENSMUSG00000032294	Pkm	chr9	59656368	59656649	2599	pyruvate kinase, muscle	0.503959626	8.798236396	9.767381952	0.001776352	0.072162853	179.1918997	199.6755478	199.482075	349.8132325	344.0365942	295.1559823
ENSMUSG00000015085	Entpd2	chr2	25395874	25396089	2128	ectonucleoside triphosphate diphosphohydrolase 2	1.108835665	4.587426163	9.751099068	0.001792155	0.072736672	6.218365208	7.779589575	6.35083224	14.57068857	20.63966265	17.52909385
ENSMUSG00000018446	C1qbp	chr11	70977836	70978244	2826	complement component 1, q subcomponent binding protein	0.723589315	5.638934968	9.732137842	0.001810738	0.073407744	16.37105987	19.60721254	19.34189055	36.62511428	38.11475084	34.32279664
ENSMUSG00000022283	Pabpc1	chr15	36595661	36596099	5768	poly(A) binding protein, cytoplasmic 1	-0.759699503	5.439660025	9.730778782	0.001812077	0.073407744	22.74754577	37.11446064	22.90489945	18.81662404	21.12882073	18.10458134
ENSMUSG00000086784	Isoc2a	chr7	4877053	4877193	1088	isochorismatase domain containing 2a	0.769443355	5.473798837	9.704769981	0.001837903	0.074384459	11.49843202	21.17133443	15.27787778	31.44289219	34.25800266	31.92470651
ENSMUSG00000024087	Cyp1b1	chr17	79706953	79710681	5128	cytochrome P450, family 1, subfamily b, polypeptide 1	-1.948141537	3.309771229	9.674534907	0.001868396	0.075548019	3.656679209	8.357330453	5.763831841	1.986910889	1.848000692	1.349919743
ENSMUSG00000087249	Gm16062	chr11	59810080	59810261	771	predicted gene 16062	1.000475949	4.818925986	9.671503319	0.001871481	0.075596564	8.07424248	9.656397363	8.13368882	19.2728812	22.34544029	20.41781514
ENSMUSG00000085493	Gm15469	chr5	31135753	31136302	961	.	0.501627308	6.905662723	9.66993024	0.001873084	0.075596564	51.09086746	59.4314312	43.02263089	79.19637615	94.42925464	85.8053124
ENSMUSG00000090990	Gm17197	chr19	56364262	56364432	452	predicted gene 17197	-1.048389928	4.614358064	9.655504206	0.001887851	0.076070897	17.90027806	13.60305354	15.58141178	9.178528274	8.620527522	9.105475276
ENSMUSG00000031799	Tpm4	chr8	72134975	72135049	2203	tropomyosin 4	0.596320766	6.13928214	9.655021425	0.001888347	0.076070897	25.02816759	30.4685879	29.2594928	44.75843122	56.57793642	51.48845861
ENSMUSG00000065637	Gm26397	chr8	126944847	126944980	134	.	-1.675730328	3.582107696	9.641413617	0.001902388	0.076565365	9.806592243	6.234548548	6.111151114	3.019515837	1.685048098	3.273635159
ENSMUSG00000041740	Rnf10	chr5	115241412	115242061	4447	ring finger protein 10	0.46490047	6.925606417	9.627283482	0.001917079	0.07708509	46.05934582	59.58498173	52.61387857	89.53665499	85.56127208	85.33677983
ENSMUSG00000044006	Cilp2	chr8	69880369	69883208	4314	cartilage intermediate layer protein 2	3.082842606	2.821599016	9.62382333	0.001920695	0.077158879	0.063918982	0.619997524	0.212438625	3.731533767	3.330068982	5.029942318
ENSMUSG00000022037	Clu	chr14	65968483	65968688	3438	clusterin	-0.404446463	7.955233112	9.598418771	0.00194745	0.078161265	120.9267029	175.8988018	154.2936823	143.9819118	124.346407	137.9610188
ENSMUSG00000031791	Tmem38a	chr8	72572103	72572227	2094	transmembrane protein 38A	0.601002686	8.007599715	9.584436173	0.001962337	0.078640335	90.91869544	100.8389869	125.9713894	199.3031789	194.2007879	189.644263
ENSMUSG00000037166	Ppp1r14a	chr7	29289320	29289535	531	protein phosphatase 1, regulatory (inhibitor) subunit 14A	1.139056165	4.503562901	9.58380196	0.001963015	0.078640335	4.977029898	7.966879136	5.772280892	16.93369455	17.6027346	15.04518414
ENSMUSG00000076928	Trac	chr14	54220521	54220781	413	T cell receptor alpha constant	-2.967011151	4.601179064	9.579848615	0.001967246	0.078737079	6.795328864	53.43898756	5.314044447	5.612360959	1.923152721	0.948879756
ENSMUSG00000034898	Filip1	chr9	79815051	79815897	4888	filamin A interacting protein 1	-0.991004036	4.741698216	9.575649659	0.001971751	0.078844562	16.4843119	14.82374452	20.04342567	10.96419613	9.290339841	10.31506435
ENSMUSG00000018654	Ikzf1	chr11	11685003	11685174	5777	IKAROS family zinc finger 1	-2.446771397	3.066241347	9.559314642	0.001989374	0.079475937	2.75905876	9.801309633	2.173488324	1.545032636	0.872707932	0.416428148
ENSMUSG00000029561	Oasl2	chr5	114896936	114897862	3879	2'-5' oligoadenylate synthetase-like 2	-1.434467859	3.881461521	9.535198527	0.002015684	0.080452878	10.47795205	10.45882247	6.922296171	2.941693264	4.533995398	4.543434364
ENSMUSG00000093107	Mir1839	chr7	81529855	81529981	127	microRNA 1839	0.724950813	5.602077306	9.512885797	0.00204034	0.081362094	14.65242786	20.19617987	18.97798881	34.07570802	31.1009854	41.04831586
ENSMUSG00000089255	Snora78	chr17	24719676	24719803	128	small nucleolar RNA, H/ACA box 7	-1.56300451	3.703850186	9.511015435	0.002042421	0.081370207	9.835099778	6.291508709	8.171888117	3.159958435	2.93903738	3.425897259
ENSMUSG00000100838	Gm29094	chr9	89199379	89199779	664	.	-2.069442759	3.191423938	9.491037716	0.00206478	0.082185451	5.391782389	6.373503309	4.204288172	1.34856572	1.0262323	1.846034864
ENSMUSG00000027698	Nceh1	chr3	27182965	27183215	5253	neutral cholesterol ester hydrolase 1	-0.784399246	5.797049618	9.488400487	0.00206775	0.082228161	33.94347336	32.46235414	41.17524732	28.68338898	24.39054204	21.87927267
ENSMUSG00000062593	Lilrb4	chr10	51480640	51480753	1491	.	-1.390872108	3.940490842	9.471433584	0.002086962	0.082855251	11.60917798	8.965446764	8.478607778	3.824989901	3.786275971	5.331724823
ENSMUSG00000076487	Trbj1-5	chr6	41535084	41535133	50	T cell receptor beta joining 1-5	-2.718620166	3.334685099	9.470167257	0.002088403	0.082855251	2.163218877	14.73501495	3.594794773	2.397850812	0.743403573	0
ENSMUSG00000028601	Echdc2	chr4	108165437	108165661	2287	enoyl Coenzyme A hydratase domain containing 2	1.016323272	4.753691654	9.469420469	0.002089254	0.082855251	7.401555498	10.06360304	6.911102931	19.18804656	18.79108489	21.1613042
ENSMUSG00000019907	Ppp1r12a	chr10	108162400	108162636	3403	protein phosphatase 1, regulatory (inhibitor) subunit 12A	-0.989028443	4.729637564	9.462946353	0.00209664	0.083072185	15.18415694	17.44047451	18.28498064	10.04716396	8.643049293	11.65583376
ENSMUSG00000063415	Cyp26b1	chr6	84571414	84574659	4849	cytochrome P450, family 26, subfamily b, polypeptide 1	-1.861913442	3.366848938	9.454408937	0.002106422	0.083383516	7.142636515	5.621423395	5.774092779	2.008756258	1.360198619	2.409665467
ENSMUSG00000027947	Il6ra	chr3	89869324	89871386	3343	interleukin 6 receptor, alpha	-1.696093705	3.535492542	9.45057122	0.002110834	0.083481925	6.383889201	8.557589066	6.359690752	2.913417419	2.607692556	2.026442817
ENSMUSG00000021496	Pcbd2	chr13	55727368	55727474	546	pterin 4 alpha carbinolamine dehydratase/dimerization cofactor of hepatocyte nuclear factor 1 alpha (TCF1) 2	0.995326043	4.799287269	9.438368005	0.002124925	0.083962624	7.865890944	10.55102497	7.122228218	19.45020851	22.1104803	19.48022384
ENSMUSG00000040883	Tmem205	chr9	21921010	21921349	862	transmembrane protein 205	0.575559904	6.198863905	9.428528414	0.002136357	0.084337441	25.63151173	38.66276692	25.22708672	49.17122343	57.50739178	52.40471578
ENSMUSG00000030220	Arhgdib	chr6	136923523	136924326	1839	Rho, GDP dissociation inhibitor (GDI) beta	-1.134368209	4.779308299	9.425605161	0.002139765	0.08434165	14.00037609	30.74556967	10.71112084	10.8776417	11.4771007	7.072119433
ENSMUSG00000018574	Acadvl	chr11	70010183	70010436	2686	acyl-Coenzyme A dehydrogenase, very long chain	0.555385223	8.61593271	9.424165794	0.002141445	0.08434165	150.7051877	160.3654396	185.1085185	301.9560787	305.4674884	275.9868152
ENSMUSG00000070570	Slc17a7	chr7	45163921	45164144	2939	solute carrier family 17 (sodium-dependent inorganic phosphate cotransporter), member 7	1.279553108	4.224889667	9.42343329	0.0021423	0.08434165	3.227169386	4.928110715	5.612281635	13.8373935	12.47021564	14.07997163
ENSMUSG00000025075	Habp2	chr19	56287137	56287247	3193	hyaluronic acid binding protein 2	1.386983666	4.053366387	9.414930406	0.002152257	0.084656756	4.006763581	3.585674083	3.601829046	9.048621114	12.48750422	13.99033185
ENSMUSG00000077506	Scarna9	chr9	15326264	15326333	70	small Cajal body-specific RNA 9	-1.047670299	4.660921678	9.407764213	0.002160685	0.08484955	10.87703013	25.40233563	12.91088263	11.48266586	4.80594704	11.75742205
ENSMUSG00000010607	Pigyl	chr9	22156846	22156913	777	phosphatidylinositol glycan anchor biosynthesis, class Y-like	1.027659375	4.719348138	9.40743462	0.002161074	0.08484955	7.232046657	9.15692163	7.187279266	16.19011609	22.41677097	19.06114045
ENSMUSG00000071715	Ncf4	chr15	78244801	78245087	2021	neutrophil cytosolic factor 4	-1.812156831	3.408841126	9.402872514	0.002166458	0.084983954	6.738394707	6.689784236	5.757538512	2.459516609	2.250064226	1.505677892
ENSMUSG00000038319	Kcnh2	chr5	24319589	24320149	4845	potassium voltage-gated channel, subfamily H (eag-related), member 2	0.83420031	5.22536974	9.387871949	0.002184256	0.085604667	9.755242206	15.40809438	13.31691204	30.33286225	23.43193948	28.2609424
ENSMUSG00000024669	Cd5	chr19	10718143	10718595	2069	CD5 antigen	-3.239762174	2.751693426	9.344585855	0.002236452	0.087571132	1.678845955	7.812547637	1.328511112	0.807392278	0.128210181	0.023721994
ENSMUSG00000090458	Gm17122	chr5	113842601	113842890	372	.	0.778071882	5.394765691	9.341327657	0.002240432	0.087647785	13.16199797	19.01883538	12.77935085	25.57278963	37.71029222	28.8308083
ENSMUSG00000020444	Guk1	chr11	59183875	59184187	1835	guanylate kinase 1	0.693249078	5.693581285	9.33696298	0.002245774	0.08771491	18.08691339	22.16801138	18.19864854	35.32389483	39.91664183	37.57726633
ENSMUSG00000030432	Rpl28	chr7	4792874	4792998	1138	ribosomal protein L28	0.511383035	7.229278367	9.336619805	0.002246195	0.08771491	59.03650323	80.67750574	53.47927895	95.09088967	126.0901224	106.7883357
ENSMUSG00000029723	Tsc22d4	chr5	137745730	137746414	7509	TSC22 domain family, member 4	0.921414705	4.971960491	9.333888127	0.002249545	0.087766692	9.651527951	11.3633453	9.307095987	22.72115306	22.80873028	23.23147614
ENSMUSG00000027956	Tmem144	chr3	79812564	79814146	3487	transmembrane protein 144	-1.017146017	5.613342302	9.325767191	0.002259537	0.088077239	29.58952243	25.7504525	44.03340177	22.38017007	17.85894942	19.38558894
ENSMUSG00000018677	Slc25a39	chr11	102402985	102403535	2756	solute carrier family 25, member 39	0.721444754	5.585896482	9.30805772	0.002281482	0.088852764	14.70588676	19.17828736	19.35087023	34.90842874	35.69955002	34.1968417
ENSMUSG00000099284	Mir7026	chr5	110666075	110666141	67	microRNA 7026	3.246681457	2.749146743	9.30468977	0.00228568	0.088936345	0	0	0.67402402	1.798388109	2.787763398	6.499128624
ENSMUSG00000056121	Fez2	chr17	78377885	78378745	2020	fasciculation and elongation protein zeta 2 (zygin II)	0.602055051	6.063023696	9.299261101	0.002292463	0.08912027	25.05630415	26.51952725	28.30300565	46.00765014	50.8203336	47.79248162
ENSMUSG00000029571	Tmem106b	chr6	13069759	13069795	6931	transmembrane protein 106B	-0.961662231	4.776771668	9.296692595	0.002295679	0.089165339	16.04252107	17.66186677	18.74471301	11.60218034	9.861250537	10.41310664
ENSMUSG00000098954	Mir7658	chr4	156230059	156230115	57	microRNA 7658	1.402467107	4.016171077	9.293718001	0.00229941	0.089230283	2.853211105	1.554798129	6.321880462	11.9479118	9.805236778	12.69944674
ENSMUSG00000007613	Tgfbr1	chr4	47353222	47353396	6534	transforming growth factor, beta receptor I	-1.50187614	3.756324391	9.290704675	0.002303195	0.089297236	6.896315298	9.056927109	9.278943676	3.873620662	3.219898718	3.253597606
ENSMUSG00000038612	Mcl1	chr3	95658721	95659487	3485	myeloid cell leukemia sequence 1	-0.508012134	6.708088169	9.286175371	0.002308897	0.089438302	62.74172479	69.87136126	59.95449457	57.69561974	51.00823309	52.83737298
ENSMUSG00000055322	Tns1	chr1	73910231	73914674	16010	tensin 1	-0.432497622	7.361476298	9.284117692	0.002311492	0.08945888	94.65166831	121.8429192	83.51448501	91.06920869	80.86857448	92.87260622
ENSMUSG00000025141	Myadml2	chr11	120646031	120646441	992	myeloid-associated differentiation marker-like 2	0.712516921	5.615874673	9.279513625	0.00231731	0.089604013	17.38744357	16.70977405	20.49358833	37.15099169	35.08819944	34.56602683
ENSMUSG00000026922	Agpat2	chr2	26593057	26593762	2130	1-acylglycerol-3-phosphate O-acyltransferase 2 (lysophosphatidic acid acyltransferase, beta)	0.824490425	5.239127153	9.275234815	0.002322729	0.089733525	11.64849208	15.27656651	12.13053459	26.83770048	27.7368722	28.11239953
ENSMUSG00000036606	Plxnb2	chr15	89155549	89156385	7119	plexin B2	-0.68897827	5.637667946	9.2677217	0.002332276	0.09002213	31.23010533	35.54358783	26.95944613	25.94090653	21.47548835	21.67633842
ENSMUSG00000076618	Ighj4	chr12	113428514	113428567	54	immunoglobulin heavy joining 4	-2.291097791	5.094981044	9.262070337	0.002339484	0.090173639	8.023575471	69.4099577	12.50008182	8.152692761	7.582716441	3.571238355
ENSMUSG00000076501	Igkv2-137	chr6	67555636	67555684	362	immunoglobulin kappa chain variable 2-137	-3.460138968	2.72864537	9.261382955	0.002340362	0.090173639	3.799041416	6.707476227	0.126263453	0.336888131	0.41778052	0
ENSMUSG00000064373	Sepp1	chr15	3268547	3268768	2845	.	-0.416389958	7.993530243	9.256291845	0.002346877	0.090344354	127.748868	181.2121044	155.9567482	133.0040495	155.6108762	126.7642174
ENSMUSG00000027338	Prnd	chr2	131950861	131950915	3211	prion like protein doppel	2.837349301	2.878550935	9.252730704	0.002351445	0.090362485	0.394996224	0.355622154	0.456623994	3.477331595	5.146426476	4.158291235
ENSMUSG00000051373	Ppapdc3	chr2	32095528	32096262	2078	.	1.029929232	4.693810197	9.252674411	0.002351518	0.090362485	7.614967461	7.504013675	7.936559888	18.86217036	17.34286517	20.28897981
ENSMUSG00000099059	Mir7676-2	chr15	78348599	78348660	62	microRNA 7676-2	-3.185933003	2.608703996	9.249187652	0.002355999	0.090454507	1.751177186	3.339936722	3.637589949	0	0	0.779436943
ENSMUSG00000053560	Ier2	chr8	84661331	84662852	1522	immediate early response 2	0.96332388	4.849652894	9.244716742	0.002361758	0.090595375	6.736800482	12.94746317	7.343011515	19.24420911	21.88183766	22.02126868
ENSMUSG00000032411	Tfdp2	chr9	96196275	96196560	14029	transcription factor Dp 2	-1.349763123	3.974209781	9.236108696	0.002372887	0.090910223	9.318184806	11.29531843	9.085055905	5.006090387	4.22102747	4.402957623
ENSMUSG00000028763	Hspg2	chr4	137468769	137468924	14307	perlecan (heparan sulfate proteoglycan 2)	0.63971127	6.662726013	9.235125912	0.002374161	0.090910223	36.86082331	36.54905734	47.04129898	66.30473114	75.95170582	83.94924828
ENSMUSG00000099142	Mir8108	chr8	25159125	25159233	109	microRNA 8108	-0.924378413	4.864329464	9.229313606	0.002381709	0.091118769	14.54273054	21.58813645	19.58346152	8.523269705	12.40808145	13.83854863
ENSMUSG00000033751	Gadd45gip1	chr8	84831522	84832640	2494	growth arrest and DNA-damage-inducible, gamma interacting protein 1	0.983366635	4.79752066	9.217227514	0.002397483	0.091641369	7.251768612	10.54188444	7.862442916	18.52736191	21.71483326	20.5668261
ENSMUSG00000018845	Unc45b	chr11	82910550	82911253	4493	unc-45 myosin chaperone B	0.624592367	5.950842204	9.206150099	0.002412034	0.092116327	21.8978979	24.36057986	26.58840279	45.83395252	43.2032609	44.95238666
ENSMUSG00000100862	Gm10925	chr1	24613974	24614651	678	predicted gene 10925	0.802626985	5.552847422	9.195864566	0.002425625	0.09255382	21.20368665	15.14039062	13.43283216	30.857762	31.38060854	42.01727601
ENSMUSG00000005575	Ube2m	chr7	13035120	13035754	2287	ubiquitin-conjugating enzyme E2M	0.690536284	5.679725448	9.178598494	0.002448615	0.093348853	16.22555977	23.34598252	18.38954345	35.29389065	39.98490991	36.37769839
ENSMUSG00000038422	Hdhd3	chr4	62499008	62500093	1366	haloacid dehalogenase-like hydrolase domain containing 3	1.768627048	3.55367196	9.158251432	0.00247599	0.094309563	1.129874381	2.704689065	1.810545868	6.947978834	8.930631654	8.010467891
ENSMUSG00000075702	Selm	chr11	3514684	3515073	1481	.	0.894212859	5.018407484	9.146935906	0.002491349	0.094811254	8.933130585	12.5146212	10.42235792	18.97894064	27.06651145	24.85046932
ENSMUSG00000037185	Krt80	chr15	101349571	101350039	1774	keratin 80	-2.596085157	2.831024609	9.133500481	0.002509711	0.095426247	3.822499159	3.641001441	3.744155964	0.734890615	0.662152703	0.470296882
ENSMUSG00000085779	Atcayos	chr10	81194609	81194722	4375	ataxia, cerebellar, Cayman type, opposite strand	1.380475975	4.026513834	9.130930239	0.002513239	0.095476649	3.542172044	4.183316539	3.246898158	10.77772569	10.88196052	13.01673943
ENSMUSG00000024300	Myo1f	chr17	33555719	33555856	4914	myosin IF	-2.029260496	3.183685356	9.111669207	0.00253984	0.096402719	6.116649917	5.449227381	4.159064186	1.484569689	1.596767348	1.198889784
ENSMUSG00000092787	Mir5116	chrX	56587852	56587914	63	microRNA 5116	-1.41977693	3.850692522	9.105704435	0.002548136	0.096632973	9.480982735	8.92389343	8.593806254	5.732362098	2.96199861	3.069032961
ENSMUSG00000039005	Tlr4	chr4	66827584	66827921	5556	toll-like receptor 4	-1.747914455	3.440775726	9.102653258	0.00255239	0.096709691	6.134634926	5.674346337	7.761282884	2.420720363	2.155964005	2.076581597
ENSMUSG00000034135	Sik3	chr9	46012820	46013130	7102	SIK family kinase 3	-1.033834304	4.569955306	9.097023148	0.002560259	0.096923114	13.66820543	16.94889753	14.75090607	9.658582231	7.98517795	8.537813786
ENSMUSG00000001508	Sgca	chr11	94962791	94963080	1735	sarcoglycan, alpha (dystrophin-associated glycoprotein)	0.612149647	5.985887346	9.089851634	0.002570317	0.097218997	23.19603652	27.44481414	24.58013402	44.61439011	45.07697792	47.46393833
ENSMUSG00000019132	BC005537	chr13	24801657	24803509	3665	cDNA sequence BC005537	-0.553496109	6.685747744	9.078264139	0.002586655	0.097751639	61.18085729	64.37441049	65.98742958	55.88575261	50.48939125	49.96178045
ENSMUSG00000042380	Smim12	chr4	127243784	127243898	1022	small integral membrane protein 12	0.749814455	5.450955991	9.071630667	0.002596055	0.098021415	13.31870391	18.27660388	15.90512203	30.52278912	32.72501768	32.1603454
ENSMUSG00000030306	Tmtc1	chr6	148232430	148237934	8578	transmembrane and tetratricopeptide repeat containing 1	-0.735795489	5.432260865	9.058100003	0.002615336	0.098663496	23.68130851	27.7118587	30.06780377	22.37500304	18.36238886	17.36030208
ENSMUSG00000064264	Zfp428	chr7	24507006	24507436	1308	zinc finger protein 428	1.534121379	3.80459483	9.051910246	0.002624205	0.09891199	2.275593884	3.582330908	2.380967966	8.781739338	10.5428143	9.865921086
ENSMUSG00000021709	Erbb2ip	chr13	103818787	103820806	7939	.	-1.118421104	4.372984891	9.038465515	0.002643574	0.099555496	11.72020545	16.15410453	11.62581078	7.377468197	6.952415075	7.118301136
ENSMUSG00000030662	Ipo5	chr14	120911194	120911343	4591	importin 5	-0.636881435	5.816629386	9.033460648	0.002650822	0.099741771	34.21202259	36.31744783	34.67466077	30.448319	26.1316393	23.85718654
ENSMUSG00000000563	Atp5f1	chr3	105942698	105943063	4105	ATP synthase, H+ transporting, mitochondrial F0 complex, subunit B1	0.514814814	7.898449426	9.029567888	0.002656473	0.099867706	94.69983233	98.99260088	111.9050595	174.9175521	182.7996071	169.5816362
ENSMUSG00000022210	Dhrs4	chr14	55478758	55479033	1390	dehydrogenase/reductase (SDR family) member 4	0.641657656	5.849681714	9.017043851	0.002674736	0.100467175	20.93859019	25.26202319	20.95628383	42.14080586	44.42784975	38.4434438
ENSMUSG00000040950	Mgl2	chr11	70130329	70130442	2094	macrophage galactose N-acetyl-galactosamine specific lectin 2	2.630214485	2.943711174	9.004241762	0.002693537	0.101057638	0.210642793	0.760453373	0.590695991	4.261192636	5.573929986	3.797104265
ENSMUSG00000006494	Pdk1	chr2	71873224	71873565	7779	pyruvate dehydrogenase kinase, isoenzyme 1	-0.707485142	5.529605948	9.00316876	0.002695119	0.101057638	29.3819621	28.30145609	29.13204588	24.5419106	19.28329625	19.33885243
ENSMUSG00000033475	Tomm6	chr17	47686646	47687008	1131	translocase of outer mitochondrial membrane 6 homolog (yeast)	0.733279203	5.496195848	8.988009884	0.002717568	0.101811324	15.59352123	18.69420413	15.22389235	28.30395985	36.50689453	33.48824659
ENSMUSG00000028773	Fabp3	chr4	130308595	130308850	823	fatty acid binding protein 3, muscle and heart	0.801710678	11.23977837	8.984370445	0.002722986	0.101926205	958.5750523	728.9776695	1035.372878	1752.08689	2011.996508	2123.055695
ENSMUSG00000092867	Mir3058	chr10	95559231	95559321	91	microRNA 3058	2.35029129	3.083123338	8.942544134	0.002786044	0.104196607	0	1.306931761	0.996383334	4.430811283	5.357354008	5.871193491
ENSMUSG00000086773	Gm16192	chr8	41039756	41039835	937	.	-1.322710961	3.981112139	8.93647698	0.002795313	0.104453152	10.35024128	8.652501317	10.65216639	5.562604869	4.648253682	3.664516969
ENSMUSG00000045817	Zfp36l2	chr17	84183931	84187156	3530	zinc finger protein 36, C3H type-like 2	-0.958239626	4.728896178	8.932240919	0.002801804	0.104605502	13.46635914	25.94764774	11.25396775	9.766607301	10.89841007	10.19360481
ENSMUSG00000062078	Qk	chr17	10206471	10209631	9879	quaking	-0.717675381	5.482718096	8.920763987	0.002819465	0.10517431	27.41354448	26.78270918	29.87536425	23.5710191	17.57148714	19.59211001
ENSMUSG00000034892	Rps29	chr12	69157722	69157821	693	ribosomal protein S29	0.49312518	8.547281248	8.913283868	0.002831037	0.105515168	145.1382717	196.7723239	150.7754826	222.5544155	320.7904247	284.6505961
ENSMUSG00000037664	Cdkn1c	chr7	143458350	143459021	1931	cyclin-dependent kinase inhibitor 1C (P57)	1.174319478	4.342885059	8.905416378	0.00284326	0.105879695	3.797389659	7.810473142	4.483725002	13.10254194	14.52176544	16.139428
ENSMUSG00000031751	Amfr	chr8	93971588	93973314	3953	autocrine motility factor receptor	-0.564591146	6.121907947	8.889637278	0.002867937	0.106706951	38.32327706	49.27800417	41.2549067	40.07273238	33.1480156	30.41400798
ENSMUSG00000032383	Ppib	chr9	66060169	66060400	960	peptidylprolyl isomerase B	0.514083649	6.93671076	8.883196563	0.002878072	0.106992201	49.88121614	59.9937437	46.21518285	78.68493794	102.6152209	84.92375079
ENSMUSG00000056366	Fabp3-ps1	chr10	86731754	86732409	656	fatty acid binding protein 3, muscle and heart, pseudogene 1	0.783856377	8.279119828	8.880478468	0.00288236	0.107059789	124.261614	91.64237335	132.8268461	230.000244	244.8513384	267.0479092
ENSMUSG00000039452	Snx22	chr9	66065176	66067219	2555	sorting nexin 22	0.96749841	4.787747709	8.874163866	0.002892347	0.107338755	7.553493145	10.44318243	7.656870674	17.03262103	23.65890595	19.44201162
ENSMUSG00000091937	Gm3646	chr1	39804148	39804339	352	predicted gene 3646	1.313919737	4.094957831	8.867256364	0.002903312	0.107653505	3.281596908	4.513172285	4.284730597	9.353656001	14.49952861	12.51956789
ENSMUSG00000059325	Hopx	chr5	77086988	77087816	1516	HOP homeobox	0.610752515	6.610848006	8.862142447	0.002911457	0.107863245	35.45354603	47.5759345	35.65173853	84.07968243	74.22764611	57.68244416
ENSMUSG00000070003	Ssbp4	chr8	70597491	70597768	1474	single stranded DNA binding protein 4	0.855364795	5.084983876	8.858736852	0.002916894	0.107972388	9.76088355	15.97735153	8.483106376	22.634086	26.06398126	25.36789821
ENSMUSG00000087439	Gm15788	chr5	110262161	110262274	931	.	1.100761546	4.482849431	8.855090265	0.002922727	0.108095998	5.977865041	7.418099802	5.360371283	12.90259852	17.98047568	17.4921707
ENSMUSG00000032097	Ddx6	chr9	44604892	44604984	6065	DEAD (Asp-Glu-Ala-Asp) box polypeptide 6	-0.625057917	5.833835181	8.830626321	0.002962167	0.109408907	31.99146097	40.93652413	33.43452482	27.565402	28.53206442	25.89604074
ENSMUSG00000029798	Herc6	chr6	57580992	57581232	5279	hect domain and RLD 6	-2.012261546	3.166585025	8.828780048	0.002965165	0.109408907	6.017681603	5.083915045	4.288222514	1.250697185	1.572551989	1.413615182
ENSMUSG00000023224	Serping1	chr2	84765387	84765827	2325	serine (or cysteine) peptidase inhibitor, clade G, member 1	-0.682381975	7.2767933	8.828390995	0.002965798	0.109408907	108.5929366	92.71124437	97.95313474	68.4181267	87.00890018	71.65123213
ENSMUSG00000002699	Lcp2	chr11	34046920	34047431	4459	lymphocyte cytosolic protein 2	-2.487455715	2.854034379	8.811053444	0.002994111	0.110359475	3.586772107	5.209851968	2.610256249	0.850000478	0.731069074	0.506459251
ENSMUSG00000026750	Psmb7	chr2	38588036	38588288	1214	proteasome (prosome, macropain) subunit, beta type 7	0.448434884	7.130984105	8.805894124	0.00300259	0.110577952	58.203941	64.84425296	60.92289536	96.96000856	105.5963475	97.48158029
ENSMUSG00000074064	Mlycd	chr8	119394878	119395470	2968	malonyl-CoA decarboxylase	0.725451795	5.495814627	8.80369223	0.003006215	0.110617501	14.04598636	18.99342931	16.64151457	33.9398055	31.87345948	32.28428341
ENSMUSG00000008036	Ap2s1	chr7	16738410	16738538	1333	adaptor-related protein complex 2, sigma 1 subunit	0.695250706	5.601177597	8.779250372	0.003046764	0.111996509	14.80361704	22.64597275	17.1103069	30.92400702	39.53357785	35.00630101
ENSMUSG00000020864	Ankrd40	chr11	94328001	94328387	4255	ankyrin repeat domain 40	0.624016302	5.886521206	8.777995905	0.00304886	0.111996509	20.7635466	26.01242541	22.78758651	41.4913828	44.02465302	42.38957557
ENSMUSG00000029752	Asns	chr6	7675169	7675524	2735	asparagine synthetase	-2.211503929	3.014183323	8.768824859	0.003064228	0.112465733	3.830700095	4.141961001	5.377410931	0.819440976	1.28872922	1.005063426
ENSMUSG00000029810	Tmem176b	chr6	48833811	48834139	2049	transmembrane protein 176B	-0.709185719	5.713331588	8.766376842	0.003068344	0.112521507	25.1861991	49.89865463	25.33146663	24.57738598	27.59369007	20.43227408
ENSMUSG00000080242	Gm15487	chr6	37806086	37806550	465	.	-0.519463499	6.581557602	8.764766935	0.003071053	0.112525673	57.29280554	61.53797574	57.53793028	51.17301787	49.14120956	46.57553885
ENSMUSG00000026558	Uck2	chr1	167222883	167226521	5464	uridine-cytidine kinase 2	-1.1449497	4.281818853	8.76038516	0.00307844	0.112701075	11.75916282	11.34722875	13.68718932	6.742940765	6.084210722	6.765912007
ENSMUSG00000007867	Ift43	chr12	86082561	86082640	775	intraflagellar transport 43	0.811725587	5.20229883	8.753004657	0.003090924	0.113062599	11.87122112	13.24784179	13.05313527	24.00631825	27.31145935	28.79195871
ENSMUSG00000039361	Picalm	chr7	90130232	90130702	4174	phosphatidylinositol binding clathrin assembly protein	-0.60009945	6.192089479	8.744110523	0.003106036	0.113519581	41.81748204	44.83355059	49.80771126	38.40064746	33.73627734	35.40230597
ENSMUSG00000042254	Cilp	chr9	65265180	65265223	4252	cartilage intermediate layer protein, nucleotide pyrophosphohydrolase	-1.847413589	4.115327071	8.740461031	0.003112258	0.113651175	11.21918655	5.413948686	19.79693968	2.932899112	3.851085707	5.542011085
ENSMUSG00000024653	Scgb1a1	chr19	9083636	9083811	476	secretoglobin, family 1A, member 1 (uteroglobin)	8.407188291	7.476125026	8.733834726	0.003123589	0.11396892	0.231287553	1.008282784	0.096087282	633.1582879	0.079483401	0.823556015
ENSMUSG00000045613	Chrm2	chr6	36388084	36388366	6053	cholinergic receptor, muscarinic 2, cardiac	-0.733995777	5.388551418	8.725914683	0.003137186	0.114368783	26.42385794	27.27394313	25.08206596	22.88652353	17.05297066	16.31139818
ENSMUSG00000000409	Lck	chr4	129548344	129549000	2929	lymphocyte protein tyrosine kinase	-3.213093508	3.275786344	8.717417749	0.003151841	0.114806488	2.014451435	16.46600203	1.752002367	1.572106283	0.31055494	0.117314571
ENSMUSG00000099974	Bcl2a1d	chr9	88723285	88723532	863	B cell leukemia/lymphoma 2 related protein A1d	-2.744133891	2.722609973	8.710394339	0.003164008	0.115046242	2.617645065	4.975114076	2.28107203	0.943598699	0.351051687	0.113667887
ENSMUSG00000031382	Asb11	chrX	164436994	164437225	2847	ankyrin repeat and SOCS box-containing 11	-0.670404099	5.979961062	8.709044475	0.003166351	0.115046242	38.44688606	36.8143587	43.91853421	31.87508213	28.88780667	28.93167028
ENSMUSG00000020638	Cmpk2	chr12	26469204	26470026	3198	cytidine monophosphate (UMP-CMP) kinase 2, mitochondrial	-1.701026738	3.444297837	8.709024505	0.003166386	0.115046242	7.880297338	5.797645708	5.788305056	2.038810318	2.322932827	2.486693791
ENSMUSG00000074793	Hspa12b	chr2	131127280	131127514	3685	heat shock protein 12B	1.039366556	4.593859762	8.705203199	0.00317303	0.115191103	5.776604288	8.195802402	7.212020441	14.26610643	18.3704986	19.64980409
ENSMUSG00000055447	Cd47	chr16	49855618	49855832	5277	CD47 antigen (Rh-related antigen, integrin-associated signal transducer)	-0.801991519	5.149400964	8.691422508	0.00319711	0.115968145	20.86084017	25.32669334	20.91083538	14.78235501	16.42107786	14.45783167
ENSMUSG00000090185	Gm15523	chr12	103336906	103337005	439	predicted gene 15523	1.851715159	3.55113569	8.689192987	0.003201023	0.116013005	1.629788768	1.844555963	1.875012274	5.743942627	5.083866705	13.28054263
ENSMUSG00000013858	Tmem259	chr10	79974948	79977853	4663	transmembrane protein 259	0.809135244	5.198158454	8.684026065	0.003210111	0.116245163	10.54986633	16.28648818	11.31100171	25.63448528	25.92333054	28.35302149
ENSMUSG00000052921	Arhgef15	chr11	68943155	68944829	6483	Rho guanine nucleotide exchange factor (GEF) 15	1.154059257	4.351733529	8.681151814	0.003215177	0.116271314	5.376686524	5.442592752	5.541882873	11.21561065	14.08603016	18.56187486
ENSMUSG00000030148	Clec4a2	chr6	123106428	123106440	2860	C-type lectin domain family 4, member a2	-2.463462257	2.85513707	8.680573469	0.003216198	0.116271314	4.376718794	3.099451939	3.892895108	0.541423147	0.927630463	0.652209731
ENSMUSG00000011148	Adssl1	chr12	112620045	112620310	1861	adenylosuccinate synthetase like 1	0.487403489	6.686678338	8.674404362	0.003227103	0.116568344	40.52724345	47.94656745	43.4705674	75.72546794	76.76380501	68.19780226
ENSMUSG00000040350	Trim7	chr11	48826140	48826279	7149	tripartite motif-containing 7	1.822743165	3.442110865	8.660453664	0.003251903	0.11736636	1.350120873	1.706871158	1.814114439	6.453740004	5.976028972	9.127261104
ENSMUSG00000024085	Man2a1	chr17	64600736	64601870	7223	mannosidase 2, alpha 1	-1.12346441	4.306771166	8.638302194	0.00329168	0.118703146	10.86595263	14.78837431	11.77564002	6.980122471	7.19014502	6.070091771
ENSMUSG00000026896	Ifih1	chr2	62595798	62598088	8165	interferon induced with helicase C domain 1	-1.882438791	3.254902562	8.632907491	0.003301442	0.118956209	6.255215203	5.56942424	4.742765146	1.422677833	1.833929093	1.797973756
ENSMUSG00000099703	Gm28285	chr18	35553404	35553469	1264	.	-0.967578445	4.665090146	8.630296231	0.003306178	0.118982717	13.99765069	17.41783601	16.70300789	11.37510097	8.182140666	9.549180819
ENSMUSG00000032435	Dync1li1	chr9	114688790	114689027	2601	dynein cytoplasmic 1 light intermediate chain 1	-0.692617129	5.527575163	8.629475506	0.003307668	0.118982717	29.04383223	30.0594305	27.28527981	21.21204073	20.38474309	21.91020611
ENSMUSG00000000078	Klf6	chr13	5861489	5861842	4217	Kruppel-like factor 6	-0.709127214	5.462421776	8.613001118	0.003337719	0.119964148	26.65251821	28.05689376	27.95873367	20.54602277	20.43090857	19.09232454
ENSMUSG00000032180	Tmed1	chr9	21507380	21508391	1487	transmembrane p24 trafficking protein 1	0.788773058	5.25224669	8.6108296	0.003341701	0.12000775	11.67745674	15.43373985	12.99851699	26.70993092	29.58176676	26.53228496
ENSMUSG00000094497	Gm8210	chr1	43189156	43189638	483	predicted pseudogene 8210	-0.804651197	5.979902373	8.608329314	0.003346291	0.120016496	46.95615191	37.26375682	38.92070931	21.47661833	31.6468744	32.26289196
ENSMUSG00000024308	Tapbp	chr17	33915899	33915964	3296	TAP binding protein	-0.599745109	5.910940333	8.607681391	0.003347482	0.120016496	37.47742258	44.64696122	29.59654395	29.28985313	31.11742598	27.25547016
ENSMUSG00000024007	Ppil1	chr17	29250803	29251725	2163	peptidylprolyl isomerase (cyclophilin)-like 1	1.053241412	4.548259147	8.602880312	0.003356318	0.120060927	5.455030227	8.056594127	6.75643671	17.31128615	17.99318342	15.22603414
ENSMUSG00000001943	Vsig2	chr9	37539255	37539438	1170	V-set and immunoglobulin domain containing 2	1.507686629	3.780122673	8.601214936	0.003359388	0.120060927	2.072699898	3.516773679	2.583279079	7.449514308	7.770503612	13.2091598
ENSMUSG00000056069	Fam105a	chr15	27655071	27657071	2830	family with sequence similarity 105, member A	-2.152256429	3.036256351	8.601005797	0.003359774	0.120060927	5.066104258	5.298359526	3.221791959	1.439896284	1.138344927	0.745847643
ENSMUSG00000036564	Ndrg4	chr8	95676980	95677092	4887	N-myc downstream regulated gene 4	0.862610843	5.027511663	8.600991534	0.0033598	0.120060927	8.19305873	11.40757847	12.95869094	26.44454659	24.17688947	20.22246596
ENSMUSG00000031458	Coprs	chr8	13884788	13885201	802	coordinator of PRMT5, differentiation stimulator	1.082125287	4.485710843	8.594402567	0.003371978	0.12037963	6.938194543	5.914557932	6.107345914	14.62002189	17.98888521	15.65474347
ENSMUSG00000051456	Hspb3	chr13	113662896	113663676	781	heat shock protein 3	1.397030168	3.931399695	8.593163473	0.003374273	0.12037963	3.5269873	3.228890233	3.223593139	9.747784823	11.73284769	10.48651672
ENSMUSG00000021025	Nfkbia	chr12	55489411	55489969	1577	nuclear factor of kappa light polypeptide gene enhancer in B cells inhibitor, alpha	-0.581530497	5.987251968	8.582327311	0.003394412	0.120998521	27.72086852	52.34684095	37.75901354	32.7295999	28.7595424	32.1451057
ENSMUSG00000027244	Atg13	chr2	91674618	91676463	4368	autophagy related 13	-0.835581725	5.026732426	8.572591967	0.00341261	0.121547239	17.41096594	19.98687242	24.18093955	14.48040646	12.47876659	13.9592179
ENSMUSG00000090054	Gm15629	chr14	75197073	75197285	476	.	-2.353808005	2.904488024	8.561317998	0.003433807	0.12218131	4.857038611	2.83579533	4.227840393	0.854579954	0.874317409	0.720611513
ENSMUSG00000007872	Id3	chr4	136143497	136144178	1791	inhibitor of DNA binding 3	0.629842934	6.060705705	8.560129464	0.00343605	0.12218131	23.30228549	35.72912219	20.0777914	40.78621127	58.18211555	46.83015474
ENSMUSG00000000957	Mmp14	chr14	54431604	54431973	2597	matrix metallopeptidase 14 (membrane-inserted)	-1.009891201	4.549130167	8.555828362	0.003444177	0.122369931	12.39979042	16.11731589	15.82477641	7.327381677	9.22301153	9.469348814
ENSMUSG00000093006	Gm24157	chr11	52099043	52099153	111	.	-0.679369447	5.982906537	8.54680578	0.003461291	0.122877234	39.89400527	38.11106367	41.74134466	35.66803083	26.74261602	27.18286337
ENSMUSG00000034789	Rab24	chr13	55319223	55320214	1865	RAB24, member RAS oncogene family	0.915721171	4.870484157	8.541560701	0.003471279	0.123105565	7.360856517	12.24285487	8.498626549	19.00547348	22.83754898	21.65757022
ENSMUSG00000034994	Eef2	chr10	81176631	81176729	3098	eukaryotic translation elongation factor 2	-0.375278005	9.770467381	8.540447372	0.003473403	0.123105565	462.6922049	645.2156365	478.0659453	531.2404042	494.6505182	428.8050081
ENSMUSG00000024442	0610009O20Rik	chr18	38250249	38250399	2404	RIKEN cDNA 0610009O20 gene	0.56880719	6.096189125	8.538283526	0.003477534	0.123151304	25.18418517	30.93434116	27.00468127	53.98404666	48.50731495	44.5513841
ENSMUSG00000035048	Anapc13	chr9	102626296	102626346	2377	anaphase promoting complex subunit 13	0.914571963	4.871936345	8.524581123	0.003503814	0.123980665	8.884389051	10.78246182	8.461297326	18.59897318	23.16586835	21.74393075
ENSMUSG00000086354	Gm13938	chr2	76722776	76722847	493	.	-1.243537935	6.575426116	8.498647463	0.003554106	0.125657642	66.66348699	42.59433472	98.34747238	40.51591241	26.09436832	42.74280724
ENSMUSG00000025035	Arl3	chr19	46531109	46531386	822	ADP-ribosylation factor-like 3	0.610537557	5.898440189	8.492524787	0.003566086	0.125978451	21.38117127	27.75840484	21.49669802	37.64305285	47.40349464	43.61532141
ENSMUSG00000070424	Art5	chr7	102096879	102097220	1806	ADP-ribosyltransferase 5	1.15650848	4.318364821	8.482933268	0.003584936	0.126541237	4.426398339	5.655897272	5.8084682	12.94865978	12.75675594	16.98413371
ENSMUSG00000020496	Rnf187	chr11	58932288	58933396	1949	ring finger protein 187	0.504822103	6.414084654	8.478777963	0.003593134	0.126727406	28.91058828	45.32037214	33.68184441	63.71642958	60.56451722	58.24552402
ENSMUSG00000021913	Ogdhl	chr14	32322019	32322116	3449	oxoglutarate dehydrogenase-like	0.75031827	5.357396117	8.463399604	0.003623639	0.127596051	13.63862475	15.48278493	15.07860112	34.70211397	27.58350474	26.54491118
ENSMUSG00000051851	Cxx1c	chrX	53608032	53608432	401	CAAX box 1C	0.980900446	4.693062522	8.463394225	0.00362365	0.127596051	5.214326099	11.36575482	7.068868826	18.15089557	19.14541589	18.68903654
ENSMUSG00000083019	Gm6222	chrX	103762917	103763545	629	predicted pseudogene 6222	1.598696734	3.650063594	8.458009237	0.003634394	0.127811254	2.101412623	3.00594305	1.746043175	6.211575437	9.749206853	9.587074394
ENSMUSG00000028518	Prkaa2	chr4	105029874	105036330	7969	protein kinase, AMP-activated, alpha 2 catalytic subunit	-0.891432645	4.84505668	8.457376429	0.003635659	0.127811254	17.63525512	17.10407996	19.53536418	15.34383832	9.433203703	9.88251718
ENSMUSG00000005142	Man2b1	chr8	85083269	85083488	4325	mannosidase 2, alpha B1	-0.881405318	4.869592989	8.450893061	0.003648642	0.128163736	16.8954595	22.5827899	15.82881374	11.83516194	12.38370126	11.35102344
ENSMUSG00000005354	Txn2	chr15	77915047	77915857	4208	thioredoxin 2	0.616855209	5.862445727	8.434231793	0.003682224	0.129238611	19.31786836	25.3101976	23.92408945	42.40020065	42.00309666	41.0196052
ENSMUSG00000086536	Gm12264	chr11	59775286	59775686	500	predicted gene 12264	0.822488088	5.117387215	8.426882206	0.003697137	0.129657051	8.478004521	14.51972491	12.62483314	21.1546918	24.29193591	29.89397376
ENSMUSG00000056529	Ptafr	chr4	132564067	132564274	3637	platelet-activating factor receptor	-2.021124934	3.114287032	8.421917027	0.003707247	0.129906494	6.034774157	4.346140858	4.157531338	1.366999061	1.417330176	1.174297384
ENSMUSG00000042293	Gm5617	chr9	48495345	48495964	620	predicted gene 5617	1.081578512	4.457988604	8.411237465	0.003729087	0.130566256	4.885530556	8.809688166	4.871207409	14.76937094	16.66732358	15.8146626
ENSMUSG00000021256	Vash1	chr12	86678700	86680326	2599	vasohibin 1	1.555967054	3.69383277	8.400061486	0.003752083	0.131265374	2.354996551	2.393193121	2.573734796	7.729379868	9.39090267	9.310973846
ENSMUSG00000031848	Lsm4	chr8	70673248	70673457	1038	LSM4 homolog, U6 small nuclear RNA and mRNA degradation associated	0.712401243	5.478435475	8.395378009	0.003761763	0.131497878	15.23726405	19.49957282	14.60147511	29.38578863	34.59295085	32.56306003
ENSMUSG00000001240	Ramp2	chr11	101246028	101246572	3301	receptor (calcitonin) activity modifying protein 2	0.597094996	5.940583572	8.384123487	0.003785127	0.13220799	21.73406053	27.6470292	23.88845639	40.35607607	47.87996299	43.97398167
ENSMUSG00000023274	Cd4	chr6	124864692	124866275	4032	CD4 antigen	-2.925006992	3.000709565	8.372279421	0.003809875	0.132965238	2.297850154	10.94154326	1.238746847	1.34429474	0.263223482	0.182635237
ENSMUSG00000061482	Hist1h4d	chr13	23581598	23581990	393	histone cluster 1, H4d	-1.873625248	3.230995233	8.36076229	0.003834097	0.133702949	5.040190175	5.035336074	6.04910897	1.965750793	1.732092588	1.246307802
ENSMUSG00000090266	Mettl23	chr11	116843278	116843774	2697	methyltransferase like 23	0.966242628	4.712981379	8.353047375	0.00385041	0.13416389	6.64480224	10.08294463	7.457733522	17.10312862	19.5048377	20.05677879
ENSMUSG00000024621	Csf1r	chr18	61105572	61105684	4885	colony stimulating factor 1 receptor	-0.849482568	4.947706824	8.335034988	0.003888773	0.135391767	19.84751106	19.69920108	18.60173863	13.80751793	14.31652869	10.13044691
ENSMUSG00000028062	Lamtor2	chr3	88549819	88550004	1218	late endosomal/lysosomal adaptor, MAPK and MTOR activator 2	0.751782739	5.328837949	8.323102461	0.003914401	0.136174648	13.03255081	16.69420381	13.53577359	24.51158242	32.71951475	29.80914706
ENSMUSG00000048249	Crebrf	chr17	26715650	26715774	8564	CREB3 regulatory factor	-1.238763085	4.039341209	8.32039662	0.003920236	0.136268281	9.641288477	11.44469385	9.562720701	5.449406428	5.081703721	4.701192347
ENSMUSG00000006205	Htra1	chr7	130936111	130936743	2879	HtrA serine peptidase 1	0.754789885	5.317196008	8.317851886	0.003925732	0.136349977	10.38119726	17.62860351	14.83227302	29.73751301	30.44934571	26.18908127
ENSMUSG00000068735	Trp53i11	chr2	93187548	93187747	3690	transformation related protein 53 inducible protein 11	0.912048669	4.844313222	8.307458088	0.003948261	0.137022675	6.964380904	11.45857998	9.151825462	16.38932005	20.86222852	24.90481584
ENSMUSG00000032198	Dock6	chr9	21800184	21800399	6556	dedicator of cytokinesis 6	1.024566637	4.567127898	8.303883935	0.003956039	0.137182757	5.61968436	8.889009568	6.381898315	14.43537638	14.88326378	21.717726
ENSMUSG00000024304	Cdh2	chr18	16588877	16590353	8066	cadherin 2	-0.807897083	5.071081797	8.300930883	0.003962476	0.137296161	21.5943787	21.55991879	20.06748395	17.79201141	12.2618738	12.7828818
ENSMUSG00000030588	Yif1b	chr7	29238329	29238436	1378	Yip1 interacting factor homolog B (S. cerevisiae)	0.768447341	5.269325094	8.298917951	0.003966871	0.137338638	11.20042261	15.62916002	14.19214028	26.54502574	31.39761485	25.56711433
ENSMUSG00000032089	Il10ra	chr9	45253837	45256441	3498	interleukin 10 receptor, alpha	-1.606078889	3.499233949	8.293481954	0.003978763	0.137640418	6.589811378	7.121825631	6.484037871	3.005708391	2.362149449	2.259453818
ENSMUSG00000015165	Hnrnpl	chr7	28808541	28808859	5953	heterogeneous nuclear ribonucleoprotein L	0.767433308	5.270444735	8.291674912	0.003982724	0.137667579	11.90515192	17.18042358	12.02420815	24.39372213	26.03136111	33.20369957
ENSMUSG00000045827	Serpinb9	chr13	33003250	33003344	3494	serine (or cysteine) peptidase inhibitor, clade B, member 9	-1.304285668	3.920696605	8.279556899	0.004009391	0.138478941	9.580367207	10.51004981	7.947119259	4.537049333	4.751401719	3.99018191
ENSMUSG00000025326	Ube3a	chr7	59228752	59229271	5097	ubiquitin protein ligase E3A	-0.999311489	4.534245148	8.277931016	0.004012983	0.138492644	14.00151693	14.1098896	15.53560581	8.779576944	8.708671001	8.312516111
ENSMUSG00000055172	C1ra	chr6	124512632	124512800	2751	complement component 1, r subcomponent A	-1.042469271	4.431806097	8.273923533	0.00402185	0.138615722	13.99096395	13.32576497	13.2904213	6.991408036	9.409511863	6.869637734
ENSMUSG00000002325	Irf9	chr14	55603571	55604243	5386	interferon regulatory factor 9	-1.331056533	3.875983672	8.273429241	0.004022945	0.138615722	8.980349983	10.36204983	7.767979813	4.055915463	4.384659684	4.147495816
ENSMUSG00000029066	Mrpl20	chr4	155802878	155803095	1664	mitochondrial ribosomal protein L20	0.793761227	5.180705215	8.256925672	0.004059682	0.139770435	10.93302514	14.11800279	12.8279118	21.78947915	29.76159276	26.9558787
ENSMUSG00000027962	Vcam1	chr3	116110020	116111037	3398	vascular cell adhesion molecule 1	-1.058111699	4.387749165	8.24960086	0.004076096	0.140182793	9.786035617	20.78248358	8.913219078	7.039762652	8.265361699	7.064464222
ENSMUSG00000040033	Stat2	chr10	128270576	128270717	4397	signal transducer and activator of transcription 2	-1.106637993	4.286738526	8.248696645	0.004078127	0.140182793	13.98492968	12.46666695	10.16093509	5.987539249	6.551687694	7.49184581
ENSMUSG00000028949	Smarcd3	chr5	24590818	24593118	4545	SWI/SNF related, matrix associated, actin dependent regulator of chromatin, subfamily d, member 3	0.96546151	4.69669736	8.235430813	0.004108042	0.14105912	6.710213593	10.2556482	6.91638198	18.00550711	18.52311176	19.39985288
ENSMUSG00000028413	B4galt1	chr4	40804602	40807317	4234	UDP-Gal:betaGlcNAc beta 1,4- galactosyltransferase, polypeptide 1	-0.710746162	5.394674279	8.234508831	0.004110129	0.14105912	25.32115376	28.63276095	24.71877652	20.55017597	19.57898566	16.96338219
ENSMUSG00000026672	Optn	chr2	5020642	5021228	3753	optineurin	-0.720785127	5.356037881	8.222261905	0.004137959	0.141901881	24.11320605	26.56824465	25.93250859	19.37187518	17.61355551	18.2212591
ENSMUSG00000068566	Myadm	chr7	3289038	3289325	3238	myeloid-associated differentiation marker	0.57856753	6.343513735	8.207545286	0.004171655	0.142944309	29.15637027	30.885392	38.6310031	55.42522217	64.50810483	56.57860333
ENSMUSG00000043733	Ptpn11	chr5	121130533	121134146	7492	protein tyrosine phosphatase, non-receptor type 11	-0.601060517	6.010320583	8.205932146	0.004175365	0.142958439	34.6078933	40.88692322	44.33500261	36.26985362	28.12779975	29.7654829
ENSMUSG00000061603	Akap6	chr12	52699383	52699442	10263	A kinase (PRKA) anchor protein 6	-0.786776197	5.181232211	8.195758181	0.004198844	0.143648862	23.58791651	20.57946396	24.07784012	19.36899971	13.42341755	14.22806551
ENSMUSG00000026131	Dst	chr1	33908225	33908452	38847	dystonin	-0.731937197	5.591515451	8.190090268	0.004211983	0.143984478	29.42555118	27.06029663	34.72091217	23.35022035	19.19004239	23.1669012
ENSMUSG00000005087	Cd44	chr2	102811141	102814337	6776	CD44 antigen	-1.5994398	3.493850996	8.188286865	0.004216172	0.143984478	6.674473472	6.475840125	6.905140867	3.031545781	2.730091208	1.847669246
ENSMUSG00000092274	Neat1	chr19	5824708	5845478	20771	nuclear paraspeckle assembly transcript 1 (non-protein coding)	1.017331451	5.918578471	8.187233958	0.00421862	0.143984478	16.77275688	25.4387988	17.21519389	29.88378716	41.4326168	72.40624731
ENSMUSG00000041126	H2afv	chr11	6427229	6428432	1633	H2A histone family, member V	0.70959938	5.453126332	8.178604617	0.004238735	0.144557218	13.40229272	19.59197888	15.48357749	30.61001841	34.52595491	29.54085093
ENSMUSG00000000708	Kat2b	chr17	53566861	53566915	4867	K(lysine) acetyltransferase 2B	-0.760800296	5.205773177	8.175396725	0.004246238	0.144699243	22.33452391	25.40355322	21.46686196	18.32178694	15.74021151	14.41461989
ENSMUSG00000036550	Cnot1	chr8	95719451	95720485	8390	CCR4-NOT transcription complex, subunit 1	-0.973163652	4.5813899	8.173393541	0.00425093	0.144745338	13.73299821	16.90865355	14.43669324	9.958896532	8.639109663	8.549840842
ENSMUSG00000031760	Mt3	chr8	94152607	94152830	538	metallothionein 3	1.941307086	3.277797025	8.171809662	0.004254644	0.144758073	0.204683048	2.398062173	1.190483983	5.672096077	6.823037985	6.012799271
ENSMUSG00000063065	Mapk3	chr7	126759601	126759818	2163	mitogen-activated protein kinase 3	0.631824579	5.751380696	8.16023666	0.004281878	0.145466376	16.41607227	27.65634294	18.76552641	33.6430436	42.85426159	39.68753161
ENSMUSG00000038994	Hils1	chr11	94967593	94968456	864	histone H1-like protein in spermatids 1	2.567245157	2.885168705	8.159441755	0.004283755	0.145466376	0.255084769	0.451760227	0.794802891	3.251652026	3.111981892	6.244506372
ENSMUSG00000054203	Ifi205	chr1	174011998	174012288	4177	interferon activated gene 205	-2.0380487	3.070795035	8.158690844	0.00428553	0.145466376	5.360412885	4.395957883	4.124807597	1.434233887	1.225067879	1.057780628
ENSMUSG00000076236	Mir682	chr13	75645046	75645141	96	microRNA 682	0.829675347	5.524744638	8.149184384	0.004308053	0.146116492	18.76648129	16.11433388	13.23032715	23.95378801	41.43133726	37.46118584
ENSMUSG00000037266	Rsrp1	chr4	134923592	134923767	3349	arginine/serine rich protein 1	0.512604156	6.585248893	8.140709464	0.004328235	0.146686205	31.23655772	55.36318991	35.49028206	61.10869111	66.17334781	79.91578606
ENSMUSG00000093026	Gm25301	chr18	61397813	61397925	113	.	1.862538679	3.713333364	8.13908841	0.004332106	0.146702699	1.45163372	2.373112934	2.412296492	7.151484878	4.656053955	16.36817579
ENSMUSG00000007891	Ctsd	chr7	142371148	142371310	2519	cathepsin D	-0.341065707	9.10844479	8.136493721	0.004338309	0.146798092	290.5859643	360.748951	331.3116925	320.4946462	309.4320021	300.7262584
ENSMUSG00000102961	RP24-439O10.3	chr1	156678545	156678944	400	.	0.896961991	4.857672679	8.134706362	0.004342588	0.146828251	7.428310209	12.0687489	8.572375315	19.7209775	21.0841118	21.79702213
ENSMUSG00000025545	Clybl	chr14	122181694	122181781	1239	citrate lyase beta like	0.704321469	5.466185085	8.131112995	0.004351203	0.146898508	15.74788452	17.1144822	16.1526595	31.23007308	33.96934664	30.17552409
ENSMUSG00000031111	Igsf1	chrX	49782536	49782952	5768	immunoglobulin superfamily, member 1	2.475124312	2.927584624	8.131012584	0.004351444	0.146898508	0.650203074	0.510629951	0.548192183	4.67059275	4.692372629	3.813282764
ENSMUSG00000067786	Nnat	chr2	157560078	157560260	1829	neuronatin	2.320739321	3.011039397	8.127913778	0.004358887	0.14703528	0.602864277	1.034832853	0.500914026	4.232272198	6.981900111	3.139469784
ENSMUSG00000075602	Ly6a	chr15	74994877	74995479	1205	lymphocyte antigen 6 complex, locus A	-0.809977764	6.851597466	8.12639797	0.004362533	0.147043831	92.71437722	69.86449726	66.5461791	41.77748032	61.17730595	57.04431415
ENSMUSG00000039264	Gimap3	chr6	48765089	48765966	906	GTPase, IMAP family member 3	-1.95174285	3.889132727	8.115893146	0.004387885	0.147783418	5.291180903	20.58093312	5.558654541	5.932499694	2.466263892	0.487255509
ENSMUSG00000096944	Gm26722	chr4	129309081	129309876	1048	.	0.903665008	4.835727679	8.113820052	0.004392906	0.147837647	6.836101599	12.80892796	7.864684465	19.93484932	20.60127918	21.11167002
ENSMUSG00000035172	Plekhh3	chr11	101162679	101163064	3582	pleckstrin homology domain containing, family H (with MyTH4 domain) member 3	1.391004076	3.872322014	8.10942156	0.004403578	0.148081828	2.524862223	4.102445301	2.865401583	9.841026009	9.533948526	10.9364814
ENSMUSG00000029651	Mtus2	chr5	147957320	147958035	9905	microtubule associated tumor suppressor candidate 2	-0.953652846	4.619067152	8.095601625	0.004437281	0.149099511	13.79887317	16.91715375	15.49996686	10.89659319	8.745460866	8.580651817
ENSMUSG00000025647	Shisa5	chr9	109038606	109038764	1955	shisa family member 5	-0.688363989	5.803941971	8.019762504	0.004626964	0.155352727	30.79600861	52.38885408	23.5260572	27.17564254	28.28012088	22.74473508
ENSMUSG00000056429	Tgoln1	chr6	72608432	72612110	5013	trans-golgi network protein	-0.701515604	5.391749414	8.014710051	0.00463989	0.155666162	23.00437019	30.1313717	25.22038181	21.25976423	19.15339125	16.81541155
ENSMUSG00000028656	Cap1	chr4	122859047	122860217	3494	CAP, adenylate cyclase-associated protein 1 (yeast)	-0.639484204	5.635933761	8.012681456	0.004645091	0.155720106	26.38941346	40.9479109	25.17899171	21.91546452	25.37335301	23.29479439
ENSMUSG00000032902	Slc16a1	chr3	104638668	104638828	4426	solute carrier family 16 (monocarboxylic acid transporters), member 1	-0.691870852	6.352737443	8.009498468	0.004653262	0.1558735	50.16547088	50.85048001	55.74164942	49.58465159	34.97607177	32.23351176
ENSMUSG00000006219	Fblim1	chr4	141576062	141577943	4457	filamin binding LIM protein 1	0.858397963	4.946662628	8.00718936	0.0046592	0.155951868	7.857317556	9.237644635	13.51979091	24.09415144	19.24594808	23.09829384
ENSMUSG00000059714	Flot1	chr17	35823230	35823501	2893	flotillin 1	0.640303051	5.690645064	7.994310186	0.004692457	0.156943874	18.27934901	22.68479482	18.76739997	36.63640959	37.87427995	36.59933157
ENSMUSG00000040078	Gm9769	chr6	85843980	85844459	480	.	-0.820476989	5.35140273	7.979298517	0.004731527	0.158128589	23.50982678	25.30991549	29.44405968	23.89874593	11.58689519	17.45711888
ENSMUSG00000026430	Rassf5	chr1	131176410	131178677	3839	Ras association (RalGDS/AF-6) domain family member 5	-1.995272909	3.118030578	7.974497612	0.004744092	0.158426358	2.528262063	9.518819658	2.566206034	1.836478968	1.076192828	1.125312086
ENSMUSG00000014769	Psmb1	chr17	15475721	15476205	1036	proteasome (prosome, macropain) subunit, beta type 1	0.442535499	7.301427926	7.972239303	0.004750014	0.158502012	64.63059678	81.68512551	62.45219279	97.32915755	127.1585718	114.2141948
ENSMUSG00000060183	Cxcl11	chr5	92359544	92360806	3794	chemokine (C-X-C motif) ligand 11	-3.791743483	2.336624946	7.969649481	0.004756815	0.158606845	3.008840802	1.710892487	0.978267273	0.042965443	0.029971211	0.038817808
ENSMUSG00000074417	Gm14548	chr7	3884242	3884427	2128	predicted gene 14548	-2.937385596	2.578084939	7.962807048	0.004774831	0.159085169	3.394191009	1.96254619	2.77714359	0.248907952	0.338355125	0.32290436
ENSMUSG00000062353	Gm15772	chr5	3236431	3236868	438	ribosomal protein L26 pseudogene	0.486284682	8.596820628	7.956718125	0.004790921	0.159498655	135.4549515	212.4017162	166.0033645	234.2738478	340.0131507	280.9808036
ENSMUSG00000027435	Cd93	chr2	148436640	148441267	6677	CD93 antigen	0.706037609	5.431144099	7.954826296	0.004795931	0.159542926	15.86797818	14.72813067	17.07608263	25.08192165	34.24031361	33.5599076
ENSMUSG00000085754	Gm15886	chr3	103771952	103772018	1425	predicted gene 15886	-1.052766173	4.354982964	7.940134576	0.004835024	0.160541154	10.86994731	15.85181749	11.57090323	7.575258	6.965889578	7.231382013
ENSMUSG00000022748	Cmss1	chr16	57302199	57302282	930	cms small ribosomal subunit 1	0.810167111	5.078763305	7.939792974	0.004835937	0.160541154	8.117298761	10.94537802	15.65531193	24.69451513	26.22593656	21.8886991
ENSMUSG00000022595	Lypd2	chr15	74732247	74732539	679	Ly6/Plaur domain containing 2	3.233611569	2.614334374	7.939376621	0.004837049	0.160541154	0.243362124	0.265230269	0	5.095432976	2.007189646	2.021951128
ENSMUSG00000032093	Cd3e	chr9	44998743	44999587	1436	CD3 antigen, epsilon polypeptide	-2.756039724	3.329406429	7.930405033	0.004861091	0.161087251	2.763862114	16.04424718	1.722349479	2.184263544	0.395757643	0.410058684
ENSMUSG00000038204	Asb10	chr5	24532697	24533511	2806	ankyrin repeat and SOCS box-containing 10	0.668535732	5.568336192	7.929584675	0.004863296	0.161087251	17.66680126	17.4980796	18.59797235	35.361252	32.75398534	33.9025914
ENSMUSG00000099210	Mir7051	chr7	43457497	43457569	73	microRNA 7051	3.003873917	2.685831529	7.926571954	0.0048714	0.161087251	0.745433532	0	0	4.406860952	3.586419939	1.990724083
ENSMUSG00000022372	Sla	chr15	66780819	66782755	9186	src-like adaptor	-2.690052801	2.670187178	7.92651679	0.004871549	0.161087251	2.762006904	3.80200917	2.54437281	0.643376755	0.404433554	0.288630073
ENSMUSG00000065420	Mir142b	chr11	87756841	87756955	115	microRNA 142b	-2.240808848	3.981211282	7.925996712	0.004872949	0.161087251	4.755351842	27.98636633	3.160940231	2.811273366	2.614729807	2.539889347
ENSMUSG00000018559	Ctdnep1	chr11	69981156	69981585	2182	CTD nuclear envelope phosphatase 1	0.629798837	5.721743107	7.924580201	0.004876766	0.161087251	17.28395037	24.04203649	20.11388949	38.39197507	38.27830288	36.77778391
ENSMUSG00000024168	Tmem204	chr17	25057702	25058473	2022	transmembrane protein 204	0.730202427	5.338322816	7.923559679	0.004879517	0.161087251	12.92477833	15.28974493	15.76876363	25.53005865	31.22295005	30.41422284
ENSMUSG00000020018	Snrpf	chr10	93583029	93583530	861	small nuclear ribonucleoprotein polypeptide F	0.97725363	4.618581558	7.921853102	0.004884122	0.161116558	6.591292785	9.694340695	6.008353328	16.1256858	18.82484128	17.71636661
ENSMUSG00000043036	Ccdc63	chr5	122108040	122108247	2923	coiled-coil domain containing 63	2.486655108	2.897714827	7.916722014	0.004897994	0.161451281	0.509362584	0.565413364	0.548624202	3.304015363	3.851003391	5.558686239
ENSMUSG00000025486	Sirt3	chr7	140863670	140864083	1570	sirtuin 3	0.793949105	5.121924824	7.896012677	0.004954389	0.163186135	10.35825207	12.01611862	13.79968719	24.59819458	25.58141129	24.817947
ENSMUSG00000032047	Acat1	chr9	53580522	53582665	3758	acetyl-Coenzyme A acetyltransferase 1	0.492562939	7.224173349	7.873038034	0.005017728	0.165131493	59.79927682	65.78049356	66.79346728	118.9720568	109.1616654	96.61534571
ENSMUSG00000023951	Vegfa	chr17	46016993	46018879	4293	vascular endothelial growth factor A	0.682146733	5.997249352	7.870526051	0.005024703	0.165131493	23.39314163	26.33525327	23.58927101	41.18116115	38.787696	61.031873
ENSMUSG00000020634	Ubxn2a	chr12	4879032	4880771	2820	UBX domain protein 2A	-0.865681298	4.825217263	7.870462557	0.00502488	0.165131493	16.9925022	17.17681743	18.91185722	14.753455	9.905108148	9.852237681
ENSMUSG00000044751	Gm12231	chr11	55118101	55118795	695	ATP synthase, H+ transporting, mitochondrial F0 complex, subunit b, isoform 1 pseudogene	0.604122327	5.823565196	7.868352627	0.005030746	0.16519904	18.38736045	22.67413939	25.88019814	40.35348644	41.39988862	39.65049481
ENSMUSG00000061330	Gm11361	chr13	28257636	28258094	459	ribosomal protein S18 pseudogene	1.268714075	4.025476176	7.865688179	0.005038165	0.165317404	2.518268932	6.33861904	2.789873335	9.659168597	14.83574956	9.500658559
ENSMUSG00000048865	Arhgap30	chr1	171388954	171389363	8591	Rho GTPase activating protein 30	-1.944122489	3.108977442	7.863747164	0.005043576	0.165369778	4.115327532	6.699698488	3.48339881	1.874018646	1.420876801	0.828696051
ENSMUSG00000075470	Alg10b	chr15	90224311	90224608	3727	asparagine-linked glycosylation 10B (alpha-1,2-glucosyltransferase)	-1.309425393	3.851255836	7.852610044	0.005074739	0.166265792	8.345336344	9.2645616	8.765928267	5.18290822	3.823902068	3.424671974
ENSMUSG00000028978	Nos3	chr5	24364810	24365001	4132	nitric oxide synthase 3, endothelial cell	1.107111538	4.319549793	7.842925769	0.005101996	0.167032583	4.471158301	5.942065018	5.899707947	12.18071082	13.97105872	16.1701577
ENSMUSG00000036943	Rab8b	chr9	66843672	66847811	4743	RAB8B, member RAS oncogene family	-1.224988975	3.99044104	7.816141194	0.005178164	0.16939826	9.941732624	10.63231964	8.695250847	5.035284526	5.058873848	4.58543542
ENSMUSG00000023723	Mrps23	chr11	88204388	88204485	1560	mitochondrial ribosomal protein S23	0.501885589	6.311461967	7.811945747	0.005190199	0.169563752	29.43626763	36.45259573	34.20639517	57.18897228	56.80965329	54.9870044
ENSMUSG00000038175	Mylip	chr13	45389742	45390043	3062	myosin regulatory light chain interacting protein	-1.066821877	4.302585468	7.811650753	0.005191046	0.169563752	9.796987353	16.95811162	10.07053061	6.907031575	7.451510444	6.364511058
ENSMUSG00000024236	Svil	chr18	4920540	4920874	10640	supervillin	-0.68753095	5.788511643	7.804879843	0.005210533	0.170072113	34.9655332	31.97751652	37.14156756	30.45097019	22.27569927	24.72069854
ENSMUSG00000089788	Gm16586	chr1	178321108	178323195	2640	.	0.90267411	4.788577935	7.80311315	0.00521563	0.170110377	7.561027434	11.23387274	7.705465054	16.42269045	19.32286318	23.61330927
ENSMUSG00000098112	Bin2	chr15	100641077	100641564	2530	bridging integrator 2	-2.074117121	2.998709728	7.792531021	0.005246265	0.170980908	2.833295368	7.743480318	2.299830674	1.707201566	0.808902979	0.814851897
ENSMUSG00000061787	Rps17	chr7	81342732	81342849	1274	ribosomal protein S17	0.4762929	7.652996141	7.778156117	0.005288175	0.17221729	80.29868472	102.484976	81.06262213	121.6189932	172.2317397	144.9642675
ENSMUSG00000021760	Gpx8	chr13	113042763	113043299	1016	glutathione peroxidase 8 (putative)	-0.650157261	5.555351748	7.776394826	0.005293333	0.172255862	27.44544068	30.14810139	29.51920339	21.24349638	24.00820742	20.71370919
ENSMUSG00000037202	Prf1	chr10	61297836	61297854	2054	perforin 1 (pore forming protein)	-3.101878024	2.50311623	7.764364533	0.005328704	0.17311408	2.71112906	3.130276461	1.494332572	0.257871061	0.184494317	0.215056324
ENSMUSG00000030247	Kcnj8	chr6	142564939	142566505	2188	potassium inwardly-rectifying channel, subfamily J, member 8	0.799197119	5.082317224	7.763409568	0.005331522	0.17311408	10.98705686	13.41620082	10.61564738	21.82493357	28.66467727	22.38753692
ENSMUSG00000008140	Emc10	chr7	44489937	44490970	2917	ER membrane protein complex subunit 10	0.692308962	5.44707849	7.763353781	0.005331687	0.17311408	13.61093166	19.11936361	15.89569464	32.53533489	31.96278692	29.3314569
ENSMUSG00000022014	Epsti1	chr14	77904239	77904664	2317	epithelial stromal interaction 1 (breast)	-2.448324415	2.766342254	7.760371188	0.005340498	0.173270392	2.855672892	4.992614643	2.273886038	1.160650824	0.376191713	0.338944106
ENSMUSG00000054128	H2-T3	chr17	36185572	36186710	2728	histocompatibility 2, T region locus 3	-2.364173575	2.811074842	7.751955683	0.005365441	0.173837176	3.092634096	4.383896423	3.140670369	0.79166859	0.777999488	0.55780152
ENSMUSG00000025044	Msr1	chr8	39581700	39581865	3998	macrophage scavenger receptor 1	-2.160774484	2.936402014	7.751771294	0.005365989	0.173837176	5.186532281	3.269780512	3.610301202	1.182436059	0.929115043	0.785868905
ENSMUSG00000029819	Npy	chr6	49822710	49822801	566	neuropeptide Y	3.637587617	2.701909051	7.747805318	0.005377786	0.17408924	0	0.159044606	0.242505997	2.588156432	7.221634706	0.779436943
ENSMUSG00000071076	Jund	chr8	70697739	70700616	2878	jun D proto-oncogene	0.627214485	5.701267324	7.745063598	0.005385956	0.174223631	19.1601533	24.96425784	16.46126325	41.17407181	38.00576528	32.49188075
ENSMUSG00000037010	Apln	chrX	48025146	48027707	3149	apelin	1.987839922	3.187908487	7.74215596	0.005394635	0.17437425	0.945635681	1.078322427	1.294982022	5.202194428	7.414211632	4.271314445
ENSMUSG00000028600	Podn	chr4	108014791	108015695	4270	podocan	0.902137576	4.774087503	7.724727431	0.005446958	0.175934316	3.370944331	15.98336845	6.910995055	21.07368955	16.8573853	20.87890933
ENSMUSG00000043644	0610009L18Rik	chr11	120348678	120348862	619	RIKEN cDNA 0610009L18 gene	1.48795417	3.683748797	7.714951443	0.005476533	0.176757864	2.046335276	3.345323717	2.143831237	9.664885773	8.561131466	7.68248251
ENSMUSG00000019851	Perp	chr10	18845071	18845406	1901	PERP, TP53 apoptosis effector	-0.432463097	7.100212302	7.707832041	0.005498174	0.177324307	80.94498901	99.77139051	68.48537644	79.25514677	72.15939411	68.62241524
ENSMUSG00000033585	Ndn	chr7	62348277	62349928	1652	necdin	1.190599336	4.134729035	7.684814179	0.005568741	0.179466664	4.171361265	5.037182244	4.131404337	11.14645229	14.88561092	10.75368355
ENSMUSG00000099913	Gm28551	chr1	53325507	53326457	3142	.	-0.71980275	5.266519204	7.676273544	0.005595159	0.180184076	23.79884898	26.8842059	20.95543466	18.97452992	16.45374678	16.21714904
ENSMUSG00000020469	Myl7	chr11	5896637	5896781	590	myosin, light polypeptide 7, regulatory	3.049854247	10.26117143	7.665465593	0.005628773	0.181132005	2.800105653	324.041678	138.974401	1098.199443	1477.15422	1575.499236
ENSMUSG00000076497	Trbj2-7	chr6	41543810	41543856	47	T cell receptor beta joining 2-7	-3.086338123	3.892920589	7.660659625	0.005643787	0.181480399	2.298420057	31.31190677	2.864602085	2.547716488	1.579732592	0
ENSMUSG00000103405	Unspecified	chr1	34160330	34160496	7920	.	-0.89640119	4.702158289	7.651192229	0.005673481	0.182300018	15.8501322	13.82103849	18.87505517	10.59613331	8.988979597	11.28889589
ENSMUSG00000022126	Irg1	chr14	103046977	103047079	2623	.	-3.423618702	2.39998753	7.645169507	0.005692455	0.182774179	3.069231661	1.901625558	1.310031441	0.062139427	0.11559019	0.149708925
ENSMUSG00000046031	Fam26f	chr10	34126069	34126566	1080	family with sequence similarity 26, member F	-2.741593572	2.620370066	7.640542388	0.005707075	0.183107986	3.980242689	3.08658352	1.441575887	0.716471612	0.315654246	0.136275284
ENSMUSG00000078153	Psme2b	chr11	48945354	48946190	837	protease (prosome, macropain) activator subunit 2B	-1.23423291	4.588983649	7.637222992	0.005717588	0.183309578	19.48445833	10.40242822	17.83026787	11.57721287	7.057898358	5.976923381
ENSMUSG00000025809	Itgb1	chr8	128685654	128685959	4081	integrin beta 1 (fibronectin receptor beta)	-0.470701302	7.473218133	7.635132807	0.005724217	0.183386484	106.7295734	108.9783224	109.2731308	97.83431036	94.12450811	90.57030541
ENSMUSG00000021624	Cd180	chr13	102693558	102693789	4509	CD180 antigen	-2.542502977	2.706913088	7.628273593	0.005746028	0.183949278	4.256408939	2.766000811	2.398389683	0.614615419	0.538019792	0.435516873
ENSMUSG00000013419	Zfp651	chr9	121760033	121760225	6353	zinc finger protein 651	0.640979432	5.62411157	7.626459961	0.005751809	0.183998457	17.0070062	20.83439281	18.97111358	35.51566503	32.96106832	37.26503479
ENSMUSG00000082431	Tdpx-ps1	chr1	99790429	99791025	597	thioredoxin peroxidase, pseudogene 1	1.362733064	3.842744814	7.623399455	0.005761578	0.184175044	2.675084213	4.021328495	2.682570514	9.134287876	10.46110546	9.77163672
ENSMUSG00000098816	Gm27786	chr7	142577849	142577918	70	.	0.756912369	5.287511093	7.611569021	0.0057995	0.185250642	10.87703013	16.0881459	14.84751503	35.59626417	26.69970578	22.13161798
ENSMUSG00000076890	Traj40	chr14	54177921	54177981	61	T cell receptor alpha joining 40	-3.922467244	2.253913699	7.604846688	0.005821161	0.185668918	0	4.848295242	0	0	0	0
ENSMUSG00000076910	Traj19	chr14	54200386	54200446	61	T cell receptor alpha joining 19	-3.922467244	2.253913699	7.604846688	0.005821161	0.185668918	0	4.848295242	0	0	0	0
ENSMUSG00000025314	Ptprj	chr2	90429754	90430046	8352	protein tyrosine phosphatase, receptor type, J	-1.669238144	3.334827862	7.584241021	0.005888075	0.18766507	6.339710057	5.059686254	5.92056631	2.088682211	2.401087632	1.716571531
ENSMUSG00000013662	Atad1	chr19	32672563	32674364	2813	ATPase family, AAA domain containing 1	-0.702529545	5.314546017	7.582716429	0.005893057	0.18768585	22.9743992	26.32069536	24.59445144	19.59949059	16.80107925	17.51988113
ENSMUSG00000043131	Mob1a	chr6	83326016	83326267	4794	MOB kinase activator 1A	-0.873234006	4.752398135	7.58066018	0.005899783	0.187689695	15.66856201	20.43665139	14.22324222	11.230143	11.67058339	9.636571484
ENSMUSG00000065548	Mir29c	chr1	195037547	195037634	88	microRNA 29c	2.266130039	3.29535141	7.580032489	0.005901838	0.187689695	0.619798667	2.026478461	0.514984644	2.748098683	4.685948363	12.13819778
ENSMUSG00000026207	Speg	chr1	75375297	75375833	12741	SPEG complex locus	0.820363066	4.98556075	7.574984646	0.005918388	0.188078053	8.957019804	10.4672495	12.72277203	21.33827528	18.55510113	28.02834937
ENSMUSG00000071713	Csf2rb	chr15	78325990	78326098	4764	colony stimulating factor 2 receptor, beta, low-affinity (granulocyte-macrophage)	-2.073683327	2.973150135	7.563873978	0.005954985	0.189102398	3.854978614	5.614458163	3.001068962	1.591186625	0.915018248	0.711062411
ENSMUSG00000016921	Srsf6	chr2	162931528	162931777	4810	serine/arginine-rich splicing factor 6	0.809319859	5.012587141	7.552177858	0.005993759	0.190125864	8.392983488	15.71387814	8.964757636	20.83503585	21.30127057	27.19070068
ENSMUSG00000041616	Nppa	chr4	148000722	148000954	865	natriuretic peptide type A	1.394681569	12.48679709	7.551508159	0.005995987	0.190125864	527.4794409	3410.773463	1541.301467	4873.728686	4553.832756	6517.633713
ENSMUSG00000040532	Abhd11	chr5	135009152	135009215	2172	abhydrolase domain containing 11	0.973324221	4.56778927	7.5499563	0.006001153	0.190150568	6.397075243	8.382887659	6.644083988	16.13280206	17.04628155	17.30974136
ENSMUSG00000048521	Cxcr6	chr9	123806477	123806545	1893	chemokine (C-X-C motif) receptor 6	-2.571254009	2.683162658	7.54080637	0.006031704	0.190937055	2.475594993	3.920105245	2.758729779	0.430448403	0.520461002	0.544453577
ENSMUSG00000030156	Cd69	chr6	129267324	129268369	1621	CD69 antigen	-3.044703803	2.498615718	7.539886493	0.006034784	0.190937055	1.326338578	5.114921589	0.819466934	0.502632106	0.186996706	0
ENSMUSG00000070803	Cited4	chr4	120666572	120667820	1249	Cbp/p300-interacting transactivator, with Glu/Asp-rich carboxy-terminal domain, 4	1.332701894	3.874637888	7.535445743	0.006049677	0.19126863	2.559520575	3.99189237	3.263354695	11.18549447	9.250914059	9.624487367
ENSMUSG00000022533	Atp13a3	chr16	30312423	30315901	9559	ATPase type 13A3	-1.31018677	3.80213007	7.530441188	0.006066505	0.191660877	7.899256212	8.60278262	8.730444177	4.66477295	3.517714165	3.693112467
ENSMUSG00000030557	Mef2a	chr7	67231163	67235228	6283	myocyte enhancer factor 2A	-0.6258934	5.613662779	7.528608081	0.006072681	0.191693335	28.85387674	31.29835356	30.15217064	26.94643995	21.40029855	21.20777965
ENSMUSG00000057863	Rpl36	chr17	56613395	56613448	404	ribosomal protein L36	0.489922714	8.859615536	7.527511872	0.006076377	0.191693335	185.3718339	251.9796705	177.6760602	278.3993602	414.2409908	336.8206841
ENSMUSG00000045664	Cdc42ep2	chr19	5917556	5918993	1491	CDC42 effector protein (Rho GTPase binding) 2	1.078875225	4.324663208	7.511138608	0.00613186	0.193302975	5.250010425	6.144856771	5.222330878	11.83014734	15.88203008	14.54705168
ENSMUSG00000084535	Mir1906-1	chr12	109544541	109544620	80	microRNA 1906-1	1.768359199	3.342218545	7.49476859	0.006187848	0.194926213	1.3620267	2.597728562	0.565847325	4.026021117	5.616826994	9.69965973
ENSMUSG00000098457	Mir8097	chr15	36240046	36240164	119	microRNA 8097	1.291810211	3.930228973	7.486779632	0.006215361	0.195649878	2.758104068	5.510895592	2.291681668	8.832083824	12.32191422	10.23010987
ENSMUSG00000076387	Mir671	chr5	24592114	24592211	98	microRNA 671	1.308723183	3.903603419	7.48548019	0.006219848	0.195649878	3.343156446	4.554459167	2.314829967	6.999786714	10.34006787	13.39214383
ENSMUSG00000095630	Igkv6-23	chr6	70260409	70260706	347	immunoglobulin kappa variable 6-23	-3.044727293	3.081995251	7.480679286	0.006236454	0.196029972	0.475535184	13.04302875	2.634116859	1.054227512	0.435788301	0.282209927
ENSMUSG00000076907	Traj22	chr14	54197248	54197307	60	T cell receptor alpha joining 22	-4.556340624	2.546121569	7.472996957	0.006263121	0.196725527	0	7.884440787	0.751371039	0	0	0
ENSMUSG00000084817	Gm5526	chr1	45857332	45857754	423	myosin, light polypeptide 6, alkali, smooth muscle and non-muscle pseudogene	1.049029366	4.379950569	7.468122746	0.0062801	0.19711602	4.423374449	8.507385991	4.756320442	12.78665256	16.98957693	14.24494544
ENSMUSG00000007659	Bcl2l1	chr2	152780668	152782282	4586	BCL2-like 1	-0.947989928	4.528787713	7.456011788	0.006322493	0.198303027	13.09603371	16.52711657	13.30943964	9.393281282	8.157991201	8.756813473
ENSMUSG00000076920	Traj8	chr14	54209918	54209954	37	T cell receptor alpha joining 8	-3.893816024	2.245168413	7.444757346	0.00636215	0.199402251	0	4.746225868	0	0	0	0
ENSMUSG00000006179	Prss16	chr13	22002176	22002810	2444	protease, serine 16 (thymus)	-6.426537687	3.883912203	7.442691092	0.006369458	0.199402251	0.045122357	40.23906586	0.056237587	0	0	0.060250954
ENSMUSG00000039771	Polr2j	chr5	136116631	136116805	1106	polymerase (RNA) II (DNA directed) polypeptide J	0.849084793	4.877520821	7.442159263	0.00637134	0.199402251	8.819953389	10.42711952	9.895427616	18.63262212	23.3235316	20.89271219
ENSMUSG00000026342	Slc35f5	chr1	125560595	125560817	2956	solute carrier family 35, member F5	-0.62889084	5.810166684	7.438732952	0.006383482	0.199638091	33.39199379	32.73296118	38.02161062	30.28655055	25.75866982	24.39450481
ENSMUSG00000063171	Rps4l	chr6	148354656	148355598	943	ribosomal protein S4-like	0.84950425	4.873820967	7.433030499	0.006403741	0.200127292	9.933849398	12.19572233	6.943018612	15.41584383	26.02542507	21.2751607
ENSMUSG00000058818	Pirb	chr7	3711409	3712830	4471	paired Ig-like receptor B	-1.872855862	3.115849369	7.422359124	0.00644183	0.201172597	5.809780931	4.093513679	4.304589894	1.403750766	1.602340572	1.317652792
ENSMUSG00000004105	Angptl2	chr2	33216069	33216453	6286	angiopoietin-like 2	0.765150388	5.123981091	7.376920288	0.006606621	0.206137353	9.932157803	13.99458455	12.82350264	22.88770912	27.11903598	24.66551574
ENSMUSG00000029068	Ccnl2	chr4	155812489	155812809	5278	cyclin L2	0.866484366	4.972688152	7.375913687	0.00661032	0.206137353	7.29364137	15.28310503	8.673574487	17.87600279	19.09683938	31.10542519
ENSMUSG00000037709	Fam13a	chr6	58932090	58935711	6328	family with sequence similarity 13, member A	-1.479916043	3.527768423	7.374236026	0.006616489	0.206181414	4.174851789	11.77394979	4.352348498	3.020708568	2.677732856	2.707770589
ENSMUSG00000022217	Emc9	chr14	55581516	55581743	2465	ER membrane protein complex subunit 9	1.266758983	3.953654521	7.371563475	0.00662633	0.206339718	3.176405334	4.046930627	3.698658977	8.794064373	11.13115714	11.94757357
ENSMUSG00000062329	Cytl1	chr5	37735519	37735709	974	cytokine-like 1	1.030959822	4.404045177	7.370067818	0.006631843	0.206363157	3.734048585	7.553395356	6.910301644	15.80368135	18.43183381	10.47563251
ENSMUSG00000062480	Acat3	chr17	12923833	12924830	2345	acetyl-Coenzyme A acetyltransferase 3	1.14442004	4.16858767	7.361066748	0.006665124	0.207063675	4.114818516	5.778688472	4.180902616	9.799912015	13.28429863	14.46343923
ENSMUSG00000021843	Ktn1	chr14	47648448	47648577	9582	kinectin 1	-0.694489664	5.305561398	7.360798845	0.006666117	0.207063675	23.68694196	25.33235529	24.17230335	20.24773951	15.7541359	17.70898953
ENSMUSG00000027863	Cd2	chr3	101275899	101276273	1741	CD2 antigen	-2.751626797	3.022499221	7.360105835	0.006668687	0.207063675	1.899956878	11.38876242	1.341857234	1.497624388	0.43528797	0.14094296
ENSMUSG00000024440	Pcdh12	chr18	38267092	38269211	6055	protocadherin 12	1.939404627	3.175290939	7.353018638	0.006695025	0.207732682	1.074822589	1.032424297	1.263906336	4.247315994	6.210415051	6.097523876
ENSMUSG00000036461	Elf1	chr14	79481194	79481637	4314	E74-like factor 1	-1.217532729	3.930600635	7.349502346	0.006708132	0.207990486	7.951521346	11.62669513	8.168265133	5.025761934	4.525027772	4.426804439
ENSMUSG00000087411	Gm16048	chr3	90451583	90451739	663	.	1.353503584	3.81369484	7.346351858	0.006719898	0.208206363	2.326111865	4.436482212	2.415929469	7.244109532	11.1913586	10.1315064
ENSMUSG00000104444	RP24-388D8.6	chr3	28807205	28807363	274	.	0.787565448	5.043305599	7.339385852	0.006745988	0.208865435	9.026522405	15.8495179	9.333394428	19.12177029	27.57351433	23.92729698
ENSMUSG00000084780	Gm15350	chr8	12828335	12828564	619	predicted gene 15350	-1.411633925	3.618996605	7.335468156	0.006760707	0.209171736	7.473572314	7.272442863	7.022895433	3.747608769	2.812943196	2.930431473
ENSMUSG00000040694	Apobec2	chr17	48419231	48419633	1218	apolipoprotein B mRNA editing enzyme, catalytic polypeptide 2	0.420140405	7.671996585	7.329831349	0.006781942	0.209679062	90.91109226	91.70715507	89.11050947	139.5120353	151.6543288	146.2662337
ENSMUSG00000024205	Rpl36-ps2	chr11	76601319	76601629	311	ribosomal protein L36, pseudogene 2	1.091775247	4.266058712	7.326928966	0.006792902	0.209868234	4.066435485	8.285612253	3.378761433	9.014996803	18.47071954	12.90567707
ENSMUSG00000093067	Gm23156	chr9	108844478	108844563	86	.	2.825662313	2.684945821	7.324890952	0.006800609	0.209956695	0	0.345510695	0.526823372	5.154001171	1.307364904	3.38651913
ENSMUSG00000032359	Ctsh	chr9	90054152	90054219	4499	cathepsin H	-1.225812673	3.912597854	7.319757718	0.006820061	0.210407364	9.806592243	9.378542316	8.138016233	5.181489177	4.886639484	3.611910792
ENSMUSG00000076898	Traj31	chr14	54187895	54187951	57	T cell receptor alpha joining 31	-3.870427451	2.238118433	7.316409461	0.006832779	0.21064981	0	4.664394388	0	0	0	0
ENSMUSG00000034574	Daam1	chr12	71831078	71831331	6004	dishevelled associated activator of morphogenesis 1	-0.809181575	4.901007613	7.311121408	0.006852915	0.21112043	20.34704583	17.30482119	17.76864254	14.30963892	11.20676243	11.97970568
ENSMUSG00000019471	Cdc37	chr9	21138541	21139963	2456	cell division cycle 37	0.476039391	6.359074136	7.301121266	0.006891159	0.212079857	30.71295373	43.57822199	30.64902711	57.60307136	59.93339572	56.45921443
ENSMUSG00000025544	Tm9sf2	chr14	122107038	122107435	3107	transmembrane 9 superfamily member 2	-0.52610587	6.044206284	7.300421668	0.006893843	0.212079857	36.31326206	42.62287973	41.29156158	36.72384127	32.88771481	29.70286727
ENSMUSG00000023150	Ivns1abp	chr1	151344477	151344755	5435	influenza virus NS1A binding protein	-0.545196779	8.132053511	7.299138454	0.006898768	0.212080857	188.0442476	172.8693739	163.2507007	161.8615464	130.9748271	143.6099662
ENSMUSG00000038859	Baiap2l1	chr5	144264526	144266032	3366	BAI1-associated protein 2-like 1	-0.495772946	6.63672628	7.295076356	0.006914383	0.212410242	52.55715979	64.81481005	64.86405195	58.98413889	48.27309977	47.10651127
ENSMUSG00000020321	Mdh1	chr11	21556787	21557568	2567	malate dehydrogenase 1, NAD (soluble)	0.448841762	9.567058503	7.282179928	0.006964197	0.213789017	298.6227629	340.5681972	370.952584	570.0535484	577.4734636	519.8999202
ENSMUSG00000027954	Efna1	chr3	89271733	89272604	1830	ephrin A1	0.8361862	4.883943115	7.271286561	0.00700656	0.214937254	9.007898595	12.09929016	8.385727566	16.89758003	22.42512809	23.70748346
ENSMUSG00000038387	Rras	chr7	45017978	45018168	1103	related RAS viral (r-ras) oncogene	0.606977545	5.699835245	7.261765975	0.007043799	0.215926822	17.08825347	23.93318787	20.05221459	33.00954406	39.42463077	38.56306634
ENSMUSG00000003882	Il7r	chr15	9506161	9508358	3208	interleukin 7 receptor	-3.039548766	2.840450045	7.259641045	0.007052139	0.215928065	1.065767854	9.638876281	1.328304114	1.041634164	0.165406716	0.06120851
ENSMUSG00000020241	Col6a2	chr10	76595762	76596811	8326	collagen, type VI, alpha 2	0.873345617	4.777646946	7.258071572	0.007058304	0.215928065	9.380269871	7.696253852	9.516795012	16.40427131	21.8184083	20.13834046
ENSMUSG00000076596	Igkv3-10	chr6	70572633	70572687	356	immunoglobulin kappa variable 3-10	-3.477362114	2.646124009	7.25794943	0.007058784	0.215928065	0.463546902	7.914808031	1.155469748	0.228366744	0.212401021	0.137547696
ENSMUSG00000021200	Asb2	chr12	103321142	103321674	3542	ankyrin repeat and SOCS box-containing 2	0.46273724	7.201249733	7.241215664	0.007124872	0.217795991	60.51792556	63.80099276	67.17867852	114.7083641	98.02100283	104.2102572
ENSMUSG00000091383	Hist1h2al	chr13	51202688	51203065	378	histone cluster 1, H2al	1.256701944	3.948083275	7.234132072	0.007153038	0.218355075	2.619834999	4.67943641	3.627992086	11.07819729	11.9042646	8.680747585
ENSMUSG00000035004	Igsf6	chr7	121064067	121065517	2133	immunoglobulin superfamily, member 6	-1.771026155	3.183402209	7.233703932	0.007154744	0.218355075	5.919454842	5.085030183	4.037827118	1.489948536	1.883242603	1.587728392
ENSMUSG00000019818	Cd164	chr10	41519414	41519700	4449	CD164 antigen	-0.598167667	5.678231721	7.232818336	0.007158274	0.218355075	27.59343666	38.16534434	28.39625329	27.33442157	24.02613524	22.57704787
ENSMUSG00000026177	Slc11a1	chr1	74375195	74375321	3705	solute carrier family 11 (proton-coupled divalent metal ion transporters), member 1	-1.93281311	3.039235242	7.22063064	0.007207038	0.219687962	5.06074141	4.014953615	4.081246359	1.319917878	1.237869252	1.245500695
ENSMUSG00000030059	Tmf1	chr6	97155266	97155497	3465	TATA element modulatory factor 1	-1.023821445	4.30470973	7.217038307	0.007221476	0.219973371	11.37936762	12.3325188	12.69483209	8.18562343	6.344454034	6.587883795
ENSMUSG00000035992	Fnip1	chr11	54438199	54438388	7119	folliculin interacting protein 1	-1.151126281	4.033392015	7.206256259	0.007264988	0.221143372	9.583636889	9.621550858	10.63443291	5.67367874	4.787122248	5.317358232
ENSMUSG00000024670	Cd6	chr19	10789341	10790243	3404	CD6 antigen	-2.965235046	2.491638247	7.202276088	0.007281118	0.221330806	1.279825089	5.049631203	0.794180431	0.55069584	0.12248147	0.057685201
ENSMUSG00000037405	Icam1	chr9	21015960	21016101	2540	intercellular adhesion molecule 1	-1.087651981	4.1592861	7.20221694	0.007281358	0.221330806	9.247952248	14.34950382	9.199194416	6.416916774	5.774323618	5.971388808
ENSMUSG00000062825	Actg1	chr11	120345690	120346533	2658	actin, gamma, cytoplasmic 1	0.460512726	6.55551353	7.192733634	0.007319938	0.222347611	33.46236827	56.60307202	32.04389786	62.11867444	69.93836808	67.95963173
ENSMUSG00000014243	Zswim7	chr11	62267224	62267606	732	zinc finger SWIM-type containing 7	1.032342536	4.370055914	7.188229659	0.007338335	0.222750318	5.644142022	7.217544022	4.814720011	12.56827124	14.63784961	16.27885423
ENSMUSG00000039100	6-Mar	chr15	31455899	31459279	6236	membrane-associated ring finger (C3HC4) 6	-0.679381167	5.331141107	7.186551102	0.007345203	0.222802771	22.78299208	26.28573576	25.24266964	21.11046787	17.20913119	16.79332322
ENSMUSG00000042650	Alkbh5	chr11	60536381	60536637	5987	alkB homolog 5, RNA demethylase	-0.742999034	5.09547521	7.181790288	0.007364718	0.223238517	19.28093459	22.44417398	21.56201489	17.65872163	14.26508028	12.94857193
ENSMUSG00000035027	Map2k2	chr10	81105915	81106238	3722	mitogen-activated protein kinase kinase 2	0.745706034	5.152153395	7.173804183	0.007397574	0.224077738	11.88288726	14.64620116	11.36299855	23.83616994	27.75033884	24.36101587
ENSMUSG00000005054	Cstb	chr10	78425670	78425857	599	cystatin B	-0.764701878	5.675247934	7.172533787	0.007402814	0.224079882	24.54712621	53.30539009	21.92375462	19.90615816	26.53950755	22.1788782
ENSMUSG00000059159	Gm8129	chr6	52346730	52346942	213	ribosomal protein L38 pseudogene	0.926089819	4.617473891	7.16400469	0.007438095	0.224990695	6.186401648	11.09670565	5.568572276	14.28626068	19.66545619	18.12737226
ENSMUSG00000025537	Phkg1	chr5	129863421	129864689	3232	phosphorylase kinase gamma 1	2.002021086	3.100991431	7.159097338	0.007458472	0.225403035	0.307119537	1.366760372	1.290089896	4.778642989	5.042635431	5.543814567
ENSMUSG00000006005	Tpr	chr1	150392838	150393013	10496	translocated promoter region, nuclear basket protein	-0.863928161	4.707012559	7.157519942	0.007465034	0.225403035	15.29740105	16.48300295	16.58341807	11.56071561	9.697815397	10.20730483
ENSMUSG00000000982	Ccl3	chr11	83647844	83648343	766	chemokine (C-C motif) ligand 3	-3.275717497	2.393942164	7.156969113	0.007467327	0.225403035	2.948690138	1.998736578	1.195140374	0	0.197724027	0.192064644
ENSMUSG00000038583	Pln	chr10	53337686	53337795	2480	phospholamban	-0.543808834	11.12900722	7.155446661	0.007473668	0.225437451	1386.166853	1367.782841	1429.469924	1354.132365	1094.603781	1044.535039
ENSMUSG00000026655	Fam107b	chr2	3613758	3613938	3762	family with sequence similarity 107, member B	-1.551139022	3.40660068	7.153096664	0.007483467	0.225576041	4.529652708	9.426023914	4.299567519	2.924829983	2.307257594	1.918247549
ENSMUSG00000097142	Gm26778	chr14	102978220	102981905	3805	.	-0.97789285	4.401520101	7.149566835	0.007498209	0.225863368	12.36291524	14.60322832	12.03042557	8.846721257	7.979185325	6.554151317
ENSMUSG00000021493	Pdlim7	chr13	55495795	55496020	4849	PDZ and LIM domain 7	1.208656135	4.016074654	7.146540117	0.007510875	0.226087755	3.321098507	4.313683222	4.271505624	10.70776348	10.59235132	12.00782876
ENSMUSG00000104139	AC102815.1	chr14	102978220	102981901	3805	.	-0.977243422	4.401726567	7.141613727	0.007531535	0.226465088	12.36291524	14.60322832	12.03042557	8.857431573	7.979185325	6.554151317
ENSMUSG00000028364	Tnc	chr4	63959785	63960543	7772	tenascin C	-2.62419035	2.615967787	7.141060535	0.007533859	0.226465088	1.362552376	4.679262949	2.31733152	0.456248726	0.399963173	0.416943112
ENSMUSG00000038489	Polr2l	chr7	141471860	141473404	1650	polymerase (RNA) II (DNA directed) polypeptide L	0.889654543	4.710601454	7.138423008	0.007544948	0.226641246	7.150021449	8.721058273	9.161174444	16.71524228	19.5653374	19.3027488
ENSMUSG00000076918	Traj11	chr14	54207139	54207197	59	T cell receptor alpha joining 11	-4.170839779	2.371325144	7.135365126	0.007557825	0.226870839	0	5.510895592	0.763893889	0	0	0
ENSMUSG00000016206	H2-M3	chr17	37270220	37270334	1438	histocompatibility 2, M region locus 3	-1.20841469	3.91282635	7.133467022	0.00756583	0.22690645	8.816732949	10.71611386	7.707949459	4.107506777	5.401170502	4.299632002
ENSMUSG00000038311	2410017I17Rik	chr17	36145018	36145202	2518	RIKEN cDNA 2410017I17 gene	-2.501627267	2.672067133	7.132601843	0.007569481	0.22690645	3.197167082	3.329329539	2.401762446	0.776755166	0.511735528	0.253417569
ENSMUSG00000065336	Snora34	chr15	98519716	98519853	138	small nucleolar RNA, H/ACA box 34	1.271708103	3.907282922	7.131052143	0.007576026	0.226945694	3.571645556	3.243823435	3.627122064	8.211345227	7.910027943	14.48406923
ENSMUSG00000030683	Sez6l2	chr7	126950563	126951116	4210	seizure related 6 homolog like 2	2.304347422	2.901139487	7.124275008	0.007604716	0.227647801	0.589478428	0.50682013	0.761898441	3.204157331	5.041939215	4.291252927
ENSMUSG00000020594	Pum2	chr12	8674134	8674170	7260	pumilio RNA-binding family member 2	-0.715297639	5.182065136	7.122009759	0.00761433	0.227778302	19.74469763	26.13071551	21.2724617	17.68980505	15.52885188	15.33121658
ENSMUSG00000026211	Obsl1	chr1	75479310	75479371	8467	obscurin-like 1	0.898760319	4.680588334	7.108745819	0.007670876	0.229311581	6.774747829	9.083854824	8.47608288	19.55856795	16.27937942	18.55047037
ENSMUSG00000076909	Traj20	chr14	54199441	54199498	58	T cell receptor alpha joining 20	-4.095929328	2.339236033	7.103636241	0.007692773	0.22979715	0	5.094818729	0.776841243	0	0	0
ENSMUSG00000048967	Yjefn3	chr8	69887788	69888022	808	YjeF N-terminal domain containing 3	1.612923911	3.445462307	7.10248349	0.007697722	0.22979715	1.568266837	2.489470758	1.473021591	6.651146134	6.748523903	7.58722611
ENSMUSG00000019467	Arhgef25	chr10	127182521	127182943	2387	Rho guanine nucleotide exchange factor (GEF) 25	1.053629972	4.307542004	7.095870592	0.007726175	0.230467385	3.788350646	6.898060266	5.91154065	11.88080855	13.65397014	15.93635206
ENSMUSG00000026536	Mnda	chr1	173896345	173896643	1785	.	-1.621493123	3.318770593	7.094796391	0.007730807	0.230467385	6.794881243	5.520432925	4.567965698	1.848734921	2.101592743	2.309507447
ENSMUSG00000058135	Gstm1	chr3	108012255	108012778	1394	glutathione S-transferase, mu 1	0.370758887	7.352440052	7.087061272	0.007764246	0.231216241	61.17257338	98.51735932	64.4299319	114.0208142	121.1060375	109.402775
ENSMUSG00000015468	Notch4	chr17	34564268	34564509	8061	notch 4	1.205027968	4.012258195	7.086519107	0.007766595	0.231216241	3.22269168	4.563724005	4.104674185	9.303494592	10.70346231	13.17453395
ENSMUSG00000084796	Mir142hg	chr11	87755577	87755613	269	Mir142 host gene (non-protein coding)	-2.051397585	4.306909659	7.083147569	0.007781221	0.23149267	7.150640177	35.51466048	3.56483815	5.435128507	3.650937546	2.728029299
ENSMUSG00000096844	Igkv6-14	chr6	70434952	70435249	347	immunoglobulin kappa variable 6-14	-3.481802051	2.330041787	7.080338943	0.007793427	0.231551269	1.585117281	3.282351606	0.658529215	0	0.217894151	0
ENSMUSG00000025130	P4hb	chr11	120560298	120561260	2861	prolyl 4-hydroxylase, beta polypeptide	-0.376728244	7.273598091	7.080235906	0.007793875	0.231551269	86.71355837	112.9801865	77.41431993	84.66038744	89.04790342	80.43397078
ENSMUSG00000026466	Tor1aip1	chr1	156004599	156007709	5406	torsin A interacting protein 1	-0.777183096	4.959363188	7.076422062	0.007810481	0.231729358	17.41477213	21.14778502	19.00480969	14.86694112	12.44620093	12.52360704
ENSMUSG00000032239	Rp9	chr9	22448311	22448854	1142	retinitis pigmentosa 9 (human)	0.682448796	5.359071237	7.076403634	0.007810561	0.231729358	12.83736977	19.2506589	13.6338017	27.53227827	32.30781196	27.79582609
ENSMUSG00000041733	Coq5	chr5	115279666	115279914	2037	coenzyme Q5 methyltransferase	0.509587544	6.192641331	7.074913375	0.00781706	0.231763534	28.36597707	30.01518207	32.96963027	55.70473341	49.09418226	50.38153423
ENSMUSG00000032712	2810474O19Rik	chr6	149309414	149309904	6802	RIKEN cDNA 2810474O19 gene	-1.095633701	4.122275209	7.070185647	0.007837713	0.232217037	11.14107009	10.8210415	9.822936562	5.764288135	5.099357301	6.633405948
ENSMUSG00000039879	Heca	chr10	17900466	17902377	3667	hdc homolog, cell cycle regulator	-1.073142044	4.164860104	7.044844056	0.007949375	0.235364473	9.669906848	12.10408366	11.02106451	6.890225616	5.850351017	5.609268532
ENSMUSG00000029685	Asb15	chr6	24528144	24528269	4497	ankyrin repeat and SOCS box-containing 15	-1.037518683	4.24314169	7.037176801	0.007983478	0.236212855	11.83446165	10.99996056	11.85071489	8.464445352	5.512557306	5.938831235
ENSMUSG00000103653	WI1-1003N17.1	chr1	192073820	192074450	631	.	1.083135662	4.234933471	7.028567381	0.00802195	0.237189261	4.45137049	5.326987684	5.584161026	11.48084898	16.31723791	11.42146444
ENSMUSG00000041193	Pla2g5	chr4	138799244	138800661	2884	phospholipase A2, group V	0.998995511	4.41423067	7.008134376	0.008114019	0.239747965	5.200723096	7.418479902	6.021125491	17.57703604	15.91450539	11.28467995
ENSMUSG00000067344	Rps25-ps1	chr6	145266400	145266777	378	ribosomal protein S25, pseudogene 1	0.638197011	5.517550312	7.005028064	0.00812811	0.239933637	13.53581416	24.58686927	14.51196834	27.31904962	39.11401225	31.35434202
ENSMUSG00000076465	Trbv5	chr6	41062332	41062407	368	T cell receptor beta, variable 5	-2.627882952	2.598925178	7.004309428	0.008131373	0.239933637	1.046435148	5.620869118	1.490524662	0.994230825	0.102746835	0.1330746
ENSMUSG00000071547	Nt5dc2	chr14	31134853	31134923	1407	5'-nucleotidase domain containing 2	0.913910829	4.617370843	6.984348455	0.008222558	0.242459187	5.798286962	10.01269382	7.161505211	17.60240482	16.69490126	17.61206415
ENSMUSG00000038188	Scarf1	chr11	75513540	75513690	2887	scavenger receptor class F, member 1	1.321598094	3.804054196	6.981548396	0.008235433	0.242673733	2.979669215	3.747020422	2.523389094	7.523173895	9.163324232	11.45999012
ENSMUSG00000035585	Tsen34	chr7	3693375	3693889	2416	tRNA splicing endonuclease subunit 34	0.793218577	4.961023746	6.980251788	0.008241401	0.242684634	9.448531934	13.38185652	9.140178434	22.38027161	22.99599152	20.90548559
ENSMUSG00000017291	Taok1	chr11	77529162	77538328	12421	TAO kinase 1	-0.96155908	4.409394925	6.958563295	0.008341899	0.245477231	12.52270725	12.34851665	14.17219334	8.167787909	7.618121171	7.894199097
ENSMUSG00000047260	Emc6	chr11	73175519	73176751	1415	ER membrane protein complex subunit 6	0.664582545	5.406038296	6.957112557	0.008348666	0.245509686	14.29695188	17.49221097	15.92524549	29.07563449	30.55042182	30.69032961
ENSMUSG00000042116	Vwa1	chr4	155768149	155770665	3623	von Willebrand factor A domain containing 1	1.286926471	3.853480917	6.95477309	0.00835959	0.245664266	2.755059803	4.188745144	2.921514709	8.829834185	10.53503788	9.891364512
ENSMUSG00000024190	Dusp1	chr17	26505590	26506650	2697	dual specificity phosphatase 1	0.597599361	5.681862072	6.950373265	0.008380175	0.246102337	15.84529765	22.2159023	22.42416458	35.77756942	34.03509863	39.40374418
ENSMUSG00000066607	6030419C18Rik	chr9	58488603	58489239	2139	RIKEN cDNA 6030419C18 gene	1.069379383	4.249016296	6.946758522	0.008397125	0.246431456	4.717131257	5.759049769	5.183055734	12.59095775	13.96070223	13.03335119
ENSMUSG00000013707	Tnfaip8l2	chr3	95139521	95140596	1122	tumor necrosis factor, alpha-induced protein 8-like 2	-1.494985567	3.446659054	6.945560154	0.008402752	0.246431456	5.992674912	7.789220192	4.979254915	2.395715593	3.038488334	2.230036417
ENSMUSG00000019943	Atp2b1	chr10	98915152	98915371	7130	ATPase, Ca++ transporting, plasma membrane 1	-0.991604058	4.332736454	6.940311884	0.008427442	0.246988432	12.44647159	11.60476962	12.88689312	7.311242491	7.188215278	7.423177748
ENSMUSG00000025220	Mgea5	chr19	45750261	45752280	5024	meningioma expressed antigen 5 (hyaluronidase)	-0.722202348	5.122556962	6.936847163	0.008443782	0.247134266	18.56300091	23.71255373	21.99102289	15.69697561	15.08998297	15.44960354
ENSMUSG00000081228	Gm16089	chr5	137615627	137615962	336	cytochrome b-c1 complex subunit 7-like	1.246458769	3.916471409	6.936838922	0.008443821	0.247134266	2.946342625	4.192264788	3.536126015	9.67678666	11.13781792	9.908331935
ENSMUSG00000076486	Trbj1-4	chr6	41534811	41534861	51	T cell receptor beta joining 1-4	-2.276885165	3.062265214	6.933561273	0.008459308	0.247400951	1.060809257	9.82712151	3.525664104	2.351738296	0.72910735	0
ENSMUSG00000025889	Snca	chr6	60731573	60732161	1463	synuclein, alpha	3.113425286	2.54461475	6.932016865	0.008466616	0.247400951	0.113037052	0.184791581	0.18784276	1.809853243	3.599718529	2.716848851
ENSMUSG00000037487	Ubr5	chr15	37967328	37968505	9790	ubiquitin protein ligase E3 component n-recognin 5	-0.708833273	5.171716265	6.930337608	0.008474569	0.247400951	21.16677966	21.71180599	23.50430733	16.47441796	14.00606954	17.73400151
ENSMUSG00000002111	Spi1	chr2	91082390	91082523	2695	spleen focus forming virus (SFFV) proviral integration oncogene	-1.590093297	3.329998886	6.930085694	0.008475763	0.247400951	6.19959594	6.020805812	4.760169636	2.419196665	2.404756141	1.621032247
ENSMUSG00000005677	Nr1i3	chr1	171213970	171214173	4414	nuclear receptor subfamily 1, group I, member 3	1.16041823	4.064934106	6.919916788	0.008524094	0.248597376	3.898203711	4.956572005	3.893003965	11.16263369	12.55484874	10.72180394
ENSMUSG00000036186	Fam69b	chr2	26628457	26628699	2476	family with sequence similarity 69, member B	1.226328451	3.947571463	6.919051111	0.008528222	0.248597376	3.229108518	4.016823373	3.848766951	9.149974112	11.25009403	11.06189999
ENSMUSG00000089672	Gp49a	chr10	51480632	51480753	2107	.	-1.604657947	3.311664178	6.91674158	0.008539243	0.248751371	6.41115272	5.532760453	4.76165356	1.740375589	1.942441593	2.585674829
ENSMUSG00000063511	Snrnp70	chr7	45376462	45377278	1676	small nuclear ribonucleoprotein 70 (U1)	0.695196972	6.083015184	6.914884406	0.008548117	0.248842624	19.47283969	40.41980667	18.85820335	40.10716475	46.34635869	64.03792569
ENSMUSG00000038894	Irs2	chr8	10986980	10987014	4024	insulin receptor substrate 2	-1.662736478	3.246181624	6.911158759	0.008565946	0.249194293	3.1658238	6.624276982	6.001074479	2.531892162	1.591899477	1.537185205
ENSMUSG00000076518	Igkv2-112	chr6	68219981	68220029	358	immunoglobulin kappa variable 2-112	-2.830197289	2.511447675	6.908953586	0.008576517	0.249334476	4.148680214	1.423427071	1.659713743	0.227094506	0.633653185	0
ENSMUSG00000074884	Serf2	chr2	121449195	121449441	5455	small EDRK-rich factor 2	0.472321246	6.392103774	6.893212723	0.008652363	0.251370848	34.0011143	36.83602499	36.48377376	54.01009528	63.18698736	60.47164947
ENSMUSG00000026766	Mmadhc	chr2	50279881	50280402	2012	methylmalonic aciduria (cobalamin deficiency) cblD type, with homocystinuria	0.559121948	5.84768862	6.887486428	0.008680124	0.252008477	21.31947308	22.95148767	25.20508302	40.37871179	42.67867724	39.05432108
ENSMUSG00000021451	Sema4d	chr13	51701246	51703531	6449	sema domain, immunoglobulin domain (Ig), transmembrane domain (TM) and short cytoplasmic domain, (semaphorin) 4D	-1.404189942	3.559159426	6.884075815	0.008696702	0.252320787	6.876017584	8.696263149	4.974192767	4.183784967	2.410010652	2.398128082
ENSMUSG00000085543	Gm13568	chr2	26457144	26457175	446	.	1.216516318	3.95644625	6.87475844	0.008742157	0.253469932	2.097886763	4.841787463	4.306515885	10.21366431	12.55304288	8.898135835
ENSMUSG00000055681	Cope	chr8	70302518	70302932	3353	coatomer protein complex, subunit epsilon	0.736870312	5.121656416	6.856658211	0.008831156	0.255879203	9.802206468	15.41509256	11.97085952	22.33847539	26.76784814	24.9768407
ENSMUSG00000027680	Fxr1	chr3	34020079	34020163	2323	fragile X mental retardation gene 1, autosomal homolog	-0.524821253	6.451613153	6.840694646	0.008910418	0.258003336	52.71729032	53.16018045	54.64931068	50.4807439	42.04100746	41.20216368
ENSMUSG00000061111	Fam195b	chr11	120542888	120543748	1282	.	0.570785016	5.779832831	6.83751783	0.008926279	0.258286897	19.0036165	27.48223849	19.39802253	36.66487703	42.87810427	37.20155933
ENSMUSG00000028249	Sdcbp	chr4	6365650	6365759	6904	syndecan binding protein	-0.804060463	4.828020884	6.836347472	0.008932129	0.258286897	17.01596427	18.73653713	16.59436399	12.11982494	12.1345426	11.27875169
ENSMUSG00000054428	Atpif1	chr4	132530555	132530823	1441	ATPase inhibitory factor 1	0.518527455	6.779827229	6.826983729	0.008979077	0.259471385	44.91004405	53.69840012	40.55736211	62.64343675	93.0486598	82.71490778
ENSMUSG00000090818	Trbj2-6	chr6	41543598	41543645	48	T cell receptor beta joining 2-6	-6.02290068	3.437258632	6.816290579	0.009033	0.260855706	0	26.37868391	0	0	0	0
ENSMUSG00000076498	Trbc2	chr6	41546730	41547104	692	T cell receptor beta, constant 2	-3.408712343	4.14268583	6.804228217	0.009094225	0.262448932	3.343156446	41.16363571	1.984139972	3.764591174	0.218837415	0.141715808
ENSMUSG00000026930	Gpsm1	chr2	26315515	26315720	5383	G-protein signalling modulator 1 (AGS3-like, C. elegans)	0.669332413	5.357342195	6.802079104	0.009105178	0.262503947	13.59585475	16.98938466	15.30625423	31.14043957	24.76635747	31.2557978
ENSMUSG00000020901	Pik3r5	chr11	68432121	68432262	5550	phosphoinositide-3-kinase regulatory subunit 5	-2.278970979	2.749169498	6.801478086	0.009108244	0.262503947	2.365082934	4.884454389	2.419249608	0.866526523	0.669344453	0.513071985
ENSMUSG00000021270	Hsp90aa1	chr12	110690605	110691649	3931	heat shock protein 90, alpha (cytosolic), class A member 1	-0.632604738	5.44330931	6.78235457	0.009206337	0.265154734	23.73709096	27.03208196	28.93160681	24.5078404	19.09178351	17.48380934
ENSMUSG00000074457	S100a16	chr3	90537254	90537417	1617	S100 calcium binding protein A16	0.738917152	5.09957397	6.78011824	0.009217878	0.26531086	9.682343083	15.66137201	11.18929862	20.75963793	27.39244598	24.73435712
ENSMUSG00000023092	Fhl1	chrX	56731787	56731868	3714	four and a half LIM domains 1	-0.868247516	6.214901617	6.775249259	0.009243058	0.265859057	40.6848191	37.81096063	69.29946663	32.31450899	31.74943587	34.94814816
ENSMUSG00000044827	Tlr1	chr5	64924811	64927298	2652	toll-like receptor 1	-2.112024854	2.849528152	6.771335028	0.009263352	0.266266073	4.220845276	3.682365214	2.85056521	1.213838538	0.843159197	0.592289814
ENSMUSG00000043770	Gm12481	chr4	43664043	43664339	297	small EDRK-rich factor 2 pseudogene	0.546515875	7.023234408	6.765764946	0.009292308	0.266921407	48.31309811	50.3344155	63.52110931	82.48445864	98.09185195	105.624168
ENSMUSG00000041515	Irf8	chr8	120736358	120736409	7055	interferon regulatory factor 8	-1.797849669	3.091564233	6.757367	0.009336142	0.267987494	4.119957041	6.266641478	3.28032665	1.975780133	1.343310027	1.071725796
ENSMUSG00000028530	Jak1	chr4	101152367	101153590	7227	Janus kinase 1	-0.673669361	5.268741746	6.756288365	0.009341787	0.267987494	18.52218753	27.86361156	24.48941505	19.67113472	17.29925209	15.79524435
ENSMUSG00000038967	Pdk2	chr11	95026258	95027322	3163	pyruvate dehydrogenase kinase, isoenzyme 2	0.38052805	7.035881675	6.752946248	0.009359301	0.268160312	53.15713846	67.79522631	56.3794251	96.30432742	91.52463366	87.40730032
ENSMUSG00000023004	Tuba1b	chr15	98931425	98932562	1875	tubulin, alpha 1B	0.439741463	6.849018828	6.752777867	0.009360184	0.268160312	46.45846938	63.94839399	41.36265526	79.04983013	92.27794049	73.78766668
ENSMUSG00000021037	Ahsa1	chr12	87266746	87266921	1347	AHA1, activator of heat shock protein ATPase 1	0.457531852	6.359477005	6.743806154	0.009407371	0.269334141	32.2870046	37.59658741	35.70127227	56.9418415	57.32038616	58.57572703
ENSMUSG00000031990	Jam3	chr9	27097385	27098401	2539	junction adhesion molecule 3	1.092932213	4.163567527	6.739027696	0.009432602	0.269878265	4.017710651	5.692356721	4.673587023	11.00934495	13.19512074	12.79810911
ENSMUSG00000051234	Rnf7	chr9	96470937	96471852	1328	ring finger protein 7	0.554919777	5.836076913	6.736054464	0.009448337	0.270150128	20.25515102	25.26439719	23.55483189	40.57943011	41.82190483	38.64810808
ENSMUSG00000002781	Tmem143	chr7	45896941	45897101	5636	transmembrane protein 143	0.970743051	4.429043591	6.7242429	0.009511109	0.271448332	5.431072407	7.289558541	6.415245115	15.95972408	14.4538386	14.643376
ENSMUSG00000022476	Polr3h	chr15	81915030	81916665	2514	polymerase (RNA) III (DNA directed) polypeptide H	1.035936311	4.280150472	6.723437488	0.009515405	0.271448332	4.715645127	6.537776733	5.102750433	12.25335135	14.54735858	13.56964077
ENSMUSG00000057113	Npm1	chr11	33152287	33152852	2665	nucleophosmin 1	-0.478318381	6.189628713	6.722795427	0.009518831	0.271448332	39.43695689	53.30869745	39.19755591	36.84919271	39.86187957	35.97192122
ENSMUSG00000001119	Col6a1	chr10	76708792	76710181	4380	collagen, type VI, alpha 1	0.584179031	5.698372473	6.72076813	0.009529657	0.271448332	20.662172	18.96468064	21.86539459	31.15180936	40.05979732	38.79268872
ENSMUSG00000087327	Gm15884	chr6	124715573	124716007	643	.	0.794815211	4.90738242	6.72047616	0.009531218	0.271448332	9.165128425	11.34230064	10.10617381	19.74875886	22.60685647	21.19729598
ENSMUSG00000024610	Cd74	chr18	60803848	60804010	1410	CD74 antigen (invariant polypeptide of major histocompatibility complex, class II antigen-associated)	-1.059088531	7.985214139	6.720458033	0.009531315	0.271448332	127.4474736	292.5202269	145.9465022	152.9135464	105.4379139	52.79345715
ENSMUSG00000057135	Scimp	chr11	70790932	70791638	1080	SLP adaptor and CSK interacting membrane protein	-2.487978309	2.631713435	6.714606425	0.009562639	0.27216163	3.418926412	2.391407052	2.586356739	0.754180644	0.420872328	0.272550568
ENSMUSG00000046694	Fam46b	chr4	133480132	133480563	2287	family with sequence similarity 46, member B	-0.930209951	4.443373476	6.708340777	0.009596297	0.272656672	11.93410414	12.90138145	14.98407244	11.13512451	5.832858801	7.726236826
ENSMUSG00000073435	Nme3	chr17	24896500	24896559	876	NME/NM23 nucleoside diphosphate kinase 3	0.706031983	5.201211521	6.707951267	0.009598394	0.272656672	11.19595266	16.14366222	12.75188887	23.4726901	27.40845054	27.26785044
ENSMUSG00000093938	Evi2b	chr11	79515056	79516762	1858	ecotropic viral integration site 2b	-1.771268217	3.109450753	6.707856525	0.009598904	0.272656672	4.747677794	5.821083905	3.30376916	1.841920904	1.468412006	1.241480789
ENSMUSG00000023043	Krt18	chr15	102028216	102028674	1400	keratin 18	-3.412330095	4.445089139	6.706448496	0.009606486	0.272693355	1.259947611	57.17943061	1.70117697	2.269486208	1.569584417	1.472084333
ENSMUSG00000099329	Gm28052	chr17	29549799	29549994	380	.	-1.121938267	4.005182609	6.703545138	0.009622141	0.272958975	10.71389507	10.01981017	8.180281018	5.670508088	4.776514294	5.155330959
ENSMUSG00000032067	Pts	chr9	50521618	50522336	1035	6-pyruvoyl-tetrahydropterin synthase	0.640975382	5.447841597	6.700033618	0.009641109	0.273318199	14.53595387	20.77466432	14.5110345	29.11675986	31.6922415	31.94638171
ENSMUSG00000058756	Thra	chr11	98740638	98740687	4614	thyroid hormone receptor alpha	0.661533026	5.36625213	6.698830121	0.009647619	0.273323989	13.7576502	18.65443314	13.98347904	26.70161454	29.77222577	31.16514858
ENSMUSG00000025163	Cd7	chr11	121036747	121037150	1133	CD7 antigen	-2.971053601	2.468515176	6.691912606	0.009685124	0.274207318	1.167451457	5.089427386	0.606264991	0.323519554	0.267467952	0.086604105
ENSMUSG00000034342	Cbl	chr9	44149262	44151737	5083	Casitas B-lineage lymphoma	-1.373538536	3.572229433	6.690299972	0.009693889	0.27427632	5.544418485	8.188888915	6.932742732	3.519897838	2.744334825	2.984519859
ENSMUSG00000038375	Trp53inp2	chr2	155381059	155381192	5257	transformation related protein 53 inducible nuclear protein 2	0.485900422	6.937935119	6.682045717	0.009738879	0.275369509	46.97904153	49.82273427	60.24272349	91.25651055	82.18695512	91.0273542
ENSMUSG00000026860	Sh3glb2	chr2	30344809	30345427	3990	SH3-domain GRB2-like endophilin B2	0.930060251	4.519080008	6.678603624	0.009757704	0.275699481	5.501004356	9.987172349	5.558375982	14.98371371	16.14010929	17.00387293
ENSMUSG00000080850	Gm12439	chr4	48675156	48675520	365	.	0.710284386	5.1817969	6.677587075	0.00976327	0.275699481	10.55012485	11.90879077	16.90584837	22.16374125	25.69007756	29.11388645
ENSMUSG00000018209	Stk4	chr2	164070322	164070442	5860	serine/threonine kinase 4	-1.34859062	3.605285848	6.673328068	0.009786627	0.27617913	5.665854459	10.22666856	5.341131476	3.811359523	2.93036218	2.940742043
ENSMUSG00000022098	Bmp1	chr14	70474557	70475249	3757	bone morphogenetic protein 1	0.996593227	4.358765389	6.671907116	0.009794433	0.276219572	5.475108129	6.503011441	5.842019791	11.06405883	12.96406417	18.72453106
ENSMUSG00000062081	Gm6055	chr14	48079375	48079752	378	microtubule-associated protein 1 light chain 3 pseudogene 2	-0.902378873	4.508768466	6.667231952	0.009820159	0.276765032	13.53581416	14.99005901	13.18170458	9.249756958	9.103261163	8.032930601
ENSMUSG00000040521	Tsfm	chr10	127011572	127011863	2904	Ts translation elongation factor, mitochondrial	1.175065576	3.992895145	6.660140403	0.009859315	0.277688015	3.171107603	4.501153965	4.19681462	10.27155095	11.51111171	10.64917461
ENSMUSG00000030087	Klf15	chr6	90462576	90462725	2527	Kruppel-like factor 15	-0.755878829	4.949659173	6.658579084	0.009867957	0.277699904	15.33977184	22.8894002	18.61991355	16.81815378	10.67819246	12.43152592
ENSMUSG00000092137	Gcom1	chr9	71479325	71479540	1726	.	-0.513443683	7.495584688	6.657749855	0.00987255	0.277699904	113.7099072	112.4574293	107.776714	110.2053344	85.79402389	86.57978337
ENSMUSG00000097239	Gm27029	chr11	101406664	101407024	2079	.	0.680456132	5.284608674	6.649951735	0.009915851	0.278737017	12.86231224	16.24365379	14.10265642	25.30078451	29.41948158	27.99902379
ENSMUSG00000063656	Gm10135	chr5	72965808	72965885	252	.	-0.608143401	5.519717402	6.646033051	0.009937684	0.279169702	22.2392581	30.65349039	30.97846365	24.9736636	16.93373435	23.48477397
ENSMUSG00000038179	Slamf7	chr1	171632403	171634996	4577	SLAM family member 7	-3.169682297	2.372968324	6.644084716	0.009948557	0.279294152	2.542420089	1.950120327	1.361593302	0.240413614	0.107661985	0.064357179
ENSMUSG00000015837	Sqstm1	chr11	50199366	50200947	3356	sequestosome 1	-0.391746289	7.619061141	6.625629258	0.010052162	0.282020084	114.481448	123.6403385	114.1403559	110.098995	110.3525802	101.8951855
ENSMUSG00000056290	Ms4a4b	chr19	11443553	11443660	5274	membrane-spanning 4-domains, subfamily A, member 4B	-2.909851722	2.451320149	6.621268984	0.010076801	0.282528473	2.039166989	3.407685202	1.155615779	0.517753948	0.100623725	0.074471321
ENSMUSG00000040479	Dgkz	chr2	91932824	91933525	6270	diacylglycerol kinase zeta	0.816415513	4.817591322	6.608680702	0.010148282	0.284160886	7.125065525	13.6851657	7.46961781	17.54434521	17.78691737	24.28994482
ENSMUSG00000076577	Igkv8-30	chr6	70117061	70117376	365	immunoglobulin kappa chain variable 8-30	-3.193960326	2.650439794	6.608201922	0.010151011	0.284160886	0.301432139	7.720181604	1.377513571	0.334126753	0.310767067	0.134165375
ENSMUSG00000076680	Ighv6-6	chr12	114434788	114435098	357	immunoglobulin heavy variable 6-6	-3.476107193	2.716640535	6.607556565	0.01015469	0.284160886	0	8.900278304	1.664349814	0.341593272	0.317711583	0
ENSMUSG00000020409	Slu7	chr11	43433744	43433819	4050	SLU7 splicing factor homolog (S. cerevisiae)	-0.984622592	4.287864767	6.604524177	0.010171998	0.28446157	12.14627909	12.08758635	11.30283874	6.721795562	7.459176751	7.006274211
ENSMUSG00000004035	Gstm7	chr3	107926334	107926980	1601	glutathione S-transferase, mu 7	0.86440556	4.679884189	6.602491678	0.010183616	0.284486257	6.507886004	9.119153073	9.098062051	18.09164967	17.89180284	17.96208055
ENSMUSG00000066705	Fxyd6	chr9	45370185	45370488	1791	FXYD domain-containing ion transport regulator 6	0.680363594	5.275582683	6.601377643	0.010189989	0.284486257	12.89783041	15.39874844	14.60435527	22.36076167	33.59752709	26.16898641
ENSMUSG00000047126	Cltc	chr11	86694351	86695690	8499	clathrin, heavy polypeptide (Hc)	-0.65833375	5.300523852	6.600926714	0.01019257	0.284486257	22.35686709	24.91749968	24.87957462	18.71762344	18.72038877	16.8630724
ENSMUSG00000055435	Maf	chr8	115682942	115684761	8241	avian musculoaponeurotic fibrosarcoma oncogene homolog	-1.464924786	3.432531253	6.599193294	0.010202498	0.284580109	6.344777133	6.141723	5.877960502	2.725147847	2.93022954	2.007792493
ENSMUSG00000002222	Rmnd5a	chr6	71388634	71393188	6783	required for meiotic nuclear division 5 homolog A	-0.750776964	4.953385702	6.586566997	0.010275113	0.286276338	16.12417561	21.92424265	18.85637834	15.03993955	12.61364314	12.45708898
ENSMUSG00000019797	1700021F05Rik	chr10	43525121	43525408	1339	RIKEN cDNA 1700021F05 gene	0.661555789	5.344584624	6.585377089	0.010281983	0.286276338	14.44917206	16.12890338	15.01564555	25.82700058	30.58550923	29.71923262
ENSMUSG00000028837	Psmb2	chr4	126677630	126677845	1204	proteasome (prosome, macropain) subunit, beta type 2	0.463158923	6.323071708	6.585179755	0.010283123	0.286276338	32.82258285	38.19169137	31.60809072	50.94587261	61.54271104	56.19513964
ENSMUSG00000064871	Snord58b	chr18	75001058	75001123	66	small nucleolar RNA, C/D box 58B	3.09979981	2.509319477	6.581664101	0.010303452	0.286658179	0	0.448648216	0	0.608409908	3.395246168	3.664516969
ENSMUSG00000025351	Cd63	chr10	128908919	128909052	1031	CD63 antigen	-0.369119687	7.578551733	6.577726038	0.010326273	0.287009932	104.1772254	134.1314704	103.836274	96.22073433	120.9781262	98.82761955
ENSMUSG00000031783	Polr2c	chr8	94857450	94857641	1580	polymerase (RNA) II (DNA directed) polypeptide C	0.616256599	5.525581888	6.577197754	0.010329338	0.287009932	15.14253214	21.56065413	16.69840153	28.59372635	36.37881354	32.73635159
ENSMUSG00000032094	Cd3d	chr9	44981793	44981940	1323	CD3 antigen, delta polypeptide	-2.915203809	2.960130056	6.568238316	0.010381466	0.288273565	1.666528138	11.30634168	0.865438696	1.447041389	0.171813817	0.037088012
ENSMUSG00000022427	Tomm22	chr15	79670861	79671008	1113	translocase of outer mitochondrial membrane 22 homolog (yeast)	0.513162276	6.009609701	6.561549363	0.01042056	0.289173872	24.90711573	29.54674722	25.46770112	46.10589263	46.01361144	43.90315016
ENSMUSG00000021756	Il6st	chr13	112464070	112464250	11099	interleukin 6 signal transducer	-0.637597829	5.374427756	6.554203547	0.010463666	0.290184317	20.71311307	28.33169026	26.85603165	19.99245919	19.79020678	18.17752279
ENSMUSG00000071649	B3gat3	chr19	8920374	8920648	1601	beta-1,3-glucuronyltransferase 3 (glucuronosyltransferase I)	0.745630867	5.031283834	6.547425443	0.010503604	0.291105635	8.849347635	14.35422243	11.32966218	22.57003271	23.73740509	22.92770692
ENSMUSG00000032216	Nedd4	chr9	72662346	72662613	10973	neural precursor cell expressed, developmentally down-regulated 4	-0.467682723	6.215367265	6.542308143	0.010533859	0.291757609	38.32291856	50.69344635	44.83125755	39.98712301	38.57345957	36.60242701
ENSMUSG00000039630	Hnrnpu	chr1	178324343	178329407	8959	heterogeneous nuclear ribonucleoprotein U	-0.600002691	5.530766854	6.530856615	0.010601889	0.293454323	24.61361622	34.13892464	25.69445763	21.59189723	21.27138145	23.35205259
ENSMUSG00000028861	Mrps15	chr4	126046925	126047199	1693	mitochondrial ribosomal protein S15	0.6755461	5.278020746	6.526625882	0.010627136	0.293965434	13.22066413	16.69771198	13.17649318	25.00191198	29.27447788	27.94378064
ENSMUSG00000069045	Ddx3y	chrY	1260771	1263367	5199	DEAD (Asp-Glu-Ala-Asp) box polypeptide 3, Y-linked	-0.95396369	4.347679376	6.525052466	0.010636541	0.294037954	11.61586136	13.13943952	12.30456772	8.75630559	6.569257225	7.261804146
ENSMUSG00000088185	Scarna2	chr3	108554338	108554751	414	small Cajal body-specific RNA 2	-0.668218279	5.242428578	6.51553869	0.010693592	0.295426678	17.67845017	24.91673275	26.72708258	16.10893509	14.16049456	21.53499755
ENSMUSG00000023905	Tnfrsf12a	chr17	23675447	23676046	963	tumor necrosis factor receptor superfamily, member 12a	-0.498903814	6.471156276	6.513870205	0.01070363	0.295477265	51.78597887	54.28783039	55.58041223	46.64118317	38.97547714	51.39675117
ENSMUSG00000031839	Hsbp1	chr8	119344538	119344620	1163	heat shock factor binding protein 1	0.403272702	6.782835116	6.51296882	0.010709057	0.295477265	44.07279697	55.67708948	46.85740867	73.9625735	83.3512516	73.86772118
ENSMUSG00000020486	4-Sep	chr11	87568903	87568958	3563	septin 4	1.191687812	3.936257893	6.509777632	0.010728292	0.295708947	2.878829162	4.436380596	3.870910112	8.154980273	10.60601612	12.19346429
ENSMUSG00000037280	Galnt6	chr15	100691813	100693466	3871	UDP-N-acetyl-alpha-D-galactosamine:polypeptide N-acetylgalactosaminyltransferase 6	-2.766128458	2.618088255	6.508794717	0.010734224	0.295708947	1.111219614	6.536684009	0.923301498	0.600081983	0.254585004	0.253639088
ENSMUSG00000079017	Ifi27l2a	chr12	103442167	103442383	463	interferon, alpha-inducible protein 27 like 2A	-0.797295185	7.031457343	6.507115185	0.010744368	0.295708947	101.2889942	98.66489796	62.13223142	51.74500039	83.50793322	46.45880931
ENSMUSG00000043795	Prr33	chr7	142491074	142492781	2348	proline rich 33	1.566611592	3.405245178	6.507053223	0.010744742	0.295708947	1.432476357	2.354591406	1.658518023	6.490223697	4.761390699	8.758959972
ENSMUSG00000072423	Psmb11	chr14	54625310	54629556	4247	proteasome (prosome, macropain) subunit, beta type, 11	-3.693692389	2.206202908	6.505528056	0.010753962	0.295729434	0	4.28106296	0	0	0.017850086	0
ENSMUSG00000093989	Rnasek	chr11	70238124	70238470	885	ribonuclease, RNase K	0.476753935	6.28869638	6.504673549	0.010759132	0.295729434	32.74859458	34.30032081	32.33185197	48.21682852	59.30950896	57.52878039
ENSMUSG00000038213	Tapbpl	chr6	125223933	125224709	2352	TAP binding protein-like	-1.172030933	3.871238282	6.499969918	0.010787632	0.296324897	8.603690549	11.21639608	6.213739498	4.712138612	4.334361927	4.486814019
ENSMUSG00000026308	Klhl30	chr1	91351016	91351135	3089	kelch-like 30	0.891879769	4.585245081	6.496761464	0.010807117	0.296672126	7.1228707	7.548905524	7.920763822	18.02035325	15.61941429	16.63833015
ENSMUSG00000077167	Gm24119	chr10	91118291	91118536	246	.	1.779385214	3.187253754	6.484279039	0.010883267	0.29857348	0.893313059	1.582075289	1.29892888	4.290890927	5.372369948	6.759327656
ENSMUSG00000058603	Rpl28-ps1	chr1	128038569	128038982	414	ribosomal protein L28, pseudogene 1	0.687725759	5.221042814	6.480630046	0.010905632	0.298997802	10.36781288	18.90484665	11.81734643	22.88647486	29.32592744	26.85958486
ENSMUSG00000042737	Dpm3	chr3	89259358	89259591	919	dolichyl-phosphate mannosyltransferase polypeptide 3	1.174950662	3.958005184	6.467554203	0.010986162	0.301015296	3.117856773	5.554459984	2.839692501	8.418541438	12.32191422	10.72827174
ENSMUSG00000068240	Gm11808	chr4	3973092	3973595	504	ubiquitin A-52 residue ribosomal protein fusion product 1 pseudogene	0.452195882	7.412741621	6.464494583	0.011005094	0.30134352	68.05143899	91.42828762	65.89152042	105.5006875	147.5251268	114.5448183
ENSMUSG00000035199	Arl6ip5	chr6	97210689	97210996	1442	ADP-ribosylation factor-like 6 interacting protein 5	-0.410734177	6.704186797	6.462856978	0.01101524	0.301397057	60.20809297	69.03461724	57.2364569	57.11969772	55.99018966	54.07283022
ENSMUSG00000078772	Gm12353	chr4	19605451	19605536	554	.	0.977534751	4.364197231	6.461935205	0.011020955	0.301397057	5.963468256	5.903563828	6.193734237	12.85334444	14.41399251	15.48340954
ENSMUSG00000023336	Wfdc1	chr8	119666523	119666660	1213	WAP four-disulfide core domain 1	1.281548735	3.777510315	6.457818228	0.01104652	0.301894145	2.271914389	3.813140278	3.133600962	7.890785827	10.52461055	8.858230228
ENSMUSG00000024997	Prdx3	chr19	60864051	60864719	1478	peroxiredoxin 3	0.421040926	7.125984804	6.456358284	0.0110556	0.301894145	55.16208136	64.50887925	65.54302538	106.6630189	99.4622711	90.70559081
ENSMUSG00000027679	Dnajc19	chr3	34057758	34058114	1015	DnaJ heat shock protein family (Hsp40) member C19	0.598886575	5.576903938	6.454607307	0.0110665	0.301894145	17.59105744	19.0830046	19.17253364	29.8504105	36.83140319	34.26684047
ENSMUSG00000026824	Kcnj3	chr2	55435970	55436510	5215	potassium inwardly-rectifying channel, subfamily J, member 3	0.786194471	4.878954713	6.453882538	0.011071015	0.301894145	4.928207423	15.56566752	9.630686763	22.99978412	19.03674689	20.12758427
ENSMUSG00000055320	Tead1	chr7	112679318	112679726	11237	TEA domain family member 1	-0.790374254	4.797600165	6.453410637	0.011073956	0.301894145	16.94916061	16.92347542	17.0112195	14.30239703	9.847815133	10.71840236
ENSMUSG00000054091	1810037I17Rik	chr3	122924242	122924656	1131	RIKEN cDNA 1810037I17 gene	0.651633818	5.355507293	6.451062935	0.011088598	0.302052188	15.34987246	17.52581637	13.32090581	26.07133197	30.88014381	29.71431207
ENSMUSG00000068245	Phf11d	chr14	59347407	59349051	4498	PHD finger protein 11D	-1.551086473	3.302608881	6.450247305	0.01109369	0.302052188	6.866140379	5.13128309	4.370444256	1.522174243	2.165768088	2.695892035
ENSMUSG00000020096	Tbata	chr10	61171954	61172032	2426	thymus, brain and testes associated	-5.36457628	3.42944702	6.446119025	0.011119498	0.302533629	0.068185515	25.87315629	0	0.083979118	0.062486332	0.080930412
ENSMUSG00000022141	Nipbl	chr15	8291225	8291590	8815	Nipped-B homolog (Drosophila)	-1.026139313	4.160634263	6.445187307	0.011125331	0.302533629	9.648358605	12.14515556	10.50180801	6.320741268	5.779929048	6.578090613
ENSMUSG00000080527	Gm23880	chr15	81586133	81586186	54	.	-1.232094888	3.750958716	6.41431413	0.011320404	0.307641814	9.026522405	7.1049563	7.500049094	4.446923324	5.514702866	1.785619178
ENSMUSG00000021495	Fam193b	chr13	55539319	55539712	4338	family with sequence similarity 193, member B	1.142212107	4.007399	6.413221278	0.011327374	0.307641814	2.568043428	6.699117145	2.978816457	8.558542412	9.061162652	15.06294675
ENSMUSG00000024309	Pfdn6	chr17	33938821	33939111	1193	prefoldin subunit 6	0.627875951	5.442363018	6.407482951	0.01136404	0.308444373	15.52299777	18.95707803	15.39303767	24.78582473	34.61122664	32.61297338
ENSMUSG00000028382	Ptbp3	chr4	59471868	59477015	7480	polypyrimidine tract binding protein 3	-1.039346124	4.122863791	6.401320751	0.01140355	0.309323072	9.858535327	12.05430978	9.465708265	6.173640488	5.721753016	6.078170346
ENSMUSG00000039199	Zdhhc1	chr8	105472481	105472881	1737	zinc finger, DHHC domain containing 1	0.912218849	4.51157132	6.399291607	0.011416591	0.30946081	5.173428805	8.76877518	7.146671253	15.03416588	14.87748163	17.71492444
ENSMUSG00000006221	Hspb7	chr4	141420779	141421980	2769	heat shock protein family, member 7 (cardiovascular)	0.476431979	10.5559483	6.398309806	0.011422906	0.30946081	648.3436401	628.5567991	695.7446264	1009.477013	1125.65015	1217.33137
ENSMUSG00000041476	Smpx	chrX	157698910	157699313	2275	small muscle protein, X-linked	0.476363618	7.300731172	6.394842161	0.011445241	0.309872204	65.97152262	63.341401	74.06682929	104.8996518	120.2040462	116.8497892
ENSMUSG00000079243	Xirp1	chr9	120013755	120016034	5839	xin actin-binding repeat containing 1	-0.642958316	6.305947631	6.382103171	0.011527675	0.311909238	50.45819155	44.94502519	53.54843842	46.85704324	32.51219515	36.02119783
ENSMUSG00000043085	Tmem82	chr4	141613376	141614706	3991	transmembrane protein 82	1.361965245	3.643865317	6.378532032	0.011550893	0.312342491	2.666904234	2.620411276	2.479976153	7.923959898	6.714654965	9.779082983
ENSMUSG00000076494	Trbj2-3	chr6	41543223	41543271	49	T cell receptor beta joining 2-3	-5.3485268	2.996307682	6.37336777	0.011584554	0.313057406	0	16.23209247	0	0	0	0
ENSMUSG00000029321	Slc10a6	chr5	103605711	103606747	2124	solute carrier family 10 (sodium/bile acid cotransporter family), member 6	-1.565565458	3.272099814	6.36997505	0.011606723	0.313461062	4.387007883	6.266507158	5.262779547	2.167657134	2.141002289	1.825533018
ENSMUSG00000027861	Casq2	chr3	102086415	102086872	2736	calsequestrin 2	0.467453999	8.020954156	6.358307997	0.011683291	0.31533245	104.7414457	108.3764926	126.0466782	203.5492363	178.4168574	185.7432123
ENSMUSG00000096464	Ighv2-2	chr12	113588267	113588570	352	immunoglobulin heavy variable 2-2	-2.795971254	3.323376816	6.355440784	0.011702187	0.315645913	0	14.64652138	5.84281445	1.154772346	1.71846265	0
ENSMUSG00000017057	Il13ra1	chrX	36112110	36112275	3712	interleukin 13 receptor, alpha 1	-0.804823208	4.731733135	6.353264764	0.011716548	0.315836757	17.114656	16.25621773	15.13386332	11.812951	11.59973859	9.482344771
ENSMUSG00000076677	Ighv6-3	chr12	114391712	114392021	356	immunoglobulin heavy variable 6-3	-3.365250205	2.303098356	6.35170704	0.01172684	0.31591773	0	4.041604101	1.155469748	0.228366744	0	0
ENSMUSG00000058163	Gm5431	chr11	48887422	48889715	3800	predicted gene 5431	-2.875463586	2.434738981	6.349697821	0.011740129	0.316065632	2.626765779	1.810999628	1.941387785	0.235936912	0.27928974	0.167944977
ENSMUSG00000024290	Rock1	chr18	10064401	10066051	6187	Rho-associated coiled-coil containing protein kinase 1	-0.871583665	4.532215455	6.348672919	0.011746914	0.316065632	13.32697344	14.56823401	14.25079356	9.406953186	8.724780392	9.11782514
ENSMUSG00000028223	Decr1	chr4	15917240	15919094	3879	2,4-dienoyl CoA reductase 1, mitochondrial	0.453962993	6.463413168	6.34703962	0.011757734	0.316160517	37.37657523	37.12494612	39.19484419	62.59503025	63.26096165	60.20366927
ENSMUSG00000076926	Traj2	chr14	54217836	54217901	66	T cell receptor alpha joining 2	-3.677550284	2.182960082	6.33367446	0.011846662	0.317632967	0	4.037833948	0	0	0	0
ENSMUSG00000020099	Unc5b	chr10	60762610	60765373	5852	unc-5 netrin receptor B	1.004270809	4.277150588	6.333415886	0.011848389	0.317632967	4.420129192	6.681585355	5.473724537	11.84668579	14.44512016	13.71705147
ENSMUSG00000003199	Mpnd	chr17	56005711	56005814	2305	MPN domain containing	0.749519608	4.974064493	6.33287471	0.011852005	0.317632967	8.922574306	14.93846806	9.122999874	20.57618034	23.21508156	22.52931048
ENSMUSG00000021054	Sgpp1	chr12	75714248	75716664	3324	sphingosine-1-phosphate phosphatase 1	-1.036601332	4.113954076	6.332837155	0.011852256	0.317632967	8.062788434	15.35065052	7.760702429	7.049320808	5.803913788	5.035983109
ENSMUSG00000045103	Dmd	chrX	82948870	82949147	23801	dystrophin, muscular dystrophy	-1.209130825	3.776871039	6.332240446	0.011856245	0.317632967	7.81706161	5.737332693	10.50233746	4.291792299	3.665202616	4.204479742
ENSMUSG00000076496	Trbj2-5	chr6	41543453	41543501	49	T cell receptor beta joining 2-5	-3.401902463	3.575031992	6.332208133	0.011856461	0.317632967	1.103241627	25.85111023	0.916672667	0.815269276	1.516543288	0
ENSMUSG00000081512	Gm15821	chr17	34211312	34212034	1210	predicted gene 15821	-0.872943692	4.522719731	6.330753102	0.011866192	0.317697313	13.43750124	18.36827297	10.10535104	8.95382442	9.235761149	8.880174647
ENSMUSG00000038843	Gcnt1	chr19	17326141	17330488	5571	glucosaminyl (N-acetyl) transferase 1, core 2	-1.492911695	3.352339953	6.323047006	0.011917867	0.318883861	5.771624809	5.659070817	5.601705727	2.362993325	2.422332244	2.159118666
ENSMUSG00000024425	Ndfip1	chr18	38418975	38419176	930	Nedd4 family interacting protein 1	-0.3814514	7.005506236	6.312153737	0.011991309	0.320650996	71.33742853	87.72446044	70.00582882	73.64569938	73.09868965	62.87067308
ENSMUSG00000024687	Osbp	chr19	11965844	11966296	4578	oxysterol binding protein	-0.596100728	5.500556958	6.296653012	0.012096616	0.323267513	26.80402512	30.78810418	24.76357478	24.9352396	19.37492517	20.43966569
ENSMUSG00000039713	Plekhg5	chr4	152072498	152072700	4945	pleckstrin homology domain containing, family G (with RhoGef domain) member 5	1.238001678	3.817522323	6.290252918	0.012140373	0.324236964	2.654382403	4.35150672	2.789309268	7.879068216	8.92264652	11.26842672
ENSMUSG00000087260	Lamtor5	chr3	107278858	107279113	881	late endosomal/lysosomal adaptor, MAPK and MTOR activator 5	0.538542486	5.818281297	6.274271165	0.01225035	0.326972696	20.32616377	25.59482121	22.76091996	35.81823634	41.48141364	41.69987643
ENSMUSG00000056423	Uts2b	chr16	27353322	27353737	835	urotensin 2B	2.588028017	2.804887872	6.265910428	0.012308291	0.328202161	0	0.647212618	0.657899043	2.242965712	1.632642296	7.518396537
ENSMUSG00000002949	Timm44	chr8	4259731	4260255	3664	translocase of inner mitochondrial membrane 44	0.755525309	4.94187992	6.265440421	0.012311556	0.328202161	9.542362779	11.81052658	10.67992439	22.02228058	21.26884721	21.3969796
ENSMUSG00000025428	Atp5a1	chr18	77773729	77774110	3135	ATP synthase, H+ transporting, mitochondrial F1 complex, alpha subunit 1	0.413798584	10.39388921	6.258811883	0.012357705	0.329229929	531.0581628	640.6320273	655.3654187	1055.521541	1009.062253	869.7733363
ENSMUSG00000064725	Snord96a	chr11	48802032	48802112	81	small nucleolar RNA, C/D box 96A	1.248730818	3.792585394	6.255067633	0.012383852	0.329723863	0.672708309	5.498676311	3.353680489	7.953846596	8.784854414	10.7790426
ENSMUSG00000023495	Pcbp4	chr9	106453291	106453422	4242	poly(rC) binding protein 4	0.900261118	4.512554564	6.246954249	0.012440704	0.331034234	5.863327527	8.84851018	6.513712211	15.61174374	15.59255266	16.3295989
ENSMUSG00000020143	Dock2	chr11	34226815	34227730	11425	dedicator of cyto-kinesis 2	-2.221107516	2.712508869	6.239319265	0.012494449	0.332260364	2.549061698	4.264513989	2.298500955	1.00963244	0.696818857	0.300832918
ENSMUSG00000039952	Dag1	chr9	108204634	108209661	6357	dystroglycan 1	-0.488106597	6.68790795	6.229739061	0.012562225	0.333857873	58.90144234	64.45426486	64.71351472	63.04937135	49.5178337	48.14684236
ENSMUSG00000061311	Rag1	chr2	101638282	101644809	6608	recombination activating gene 1	-3.653721556	2.176505975	6.221130108	0.012623451	0.335279484	0	3.966080102	0	0	0	0
ENSMUSG00000042895	Abra	chr15	41865293	41866352	1762	actin-binding Rho activating protein	-0.858549917	4.753516571	6.215525448	0.012663476	0.336106741	15.8634006	12.61711774	21.36996405	11.60706684	10.9676273	10.24983895
ENSMUSG00000063229	Ldha	chr7	46841475	46841652	2982	lactate dehydrogenase A	-0.341544095	8.37552069	6.214598831	0.012670106	0.336106741	188.7308758	240.3444441	164.174446	188.5668914	198.6936073	170.952235
ENSMUSG00000032135	Mcam	chr9	44134469	44134756	3350	melanoma cell adhesion molecule	0.777533664	4.8593545	6.212728826	0.012683497	0.336256172	8.148382655	11.42814517	10.14877826	18.44148348	21.7570333	20.77893758
ENSMUSG00000018882	Mrpl45	chr11	97315716	97315939	2596	mitochondrial ribosomal protein L45	0.79524391	4.803935827	6.209595167	0.012705968	0.336487183	8.432555372	10.15098981	9.618532991	19.85590362	19.76703516	18.96489833
ENSMUSG00000098986	Gm28006	chr19	5844916	5845037	122	.	0.935971757	8.114003531	6.209348941	0.012707736	0.336487183	89.69444124	116.0831666	91.66726671	128.5871866	188.6431895	368.0843435
ENSMUSG00000023829	Slc22a1	chr17	12648874	12649084	1994	solute carrier family 22 (organic cation transporter), member 1	2.251434543	2.810701234	6.20619736	0.012730381	0.336706541	0.110600664	0.93417779	0.643279065	3.248817416	4.066920598	3.790524921
ENSMUSG00000087299	Gm12953	chr4	116551740	116552347	751	.	1.228016216	3.81892121	6.206033965	0.012731556	0.336706541	2.714091769	4.157155282	2.986500046	7.968389866	10.28506751	9.794786047
ENSMUSG00000061718	Ppp1r1b	chr11	98348404	98349174	2928	protein phosphatase 1, regulatory (inhibitor) subunit 1B	2.432785852	2.716376684	6.204796914	0.012740457	0.336736482	0.05649923	0.790227432	0.422501912	2.31025435	3.520824295	4.124176762
ENSMUSG00000031948	Kars	chr8	111993440	111993706	2249	lysyl-tRNA synthetase	-0.502644063	5.941224001	6.19828692	0.012787402	0.337771315	35.45083096	43.27222017	32.14465486	32.68323942	32.06646531	28.32785624
ENSMUSG00000054612	Mgmt	chr7	136894611	136894687	818	O-6-methylguanine-DNA methyltransferase	1.196134043	3.871116506	6.196088761	0.012803294	0.33798512	2.761471717	4.624527769	3.133923648	8.063102731	10.13806411	11.03203057
ENSMUSG00000097277	2900076A07Rik	chr7	81523550	81523676	1993	RIKEN cDNA 2900076A07 gene	0.69037949	5.153250319	6.191419208	0.01283712	0.338671816	11.06561311	13.61267088	14.20520833	25.24718044	23.06377895	26.67011191
ENSMUSG00000004263	Atn1	chr6	124739189	124739413	5085	atrophin 1	0.702466944	5.107327952	6.189098273	0.012853967	0.338910001	10.55302894	15.82759632	10.98529278	23.61171144	24.5178474	24.54260885
ENSMUSG00000096312	Trgj1	chr13	19210343	19210402	60	T cell receptor gamma joining 1	-3.645709981	2.174353403	6.183706611	0.012893191	0.33965494	0	3.942220393	0	0	0	0
ENSMUSG00000073002	Vamp5	chr6	72368049	72369470	1648	vesicle-associated membrane protein 5	0.579196385	5.605472237	6.183061522	0.012897892	0.33965494	19.13445151	22.14809464	16.3155505	30.03493543	37.5457124	35.10869484
ENSMUSG00000066809	Gm10180	chr9	25101404	25101481	78	.	1.436555069	3.509043147	6.180796207	0.012914415	0.339740638	2.094762583	1.521996481	2.90086287	8.771884616	6.71886267	6.21576296
ENSMUSG00000035557	Krt17	chr11	100256217	100256496	1551	keratin 17	-5.172211206	3.269314672	6.180466449	0.012916822	0.339740638	0.035542578	21.86668623	0.02953198	0.183855829	0.024428855	0
ENSMUSG00000030536	Iqgap1	chr7	80711583	80713945	7359	IQ motif containing GTPase activating protein 1	-0.746980406	4.883282903	6.177517697	0.012938367	0.340100936	16.64605743	19.60397641	17.54880147	12.29550131	12.59493322	13.12345182
ENSMUSG00000094509	Ighv14-1	chr12	113931953	113932257	351	immunoglobulin heavy variable 14-1	-3.641963831	2.174088596	6.166250479	0.01302103	0.342066396	0.156710458	2.7326755	1.041673485	0	0	0
ENSMUSG00000038507	Parp12	chr6	39086410	39087640	3995	poly (ADP-ribose) polymerase family, member 12	-0.988090079	4.195494018	6.164325766	0.013035205	0.342231365	12.32726193	11.15568955	9.428239894	5.743200731	6.565615337	7.250167957
ENSMUSG00000090157	Gm16534	chr2	32050086	32051219	1711	predicted gene 16534	1.390210779	3.56644178	6.160193764	0.013065689	0.342824078	2.158796409	2.545921392	2.382706407	7.905064243	8.08321116	6.797764597
ENSMUSG00000043931	Gimap7	chr6	48718621	48718701	1269	GTPase, IMAP family member 7	-2.462679363	2.576080716	6.154400751	0.013108552	0.343740656	2.171735487	3.692339494	1.840563229	0.898722037	0.238825715	0.193324911
ENSMUSG00000057322	Rpl38	chr11	114668524	114668609	542	ribosomal protein L38	0.490019529	7.350813362	6.147779964	0.013157717	0.344821275	66.53989557	85.14070738	60.35183766	94.96460721	144.6022629	116.0241411
ENSMUSG00000024049	Myom1	chr17	71019521	71019651	5672	myomesin 1	-0.527128482	7.8704825	6.140000313	0.013215729	0.34613232	147.2447379	135.9271233	150.6054573	138.6158964	114.7766368	112.7768178
ENSMUSG00000039873	Neurl2	chr2	164830732	164830987	1014	neuralized E3 ubiquitin protein ligase 2	0.676903097	5.191837022	6.135031843	0.013252916	0.346896679	13.47802579	13.80068435	13.00501124	24.33759514	27.79084252	24.81834734
ENSMUSG00000076461	Trbv1	chr6	40891229	40891350	417	T cell receptor beta, variable 1	-2.787083667	2.510383785	6.128820815	0.013299555	0.347907358	1.187700316	5.393438487	0.657899043	0.877682235	0	0
ENSMUSG00000076886	Traj44	chr14	54173690	54173750	61	T cell receptor alpha joining 44	-3.632344934	2.171664413	6.121703026	0.013353209	0.349065193	0	2.424147621	1.478504302	0	0	0
ENSMUSG00000032431	Crtap	chr9	114375134	114375582	1772	cartilage associated protein	0.706076221	5.08004555	6.120198473	0.013364579	0.349065193	10.48484006	14.78388234	11.24513847	21.91064919	26.30214671	22.98745501
ENSMUSG00000030605	Mfge8	chr7	79133769	79134546	2125	milk fat globule-EGF factor 8 protein	0.402915743	6.622890651	6.119749483	0.013367974	0.349065193	36.19525094	50.19331057	44.41076421	70.23356911	69.35367884	66.54287083
ENSMUSG00000033065	Pfkm	chr15	98092589	98092665	2957	phosphofructokinase, muscle	0.39350863	8.469202338	6.116013434	0.013396258	0.349593148	146.2037586	170.103045	165.4380336	279.7492614	254.0261277	227.162391
ENSMUSG00000099510	Gm28501	chr1	138515615	138515755	421	.	-1.294821584	3.593941238	6.114240209	0.013409704	0.349733479	6.927939129	7.051856918	6.733851346	3.284260117	3.503861863	3.025397422
ENSMUSG00000063275	Ptpla	chr2	13850282	13851259	2118	.	0.97446866	4.30282255	6.112391829	0.013423735	0.349888881	5.128329414	5.844495218	6.207764404	13.56217177	13.1328784	13.90406627
ENSMUSG00000004931	Apba3	chr10	81268172	81268319	2106	amyloid beta (A4) precursor protein-binding, family A, member 3	0.70020427	5.099147555	6.110533891	0.013437853	0.350046382	9.765285405	14.79431867	12.59500413	25.03460948	24.11210259	23.00245303
ENSMUSG00000015950	Ncf1	chr5	134220053	134220257	3663	neutrophil cytosolic factor 1	-1.506052396	3.300415449	6.106152881	0.013471204	0.350704399	5.901620059	5.644347212	4.640905561	2.380835495	2.266122954	1.876264693
ENSMUSG00000037003	Tenc1	chr15	102102988	102103161	4728	.	0.476513889	6.267574373	6.10058123	0.013513743	0.351600654	28.31008067	39.82286574	30.03561636	49.435074	47.9591983	65.47962565
ENSMUSG00000023348	Trip6	chr5	137309899	137310174	1760	thyroid hormone receptor interactor 6	0.825924143	4.688121602	6.098626646	0.013528698	0.351625568	6.578101696	9.849114934	8.927277819	17.36093007	19.33355867	17.14894057
ENSMUSG00000093157	Mir3098	chr6	125195792	125195878	87	microRNA 3098	0.650996168	5.283199778	6.098335892	0.013530924	0.351625568	13.79052034	16.396053	13.54175531	28.71971314	29.29685898	23.9942577
ENSMUSG00000101859	Gm29233	chr2	118123451	118123560	281	.	-1.814264815	2.988487973	6.095957482	0.013549149	0.351888199	3.716594134	2.238468229	6.17616336	0.43365387	2.68890654	0.696518119
ENSMUSG00000042106	Fam212a	chr9	107984223	107985064	1156	family with sequence similarity 212, member A	1.380699927	3.56718429	6.094166395	0.01356289	0.35203414	1.907072822	3.325503115	1.901481764	5.778053642	8.978670289	8.021396435
ENSMUSG00000021288	Klc1	chr12	111758849	111759042	4070	kinesin light chain 1	0.683216825	5.157235875	6.091000579	0.013587212	0.352454395	10.79935614	15.12939649	13.22881827	22.82994288	24.23265559	28.06834567
ENSMUSG00000084895	AA672651	chr8	85339343	85339407	489	expressed sequence AA672651	1.734984381	3.166145427	6.088943398	0.013603041	0.352653959	0.788029734	1.779027519	1.215994354	5.241016775	3.791358221	6.914719162
ENSMUSG00000020580	Rock2	chr12	16894978	16895330	8012	Rho-associated coiled-coil containing protein kinase 2	-0.705661992	5.011123342	6.082849818	0.01365004	0.353660861	18.58011451	18.41154186	21.63269703	15.89739478	13.15359522	13.6043992
ENSMUSG00000047459	Dynlrb1	chr2	155236533	155236617	1009	dynein light chain roadblock-type 1	0.465116185	6.169239715	6.078486708	0.013683794	0.354272519	29.21951835	34.91060592	27.59093968	46.85780344	52.36578929	51.72991796
ENSMUSG00000076674	Ighv3-8	chr12	114322327	114322677	394	immunoglobulin heavy variable V3-8	-3.622773955	2.168863856	6.077686542	0.013689994	0.354272519	0.558603356	2.967893138	0.348103544	0	0	0
ENSMUSG00000062691	Cebpzos	chr17	78916500	78916525	1131	CCAAT/enhancer binding protein (C/EBP), zeta, opposite strand	0.818490222	4.70247986	6.059967008	0.013828027	0.357279774	8.820085448	9.293993529	7.611946175	16.45662806	19.62664238	18.26237282
ENSMUSG00000064288	Hist1h4k	chr13	21750194	21750505	312	histone cluster 1, H4k	-2.1644419	2.723250301	6.059602346	0.013830882	0.357279774	3.700970315	3.265241652	2.196500001	0.520938835	0.969037245	0.627533896
ENSMUSG00000010175	Prox1	chr1	190118035	190123405	8390	prospero homeobox 1	-1.073573692	3.985249468	6.05914603	0.013834457	0.357279774	10.27509631	8.984513371	8.80512656	6.028775901	4.518362794	5.12054123
ENSMUSG00000023367	Tmem176a	chr6	48841483	48841589	1119	transmembrane protein 176A	-0.647366571	5.22624145	6.058222868	0.013841691	0.357279774	18.91271361	30.4083346	18.86545087	18.12518301	18.75368263	14.81904487
ENSMUSG00000092696	Mir5133	chr9	62122518	62122594	77	microRNA 5133	-1.877891566	2.923806284	6.057492781	0.013847414	0.357279774	4.950443199	3.468395827	2.93805342	0.52260851	0.972143134	1.888635669
ENSMUSG00000025473	Adam8	chr7	139978932	139979527	4638	a disintegrin and metallopeptidase domain 8	-2.399247153	2.594019104	6.051141748	0.013897308	0.35832091	2.378188462	3.071388243	2.400856414	0.843563812	0.196147009	0.402235835
ENSMUSG00000064254	Ethe1	chr7	24587543	24587807	1484	ethylmalonic encephalopathy 1	0.927772564	4.40273002	6.050253621	0.0139043	0.35832091	5.051880852	7.185924463	6.882761103	14.13682415	14.9356536	14.61562364
ENSMUSG00000056054	S100a8	chr3	90669071	90669102	392	S100 calcium binding protein A8 (calgranulin A)	-2.418790471	2.581395648	6.031738706	0.014050886	0.361696379	1.965061423	4.130303427	1.632750298	0.311171479	0.578833316	0.499791627
ENSMUSG00000020150	Gamt	chr10	80258151	80258457	1444	guanidinoacetate methyltransferase	1.806611187	3.093545185	6.031602513	0.01405197	0.361696379	0.839837917	1.560178054	0.919844545	3.921191328	5.457456816	5.471161875
ENSMUSG00000018899	Irf1	chr11	53770014	53770278	3976	interferon regulatory factor 1	-0.873094482	4.462336578	6.03030678	0.014062289	0.361747169	14.45282594	15.80444284	9.611579134	7.912847387	8.751488174	9.075138956
ENSMUSG00000088378	Gm25184	chr2	181512550	181512712	163	.	1.884178071	3.029271782	6.02868352	0.014075227	0.361865239	0.336354155	1.466313683	1.117893496	3.976923298	2.774164552	7.186028398
ENSMUSG00000045545	Krt14	chr11	100203162	100203409	1758	keratin 14	-4.806048259	2.859211617	6.025879577	0.014097605	0.362225707	0.03135991	13.48316695	0.052113284	0.046348452	0.021554055	0.027916161
ENSMUSG00000061527	Krt5	chr15	101707070	101707722	2190	keratin 5	-5.662274174	4.030115173	6.0185451	0.014156312	0.363518666	0.025176669	45.48015158	0.041838095	0.483728918	0	0
ENSMUSG00000073599	Ecscr	chr18	35713086	35713434	1680	endothelial cell surface expressed chemotaxis and apoptosis regulator	1.010217044	4.201824781	6.01729597	0.014166336	0.36356068	4.331585211	5.90101848	5.262279142	10.18480357	14.75043591	12.64857844
ENSMUSG00000035642	Aamdc	chr7	97550331	97550741	1615	adipogenesis associated Mth938 domain containing	0.799601564	4.7486438	6.011800309	0.014210522	0.364478864	8.055848516	10.06321281	8.820705429	16.11872115	21.37331274	18.65728949
ENSMUSG00000000093	Tbx2	chr11	85832551	85833501	3626	T-box 2	1.571461861	3.317660429	6.008341612	0.014238403	0.364852391	1.429621078	2.237674727	1.276315679	4.888918322	6.156906512	7.256693322
ENSMUSG00000027076	Timm10	chr2	84826997	84827147	815	translocase of inner mitochondrial membrane 10	0.512809923	5.891778684	6.007905888	0.01424192	0.364852391	23.93060883	23.61286146	25.66908142	38.46552344	43.58203445	42.54522164
ENSMUSG00000017009	Sdc4	chr2	164424247	164426237	2547	syndecan 4	-0.814933598	4.624296435	5.994407554	0.0143513	0.367437358	13.46578281	17.53073537	13.72490669	11.64670394	9.954547291	8.498860509
ENSMUSG00000098613	Mir6931	chr11	102999848	102999921	74	microRNA 6931	1.36790049	3.567510796	5.992256104	0.014368813	0.367477026	2.941977673	2.40475444	1.833345334	9.239718463	7.582716441	5.892543286
ENSMUSG00000028645	Slc2a1	chr4	119108711	119108972	2853	solute carrier family 2 (facilitated glucose transporter), member 1	-1.22040702	3.69345209	5.992134393	0.014369805	0.367477026	7.016060103	8.109937451	7.242806111	4.47055507	3.546925876	3.183019469
ENSMUSG00000087679	C330006A16Rik	chr2	26136814	26138913	2483	.	0.569707258	5.605860517	5.989133439	0.014394272	0.367885679	17.63232391	21.87900577	18.34083396	33.67416575	34.50990715	34.27828119
ENSMUSG00000025014	Dntt	chr19	41029275	41029641	2128	deoxynucleotidyltransferase, terminal	-3.58415885	2.177384163	5.986276108	0.014417608	0.368264959	0.05181971	3.882735269	0.021528245	0.019146766	0	0
ENSMUSG00000020928	Higd1b	chr11	102835849	102835960	847	HIG1 domain family, member 1B	1.170524479	3.876260277	5.982010091	0.014452521	0.368939334	3.382580461	3.863771137	3.45914214	7.835429953	11.3561909	10.01778684
ENSMUSG00000043953	Ccrl2	chr9	111054835	111056439	2110	chemokine (C-C motif) receptor-like 2	-1.167738911	3.785025969	5.980047681	0.014468611	0.369132675	8.07441172	8.20190998	7.751116583	4.441305862	4.418162588	3.65201838
ENSMUSG00000089235	Gm23119	chr18	74778561	74778700	140	.	-0.854185238	5.920607433	5.968783676	0.014561321	0.371137424	41.86058657	35.81549166	41.60783737	19.94807803	19.09123643	41.44282808
ENSMUSG00000024371	C2	chr17	34862604	34863031	3872	complement component 2 (within H-2S)	-1.751269384	3.018023674	5.968421302	0.014564314	0.371137424	3.916749903	5.727823318	2.804691739	1.336679552	1.918683737	0.862150235
ENSMUSG00000021647	Cartpt	chr13	99898484	99899026	874	CART prepropeptide	3.786500311	2.333876749	5.966452125	0.014580588	0.37133382	0	0.034353635	0	1.257844026	4.289651015	0.224477839
ENSMUSG00000084882	Gm16047	chr7	45630664	45631215	1000	.	1.598276988	3.277423402	5.93984149	0.01480235	0.376760222	1.598102257	1.591558258	1.465211056	5.049619892	5.30259891	7.260209843
ENSMUSG00000030104	Edem1	chr6	108828641	108829233	5858	ER degradation enhancer, mannosidase alpha-like 1	-1.193162406	3.728982996	5.937128303	0.014825155	0.377119222	6.392738223	10.93303403	5.679333984	3.750043863	4.063787272	3.939089925
ENSMUSG00000042460	C1galt1	chr6	7844842	7845394	2452	core 1 synthase, glycoprotein-N-acetylgalactosamine 3-beta-galactosyltransferase, 1	-1.413561311	3.38866179	5.930833478	0.014878203	0.378238193	5.172147865	6.139329262	6.072536013	3.207235432	2.488416932	1.821651852
ENSMUSG00000099058	Mir6943	chr13	55453106	55453171	66	microRNA 6943	3.69278155	2.255596783	5.929839786	0.014886595	0.378238193	0	0	0	2.43363963	1.697623084	0.732903394
ENSMUSG00000021686	Ap3b1	chr13	94358960	94359231	4020	adaptor-related protein complex 3, beta 1 subunit	-0.889098562	4.396378802	5.928311897	0.014899508	0.378344512	10.8238951	15.56422141	11.56954436	8.627134469	7.778837434	7.815691998
ENSMUSG00000024446	Rpp21	chr17	36255645	36255798	1218	ribonuclease P 21 subunit	1.138030054	3.924248727	5.925635247	0.014922158	0.378697803	2.986626226	4.3646589	4.023132706	9.496984184	11.25899652	9.546983585
ENSMUSG00000044709	Gemin7	chr7	19564946	19565676	1519	gem nuclear organelle associated protein 7	0.781149234	4.785367053	5.917588209	0.014990465	0.380112954	9.000129065	10.71856009	8.262115486	18.15583223	20.05428954	19.35106046
ENSMUSG00000039501	Znfx1	chr2	167035793	167039163	8189	zinc finger, NFX1-type containing 1	-0.897737658	4.372317649	5.917001362	0.014995459	0.380112954	12.83074054	12.93032645	11.48918795	7.809264311	8.073417261	7.740408407
ENSMUSG00000092006	Gm17139	chr12	84918148	84918542	571	.	0.731698365	4.944744141	5.912319108	0.015035366	0.380901787	8.582911261	14.13634057	9.775705016	20.80932068	22.00578548	21.71931019
ENSMUSG00000001053	N4bp3	chr11	51643063	51644148	2728	NEDD4 binding protein 3	1.166073288	3.868834953	5.904896162	0.015098856	0.382273441	3.375620223	4.582163096	2.703999622	7.752377323	11.10038556	10.14838895
ENSMUSG00000045968	Teddm2	chr1	153849542	153851195	4905	transmembrane epididymal family member 2	-1.864775222	2.911280573	5.903929135	0.015107147	0.382273441	3.676722504	3.82329487	3.662206334	1.254643912	1.058736397	1.040943915
ENSMUSG00000038781	Stap2	chr17	55997081	55997361	1491	signal transducing adaptor family member 2	1.037905078	4.117715175	5.90228465	0.015121258	0.382275542	3.955993771	6.608239413	3.655631615	9.753724248	11.46047291	13.98754969
ENSMUSG00000040152	Thbs1	chr2	118111876	118112075	6073	thrombospondin 1	-1.345436265	3.479888365	5.901864149	0.015124869	0.382275542	5.766862309	5.122079448	7.855253922	2.95290156	3.564151373	2.021095134
ENSMUSG00000079511	Ccdc142	chr6	83101617	83102638	3763	coiled-coil domain containing 142	0.968125345	4.273588712	5.899361899	0.015146371	0.382434676	4.792242456	6.867988903	5.162981015	12.29185213	13.87008573	13.42416543
ENSMUSG00000029202	Pds5a	chr5	65615260	65615604	4146	PDS5 cohesin associated factor A	-1.068525974	3.963160569	5.89907827	0.01514881	0.382434676	7.714976415	10.30008458	9.504925171	5.868287411	4.525493897	5.020573815
ENSMUSG00000027474	Ccm2l	chr2	153065955	153066036	2407	cerebral cavernous malformation 2-like	1.1313809	3.930217089	5.893998241	0.015192569	0.383316116	3.321636959	4.444002184	3.711610674	7.770112079	9.588609454	13.07142942
ENSMUSG00000022383	Ppara	chr15	85734983	85735145	3836	peroxisome proliferator activated receptor alpha	-1.012691175	4.083691947	5.892325992	0.015207002	0.383457065	8.39579242	10.67787432	11.04928612	8.03158161	4.130278176	5.413399813
ENSMUSG00000010064	Slc38a3	chr9	107650634	107652038	5277	solute carrier family 38, member 3	1.21609126	3.779701075	5.886327827	0.015258887	0.384425784	2.64418465	2.369216197	4.541680607	9.406953186	7.075573792	10.49448785
ENSMUSG00000032735	Ablim3	chr18	61799395	61801408	4560	actin binding LIM protein family, member 3	0.707691592	5.022678186	5.885835214	0.015263156	0.384425784	9.651247737	14.41350022	10.84290515	18.63447096	25.57774445	23.94397476
ENSMUSG00000030335	Mrpl51	chr6	125191801	125192208	3357	mitochondrial ribosomal protein L51	0.580114656	5.533587319	5.877447058	0.015336043	0.386037225	16.98558432	19.01317164	18.52181074	29.52255628	35.30547098	32.44876303
ENSMUSG00000068523	Gng5	chr3	146499834	146500020	2738	guanine nucleotide binding protein (G protein), gamma 5	0.682204646	5.113775154	5.874803638	0.015359086	0.386392885	11.58021058	14.09138692	12.19887503	21.80302098	25.17882659	25.63690185
ENSMUSG00000022475	Hdac7	chr15	97792664	97793742	5530	histone deacetylase 7	0.833558731	4.615660806	5.870531114	0.015396406	0.387107088	5.465344529	11.88573034	6.513331371	13.76715791	16.17719291	21.02323646
ENSMUSG00000004814	Ccl24	chr5	135569937	135570963	1289	chemokine (C-C motif) ligand 24	2.355049742	2.70891912	5.86585108	0.015437393	0.387912603	0.085522607	0.745660291	0.497419277	2.938761344	4.055871585	2.778783333
ENSMUSG00000014905	Dnajb9	chr12	44205897	44207405	1865	DnaJ heat shock protein family (Hsp40) member B9	-0.709884388	4.942217611	5.846674952	0.015606512	0.391935029	16.73190678	20.12016543	18.86400344	15.20437878	13.65376594	11.55245848
ENSMUSG00000049265	Kcnk3	chr5	30588170	30588599	3810	potassium channel, subfamily K, member 3	0.431758579	6.3167498	5.844781201	0.015623316	0.392129864	29.35415928	41.04677941	33.22968485	58.84015072	52.33884964	55.44392058
ENSMUSG00000040715	Rsc1a1	chr4	141683851	141685599	1749	regulatory solute carrier protein, family 1, member 1	-0.839218332	4.518514713	5.837508615	0.015688025	0.393526119	12.00957314	15.23583706	14.09056842	9.829818129	8.275993373	9.231651148
ENSMUSG00000000275	Trim25	chr11	88999376	89000082	5754	tripartite motif-containing 25	-0.770639938	4.727769833	5.828876317	0.01576519	0.395233049	14.09963887	19.30489229	14.57437863	9.533904827	11.87146397	11.91990004
ENSMUSG00000078794	Dact3	chr7	16875317	16875673	2828	dishevelled-binding antagonist of beta-catenin 3	1.215332679	3.767270986	5.819333367	0.015850951	0.397153377	2.749329612	3.708286053	2.997250679	8.40053001	8.73794825	9.546656084
ENSMUSG00000020949	Fkbp3	chr12	65062436	65062740	947	FK506 binding protein 3	0.427774602	7.687461398	5.811589692	0.015920896	0.398675425	93.97337701	89.2270437	89.68501041	144.4351001	159.3730223	139.7510705
ENSMUSG00000085262	Gm11574	chr11	97048691	97048930	946	.	1.0921631	3.988500626	5.810200666	0.015933476	0.398760076	3.087212579	5.237387574	4.017097749	9.598999397	10.16900727	12.02983142
ENSMUSG00000049521	Cdc42ep1	chr15	78842647	78842725	2542	CDC42 effector protein (Rho GTPase binding) 1	0.734397154	4.912125687	5.801935061	0.016008547	0.400098932	9.522671537	11.97412627	10.11115545	18.51427475	23.18349207	21.20203345
ENSMUSG00000053113	Socs3	chr11	117966079	117968318	2891	suppressor of cytokine signaling 3	-1.462760642	3.301910846	5.801581481	0.016011767	0.400098932	6.275354346	6.101274448	3.692682079	2.621716552	2.058240804	2.003573386
ENSMUSG00000034254	Agpat1	chr17	34604262	34604490	3001	1-acylglycerol-3-phosphate O-acyltransferase 1 (lysophosphatidic acid acyltransferase, alpha)	0.676421258	5.117693474	5.801263269	0.016014664	0.400098932	10.65756402	16.16119948	11.2980975	23.19253704	25.35991775	24.24147554
ENSMUSG00000077549	Snord71	chr8	109839295	109839379	85	small nucleolar RNA, C/D box 71	1.958851094	2.935908935	5.789419831	0.016122909	0.402571212	0	1.398113047	1.06589845	1.895975061	4.408556071	6.280811642
ENSMUSG00000084786	Ubl5	chr9	20642878	20644893	3468	ubiquitin-like 5	0.749889792	4.856704665	5.78605797	0.016153773	0.403109631	9.016114192	11.51599399	9.512890174	17.82593675	21.70549849	20.92144464
ENSMUSG00000038791	Scgb3a2	chr18	43764289	43764472	880	secretoglobin, family 3A, member 2	5.998289007	3.490017042	5.780575039	0.016204239	0.404136336	0	0.034119671	0	27.71545382	0	0
ENSMUSG00000020671	Rab10	chr12	3247430	3249870	3511	RAB10, member RAS oncogene family	-0.514277519	5.782843426	5.775512385	0.016250982	0.405069035	30.53390836	35.1520732	33.2659258	31.32704693	25.89825846	25.16746848
ENSMUSG00000040296	Ddx58	chr4	40203773	40204065	7050	DEAD (Asp-Glu-Ala-Asp) box polypeptide 58	-1.379334727	3.407303623	5.771917649	0.016284256	0.405665138	6.399458595	6.228453831	4.953230551	2.277805239	2.769180944	2.750856377
ENSMUSG00000000184	Ccnd2	chr6	127125779	127130487	5701	cyclin D2	-0.664053509	5.09657635	5.768398628	0.016316897	0.406244801	19.99649635	24.44503319	17.52320602	17.55073722	14.82765491	14.04585832
ENSMUSG00000055204	Ankrd17	chr5	90227190	90229341	10053	ankyrin repeat domain 17	-0.893594652	4.35101799	5.76708308	0.016329116	0.40631566	10.9731612	13.40625486	12.19920458	8.340008459	7.311959011	7.609394635
ENSMUSG00000031698	Mylk3	chr8	85324303	85325520	4283	myosin light chain kinase 3	-0.337554196	7.895142981	5.763512753	0.016362328	0.406908472	128.2093474	159.6082786	134.2591655	149.4089423	126.9981103	122.8415546
ENSMUSG00000005674	Tomm40l	chr1	171216011	171219660	5135	translocase of outer mitochondrial membrane 40 homolog-like (yeast)	0.951726686	4.284246721	5.762496084	0.016371798	0.40691052	5.262737513	6.373582518	5.470408342	12.95287635	14.09948248	12.73505266
ENSMUSG00000026347	Tmem163	chr1	127486546	127486697	4292	transmembrane protein 163	1.689947026	3.151184666	5.74372244	0.016547686	0.410951942	0.154191702	2.492699105	1.174400109	4.804638408	4.106642377	6.679954342
ENSMUSG00000027347	Rasgrp1	chr2	117279993	117282676	5600	RAS guanyl releasing protein 1	-2.693374676	2.428770103	5.743119936	0.016553363	0.410951942	0.935618234	4.620812294	0.654649289	0.480340763	0.257224803	0.0613697
ENSMUSG00000065399	Mir133a-1	chr18	10782899	10782985	87	microRNA 133a-1	1.107497591	4.493600726	5.730012551	0.016677363	0.413529508	6.895260171	4.440597688	7.291714397	7.874760053	19.38762727	21.76223373
ENSMUSG00000037649	H2-DMa	chr17	34135182	34135758	1641	histocompatibility 2, class II, locus DMa	-1.276514003	3.550803344	5.729913777	0.016678301	0.413529508	5.643867034	8.951925405	5.219786502	3.996904795	3.232583136	2.272803947
ENSMUSG00000017831	Rab5a	chr17	53479234	53479608	2357	RAB5A, member RAS oncogene family	-0.72915003	4.847155854	5.729123394	0.01668581	0.413529508	15.62691703	18.53537402	17.86306576	13.62239588	11.85000428	11.74510324
ENSMUSG00000027206	Cops2	chr2	125830304	125832337	3549	COP9 signalosome subunit 2	-0.675554821	5.043466796	5.724929808	0.016725705	0.414281381	18.89495519	20.32186851	20.39919456	16.05276687	14.27900265	13.97058385
ENSMUSG00000076555	Igkv4-57-1	chr6	69544359	69544667	358	immunoglobulin kappa variable 4-57-1	-4.528177229	3.03275856	5.717908098	0.016792726	0.415703889	0	16.49500782	0.127670288	0.227094506	0.105608864	0
ENSMUSG00000042351	Grap2	chr15	80623505	80623814	3158	GRB2-related adaptor protein 2	-2.569687586	2.667595121	5.711602379	0.016853149	0.416961535	1.414412343	7.012915568	0.609374043	0.94198571	0.28804241	0.170987591
ENSMUSG00000046756	Mrps7	chr11	115603925	115604243	2072	mitchondrial ribosomal protein S7	0.606717547	5.373850812	5.699153491	0.016973097	0.419689599	13.62420919	19.06809026	15.12310912	27.92287439	32.97548901	26.03274269
ENSMUSG00000076620	Ighj2	chr12	113429468	113429515	100	immunoglobulin heavy joining 2	-2.355156322	4.002567486	5.687347242	0.017087667	0.422281641	2.730796107	32.44037549	2.26899175	3.632387864	2.252292012	1.458550318
ENSMUSG00000027612	Mmp24	chr2	155775342	155775637	4683	matrix metallopeptidase 24	1.400219126	3.465876251	5.680721241	0.017152316	0.42363776	1.672291963	2.573405557	2.123377122	5.665460063	7.454826903	7.569058235
ENSMUSG00000031820	Babam1	chr8	71396855	71397020	1592	BRISC and BRCA1 A complex member 1	0.606618773	5.368201298	5.675049292	0.017207856	0.424510633	13.74723559	19.37918087	14.50103654	26.25443432	30.05954446	30.2703364
ENSMUSG00000026737	Pip4k2a	chr2	18842255	18844460	3477	phosphatidylinositol-5-phosphate 4-kinase, type II, alpha	-1.075424557	3.902488565	5.674770565	0.01721059	0.424510633	7.29573244	11.75411888	7.103027135	4.664709199	5.199763862	4.701497303
ENSMUSG00000034947	Tmem106a	chr11	101582242	101582325	3138	transmembrane protein 106A	-1.283891254	3.53011411	5.674113545	0.017217037	0.424510633	7.398291257	6.626672796	5.402498993	2.610212241	3.538923092	3.11302993
ENSMUSG00000066068	Gm13611	chr2	32271845	32272162	318	60S ribosomal protein L36 pseudogene	1.207952639	3.74827873	5.660274025	0.017353412	0.427507869	3.112593933	3.769207586	2.442544724	4.472480355	12.47939226	9.235961263
ENSMUSG00000026980	Ly75	chr2	60292103	60293938	6905	lymphocyte antigen 75	-2.943679835	2.435165592	5.659777743	0.017358323	0.427507869	0.766805649	5.236243106	0.47784848	0.31283863	0.197638135	0.106656228
ENSMUSG00000079557	2-Mar	chr17	33685692	33686398	5997	membrane-associated ring finger (C3HC4) 2	0.839702027	4.553337057	5.657442656	0.017381449	0.427834346	6.47450905	8.589840593	7.519222277	15.23702665	16.83924358	16.38182049
ENSMUSG00000024299	Adamts10	chr17	33524204	33524258	5453	a disintegrin-like and metallopeptidase (reprolysin type) with thrombospondin type 1 motif, 10	1.061106023	4.01801113	5.652882985	0.017426699	0.428704704	3.105016314	6.057079963	3.714423532	8.916540579	10.01018672	13.51409894
ENSMUSG00000027332	Ivd	chr2	118861954	118862167	5505	isovaleryl coenzyme A dehydrogenase	0.503067968	5.990846688	5.642920584	0.017525989	0.430902726	23.42334657	29.22960242	26.47962	53.30492906	41.55620571	38.95542601
ENSMUSG00000095180	Rhox5	chrX	37804842	37804929	754	reproductive homeobox 5	1.735038493	3.092691208	5.639287559	0.017562342	0.431551749	1.461247188	1.274042087	0.72848159	3.617419967	4.820799857	6.243754475
ENSMUSG00000049625	Tifab	chr13	56173703	56176633	3498	TRAF-interacting protein with forkhead-associated domain, family member B	-1.687855352	3.025984317	5.637045549	0.017584815	0.431859157	4.855650489	3.99475141	3.549846996	1.467904098	1.473634518	1.361285841
ENSMUSG00000098879	Mir7675	chr12	11299887	11299944	58	microRNA 7675	-3.522564872	2.143277854	5.633834392	0.017617055	0.432405925	0	2.037927492	1.553682487	0	0	0
ENSMUSG00000005610	Eif4g2	chr7	111070568	111072757	7348	eukaryotic translation initiation factor 4, gamma 2	-0.409860723	7.433231446	5.631610999	0.017639413	0.432709678	96.01009426	107.4147101	107.3338999	105.2894367	89.95769941	85.78091204
ENSMUSG00000076925	Traj3	chr14	54217292	54217357	66	T cell receptor alpha joining 3	-3.521654495	2.142120475	5.629975013	0.017655883	0.432868727	0	3.589185731	0	0	0	0
ENSMUSG00000020821	Kif1c	chr11	70700548	70700709	7276	kinesin family member 1C	0.350071404	7.047776776	5.626737866	0.017688519	0.433423719	53.10023086	66.86023665	60.98764213	95.83363182	86.9089549	92.38561006
ENSMUSG00000024247	Pkdcc	chr17	83215292	83216104	2712	protein kinase domain containing, cytoplasmic	0.909927324	4.356071495	5.620719469	0.017749361	0.434668817	5.144123327	8.11039555	5.304740462	15.01021023	12.6891016	14.19017673
ENSMUSG00000041329	Atp1b2	chr11	69599736	69601412	4085	ATPase, Na+/K+ transporting, beta 2 polypeptide	1.124299689	3.888388124	5.619690294	0.017759787	0.434678557	3.30756484	4.303662957	3.477343695	8.400106834	10.11400015	10.75588644
ENSMUSG00000076916	Traj13	chr14	54205741	54205797	57	T cell receptor alpha joining 13	-2.740068949	2.39674137	5.617706959	0.017779897	0.434925167	0.951070368	4.146128345	0.790235058	0.702818341	0	0
ENSMUSG00000065818	Snord35a	chr7	45126346	45126435	90	small nucleolar RNA, C/D box 35A	1.577962874	3.242256096	5.615739557	0.017799868	0.435168116	1.212353437	2.312263885	1.007332601	3.583601214	4.166327715	9.173373247
ENSMUSG00000043613	Mmp3	chr9	7445822	7446008	1798	matrix metallopeptidase 3	-1.458584016	3.274350899	5.614145105	0.01781607	0.435318704	4.1394558	4.87901818	6.573139191	2.605780065	2.444677897	1.446659228
ENSMUSG00000065540	Mir126a	chr2	26591357	26591429	73	microRNA 126a	1.733320661	3.08988475	5.612581534	0.017831974	0.435461819	2.236300596	1.218625561	0	4.406860952	3.586419939	6.635746944
ENSMUSG00000023484	Prph	chr15	99055174	99055763	1865	peripherin	2.959935196	2.497039558	5.61060104	0.017852139	0.435708785	0.118246691	0.338289411	0.049125009	1.747629745	4.977935499	0.71051567
ENSMUSG00000036097	Fam178a	chr19	44931119	44931450	6880	.	-1.04841954	3.946164143	5.604622855	0.01791315	0.436951838	8.826253682	9.536366339	8.599218233	5.331654908	4.545662741	5.437821518
ENSMUSG00000035186	Ubd	chr17	37193892	37193972	931	ubiquitin D	-3.209359754	3.00580143	5.600946758	0.017950774	0.437395024	0.887801739	13.67510572	0.491777182	1.180915797	0.162719237	0
ENSMUSG00000041921	Metap1d	chr2	71453276	71453398	4537	methionyl aminopeptidase type 1D (mitochondrial)	1.304941277	3.583778739	5.600875881	0.017951501	0.437395024	1.871961333	3.007267838	2.676490269	6.521435593	7.059712861	9.251734445
ENSMUSG00000020590	Snx13	chr12	35047189	35047411	7387	sorting nexin 13	-0.910861898	4.269638369	5.599067586	0.017970039	0.437600733	11.02793641	11.59574674	11.70035632	8.408705853	6.43011891	6.712990343
ENSMUSG00000020814	Mxra7	chr11	116803062	116804654	2391	matrix-remodelling associated 7	1.009588116	4.115824293	5.596905028	0.017992235	0.437817818	3.597527046	5.755526408	5.039400323	9.696660077	12.45822559	12.76881941
ENSMUSG00000048572	Tmem252	chr19	24674008	24674343	2462	transmembrane protein 252	1.090723377	3.947659834	5.596231409	0.017999155	0.437817818	2.933915006	4.820736926	4.149776792	10.07915122	10.1903335	10.38711278
ENSMUSG00000034872	Gipc3	chr10	81337762	81338034	1024	GIPC PDZ domain containing family, member 3	1.450424653	3.383973008	5.583410059	0.018131385	0.440786886	2.15266659	1.876881514	1.654482375	6.124461879	5.992195432	7.090214686
ENSMUSG00000061589	Dot1l	chr10	80755206	80755524	8705	DOT1-like, histone H3 methyltransferase (S. cerevisiae)	1.16754591	3.801223305	5.579971784	0.018167015	0.44140552	2.572456356	4.464374413	2.974500671	8.203260807	7.02877575	12.05897996
ENSMUSG00000070284	Gmppb	chr9	108049242	108049645	2785	GDP-mannose pyrophosphorylase B	1.139757719	3.847604599	5.561566202	0.018358983	0.445819866	2.771963888	4.520782979	3.306733777	8.866711797	9.798197842	9.6411258
ENSMUSG00000031994	Adamts8	chr9	30942562	30943601	4613	a disintegrin-like and metallopeptidase (reprolysin type) with thrombospondin type 1 motif, 8	1.589549621	3.220081061	5.559474557	0.01838093	0.445896117	0.167375193	1.987023473	2.235060144	5.645395182	2.637680947	8.269227953
ENSMUSG00000061436	Hipk2	chr6	38694390	38698596	8836	homeodomain interacting protein kinase 2	-0.755233266	4.719954984	5.559306352	0.018382696	0.445896117	14.58171575	15.53824584	17.27124579	13.82461254	9.297129415	10.15208459
ENSMUSG00000020091	Eif4ebp2	chr10	61432497	61433828	1786	eukaryotic translation initiation factor 4E binding protein 2	-0.697432312	4.919068329	5.557790326	0.018398623	0.446032829	14.32300266	23.63374362	16.6714391	14.78160299	13.36628808	11.81586277
ENSMUSG00000039660	D2Wsu81e	chr2	30173453	30174185	3010	.	1.06996323	3.980259297	5.555572073	0.018421952	0.446348751	3.279313372	5.151333822	3.957736523	9.327806895	11.72286451	10.37212867
ENSMUSG00000073616	Myeov2	chr1	92637145	92637403	1499	.	0.655161423	5.141694041	5.551071647	0.018469376	0.447247799	12.90792704	14.92951715	11.33618532	21.00677168	26.96919481	25.73077235
ENSMUSG00000067851	Arfgef1	chr1	10137571	10138996	11318	ADP-ribosylation factor guanine nucleotide-exchange factor 1(brefeldin A-inhibited)	-0.862889344	4.386968043	5.546678179	0.018515794	0.448121508	11.14060588	13.61823126	12.60536272	9.554330725	7.091002167	7.639638901
ENSMUSG00000097328	Tnfsf12	chr11	69686250	69687091	1515	tumor necrosis factor (ligand) superfamily, member 12	0.723193595	4.891470167	5.544141067	0.018542655	0.448459272	10.58849979	11.71841915	8.949047145	17.55840492	22.4580454	21.70186896
ENSMUSG00000028420	Tmem38b	chr4	53826045	53826220	3807	transmembrane protein 38B	-0.953445602	4.150268519	5.543406193	0.018550442	0.448459272	10.27046105	10.29346044	10.82049275	6.925935158	5.963822411	6.215436502
ENSMUSG00000028859	Csf3r	chr4	126024550	126024795	3609	colony stimulating factor 3 receptor (granulocyte)	-2.072227401	2.708268477	5.537287461	0.018615415	0.449779147	3.758967317	2.556300599	2.526563168	0.654925457	0.640645018	0.897755902
ENSMUSG00000039704	Lmbrd2	chr15	9140621	9140740	3863	LMBR1 domain containing 2	-1.637034934	3.059229951	5.535117739	0.018638511	0.450086301	4.068631778	3.936353994	4.756544248	1.993865077	1.383492518	1.232696469
ENSMUSG00000094251	Gm25632	chr2	32225653	32225737	85	.	2.025747082	3.152651099	5.53218351	0.018669792	0.450420975	0.641419551	1.398113047	1.06589845	2.843962591	2.645133642	10.84867465
ENSMUSG00000047735	Samd9l	chr6	3372257	3377281	5425	sterile alpha motif domain containing 9-like	-1.086094929	3.852720994	5.53186857	0.018673153	0.450420975	8.89547018	9.268232073	6.884336746	3.853972896	5.303429579	4.678776384
ENSMUSG00000095868	Gm23136	chr9	64176661	64176759	99	.	2.249222926	2.715870215	5.529074006	0.018703001	0.450890037	0.551620814	0.901782915	0	3.668711742	2.653950755	3.437316917
ENSMUSG00000026664	Phyh	chr2	4919019	4919144	1893	phytanoyl-CoA hydroxylase	0.353139228	7.508772471	5.527411348	0.018720783	0.451014224	74.29697443	87.46437248	88.01315972	134.0631552	126.4920412	121.5687059
ENSMUSG00000050708	Ftl1	chr7	45457944	45458283	1340	ferritin light polypeptide 1	-0.337934091	8.834760803	5.526647096	0.018728962	0.451014224	253.7208933	323.1668975	238.2255216	243.8208376	294.4027826	232.0106529
ENSMUSG00000020780	Srp68	chr11	116245166	116245930	2737	signal recognition particle 68	-0.568158861	5.448410839	5.518309207	0.018818439	0.452917296	22.42344652	32.7272324	23.51945028	22.25762542	19.98148251	20.82189784
ENSMUSG00000033955	Tnks1bp1	chr2	85048022	85048135	6184	tankyrase 1 binding protein 1	0.753229991	4.783518812	5.516326994	0.018839775	0.453179194	7.875200945	11.67384835	8.77397282	16.27243203	19.57897843	21.28524461
ENSMUSG00000030654	Arl6ip1	chr7	118118891	118120410	2134	ADP-ribosylation factor-like 6 interacting protein 1	-0.636626431	5.143761373	5.512650768	0.018879413	0.453880768	17.0524467	30.03127178	16.78777578	16.32447848	18.2198292	14.23686297
ENSMUSG00000021870	Slmap	chr14	26413168	26414988	8054	sarcolemma associated protein	-0.61496889	5.338638629	5.511360091	0.018893349	0.453890451	22.59214232	22.38690547	28.17161002	22.71721776	17.19878701	16.95950282
ENSMUSG00000049124	Gm8186	chr17	26098872	26099257	386	small nuclear ribonucleoprotein polypeptide G pseudogene	-0.782584053	4.616276663	5.510482021	0.018902837	0.453890451	12.40077798	19.72892855	11.96174927	8.321223878	11.75614952	10.27769178
ENSMUSG00000032579	Hemk1	chr9	107327084	107328072	3646	HemK methyltransferase family member 1	1.178868218	3.767731054	5.509705631	0.01891123	0.453890451	2.450303587	3.494707577	3.694841844	8.807680142	9.096348898	8.603727172
ENSMUSG00000042599	Kdm7a	chr6	39136623	39143305	10057	lysine (K)-specific demethylase 7A	-1.184735279	3.661985637	5.50839915	0.018925361	0.453978259	6.526434363	7.465545575	7.541724319	3.886673473	3.324694721	3.842241306
ENSMUSG00000015095	Fbxw5	chr2	25500750	25500886	3052	F-box and WD-40 domain protein 5	0.658569718	5.117149523	5.505310693	0.018958812	0.454437829	10.84089382	15.24140138	12.31037647	25.14169746	23.04867625	24.22254119
ENSMUSG00000098419	Mir6963	chr15	103350455	103350525	71	microRNA 6963	2.947407545	2.426414831	5.504694979	0.018965488	0.454437829	0	0.41749209	0	2.264636878	1.579732592	2.728029299
ENSMUSG00000038260	Trpm4	chr7	45303155	45303692	4245	transient receptor potential cation channel, subfamily M, member 4	1.122769384	3.865307333	5.495644302	0.019063902	0.456543584	2.83215585	4.516701992	3.519021308	9.293224909	8.339916576	11.03290606
ENSMUSG00000036469	1-Mar	chr8	65617900	65618182	7146	membrane-associated ring finger (C3HC4) 1	-2.603976957	2.434603125	5.493328846	0.019089164	0.456896135	2.485265174	1.800117008	1.904657773	0.387843226	0.291765359	0.192378168
ENSMUSG00000001891	Ugp2	chr11	21321138	21322129	3069	UDP-glucose pyrophosphorylase 2	-0.587436867	6.959791038	5.486790347	0.019160687	0.458354943	74.56763442	67.35466528	90.78642489	71.13025264	59.78490276	57.66183102
ENSMUSG00000093701	Gm21970	chr16	91391721	91391878	884	.	-0.444457722	6.1108887	5.481088803	0.019223282	0.459404356	39.08093222	45.95526493	38.06522092	39.19740983	36.19997397	32.23698351
ENSMUSG00000076490	Trbc1	chr6	41538218	41538592	749	T cell receptor beta, constant region 1	-2.905547502	3.77069949	5.480864058	0.019225753	0.459404356	1.838736045	29.01737024	1.405564756	3.261077104	0.556065872	0.261890813
ENSMUSG00000079575	Rbpsuh-rs3	chr6	46529354	46530794	1441	recombining binding protein suppressor of hairless (Drosophila), related sequence 3	-1.55404741	3.136197709	5.470758658	0.01933723	0.461813529	4.590464469	4.335895662	4.767714981	1.894002826	1.893049874	1.498335094
ENSMUSG00000038024	Dennd4c	chr4	86748555	86748912	8482	DENN/MADD domain containing 4C	-1.377187594	3.354566402	5.469082501	0.019355784	0.462002109	5.111092297	5.41445359	6.126999908	2.67175361	2.096129913	2.616438333
ENSMUSG00000053907	Mat2a	chr6	72432799	72434395	2804	methionine adenosyltransferase II, alpha	0.4345037	6.241375746	5.467725555	0.019370819	0.462106507	27.63020475	38.85757397	31.51981417	54.77272552	44.77992793	58.34773254
ENSMUSG00000076480	Trbv29	chr6	41271394	41271451	353	T cell receptor beta, variable 29	-3.062499772	2.383321977	5.460830054	0.019447406	0.463678371	0.779125443	4.924991438	0.258947081	0.460604111	0	0
ENSMUSG00000015943	Bola1	chr3	96196588	96197279	1082	bolA-like 1 (E. coli)	0.912558899	4.313194923	5.457761785	0.019481586	0.464237942	5.399058749	7.910376447	4.570667038	12.53391823	14.35324904	13.55702095
ENSMUSG00000053559	Smagp	chr15	100621342	100622026	1142	small cell adhesion glycoprotein	0.954125849	4.211298028	5.454562698	0.019517289	0.464833181	4.488253339	6.522081158	5.052526511	10.94871688	15.02611788	11.47061138
ENSMUSG00000045201	Lrrc3b	chr14	15357519	15358761	1835	leucine rich repeat containing 3B	0.997000898	4.113144756	5.452312679	0.01954244	0.465176607	4.116124808	4.78069374	5.541975275	12.61091909	11.60535577	10.51093642
ENSMUSG00000076469	Trbv13-2	chr6	41121396	41121441	340	T cell receptor beta, variable 13-2	-3.38322516	2.818794813	5.443184565	0.019644821	0.467116386	0.323531269	11.37145611	0.403228446	0.478163798	0.222367051	0.144001547
ENSMUSG00000027995	Tlr2	chr3	83836272	83838789	3014	toll-like receptor 2	-1.498128445	3.195503184	5.443069406	0.019646116	0.467116386	5.433876672	4.63603157	4.378138111	1.960431924	2.125172601	1.742681403
ENSMUSG00000030747	Dgat2	chr7	99153663	99154700	2251	diacylglycerol O-acyltransferase 2	0.389623426	7.097991461	5.442167652	0.019656261	0.467116386	52.19822175	71.69147478	60.81300908	107.2665571	98.45409802	82.79302419
ENSMUSG00000067336	Bmpr2	chr1	59763400	59764728	17983	bone morphogenetic protein receptor, type II (serine/threonine kinase)	-0.990947214	4.038466681	5.437751274	0.019706024	0.468042365	9.229465237	9.174611544	10.38290827	6.104092973	5.660474212	5.283433079
ENSMUSG00000059355	Wdr83os	chr8	85080740	85081063	1031	WD repeat domain 83 opposite strand	0.673280819	5.044509598	5.43329169	0.019756406	0.468982023	11.38519703	13.45683807	11.19193373	22.59370281	25.05529367	21.03120262
ENSMUSG00000056228	Cars2	chr8	11514021	11514191	1846	cysteinyl-tRNA synthetase 2 (mitochondrial)(putative)	0.834111852	4.517876922	5.430302206	0.019790254	0.469528383	6.510738353	8.137366134	7.345292622	15.3387154	16.25747542	15.41993821
ENSMUSG00000030838	Ush1c	chr7	46195350	46195734	3849	USH1 protein network component harmonin	1.553418267	3.23563839	5.429180711	0.019802968	0.469572994	1.404125707	1.608374723	1.547629178	3.949291428	4.579172916	8.201093794
ENSMUSG00000087150	BC064078	chr6	128992961	128993106	2489	cDNA sequence BC064078	-2.361651864	2.53042514	5.424809371	0.019852603	0.470492571	1.838736045	3.911347583	1.32530988	0.32741738	0.609053529	0.374693181
ENSMUSG00000024937	Ehbp1l1	chr19	5707376	5708425	6440	EH domain binding protein 1-like 1	0.44257806	6.267635888	5.423465797	0.019867884	0.470539838	31.13090603	32.23886755	35.83576736	54.21205262	49.0798709	57.70410926
ENSMUSG00000050370	Ch25h	chr19	34473786	34475135	1350	cholesterol 25-hydroxylase	-2.26667773	2.579500608	5.422725638	0.019876308	0.470539838	3.919733391	1.980228952	1.62843405	0.512937738	0.336760168	0.690589208
ENSMUSG00000038803	Ost4	chr5	30905885	30906766	1272	oligosaccharyltransferase complex subunit 4 (non-catalytic)	0.538723049	5.615501037	5.413627283	0.019980158	0.472740124	16.55295764	23.47138564	19.08234539	29.5238913	36.66270204	36.25943106
ENSMUSG00000095866	Ighv2-4	chr12	113653291	113653594	350	immunoglobulin heavy variable V2-4	-4.192547981	2.571548059	5.405810843	0.020069823	0.47453217	0.157156927	8.73521912	0	0.116135225	0	0
ENSMUSG00000095788	Sirpb1a	chr3	15371653	15371858	2291	signal-regulatory protein beta 1A	-3.208398767	2.225862222	5.405117877	0.020077793	0.47453217	1.901310832	0.944275304	1.459797223	0.088925532	0.016541703	0.085697255
ENSMUSG00000025508	Rplp2	chr7	141447370	141447707	2072	ribosomal protein, large P2	0.419681971	7.061664041	5.398377079	0.020155485	0.476108809	47.92422023	82.13054238	49.10588503	79.18691208	107.7967456	96.95360858
[truncated: 41,511 more rows]
