# Supplementary material for: Sex differences in mitochondrial gene expression during viral myocarditis
Source: Biol Sex Differ. 2024 Dec 18;15:104. doi: 10.1186/s13293-024-00678-0 (PMC11657264; doi:10.1186/s13293-024-00678-0)
Supplement: Supplementary file 6 — Supplementary Material 6: Additional File 6: RNAseq differential expression comparing F-MYO and M-MYO. iBAM = M-MYO; iBAF = F-MY0 [file 13293_2024_678_MOESM6_ESM.txt]

GeneId	GeneName	Chr	Start	Stop	CodingLength	Description	logFC	logCPM	LR	PValue	FDR	iBAM1_rpkm	iBAM2_rpkm	iBAM6_rpkm	iBAF12_rpkm	iBAF13_rpkm	iBAF14_rpkm
ENSMUSG00000099312	Gm27733	chrX	103461218	103461285	68	.	-8.071569043	5.114041672	71.82600803	2.35E-17	1.02E-12	0	0	0	17.95037784	38.45450009	50.46887909
ENSMUSG00000086503	Xist	chrX	103460375	103460710	17923	inactive X specific transcripts	-6.742835716	4.707810743	64.48062791	9.75E-16	2.11E-11	0.120024614	0.078821314	0.092055947	13.78329008	28.68342809	34.71681039
ENSMUSG00000098262	Gm27520	chrX	103480946	103481026	81	.	-7.604310434	4.702792775	62.0185949	3.40E-15	4.92E-11	0	0	0	12.40733869	31.95357926	32.83586237
ENSMUSG00000098078	Gm26992	chrX	103422010	103422046	468	.	-6.196573172	4.563162833	57.30265846	3.74E-14	4.05E-10	0.352849135	0.128185205	0	11.88399215	25.74155715	30.77189388
ENSMUSG00000069045	Ddx3y	chrY	1260771	1263367	5199	DEAD (Asp-Glu-Ala-Asp) box polypeptide 3, Y-linked	6.587613926	3.858891331	54.92600292	1.25E-13	1.08E-09	11.61586136	13.13943952	12.30456772	0.025520111	0.012756541	0
ENSMUSG00000098743	Gm27927	chrX	103469671	103469796	126	.	-6.659210727	4.768495525	54.21510653	1.80E-13	1.30E-09	0	0	0.360894751	12.88732132	27.68269819	40.4234459
ENSMUSG00000003072	Atp5d	chr10	80138632	80138855	1928	ATP synthase, H+ transporting, mitochondrial F1 complex, delta subunit	-0.985607675	8.05123654	40.49681187	1.97E-10	1.22E-06	73.12049873	108.2232995	98.58151622	202.9437575	191.5055036	223.6479127
ENSMUSG00000065432	Mir208a	chr14	54949060	54949142	83	microRNA 208a	-3.671647613	5.752577003	36.85729261	1.27E-09	6.79E-06	3.940148669	3.220653268	3.819469446	52.66054724	24.48040943	84.62270817
ENSMUSG00000056071	S100a9	chr3	90692632	90692934	522	S100 calcium binding protein A9 (calgranulin B)	-3.28918451	4.968742929	36.48631207	1.54E-09	6.79E-06	1.793031325	4.080725747	1.927992225	42.62785713	25.43015208	19.01424545
ENSMUSG00000063388	BC023105	chr18	60441753	60442361	1227	cDNA sequence BC023105	2.832609043	6.400021909	36.45015232	1.57E-09	6.79E-06	110.7733653	52.08995774	65.9511646	10.69849619	13.74756207	12.98032657
ENSMUSG00000091478	Gm10039	chr11	100361716	100362126	411	ATP synthase, H+ transporting, mitochondrial F0 complex, subunit c, isoform 1 pseudogene	-1.089791623	8.629182567	33.18002302	8.40E-09	3.31E-05	113.9391535	144.2414905	139.7258337	315.7638891	268.9586605	364.4079375
ENSMUSG00000085715	Tsix	chrX	103431517	103431701	4306	X (inactive)-specific transcript, opposite strand	-5.125379881	3.57075635	32.55476551	1.16E-08	4.19E-05	0.153690498	0.139584075	0.085133287	4.940089971	11.37396525	11.81125359
ENSMUSG00000091471	Gm20538	chr19	44543722	44543812	225	.	-1.07004789	8.516244108	31.43087531	2.07E-08	6.89E-05	104.2221626	134.6024056	132.4308079	316.4945491	250.2201141	304.8369104
ENSMUSG00000054072	Iigp1	chr18	60376029	60376130	3121	interferon inducible GTPase 1	2.399798565	6.939775545	30.35545969	3.60E-08	0.000111366	154.3195447	81.47434366	84.70854082	21.29564193	30.62795619	18.87020847
ENSMUSG00000069049	Eif2s3y	chrY	1010543	1010685	4161	eukaryotic translation initiation factor 2, subunit 3, structural gene Y-linked	5.73205501	3.248994954	29.77652394	4.85E-08	0.000140102	4.996661383	7.424578221	7.785770971	0.01062827	0.007969007	0.017251582
ENSMUSG00000090942	F830016B08Rik	chr18	60293380	60293486	3297	RIKEN cDNA F830016B08 gene	3.209427875	7.710965613	29.53719244	5.49E-08	0.000148606	315.5846426	118.3236891	149.9807675	19.07276242	39.29153842	16.98145751
ENSMUSG00000089417	Gm22009	chr3	69085105	69085447	343	.	0.765790672	7.532169465	26.61529858	2.48E-07	0.00063303	112.8898409	135.9664938	119.3806264	74.58203085	77.90389858	89.75135715
ENSMUSG00000056054	S100a8	chr3	90669071	90669102	392	S100 calcium binding protein A8 (calgranulin A)	-3.031100119	4.747794926	26.08726819	3.26E-07	0.000785836	1.965061423	4.130303427	1.632750298	36.24332014	22.87088731	12.78899746
ENSMUSG00000024164	C3	chr17	57203970	57204154	5143	complement component 3	1.423911505	7.275531188	25.48309399	4.46E-07	0.000996402	118.8708538	128.5706823	108.7657781	36.40088667	74.71603213	39.24353664
ENSMUSG00000011305	Plin5	chr17	56111601	56112541	2087	perilipin 5	-1.174198705	6.109832535	25.33552735	4.82E-07	0.000996402	17.85898803	21.20571893	24.29972803	46.81946355	48.98804957	64.56251841
ENSMUSG00000101628	Gm28177	chr1	52077261	52077300	3532	.	1.595287871	5.606562278	25.24994401	5.04E-07	0.000996402	43.82676547	38.44850451	28.64439922	11.50632212	19.01963057	10.64924113
ENSMUSG00000097658	Gm16755	chr11	120486339	120486571	933	predicted gene, 16755	-1.22599796	5.620186047	25.14591051	5.32E-07	0.000996402	11.3395285	16.02740513	15.65409961	40.20920328	31.85310993	40.62834454
ENSMUSG00000082292	Gm12250	chr11	58187739	58189012	1274	predicted gene 12250	2.414665824	6.136328423	25.07377644	5.52E-07	0.000996402	89.21114649	47.41138411	45.36631003	10.23473224	19.71811043	9.68610725
ENSMUSG00000020888	Dvl2	chr11	70000595	70001026	6298	dishevelled segment polarity protein 2	-0.961840469	6.500920471	25.04234271	5.61E-07	0.000996402	26.63087624	32.99426932	33.82768082	67.73221489	62.22170404	73.53370439
ENSMUSG00000021423	Ly86	chr13	37345345	37345574	997	lymphocyte antigen 86	1.965831094	4.527980761	24.99537776	5.75E-07	0.000996402	19.7323277	15.36103162	16.3953979	2.748057415	7.776632745	3.921001174
ENSMUSG00000069874	Irgm2	chr11	58199618	58199779	3621	immunity-related GTPase family M member 2	1.942491083	6.167864501	24.50608432	7.41E-07	0.001234953	78.40264905	48.4336931	48.32651733	13.98368701	23.80845291	14.72893614
ENSMUSG00000027602	Map1lc3a	chr2	155276297	155276646	1181	microtubule-associated protein 1 light chain 3 alpha	-0.739579304	8.346203804	23.93243503	9.98E-07	0.001601819	112.5175788	131.7579606	137.8111108	233.0376237	239.0718222	245.0166491
ENSMUSG00000080374	Gm22953	chr2	121450670	121450770	101	.	-0.805579437	8.028361903	23.75168928	1.10E-06	0.001669497	93.01841171	113.4596151	91.66726671	156.5567093	204.2047056	224.2024098
ENSMUSG00000049422	Chchd10	chr10	75935573	75936004	939	coiled-coil-helix-coiled-coil-helix domain containing 10	-0.641344227	9.433609102	23.69472257	1.13E-06	0.001669497	262.4306679	306.2544318	284.8999146	468.418929	492.7417482	536.5603475
ENSMUSG00000039640	Mrpl12	chr11	120484613	120484768	1532	mitochondrial ribosomal protein L12	-0.979885204	6.773112012	23.59501732	1.19E-06	0.001669497	32.45674977	41.62829155	38.71790945	89.10453143	71.09379177	88.26428313
ENSMUSG00000004610	Etfb	chr7	43444108	43444204	1139	electron transferring flavoprotein, beta polypeptide	-0.651248663	8.772978746	23.58688827	1.19E-06	0.001669497	159.8248726	200.8708259	177.1429724	300.7970458	297.8048042	347.1330561
ENSMUSG00000068606	Gm4841	chr18	60268301	60271039	2838	predicted gene 4841	2.577176873	6.365711144	23.41839653	1.30E-06	0.00176535	111.6648403	55.31189325	50.95137262	8.7877636	22.65263306	11.35564899
ENSMUSG00000020153	Ndufs7	chr10	80249121	80249204	1718	NADH dehydrogenase (ubiquinone) Fe-S protein 7	-0.800338258	7.558538644	23.10573922	1.53E-06	0.002014044	64.50016495	77.6928736	71.99000003	130.6716797	128.2882054	158.8478935
ENSMUSG00000023132	Gzma	chr13	113093825	113094050	878	granzyme A	2.302669066	4.051336111	22.99039745	1.63E-06	0.002075669	14.68478617	13.98669747	7.612867428	1.811666608	4.150592373	1.919596717
ENSMUSG00000097445	Gm26631	chr9	57531287	57533585	2505	predicted gene, 26631	-0.932418441	6.414895023	22.84269764	1.76E-06	0.002140063	26.08422443	32.42244239	30.56185209	64.05758411	56.85772513	69.0218737
ENSMUSG00000022450	Ndufa6	chr15	82350139	82350371	560	NADH dehydrogenase (ubiquinone) 1 alpha subcomplex, 6 (B14)	-0.748907742	8.39766915	22.82180236	1.78E-06	0.002140063	124.8767261	143.3315091	126.9616154	252.6354553	225.0744975	266.7903087
ENSMUSG00000041697	Cox6a1	chr5	115345642	115345926	702	cytochrome c oxidase subunit VIa polypeptide 1	-0.912407705	7.146077612	22.75170807	1.84E-06	0.002159571	37.42860997	69.65407153	46.55080258	108.7309211	120.3542434	91.25785219
ENSMUSG00000098543	Gm27533	chr19	5844286	5844437	152	.	-1.528867532	8.646298939	22.43137625	2.18E-06	0.002469506	93.73948467	139.0985411	94.36336278	239.0995357	284.1957209	529.3570241
ENSMUSG00000040747	Cd53	chr3	106759921	106760875	1742	CD53 antigen	1.606766634	4.751575928	22.39292828	2.22E-06	0.002469506	18.4823038	23.93717128	15.83009023	4.238222356	12.17836147	4.634321367
ENSMUSG00000098974	Gm27505	chr19	5844638	5844747	110	.	-1.512301211	8.883237795	22.20997724	2.44E-06	0.00257343	103.3667831	175.4820808	113.5517943	280.9511358	340.634119	618.0715081
ENSMUSG00000070144	Mir1a-1	chr2	180389048	180389124	77	microRNA 1a-1	-2.625341112	4.724200456	22.17147965	2.49E-06	0.00257343	2.828824685	2.697641199	4.113274788	26.08722494	11.05566877	31.29790916
ENSMUSG00000031431	Tsc22d3	chrX	140539528	140541107	4341	TSC22 domain family, member 3	0.989743834	5.931090456	22.17146921	2.49E-06	0.00257343	32.7771004	49.22906732	42.69853683	20.24289871	29.47753971	20.07519992
ENSMUSG00000026104	Stat1	chr1	52119440	52119623	7105	signal transducer and activator of transcription 1	1.441303737	5.281081928	22.0840425	2.61E-06	0.002630701	32.87523425	30.19056508	21.54296867	9.493127077	15.67334749	9.513189165
ENSMUSG00000077928	Mir208b	chr14	54975700	54975776	77	microRNA 208b	-3.276796737	7.905930843	21.98530558	2.75E-06	0.002706622	9.193680227	25.43490273	35.25664104	301.7044276	80.36620763	365.9093791
ENSMUSG00000092659	Mir3100	chr7	19086828	19086892	65	microRNA 3100	-2.767752968	5.024239576	21.93913951	2.81E-06	0.002710908	3.343156446	6.83168875	1.38889798	40.2135088	13.56832077	33.72475238
ENSMUSG00000022797	Tfrc	chr16	32608920	32609036	6185	transferrin receptor	-1.858981029	4.478358763	21.46378815	3.61E-06	0.003368539	4.458622807	4.120659079	3.889857341	16.6542173	12.80891984	21.98951776
ENSMUSG00000062515	Fabp4	chr3	10204088	10204570	4489	fatty acid binding protein 4, adipocyte	-0.711437137	7.59052156	21.43908067	3.65E-06	0.003368539	67.65647708	89.1740789	71.86387056	148.5069654	130.9173392	137.9892135
ENSMUSG00000035042	Ccl5	chr11	83525778	83526064	960	chemokine (C-C motif) ligand 5	1.851510614	4.866380004	21.07372964	4.42E-06	0.003948726	25.60071622	25.49264918	15.2142862	3.406222285	12.25211992	4.70704308
ENSMUSG00000033174	Mgll	chr6	88724412	88724571	4868	monoglyceride lipase	-1.303770555	5.870057382	21.05460264	4.46E-06	0.003948726	13.60642015	18.75550418	17.5088433	47.29650431	34.04573785	56.38353897
ENSMUSG00000009633	G0s2	chr1	193272161	193272802	871	G0/G1 switch gene 2	-1.577815583	6.197343249	20.821441	5.04E-06	0.004364582	14.67615009	27.4740437	13.82367611	83.3461863	51.84246516	47.83994358
ENSMUSG00000045104	Gm5514	chr19	21938079	21938384	306	lactate dehydrogenase B pseudogene	-0.846521789	6.54457336	20.78615902	5.14E-06	0.004364582	30.54577795	37.10919922	34.18860599	60.08448367	66.6581202	77.99889931
ENSMUSG00000016496	Cd274	chr19	29367455	29367506	3622	CD274 antigen	2.155849789	4.821629624	20.26236725	6.75E-06	0.005627945	31.13620105	20.35213442	15.04173063	3.601789568	8.623604736	4.558169946
ENSMUSG00000036880	Acaa2	chr18	74779197	74779265	1515	acetyl-Coenzyme A acyltransferase 2 (mitochondrial 3-oxoacyl-Coenzyme A thiolase)	-0.775748968	8.866216447	20.16961022	7.09E-06	0.005795734	167.4875069	194.3155797	179.8577077	383.6411181	316.5742622	339.2553938
ENSMUSG00000073418	C4b	chr17	34728380	34728627	5695	complement component 4B (Chido blood group)	1.4341584	5.181987829	20.13397469	7.22E-06	0.005795734	25.12121472	26.42865659	26.81138805	5.801165762	17.91111507	8.603272648
ENSMUSG00000000290	Itgb2	chr10	77530252	77530459	3052	integrin beta 2	1.736258692	4.439934068	20.01551131	7.68E-06	0.006053979	16.35168151	19.32743599	10.67399715	3.260020776	8.712721609	3.257271658
ENSMUSG00000024962	Vegfb	chr19	6982473	6982867	1605	vascular endothelial growth factor B	-0.813896703	7.054715265	19.84410942	8.40E-06	0.006503545	44.65174706	56.69365815	47.77428533	94.91489817	85.66422306	112.261847
ENSMUSG00000020163	Uqcr11	chr10	80402997	80403155	641	ubiquinol-cytochrome c reductase, complex III subunit XI	-1.006967139	8.511297438	19.67594044	9.17E-06	0.006977131	117.8853203	129.6020306	131.3611922	310.4019359	224.7813778	321.2595307
ENSMUSG00000022551	Cyc1	chr15	76343523	76343692	1194	cytochrome c-1	-0.896329668	9.186200694	19.56114336	9.74E-06	0.007281438	187.0894693	218.0880857	234.576152	488.3232376	386.2915431	464.6942234
ENSMUSG00000021025	Nfkbia	chr12	55489411	55489969	1577	nuclear factor of kappa light polypeptide gene enhancer in B cells inhibitor, alpha	0.988604963	5.849540874	19.48555243	1.01E-05	0.007340887	27.72086852	52.34684095	37.75901354	16.76327382	27.70222708	21.4538732
ENSMUSG00000096232	0610012G03Rik	chr16	31948024	31948353	417	RIKEN cDNA 0610012G03 gene	-0.737927301	6.931348792	19.47976264	1.02E-05	0.007340887	41.30557767	56.09176026	44.0792359	91.22116996	81.09253699	90.78199474
ENSMUSG00000004730	Emr1	chr17	57358686	57358756	3245	.	1.94354746	4.935570245	19.44927759	1.03E-05	0.007340887	26.49343341	17.63190255	26.19266478	3.842954538	11.39285645	5.48572682
ENSMUSG00000053835	H2-T24	chr17	36005695	36006789	2182	histocompatibility 2, T region locus 24	1.316528667	5.697610888	19.40166258	1.06E-05	0.007404812	43.84159925	38.7481619	29.68793292	12.50247752	22.9115188	15.24498545
ENSMUSG00000015337	Endog	chr2	30171493	30172066	1063	endonuclease G	-1.089774187	5.543148486	19.15412842	1.21E-05	0.008296041	12.70179505	16.69654457	14.04301172	36.04475878	31.04731043	36.40665953
ENSMUSG00000021102	Glrx5	chr12	105032689	105032982	930	glutaredoxin 5	-0.959725105	6.06904922	19.06058234	1.27E-05	0.008576656	20.67837422	26.31410941	21.36605465	54.97285999	42.53641842	50.97799963
ENSMUSG00000081485	Gm12338	chr11	75599763	75599954	192	cytochrome c oxidase, subunit VIIc pseudogene	-0.698886679	8.336852757	18.5066295	1.69E-05	0.011146361	106.6085821	141.1080002	140.1131797	236.7596376	216.3588651	251.4898132
ENSMUSG00000026921	Egfl7	chr2	26580014	26580109	3581	EGF-like domain 7	-1.068666957	5.589535648	18.50209054	1.70E-05	0.011146361	14.21401482	18.26055856	13.01306676	32.08323993	30.93550199	43.75817145
ENSMUSG00000020108	Ddit4	chr10	59949675	59951029	1685	DNA-damage-inducible transcript 4	1.250859913	6.294326485	18.45972633	1.74E-05	0.011226801	30.95096617	78.37559696	64.67272464	24.16388242	29.99981296	26.04173423
ENSMUSG00000030647	Ndufc2	chr7	97400003	97400357	754	NADH dehydrogenase (ubiquinone) 1, subcomplex unknown, 2	-0.789979427	7.125194187	18.41717763	1.77E-05	0.011311462	47.56359598	56.85412815	53.72551724	105.577771	89.52895217	110.7448534
ENSMUSG00000021665	Hexb	chr13	97176332	97176589	1904	hexosaminidase B	1.085265145	5.434850712	18.37394621	1.82E-05	0.011403338	26.49517294	37.79125252	24.15588865	11.19223221	22.5814211	12.47567421
ENSMUSG00000065460	Mir133a-2	chr2	180398379	180398482	104	microRNA 133a-2	-3.030142669	5.018951654	18.21442144	1.97E-05	0.012222248	4.202825247	2.576522614	2.619064763	34.54531899	9.160411271	45.47402096
ENSMUSG00000031818	Cox4i1	chr8	120668222	120668355	1550	cytochrome c oxidase subunit 4I1	-0.629297274	9.471852944	18.0345188	2.17E-05	0.013244067	242.2365804	347.1466919	299.1154331	512.5938962	458.6712564	559.5716464
ENSMUSG00000084830	Gm14539	chrX	20581141	20581314	174	upregulated during skeletal muscle growth 5 pseudogene	-0.810764945	7.168790351	17.7340727	2.54E-05	0.01529364	44.44487699	58.05764291	59.19086364	114.5050939	94.57334946	107.9067745
ENSMUSG00000090889	Gm17428	chr14	54976933	54977025	93	.	-3.361812824	6.010458758	17.63217111	2.68E-05	0.015914274	2.347322611	6.075842335	8.289061351	91.29322104	14.11361971	86.31407113
ENSMUSG00000078853	Igtp	chr11	58199556	58199779	2022	interferon gamma induced GTPase	1.699454541	7.497005678	17.57189371	2.77E-05	0.016126368	188.7999265	118.4249437	121.9586991	35.90392466	77.26945171	41.11792279
ENSMUSG00000026895	Ndufa8	chr2	36036326	36036641	861	NADH dehydrogenase (ubiquinone) 1 alpha subcomplex, 8	-0.659704011	8.458280711	17.5555943	2.79E-05	0.016126368	129.9700548	152.5986866	145.7956179	240.9311673	234.4776526	284.8304091
ENSMUSG00000045932	Ifit2	chr19	34550694	34551022	3927	interferon-induced protein with tetratricopeptide repeats 2	2.047956302	5.951760754	17.3310373	3.14E-05	0.017909653	73.98010301	44.155528	34.04850869	9.133012016	22.91630732	10.55629506
ENSMUSG00000030747	Dgat2	chr7	99153663	99154700	2251	diacylglycerol O-acyltransferase 2	-0.598484472	7.219729008	17.27827791	3.23E-05	0.018174731	52.19822175	71.69147478	60.81300908	101.6694643	106.5556353	103.7640468
ENSMUSG00000080893	Gm15920	chr5	130188395	130188796	402	.	-0.809471252	6.761242106	17.25203711	3.27E-05	0.018191226	39.694798	42.59040897	38.44111184	78.04214698	69.54372294	89.3504826
ENSMUSG00000022358	Fbxo32	chr15	58175879	58181555	6936	F-box protein 32	1.031538356	5.512099076	17.07241736	3.60E-05	0.019742243	31.31444088	29.81243792	30.89492137	13.44198994	20.0044334	16.58142415
ENSMUSG00000046470	Sox18	chr2	181669836	181670996	1620	SRY (sex determining region Y)-box 18	-1.050556747	5.473997957	17.00152309	3.73E-05	0.02023708	13.85007225	15.81782493	12.35613681	32.0368447	31.38691407	34.01803444
ENSMUSG00000049265	Kcnk3	chr5	30588170	30588599	3810	potassium channel, subfamily K, member 3	-0.72402496	6.49005154	16.94598026	3.85E-05	0.020580609	29.35415928	41.04677941	33.22968485	64.22237696	64.86321127	61.94751242
ENSMUSG00000004748	Mtfp1	chr11	4091480	4092299	1738	mitochondrial fission process 1	-1.285995541	5.752228012	16.88970111	3.96E-05	0.020941376	13.41780358	14.48522298	17.97500744	47.41447869	29.88654336	48.39038094
ENSMUSG00000034880	Mrpl34	chr8	71464926	71465067	645	mitochondrial ribosomal protein L34	-0.920299612	6.45235789	16.75703714	4.25E-05	0.021940065	27.32487003	31.08312628	33.34645151	63.13396381	54.88472099	76.69156215
ENSMUSG00000102349	RP24-458F14.4	chr19	5801941	5802393	453	.	-0.989738543	10.16994286	16.74977034	4.26E-05	0.021940065	328.2994358	460.5581466	438.8519916	851.9595001	700.0137767	1174.358947
ENSMUSG00000031710	Ucp1	chr8	83290348	83290708	1644	uncoupling protein 1 (mitochondrial, proton carrier)	-4.894850236	5.64304464	16.73310359	4.30E-05	0.021940065	0.10059954	0.347190991	3.845009971	104.7384671	39.69959602	9.580752775
ENSMUSG00000040264	Gbp5	chr3	142496934	142496995	5844	guanylate binding protein 5	1.728739469	5.152590459	16.71002183	4.36E-05	0.021950379	35.16405734	23.50241187	21.60336354	5.501923522	14.39033842	7.628481477
ENSMUSG00000015437	Gzmb	chr14	56258856	56259562	1418	granzyme B	2.821503437	3.639275423	16.5921251	4.63E-05	0.023089492	13.33375187	8.028558252	4.941892814	0.779331566	2.313977185	0.784296567
ENSMUSG00000078921	Tgtp2	chr11	49057194	49059761	2938	T cell specific GTPase 2	2.012128938	4.106985966	16.56811289	4.69E-05	0.023117976	16.06626119	9.920941676	10.40184874	2.092087613	5.349153113	2.430829544
ENSMUSG00000040705	A930016O22Rik	chr7	19418812	19419553	1214	RIKEN cDNA A930016O22 gene	-1.179323959	8.97735863	16.44032095	5.02E-05	0.024451949	124.4892404	177.8578155	185.2584143	471.9477251	280.8685828	476.9896818
ENSMUSG00000079363	Gbp4	chr5	105115767	105118499	4538	guanylate binding protein 4	1.605893546	5.078345312	16.36487713	5.22E-05	0.025162085	33.25037555	22.87404119	18.21631958	6.909564995	12.22480757	8.415549152
ENSMUSG00000019929	Dcn	chr10	97479500	97479789	2084	decorin	0.664625985	9.033049153	16.30727627	5.39E-05	0.025187571	301.9760176	348.8912317	365.0423575	234.1795593	263.4430656	225.854878
ENSMUSG00000054452	Aes	chr10	81559494	81559668	1411	amino-terminal enhancer of split	-0.741346712	8.573874975	16.3039443	5.40E-05	0.025187571	127.8260129	190.9582802	135.3260747	300.4336433	231.4408735	307.9005482
ENSMUSG00000032786	Alas1	chr9	106233455	106234197	4310	aminolevulinic acid synthase 1	-0.910396826	5.779930816	16.30081841	5.40E-05	0.025187571	15.73865926	21.12039318	19.6475422	41.05397207	36.82145495	40.84717298
ENSMUSG00000024955	Esrra	chr19	6910977	6912010	2539	estrogen related receptor, alpha	-0.753038702	6.487369074	16.21829599	5.64E-05	0.025781716	29.14469023	38.81690238	34.05041974	62.8692297	57.92474018	71.15091841
ENSMUSG00000039899	Fgl2	chr5	21372642	21373308	3788	fibrinogen-like protein 2	1.246414186	5.641264581	16.21632984	5.65E-05	0.025781716	41.17138192	30.04356382	34.29357365	13.5541494	19.8529349	16.95066539
ENSMUSG00000022108	Itm2b	chr14	73362231	73363143	1773	integral membrane protein 2B	0.597622085	9.124274889	15.8840833	6.73E-05	0.03007997	341.9178392	432.2186884	300.0113588	238.529125	309.8890247	245.3945788
ENSMUSG00000018770	Atp5g3	chr2	73908447	73908707	2181	ATP synthase, H+ transporting, mitochondrial F0 complex, subunit C3 (subunit 9)	-0.775599453	9.110898992	15.87715876	6.76E-05	0.03007997	189.3510492	223.0211367	229.1891721	448.0452034	353.7408667	431.8759622
ENSMUSG00000034459	Ifit1	chr19	34640871	34640987	2656	interferon-induced protein with tetratricopeptide repeats 1	1.760133502	5.509031075	15.86550258	6.80E-05	0.03007997	48.26941632	31.69985859	25.42671267	8.607234646	18.58700505	8.40426709
ENSMUSG00000023951	Vegfa	chr17	46016993	46018879	4293	vascular endothelial growth factor A	-1.172848269	6.309870742	15.82827317	6.94E-05	0.030367744	23.39314163	26.33525327	23.58927101	62.54071568	43.27776815	79.55138922
ENSMUSG00000028270	Gbp2	chr3	142620602	142620808	2516	guanylate binding protein 2	1.663070909	5.426867509	15.70892394	7.39E-05	0.032021775	43.6562837	27.52760719	26.18544488	7.873348088	17.59155878	9.741784177
ENSMUSG00000017817	Jph2	chr2	163336242	163337924	4255	junctophilin 2	-0.913333417	7.531608525	15.68518562	7.48E-05	0.032105141	60.98157726	61.39723434	75.25503521	140.3957905	119.9342639	160.7510915
ENSMUSG00000053964	Lgals4	chr7	28833854	28834226	2315	lectin, galactose binding, soluble 4	-2.206088692	4.057347858	15.61806592	7.75E-05	0.032687029	1.762519007	3.296673293	1.99878971	9.358843369	8.563847056	19.76389989
ENSMUSG00000098955	Mir6935	chr11	120347350	120347413	64	microRNA 6935	-2.77724226	4.154197705	15.59775834	7.83E-05	0.032687029	1.697294811	2.312263885	1.410265642	20.41608908	5.102616358	17.67411341
ENSMUSG00000036594	H2-Aa	chr17	34282744	34283023	1874	histocompatibility 2, class II antigen A, alpha	1.509661068	6.472021611	15.59586407	7.84E-05	0.032687029	49.807682	106.6268119	53.2403485	20.71371029	43.40897788	16.02600233
ENSMUSG00000064373	Sepp1	chr15	3268547	3268768	2845	.	0.648026084	7.904214338	15.53397985	8.10E-05	0.03309195	127.748868	181.2121044	155.9567482	94.51587551	136.2457733	100.952932
ENSMUSG00000035242	Oaz1	chr10	80826656	80826905	2558	ornithine decarboxylase antizyme 1	-0.703397072	6.57342758	15.5337275	8.10E-05	0.03309195	30.15699563	47.08018657	34.01253214	69.36869554	62.52350079	70.03341538
ENSMUSG00000035493	Tgfbi	chr13	56609603	56609780	2678	transforming growth factor, beta induced	1.361330396	4.689508436	15.51882278	8.17E-05	0.03309195	20.61113977	18.62585093	13.46437829	4.837929782	11.66230682	6.13753215
ENSMUSG00000028037	Ifi44	chr3	151730922	151732553	6116	interferon-induced protein 44	1.734359813	4.221512902	15.45258743	8.46E-05	0.033954784	16.44852647	12.13286479	9.883041097	2.870890844	7.02704597	2.764288979
ENSMUSG00000098253	Mir7219	chr18	68260920	68260973	54	microRNA 7219	-1.173154959	5.393730363	15.37173072	8.83E-05	0.034653219	14.04125707	13.1168424	10.00006546	38.60496845	25.93056858	29.37317143
ENSMUSG00000000078	Klf6	chr13	5861489	5861842	4217	Kruppel-like factor 6	1.01392226	5.37311216	15.3689023	8.84E-05	0.034653219	26.65251821	28.05689376	27.95873367	11.81903434	19.41425761	14.19680073
ENSMUSG00000040253	Gbp7	chr3	142530338	142530439	5552	guanylate binding protein 7	1.651987472	4.626605059	15.36022735	8.88E-05	0.034653219	23.15555766	14.79424159	14.70836208	4.468891821	8.702382174	5.566426689
ENSMUSG00000031059	Ndufb11	chrX	20615326	20615542	908	NADH dehydrogenase (ubiquinone) 1 beta subcomplex, 11	-0.570991832	8.291508158	15.32965291	9.03E-05	0.034653219	117.1814952	148.7429245	131.2989893	224.1914175	201.2277666	234.0841777
ENSMUSG00000069919	Hba-a1	chr11	32283511	32283801	812	hemoglobin alpha, adult chain 1	-4.591016901	6.632754412	15.32859808	9.03E-05	0.034653219	2.84970162	7.172853034	2.255037311	245.7673569	9.627814874	58.06791373
ENSMUSG00000044894	Uqcrq	chr11	53427922	53429150	1831	ubiquinol-cytochrome c reductase, complex III subunit VII	-0.779153357	7.769563525	15.31152093	9.12E-05	0.034661155	78.67823068	85.55123943	85.58780551	171.7964119	136.7595883	173.1338953
ENSMUSG00000040048	Ndufb10	chr17	24722060	24722520	1217	NADH dehydrogenase (ubiquinone) 1 beta subcomplex, 10	-0.706239137	8.229242536	15.24561163	9.44E-05	0.035444489	101.3569278	123.1498836	132.5337083	215.1818913	198.9203458	240.7517521
ENSMUSG00000075010	AW112010	chr19	11047617	11048093	770	expressed sequence AW112010	1.192580093	5.469798667	15.23645802	9.49E-05	0.035444489	37.70482085	31.30703332	23.24377515	13.08112582	18.15366624	14.01564643
ENSMUSG00000098986	Gm28006	chr19	5844916	5845037	122	.	-1.302702689	8.359643929	15.15585083	9.90E-05	0.036674081	89.69444124	116.0831666	91.66726671	172.2642096	234.3262479	420.007164
ENSMUSG00000057666	Gapdh	chr6	125161715	125165003	4133	glyceraldehyde-3-phosphate dehydrogenase	-0.445403789	8.505884232	14.98449133	0.000108398	0.039818954	130.5262409	199.8508581	159.0761905	234.3677145	248.0385021	259.4756459
ENSMUSG00000050503	Fbxl22	chr9	66508459	66512018	3935	F-box and leucine-rich repeat protein 22	-1.430369844	4.666446491	14.93329681	0.00011138	0.040276345	5.395681231	5.941625236	7.079992144	22.5332555	12.85895621	20.59538257
ENSMUSG00000006057	Atp5g1	chr11	96068852	96073218	4912	ATP synthase, H+ transporting, mitochondrial F0 complex, subunit C1 (subunit 9)	-0.820026676	6.792409372	14.93122884	0.000111502	0.040276345	36.99553391	40.18529199	45.35785169	82.17617836	70.26301686	90.478429
ENSMUSG00000052305	Hbb-bs	chr7	103826534	103826793	863	hemoglobin, beta adult s chain	-4.554729481	7.66576937	14.81822882	0.000118386	0.041903325	4.660685115	14.64701417	7.426746145	528.4632195	17.35125794	106.9952522
ENSMUSG00000089961	Gm16567	chr6	124530911	124531352	576	.	1.02204832	5.306472288	14.79351665	0.000119947	0.041903325	28.48925519	25.31868843	24.86295882	12.11283853	17.24454402	13.62602927
ENSMUSG00000058655	Eif4b	chr15	102073773	102073963	3853	eukaryotic translation initiation factor 4B	0.656387287	6.650660356	14.78874091	0.000120251	0.041903325	55.7775379	77.49623805	59.0342906	37.62373379	53.99320127	44.28416729
ENSMUSG00000089855	Gm15662	chr10	105238134	105238292	159	.	-0.736717834	8.259898278	14.78712047	0.000120355	0.041903325	89.98314523	134.7038229	137.5009001	209.5626477	264.2995816	202.164932
ENSMUSG00000074896	Ifit3	chr19	34583531	34583604	1745	interferon-induced protein with tetratricopeptide repeats 3	2.051627733	6.393842264	14.77953772	0.00012084	0.041903325	102.7733394	67.33243567	39.66473081	12.26212605	33.2619863	13.0360505
ENSMUSG00000098413	Mir6990	chr19	6914196	6914286	91	microRNA 6990	-1.837009228	4.040080553	14.68985667	0.000126727	0.0432996	0.599587841	5.554459984	2.490958334	11.53952861	8.291751581	15.60893168
ENSMUSG00000035545	Leng8	chr7	4137039	4137122	6391	leukocyte receptor cluster (LRC) member 8	-1.34537545	4.915369869	14.68781175	0.000126864	0.0432996	5.100248762	12.78654436	5.786567915	18.57421204	18.4618599	30.35707668
ENSMUSG00000098381	Mir7225	chr3	97690509	97690562	54	microRNA 7225	-0.696173095	8.679800398	14.64716594	0.000129629	0.043846741	157.4626686	160.6813194	170.8344516	280.6902914	281.014999	335.5068914
ENSMUSG00000036322	H2-Ea-ps	chr17	34342933	34343090	686	histocompatibility 2, class II antigen E alpha, pseudogene	1.521985103	6.898731787	14.63469147	0.00013049	0.043846741	66.56385073	146.8405368	72.31973589	26.91436877	59.33369836	21.94793013
ENSMUSG00000014294	Ndufa2	chr18	36742332	36742658	572	NADH dehydrogenase (ubiquinone) 1 alpha subcomplex, 2	-0.585654914	8.392857534	14.60161025	0.000132801	0.044279946	123.9943469	161.9956743	138.3807778	227.7361886	213.1833932	270.8517396
ENSMUSG00000030409	Dmpk	chr7	19083849	19084154	4330	dystrophia myotonica-protein kinase	-0.88822704	7.120286981	14.55206091	0.000136339	0.045112743	47.67297865	49.69418665	52.50072848	106.1187236	83.74841403	122.381809
ENSMUSG00000067818	Myl9	chr2	156775420	156775506	1162	myosin, light polypeptide 9, regulatory	-1.396417373	6.833707301	14.50401758	0.000139861	0.045927367	16.12648982	43.861439	37.91225734	123.0436553	68.90067694	88.84072429
ENSMUSG00000022270	Fam134b	chr15	25843264	25843612	3346	.	0.91748688	6.864560195	14.44907284	0.000144001	0.046931244	83.78966886	88.33718506	66.19652932	34.2697912	62.99452023	44.99634816
ENSMUSG00000025204	Ndufb8	chr19	44548572	44550220	3146	NADH dehydrogenase (ubiquinone) 1 beta subcomplex 8	-0.769259308	6.982589403	14.416907	0.000146481	0.046978926	42.85709849	50.22322389	50.90198556	99.68656652	78.99164678	96.01997752
ENSMUSG00000003299	Mrpl4	chr9	21002737	21002997	1285	mitochondrial ribosomal protein L4	-0.771444702	6.169348054	14.40711246	0.000147245	0.046978926	22.26214637	29.38157398	28.58365004	52.18062374	45.13395106	55.6374665
ENSMUSG00000049775	Tmsb4x	chrX	167207093	167207535	1371	thymosin, beta 4, X chromosome	0.54758509	8.666557672	14.40515233	0.000147398	0.046978926	243.8871615	316.127932	211.1286901	179.6154543	223.5146796	185.4425271
ENSMUSG00000092686	Gm25745	chr10	86705316	86705448	133	.	0.69894461	6.855978853	14.35304649	0.000151534	0.047944567	73.68666093	79.63505841	70.46066023	50.50696665	59.15607844	44.74172132
ENSMUSG00000090841	Myl6	chr10	128490860	128491033	665	myosin, light polypeptide 6, alkali, smooth muscle and non-muscle	-0.54357312	8.177884127	14.32983494	0.000153414	0.048126429	95.74679588	154.1335663	123.8746847	199.5217995	188.1455704	217.4516365
ENSMUSG00000026548	Slamf9	chr1	172475358	172475539	1313	SLAM family member 9	1.843949045	4.114045917	14.31863353	0.00015433	0.048126429	16.33032698	9.539408309	9.766679862	2.726806419	4.492943018	3.688411938
ENSMUSG00000029322	Plac8	chr5	100553725	100553988	1592	placenta-specific 8	1.827409343	4.231362738	14.28661597	0.000156977	0.048434817	16.69059838	13.66166207	9.03437594	1.610559863	8.05752131	2.54661729
ENSMUSG00000099227	Mir8114	chr1	153899926	153900036	111	microRNA 8114	1.023348423	7.558128737	14.27971808	0.000157553	0.048434817	137.4126848	126.4106408	131.362467	53.31880408	101.2778229	67.95459898
ENSMUSG00000038695	Josd2	chr7	44467980	44468190	2466	Josephin domain containing 2	-1.174677178	4.967620553	14.22798963	0.000161944	0.04943353	7.021035082	9.089718343	10.62701187	24.27807053	17.00699757	26.48519984
ENSMUSG00000046805	Mpeg1	chr19	12460779	12460861	4335	macrophage expressed gene 1	1.96569233	5.81970598	14.21257489	0.000163276	0.04943353	54.33515902	40.0699973	42.42993641	5.733392791	26.43569508	8.345882657
ENSMUSG00000082536	Gm13456	chr2	40555752	40557116	1365	eukaryotic translation elongation factor 1 alpha 1 pseudogene	1.02153991	5.878908444	14.19099287	0.000165159	0.04943353	32.34613995	55.69576764	33.55317229	12.53213082	23.43057182	30.3025812
ENSMUSG00000058812	0610039K10Rik	chr2	163644850	163645801	952	RIKEN cDNA 0610039K10 gene	1.33868984	4.735967507	14.18866274	0.000165364	0.04943353	21.30078273	14.9508605	17.9390821	6.730382637	9.605554822	7.458874592
ENSMUSG00000020475	Pgam2	chr11	5801640	5801839	840	phosphoglycerate mutase 2	-0.729418911	9.080861968	14.12227261	0.000171303	0.050858341	193.2312624	219.28015	227.6421956	423.20295	342.3182103	429.1416853
ENSMUSG00000017754	Pltp	chr2	164839518	164839828	2562	phospholipid transfer protein	0.934343985	5.789965833	14.08783114	0.000174469	0.051445769	39.70895049	38.65621652	31.95657542	16.05088549	28.19777869	20.29648326
ENSMUSG00000004789	Dlst	chr12	85110833	85110959	2767	dihydrolipoamide S-succinyltransferase (E2 component of 2-oxo-glutarate complex)	-0.798151368	7.79304659	14.04865422	0.000178141	0.052173725	72.38030329	85.55209302	94.05167538	183.2039131	141.9303432	166.6236539
ENSMUSG00000059734	Ndufs8	chr19	3908870	3909074	963	NADH dehydrogenase (ubiquinone) Fe-S protein 8	-0.722941572	7.628190417	14.00952044	0.000181887	0.05291335	66.72094074	83.03761766	82.87139308	149.2238212	122.1055036	158.6103859
ENSMUSG00000035783	Acta2	chr19	34241090	34241810	1781	actin, alpha 2, smooth muscle, aorta	-2.066636309	8.009773629	13.96090124	0.000186652	0.053937498	28.38587464	59.44412631	68.62184836	392.8760517	109.7377493	211.9582556
ENSMUSG00000034422	Parp14	chr16	35832874	35834935	9306	poly (ADP-ribose) polymerase family, member 14	1.363747079	4.55954818	13.82369484	0.000200788	0.057290555	19.15588772	13.98811577	14.25191092	5.175863564	9.244140368	5.905633514
ENSMUSG00000033220	Rac2	chr15	78559169	78561485	3036	RAS-related C3 botulinum substrate 2	1.527553132	4.255954915	13.81074937	0.000202176	0.057290555	11.07964097	19.77568065	7.515689631	3.3500223	7.655604687	3.569958493
ENSMUSG00000028959	Fastk	chr5	24438440	24439918	4372	Fas-activated serine/threonine kinase	-0.833881536	5.931438042	13.81033659	0.000202221	0.057290555	17.57163946	25.57079384	22.40848573	43.00077487	36.70138203	50.8091607
ENSMUSG00000076612	Ighg2c	chr12	113285325	113285408	1326	immunoglobulin heavy constant gamma 2C	2.215209025	3.539566584	13.79068159	0.000204347	0.05751712	2.951399983	10.78243325	8.70390023	1.200041408	2.874307255	1.00099479
ENSMUSG00000103171	DNAJC19	chr3	34078662	34078845	393	.	-0.765205114	6.046161648	13.75232925	0.000208562	0.058324711	21.28080296	26.62624681	25.59238411	47.71526742	41.33248758	50.47944351
ENSMUSG00000033355	Rtp4	chr16	23609919	23610149	1573	receptor transporter protein 4	1.375876512	4.676840043	13.65662839	0.000219465	0.06098038	21.90362189	17.66516723	12.63773626	5.761211076	10.64125679	5.907395553
ENSMUSG00000038612	Mcl1	chr3	95658721	95659487	3485	myeloid cell leukemia sequence 1	0.656957232	6.658884412	13.45657161	0.000244149	0.067336147	62.74172479	69.87136126	59.95449457	40.18697665	52.76655682	43.5008299
ENSMUSG00000024653	Scgb1a1	chr19	9083636	9083811	476	secretoglobin, family 1A, member 1 (uteroglobin)	-7.909147041	7.022582171	13.43581468	0.000246866	0.067336147	0.231287553	1.008282784	0.096087282	101.7309037	340.0139642	0.075263193
ENSMUSG00000073940	Hbb-bt	chr7	103812524	103812784	703	hemoglobin, beta adult t chain	-4.986581344	5.805445784	13.43479737	0.000247	0.067336147	1.01861798	1.878714406	1.888033192	142.9464571	2.826733494	27.38436295
ENSMUSG00000076870	Trdj1	chr14	54123138	54123188	51	T cell receptor delta joining 1	3.2512256	3.11829531	13.40721882	0.000250658	0.067603613	2.121618514	10.40518748	3.525664104	0.850670378	0.637827045	0
ENSMUSG00000020439	Smtn	chr11	3517523	3517827	4380	smoothelin	-1.302163977	5.595044413	13.40391228	0.0002511	0.067603613	11.1432189	17.07095711	12.59614119	39.33782545	23.09047462	49.68386016
ENSMUSG00000043832	Clec4a3	chr6	122952515	122952540	1327	C-type lectin domain family 4, member a3	1.795881791	4.310300526	13.37253516	0.000255336	0.068285772	18.65043263	10.48005747	12.49380668	2.664750583	7.242795056	3.487326829
ENSMUSG00000069917	Hba-a2	chr11	32296489	32296618	667	hemoglobin alpha, adult chain 2	-4.804720533	4.969894179	13.35612295	0.00025758	0.068285772	0.412889831	1.394973571	0.96058513	72.312076	2.234304318	17.19786484
ENSMUSG00000042745	Id1	chr2	152736251	152737410	1160	inhibitor of DNA binding 1	-0.734087379	6.067351762	13.35045552	0.00025836	0.068285772	22.75851591	31.71645337	21.35744672	48.65453558	44.13697224	48.052923
ENSMUSG00000003955	Fam162a	chr16	36043844	36044091	635	family with sequence similarity 162, member A	-0.882376341	7.460084533	13.27634735	0.000268776	0.070608178	55.50901269	57.09401265	77.61450176	115.1080075	126.7751452	156.6415196
ENSMUSG00000092511	Gm20547	chr17	34856412	34856582	3902	.	1.896140858	5.067127658	13.24332384	0.000273552	0.071430137	33.63713903	22.59655882	20.96157713	3.581402936	15.47453716	4.681879661
ENSMUSG00000071648	Rom1	chr19	8927382	8927887	1526	rod outer segment membrane protein 1	-1.575735422	4.609267562	13.208713	0.000278651	0.072325696	3.829194908	6.063067842	6.423312074	24.73907673	11.51179656	18.50276832
ENSMUSG00000037710	Cisd1	chr10	71330480	71331126	1084	CDGSH iron sulfur domain 1	-0.660534801	7.419628243	13.18884617	0.00028162	0.072661373	64.11003189	70.67429236	71.01044946	120.6775895	108.9467378	135.5948614
ENSMUSG00000092267	Gm20417	chr19	5797562	5797743	425	.	-0.82269619	9.53953249	13.13795231	0.000289374	0.074220135	216.8931603	308.0738816	326.860512	552.6242329	463.8709476	670.6491082
ENSMUSG00000029683	Lmod2	chr6	24597771	24598155	1967	leiomodin 2 (cardiac)	0.703992214	8.328458451	13.11447167	0.000293023	0.074714081	209.9971106	198.4869407	216.0096287	130.6816434	157.7118116	148.053255
ENSMUSG00000000088	Cox5a	chr9	57521232	57521415	690	cytochrome c oxidase subunit Va	-0.56056649	10.06399382	13.07117483	0.000299875	0.076004977	413.995013	482.6909419	470.8062656	773.4378794	703.8029142	791.9940309
ENSMUSG00000009185	Ccl8	chr11	82115185	82115312	511	chemokine (C-C motif) ligand 8	1.85704556	5.366714844	13.05397228	0.000302642	0.076004977	42.44894543	25.77361326	27.75083269	5.270168829	18.9803376	6.380760547
ENSMUSG00000080904	Gm11966	chr11	5818497	5818583	87	.	-1.628577914	4.137304665	13.04252246	0.000304498	0.076004977	2.507367335	4.440597688	3.645857199	12.5667215	11.30693397	13.46270357
ENSMUSG00000023939	Mrpl14	chr17	45686322	45686427	949	mitochondrial ribosomal protein L14	-0.720678585	6.145043329	13.03882146	0.0003051	0.076004977	23.63259696	29.83793996	27.1624585	50.80024412	43.98992418	53.58628397
ENSMUSG00000029298	Gbp9	chr5	105078394	105080264	3693	guanylate-binding protein 9	1.286020619	4.570560088	12.96935878	0.00031663	0.078426647	19.14396002	15.59119351	12.37036612	5.592225087	9.194102457	6.51146825
ENSMUSG00000022956	Atp5o	chr16	91684398	91684480	2259	ATP synthase, H+ transporting, mitochondrial F1 complex, O subunit	-0.546576108	8.399785272	12.94727078	0.000320388	0.078455804	128.0443712	157.7056051	146.4445427	234.6013399	215.2186494	257.3242893
ENSMUSG00000065592	Mir145a	chr18	61647816	61647903	88	microRNA 145a	-1.515677353	4.274498906	12.94436899	0.000320885	0.078455804	1.859396001	7.768167433	3.089907866	15.40764775	9.31657481	16.53845233
ENSMUSG00000024953	Prdx5	chr19	6906697	6907127	2139	peroxiredoxin 5	-0.626343499	7.081828749	12.93684161	0.000322178	0.078455804	49.23344645	63.99568475	52.0447332	102.1535872	84.79284654	97.50184818
ENSMUSG00000031782	Coq9	chr8	94838321	94838497	3055	coenzyme Q9	-0.769734814	7.237354008	12.92315483	0.000324542	0.07859003	48.15851868	59.15491329	65.13595211	116.5796989	93.17367451	119.8838481
ENSMUSG00000023020	Cox14	chr15	99725618	99725848	723	cytochrome c oxidase assembly protein 14	-0.659103904	6.772618031	12.90464444	0.000327768	0.078930127	39.23822086	52.10578077	39.37640876	79.73272359	66.9753636	83.40429985
ENSMUSG00000018574	Acadvl	chr11	70010183	70010436	2686	acyl-Coenzyme A dehydrogenase, very long chain	-0.692326984	8.698564732	12.8800307	0.000332107	0.079112987	150.7051877	160.3654396	185.1085185	308.8867407	281.864008	316.0503689
ENSMUSG00000046879	Irgm1	chr11	48861968	48865209	5810	immunity-related GTPase family M member 1	1.640366208	6.1040648	12.87237363	0.000333468	0.079112987	72.07807328	46.22975914	40.72260351	11.47168018	32.39647701	15.29062873
ENSMUSG00000025651	Uqcrc1	chr9	108936633	108936787	4135	ubiquinol-cytochrome c reductase core protein 1	-0.748408375	7.927000478	12.86937802	0.000334003	0.079112987	81.34273072	101.0871902	101.496675	203.2707309	150.9034635	179.329114
ENSMUSG00000017707	Serinc3	chr2	163623272	163625579	3840	serine incorporator 3	0.719133168	8.088455802	12.84874209	0.000337706	0.079317728	164.5671154	203.6778803	168.967521	96.89979415	161.7075052	108.6736818
ENSMUSG00000036564	Ndrg4	chr8	95676980	95677092	4887	N-myc downstream regulated gene 4	-1.037338506	5.133044015	12.84420099	0.000338527	0.079317728	8.19305873	11.40757847	12.95869094	27.99972501	24.29849625	22.59942111
ENSMUSG00000035458	Tnni3	chr7	4518305	4518451	1928	troponin I, cardiac 3	-0.64017721	10.73368108	12.81727861	0.000343433	0.080034635	628.0584723	763.9209235	719.2720315	1240.364728	1050.082207	1404.364471
ENSMUSG00000035692	Isg15	chr4	156199424	156200066	756	ISG15 ubiquitin-like modifier	1.72487654	6.18601292	12.76784517	0.000352629	0.081534436	83.72685798	52.09771838	35.54074343	15.54355703	31.15157397	13.23150787
ENSMUSG00000079419	Ms4a6c	chr19	11469366	11469556	2050	membrane-spanning 4-domains, subfamily A, member 6C	1.569825045	5.137331582	12.76253851	0.000353631	0.081534436	31.25223722	21.48567777	24.24646133	4.982083172	17.04438063	7.596701902
ENSMUSG00000072620	Slfn2	chr11	83065112	83065343	1664	schlafen 2	1.308789669	5.106897199	12.73987757	0.000357941	0.081758095	25.74230464	29.57198028	16.98459566	5.97768374	18.4061945	8.085707851
ENSMUSG00000084093	Gm16418	chr1	166431705	166431875	171	ubiquinol-cytochrome c reductase subunit pseudogene	-1.375210418	4.465078395	12.73762206	0.000358373	0.081758095	3.848517305	6.641036971	5.595966863	16.45948267	12.72687452	17.95027143
ENSMUSG00000038462	Uqcrfs1	chr13	30540308	30541341	1363	ubiquinol-cytochrome c reductase, Rieske iron-sulfur polypeptide 1	-0.738535969	8.883438511	12.68815694	0.000367979	0.08346336	153.2729387	199.8599525	205.0752671	397.0759691	300.278124	343.9240422
ENSMUSG00000043811	Rtn4r	chr16	18127642	18127902	1938	reticulon 4 receptor	-2.523283333	3.437919718	12.67943726	0.000369699	0.08346336	0.625871991	0.945655111	1.53645496	10.24314182	3.472358063	8.035500568
ENSMUSG00000022651	Retnlg	chr16	48872608	48872700	608	resistin like gamma	-3.273071152	3.023483328	12.63891665	0.000377799	0.084714715	0.543468782	0.345510695	0.150520963	5.08446663	6.535370704	3.006449402
ENSMUSG00000026207	Speg	chr1	75375297	75375833	12741	SPEG complex locus	-1.040423249	5.118992025	12.63224073	0.00037915	0.084714715	8.957019804	10.4672495	12.72277203	24.70028462	19.32182451	30.09931717
ENSMUSG00000073412	Lst1	chr17	35185095	35185310	415	leukocyte specific transcript 1	1.429756644	4.614029593	12.61015907	0.000383656	0.085281778	21.21618514	13.44003383	15.31460345	4.572353284	9.089035387	7.076549314
ENSMUSG00000033880	Lgals3bp	chr11	118392751	118394122	2847	lectin, galactoside-binding, soluble, 3 binding protein	1.180917745	6.18525281	12.59283005	0.000387229	0.08556751	57.93180666	57.22690736	40.52285421	15.74934962	39.67696297	22.27396743
ENSMUSG00000002504	Slc9a3r2	chr17	24639282	24640389	2257	solute carrier family 9 (sodium/hydrogen exchanger), member 3 regulator 2	-0.750119671	6.088780993	12.58483489	0.000388889	0.08556751	23.69673114	26.30532979	26.26604143	46.78159651	42.03896019	54.58218053
ENSMUSG00000062488	I830012O16Rik	chr19	34607970	34607998	2000	.	1.842000714	5.121730975	12.5650108	0.000393036	0.086043227	37.79470942	28.37694364	13.97227204	4.88550924	14.22153495	6.20769007
ENSMUSG00000098462	Gm27694	chr19	5799000	5799085	86	.	-0.909260283	10.01328021	12.51663577	0.000403345	0.087856135	289.125392	383.5168719	460.9704504	773.8558211	652.6656877	971.7905567
ENSMUSG00000020644	Id2	chr12	25093801	25094576	1270	inhibitor of DNA binding 2	0.985342035	5.161308468	12.45858861	0.000416074	0.090175766	22.26447501	30.6270358	17.23719649	11.31103808	16.67483638	11.29836125
ENSMUSG00000045160	Bola3	chr6	83349147	83349237	3211	bolA-like 3 (E. coli)	-1.055437056	5.049036207	12.43250126	0.000421926	0.090687414	9.153608147	9.414628606	11.64391184	24.76160576	19.48509992	26.16537075
ENSMUSG00000015340	Cybb	chrX	9435252	9438343	5808	cytochrome b-245, beta polypeptide	1.650098814	4.530643933	12.42750265	0.000423057	0.090687414	20.78667518	13.49543721	14.36788541	2.985034428	10.40858195	4.041823899
ENSMUSG00000078920	Ifi47	chr11	49076587	49076662	2317	interferon gamma inducible protein 47	1.479265826	4.200099455	12.42021426	0.000424712	0.090687414	12.77913619	14.65364817	8.719858632	2.652564925	8.170129686	3.376323703
ENSMUSG00000045316	Fahd1	chr17	24848896	24850302	1407	fumarylacetoacetate hydrolase domain containing 1	-1.04046157	5.075262659	12.36158252	0.000438259	0.093121455	8.736608057	11.99815337	10.35163026	28.30654018	20.04625169	23.33025335
ENSMUSG00000014606	Slc25a11	chr11	70644196	70644921	2120	solute carrier family 25 (mitochondrial carrier oxoglutarate carrier), member 11	-0.605630536	7.638428974	12.33864397	0.000443677	0.093554426	71.26077461	92.60175337	83.34763029	143.883214	121.8938304	154.3503302
ENSMUSG00000068227	Il2rb	chr15	78480553	78482183	2785	interleukin 2 receptor, beta chain	2.122006453	3.492261288	12.33147382	0.000445385	0.093554426	5.583527259	11.74971996	3.816727544	0.936775564	3.297652818	0.876251585
ENSMUSG00000070084	Mir486	chr8	23142555	23142682	128	microRNA 486	-2.982836901	3.104797483	12.32566935	0.000446772	0.093554426	0.427613034	0.699056523	0.355299483	5.829400113	4.113737219	5.844274419
ENSMUSG00000090231	Cfb	chr17	34856374	34856582	2825	complement factor B	1.979493181	5.449418099	12.31484847	0.000449369	0.093645946	47.04197314	28.14481709	28.8203703	4.63323371	20.12788954	5.869090871
ENSMUSG00000039146	Ifi44l	chr3	151759641	151759835	486	interferon-induced protein 44 like	1.461624302	4.409103509	12.30361875	0.000452081	0.093760287	17.1036433	15.73953753	9.976109108	3.269928026	10.35191984	3.538451863
ENSMUSG00000019179	Mdh2	chr5	135778480	135778801	2089	malate dehydrogenase 2, NAD (mitochondrial)	-0.66059419	8.911347946	12.28456715	0.000456719	0.094230649	165.6973908	207.654573	214.562808	370.6203961	303.5019119	368.0922167
ENSMUSG00000040613	Apobec1	chr6	122577792	122578935	2391	apolipoprotein B mRNA editing enzyme, catalytic polypeptide 1	1.326415513	4.558469046	12.2765046	0.000458697	0.094230649	17.98763523	14.70298231	14.2942686	3.550624188	11.63341066	5.568186204
ENSMUSG00000052160	Pld4	chr12	112760655	112760783	1978	phospholipase D family, member 4	1.131356777	4.801125605	12.24812982	0.000465725	0.095223127	20.59867515	18.21185304	15.91091769	5.722144557	13.30702528	8.598715167
ENSMUSG00000023089	Ndufa5	chr6	24518666	24518824	1032	NADH dehydrogenase (ubiquinone) 1 alpha subcomplex, 5	-0.68206246	7.971865027	12.23799042	0.000468262	0.095292487	100.7655833	101.2359716	97.96772744	180.1938911	157.904489	204.7686336
ENSMUSG00000028581	Laptm5	chr4	130913125	130913434	3788	lysosomal-associated protein transmembrane 5	1.143797281	5.170768596	12.19203732	0.000479939	0.097212395	22.72578755	32.62189977	18.10845847	7.133148394	20.15055386	9.531788365
ENSMUSG00000028268	Gbp3	chr3	142560052	142560283	3239	guanylate binding protein 3	1.497023813	5.466334706	12.16688936	0.000486454	0.098073581	43.46567708	28.18535489	25.54800674	8.328168026	20.72937895	10.45991125
ENSMUSG00000037152	Ndufc1	chr3	51404677	51405619	1495	NADH dehydrogenase (ubiquinone) 1, subcomplex unknown, 1	-0.878957972	6.599427759	12.14463793	0.000492292	0.098791149	32.96450584	32.02856432	38.48064404	77.29272941	57.39931776	79.67232774
ENSMUSG00000024132	Eci1	chr17	24426683	24426742	1091	enoyl-Coenzyme A delta isomerase 1	-0.60922345	7.929903983	12.02716192	0.000524308	0.104731225	97.99856946	100.2806825	102.3701756	153.4852411	169.4190122	195.1187929
ENSMUSG00000079362	Gbp6	chr5	105215699	105217490	7842	guanylate binding protein 6	1.638652566	6.053567606	11.99506855	0.000533415	0.105372005	68.79962768	35.63209554	47.8380878	10.48484051	29.72047947	17.20186664
ENSMUSG00000052681	Rap1b	chr10	117814471	117815780	2024	RAS related protein 1b	0.67389565	6.112730056	11.99178436	0.000534356	0.105372005	42.46799252	49.96545336	38.38708255	28.7471977	34.52644411	27.97583044
ENSMUSG00000024675	Ms4a4c	chr19	11404770	11404797	1751	membrane-spanning 4-domains, subfamily A, member 4C	1.990149809	4.016608519	11.9833266	0.000536787	0.105372005	15.93151437	9.179106916	8.319118383	1.46439604	6.152555397	1.700767727
ENSMUSG00000069833	Ahnak	chr19	8989284	8989429	18543	AHNAK nucleoprotein (desmoyokin)	0.725796398	6.667248388	11.98175308	0.00053724	0.105372005	67.80735789	64.26370374	64.19279149	39.81948407	51.45321602	42.42087441
ENSMUSG00000044533	Rps2	chr17	24718116	24718158	1830	ribosomal protein S2	-0.561405459	6.799998818	11.96106733	0.000543237	0.105798469	36.99565042	57.93540701	44.40680807	69.19095474	77.09381699	82.99672197
ENSMUSG00000030157	Clec2d	chr6	129180615	129180747	1213	C-type lectin domain family 2, member d	0.672247661	6.11213451	11.95743975	0.000544296	0.105798469	39.25868064	53.92869821	37.82973692	24.59516498	36.93722615	29.95654853
ENSMUSG00000038508	Gdf15	chr8	70629393	70630174	1852	growth differentiation factor 15	1.839865329	3.806909081	11.94495518	0.000547955	0.10603428	12.41370099	9.862997164	4.946965284	0.883264872	3.8304044	3.506744877
ENSMUSG00000035105	Egln3	chr12	54178981	54180655	2662	egl-9 family hypoxia-inducible factor 3	-1.146537969	5.569503641	11.84390021	0.000578505	0.110991693	13.79569891	14.35809072	14.80169909	43.93586326	23.87576084	38.79900952
ENSMUSG00000040441	Slc26a10	chr10	127172426	127172576	2215	solute carrier family 26, member 10	-1.464186528	4.47329889	11.84328907	0.000578695	0.110991693	4.181962847	6.212644029	5.067346648	15.609955	9.997996491	22.58364474
ENSMUSG00000025017	Pik3ap1	chr19	41274218	41274353	2615	phosphoinositide-3-kinase adaptor protein 1	1.762222671	3.782622309	11.77580806	0.000600055	0.114581349	10.43777916	7.629763705	8.199594958	1.724753703	4.843194349	1.784048384
ENSMUSG00000031312	Itgb1bp2	chrX	101449088	101449236	1799	integrin beta 1 binding protein 2	-1.149040153	6.449690079	11.71173618	0.000621071	0.117294514	21.42127493	26.13500485	34.34976188	85.64360332	47.39196681	70.64429045
ENSMUSG00000031827	Cotl1	chr8	119809225	119810049	1628	coactosin-like 1 (Dictyostelium)	0.978653636	5.362182372	11.71149444	0.000621152	0.117294514	26.17574518	36.40715554	19.07624519	11.86656457	22.19277894	11.87869405
ENSMUSG00000020120	Plek	chr11	16971206	16974153	4486	pleckstrin	1.592332967	3.978264474	11.70781593	0.000622381	0.117294514	12.76091831	8.360635004	9.264788378	2.297018566	6.142585749	2.528319934
ENSMUSG00000053093	Myh7	chr14	54970688	54970810	8586	myosin, heavy polypeptide 7, cardiac muscle, beta	1.614253552	10.02202989	11.65540817	0.000640162	0.119919	1044.045333	1102.838393	370.9284402	175.3219069	423.2646117	329.7105522
ENSMUSG00000098661	Mir7052	chr7	44470347	44470411	65	microRNA 7052	-1.67216165	4.624639806	11.64648421	0.00064324	0.119919	5.01473467	7.287134667	3.472244951	25.46855557	9.548077578	21.21395714
ENSMUSG00000020572	Nampt	chr12	32820335	32820626	4547	nicotinamide phosphoribosyltransferase	0.707699456	6.231920508	11.64253545	0.000644607	0.119919	50.21350414	51.25569119	42.07463044	29.93731269	38.70213337	29.5540089
ENSMUSG00000005510	Ndufs3	chr2	90894634	90894877	2178	NADH dehydrogenase (ubiquinone) Fe-S protein 3	-0.600939411	7.12721919	11.60261623	0.000658591	0.121500344	52.02298174	62.28468504	57.80212228	101.0560493	86.66954291	104.1264024
ENSMUSG00000030107	Usp18	chr6	121245906	121246062	1770	ubiquitin specific peptidase 18	1.205589589	4.645488551	11.60227146	0.000658713	0.121500344	18.75074703	19.41727188	11.07667706	5.070398936	12.54765344	5.980045253
ENSMUSG00000076619	Ighj3	chr12	113429085	113429132	48	immunoglobulin heavy joining 3	2.657139454	4.51749237	11.57577783	0.000668165	0.121914751	7.880297338	39.87475474	9.353802725	0.902752238	6.768776801	1.46532828
ENSMUSG00000058498	Rnf207	chr4	152307019	152307616	6331	ring finger protein 207	-1.741154075	3.875855467	11.56892639	0.000670631	0.121914751	2.038522906	3.361035501	2.4393453	10.87009502	5.641324354	13.61862033
ENSMUSG00000079523	Tmsb10	chr6	72957347	72957652	1276	thymosin, beta 10	1.098376321	5.00202688	11.56417926	0.000672346	0.121914751	19.00651198	32.31918409	12.66975143	9.768387181	13.58366821	9.586597584
ENSMUSG00000092341	Malat1	chr19	5795690	5802672	6983	metastasis associated lung adenocarcinoma transcript 1 (non-coding RNA)	-0.830222182	10.10331731	11.55054744	0.000677293	0.121914751	329.8272273	452.2988793	474.1326616	784.5163838	660.5667113	1060.870294
ENSMUSG00000042842	Serpinb6b	chr13	32965209	32965543	2200	serine (or cysteine) peptidase inhibitor, clade B, member 6b	0.74839074	5.778807064	11.54978374	0.000677571	0.121914751	33.58345708	37.50258798	33.44335082	17.02268339	26.79279293	25.37993852
ENSMUSG00000026568	Mpc2	chr1	165460637	165464651	7344	mitochondrial pyruvate carrier 2	-0.942724638	5.229511686	11.54905929	0.000677835	0.121914751	10.49168518	12.42483744	13.76569029	29.60634039	21.4309887	27.91395511
ENSMUSG00000020641	Rsad2	chr12	26442753	26445570	4328	radical S-adenosyl methionine domain containing 2	1.62372376	4.452716525	11.53906261	0.00068149	0.122065547	21.66217101	12.82507926	10.94755761	4.516472159	8.075311773	3.947484038
ENSMUSG00000023845	Lnpep	chr17	17527723	17529880	5181	leucyl/cystinyl aminopeptidase	0.964924755	5.681232061	11.52900187	0.000685188	0.122222863	33.75510614	30.51188816	37.82911035	21.97231355	22.19027613	14.60408034
ENSMUSG00000061353	Cxcl12	chr6	117168535	117168716	8176	chemokine (C-X-C motif) ligand 12	-0.967478331	5.64526887	11.51364345	0.000690872	0.122731767	14.21383214	18.46870232	17.05098602	40.31825965	26.04443532	42.33252223
ENSMUSG00000022587	Ly6e	chr15	74955051	74955335	3784	lymphocyte antigen 6 complex, locus E	0.889983201	6.035204924	11.4861393	0.000701171	0.123169771	47.32134166	45.39490218	37.538775	19.29504712	35.97108612	23.82619912
ENSMUSG00000022223	Sdr39u1	chr14	55897286	55898012	1226	short chain dehydrogenase/reductase family 39U, member 1	-0.715969065	5.927264371	11.48525514	0.000701505	0.123169771	19.28649789	26.06620542	23.5705156	39.22373866	39.84365715	47.36999094
ENSMUSG00000009863	Sdhb	chr4	140961203	140961476	2239	succinate dehydrogenase complex, subunit B, iron sulfur (Ip)	-0.673775323	8.377546047	11.48430803	0.000701863	0.123169771	115.7664931	135.9652455	149.4094602	254.962622	210.4624232	254.2848272
ENSMUSG00000050608	Minos1	chr4	139101814	139104012	2766	mitochondrial inner membrane organizing system 1	-0.734698852	6.045249894	11.44131888	0.000718288	0.125543981	22.22830528	25.75746647	26.38705382	48.3913698	39.55588033	50.38012574
ENSMUSG00000036570	Fxyd1	chr7	31051681	31051815	709	FXYD domain-containing ion transport regulator 1	-0.696188695	8.269553425	11.42862204	0.000723213	0.125897154	111.4895588	117.06243	138.0173354	218.8067989	202.3654527	251.2026717
ENSMUSG00000041481	Serpina3g	chr12	104236245	104236318	2105	serine (or cysteine) peptidase inhibitor, clade A, member 3G	1.565793927	4.276579263	11.39953354	0.000734625	0.127372307	16.42289887	12.14652201	10.4246488	1.701340757	9.024071521	3.886668458
ENSMUSG00000030579	Tyrobp	chr7	30413788	30413899	564	TYRO protein tyrosine kinase binding protein	1.135170197	6.042812182	11.38208145	0.00074156	0.128062346	51.45206527	48.36110146	38.85718651	14.64056418	37.21749028	19.76118377
ENSMUSG00000037321	Tap1	chr17	34187553	34188405	5476	transporter 1, ATP-binding cassette, sub-family B (MDR/TAP)	1.28580598	4.403389811	11.36666155	0.000747742	0.128617483	15.21816778	16.32769869	9.632008762	3.448655301	10.09483285	5.047182399
ENSMUSG00000024803	Ankrd1	chr19	36111965	36112817	1765	ankyrin repeat domain 1 (cardiac muscle)	0.864016607	12.13299899	11.3554103	0.000752285	0.128887532	3232.854054	3500.000258	2487.084513	1318.454309	2502.437481	1932.672996
ENSMUSG00000002379	Ndufa11	chr17	56717762	56717942	2661	NADH dehydrogenase (ubiquinone) 1 alpha subcomplex 11	-0.652831929	6.567860191	11.32554733	0.00076448	0.130461205	34.75086794	39.38666175	38.55052783	65.97009501	58.62162463	73.59476423
ENSMUSG00000098871	Mir6381	chr3	142623860	142623946	87	microRNA 6381	1.865685428	4.761369486	11.31750752	0.000767797	0.130513456	30.08840802	15.71288413	14.58342879	4.02135088	11.30693397	3.671646429
ENSMUSG00000058715	Fcer1g	chr1	171229572	171229927	874	Fc receptor, IgE, high affinity I, gamma polypeptide	1.292633068	5.648995136	11.3070655	0.000772127	0.130736795	45.76876694	31.60534407	29.49066923	10.5658122	24.71415786	14.68845068
ENSMUSG00000006519	Cyba	chr8	122424772	122425087	758	cytochrome b-245, alpha polypeptide	0.732878823	6.201894327	11.29245983	0.000778225	0.131256586	48.54844579	55.80202579	37.50024547	25.11887289	40.2898285	29.84616936
ENSMUSG00000092274	Neat1	chr19	5824708	5845478	20771	nuclear paraspeckle assembly transcript 1 (non-protein coding)	-1.187633094	6.024127138	11.24300866	0.000799235	0.133947693	16.77275688	25.4387988	17.21519389	34.54118159	40.2963479	76.49000218
ENSMUSG00000067212	H2-T23	chr17	36029773	36030694	2889	histocompatibility 2, T region locus 23	1.499187487	6.403131279	11.2350227	0.000802681	0.133947693	75.52815085	75.92866528	43.32784994	13.60719386	45.43535572	19.16766008
ENSMUSG00000073403	Gm10499	chr17	36141758	36142033	1762	predicted gene 10499	0.995430869	5.079327942	11.22685481	0.000806222	0.133947693	20.77573569	28.16686284	17.08037272	7.72792784	19.3583945	9.631852962
ENSMUSG00000069516	Lyz2	chr10	117277334	117278187	1266	lysozyme 2	1.054562469	9.118469863	11.22611852	0.000806541	0.133947693	421.6612139	356.5375861	394.8493355	146.5650678	310.3876827	196.5887659
ENSMUSG00000026535	Ifi202b	chr1	173962568	173962823	1697	interferon activated gene 202B	1.311825016	4.343313537	11.21128415	0.000813014	0.134507337	15.33362921	12.67523689	11.3099484	3.67321273	8.965639519	4.778281912
ENSMUSG00000022594	Lynx1	chr15	74747852	74751427	4662	Ly6/neurotoxin 1	-0.881374311	6.387075255	11.1847422	0.000824727	0.135926322	25.96628106	31.24556286	31.97443905	71.53658092	46.11942291	66.04991576
ENSMUSG00000096422	Igkv12-44	chr6	69814631	69814928	347	immunoglobulin kappa variable 12-44	2.364823907	3.221132367	11.17231503	0.00083027	0.136321467	4.91386357	8.637767385	2.897528545	0.762669994	2.477994725	0
ENSMUSG00000093277	Gm26236	chr2	32675109	32675245	137	.	-2.414439421	3.392442019	11.12638315	0.000851084	0.138727737	1.199175682	1.306931761	0.664255556	3.846509537	5.287493762	11.4465499
ENSMUSG00000037095	Lrg1	chr17	56119680	56120944	1351	leucine-rich alpha-2-glycoprotein 1	-0.735733852	5.809884253	11.12585547	0.000851326	0.138727737	16.32014242	25.83510225	20.57767415	33.50332567	43.81381161	39.37907179
ENSMUSG00000095668	Trbd1	chr6	41533201	41533212	12	T cell receptor beta, D region 1	1.829584862	4.612000832	11.07497615	0.000875005	0.142052384	8.486474056	32.37169438	14.10265642	3.402681514	10.20523272	2.76158022
ENSMUSG00000082100	Glns-ps1	chr11	19720355	19721472	1118	glutamine synthetase pseudogene 1	2.750353152	3.006486179	11.0631104	0.000880623	0.142430896	4.830995508	4.915885417	3.64539175	0.355776351	0.948475605	0.577488625
ENSMUSG00000028407	Toporsos	chr4	40269569	40269719	1054	topoisomerase I binding, arginine/serine-rich, opposite strand	-0.944138093	5.167537366	11.05613841	0.000883941	0.14243601	10.82327094	12.28020336	11.86026721	26.62477336	22.00654448	26.7127262
ENSMUSG00000022452	Smdt1	chr15	82338959	82339085	1077	single-pass membrane protein with aspartate rich tail 1	-0.609098383	6.814351462	11.01679836	0.000902899	0.14481774	41.65300021	50.05257676	45.53601236	80.4270176	68.85692037	84.62270817
ENSMUSG00000017778	Cox7c	chr13	86044816	86044908	1131	cytochrome c oxidase subunit VIIc	-0.618953988	7.537293375	11.01166417	0.000905403	0.14481774	68.8551422	79.63624741	79.39907686	139.4257768	114.5609494	138.3058899
ENSMUSG00000038521	C1s1	chr6	124530345	124531740	3129	complement component 1, s subcomponent 1	1.063351674	4.811743002	10.98576506	0.000918144	0.146315654	19.13930363	18.41980438	16.73733001	8.394730559	11.13690851	9.221736888
ENSMUSG00000060802	B2m	chr2	122147686	122147804	860	beta-2 microglobulin	1.022250994	10.55519028	10.94799832	0.000937048	0.148781239	1150.843749	1069.536183	952.3920259	403.1999753	870.7398501	522.4133583
ENSMUSG00000022748	Cmss1	chr16	57302199	57302282	930	cms small ribosomal subunit 1	-0.957531322	5.167311691	10.9247069	0.000948902	0.150113548	8.117298761	10.94537802	15.65531193	26.32235474	20.41320583	28.80526908
ENSMUSG00000097656	Gm26712	chr6	57689433	57689649	217	.	-0.935870387	5.722952962	10.89746044	0.000962962	0.15139464	17.965632	16.5464755	18.71189619	41.79991327	28.6027394	43.96993093
ENSMUSG00000026853	Crat	chr2	30400471	30402793	5388	carnitine acetyltransferase	-0.598191158	6.694883765	10.89549235	0.000963986	0.15139464	37.17733893	46.10711681	43.34165811	70.35386571	64.70305019	79.1024394
ENSMUSG00000055839	Tceb2	chr17	23824740	23824979	508	.	-0.554421198	7.441702307	10.88658872	0.000968631	0.151574953	71.63484437	79.54823749	68.0751018	114.7151567	110.2526026	135.8437044
ENSMUSG00000031633	Slc25a4	chr8	46206797	46207620	2353	solute carrier family 25 (mitochondrial carrier, adenine nucleotide translocator), member 4	-0.458179765	11.17294626	10.85300017	0.000986358	0.153259161	938.6927168	1111.024133	1035.851796	1449.678201	1566.401343	1763.213833
ENSMUSG00000092781	Mir3057	chr10	81271597	81271687	91	microRNA 3057	-1.287367391	4.412719946	10.85280001	0.000986465	0.153259161	3.597527046	6.534658804	5.978300003	17.79010661	13.33890472	13.26759193
ENSMUSG00000023885	Thbs2	chr17	14665500	14667520	5922	thrombospondin 2	1.064640145	4.783781819	10.77840513	0.001026911	0.158056937	16.67994052	17.1434672	19.32240123	5.810353002	14.72160385	7.582572871
ENSMUSG00000022546	Gpt	chr15	76696764	76697019	1749	glutamic pyruvic transaminase, soluble	-1.189405008	4.582417932	10.77773115	0.001027285	0.158056937	5.264038622	7.420385129	6.809568384	18.93251994	15.38949093	15.73469507
ENSMUSG00000004266	Ptpn6	chr6	124720707	124720908	2802	protein tyrosine phosphatase, non-receptor type 6	1.396017639	4.153696584	10.77593006	0.001028285	0.158056937	10.2137425	15.42114201	8.568256824	2.99843858	7.194270369	4.047296305
ENSMUSG00000073490	AI607873	chr1	173723430	173723752	3481	.	1.187895796	4.691482744	10.66420381	0.001092289	0.167301559	18.83621905	15.57358203	16.26949191	4.446352926	13.4115867	6.887295414
ENSMUSG00000092741	Mir3074-1	chr13	63301180	63301296	117	microRNA 3074-1	-0.874908171	5.528176953	10.64545773	0.001103416	0.168410763	13.08930744	20.63401585	13.98314238	26.24101845	28.95086145	42.59386441
ENSMUSG00000048852	Gm12185	chr11	48904656	48908479	5587	predicted gene 12185	2.652559726	3.142675467	10.62628365	0.001114915	0.169568866	8.469768399	3.776256301	3.23164845	0.688695918	1.086177909	0.674580709
ENSMUSG00000092981	Mir5125	chr17	23823291	23823369	79	microRNA 5125	-1.230887938	6.138538286	10.61133222	0.001123967	0.170347779	17.23815043	32.31388779	14.32301042	29.85853028	60.94437412	75.39114
ENSMUSG00000062981	Mrpl42	chr10	95480806	95480977	666	mitochondrial ribosomal protein L42	-0.613400907	8.061400801	10.58685316	0.001138947	0.172016673	101.3096697	116.1817269	112.831823	197.4320499	160.9121926	208.890565
ENSMUSG00000065353	Snora73b	chr4	132352322	132352526	205	small nucleolar RNA, H/ACA box 73b	0.902848884	5.168044651	10.56678295	0.001151379	0.172958622	22.2254988	26.41144136	20.24689629	14.60179834	17.38852759	8.887998475
ENSMUSG00000024610	Cd74	chr18	60803848	60804010	1410	CD74 antigen (invariant polypeptide of major histocompatibility complex, class II antigen-associated)	1.279020318	7.930069649	10.56392001	0.001153164	0.172958622	127.4474736	292.5202269	145.9465022	61.35196342	137.0871587	55.16114594
ENSMUSG00000079505	Gm11131	chr17	35377021	35379737	3122	predicted gene 11131	1.141246209	4.656510222	10.55743104	0.001157219	0.172968349	18.88192923	18.5765933	11.47675353	4.518386243	12.80800821	7.219193377
ENSMUSG00000031207	Msn	chrX	96096042	96096243	6327	moesin	0.661711306	6.029457515	10.5422489	0.001166764	0.173795659	39.79375813	43.61657567	39.14111167	24.70385495	34.68698607	26.8686743
ENSMUSG00000038791	Scgb3a2	chr18	43764289	43764472	880	secretoglobin, family 3A, member 2	-5.534055517	3.22524296	10.51661879	0.001183057	0.175619214	0	0.034119671	0	5.774130378	14.04233071	0
ENSMUSG00000070803	Cited4	chr4	120666572	120667820	1249	Cbp/p300-interacting transactivator, with Glu/Asp-rich carboxy-terminal domain, 4	-1.537498438	3.996938179	10.48660706	0.00120243	0.177885745	2.559520575	3.99189237	3.263354695	14.79213708	9.12756014	8.587409852
ENSMUSG00000026202	Tuba4a	chr1	75214228	75216593	3701	tubulin, alpha 4A	-1.123826457	6.933357822	10.4366092	0.001235419	0.182102626	37.89226713	38.53648221	40.37371107	74.57313864	69.20096079	145.3089504
ENSMUSG00000090761	Gm17201	chr10	128391842	128392073	390	.	-0.982822571	4.990837955	10.43076143	0.001239336	0.182102626	7.053974599	11.76238585	11.13604902	22.17399616	20.86722137	23.32158027
ENSMUSG00000093026	Gm25301	chr18	61397813	61397925	113	.	-1.809305831	3.679085094	10.41841541	0.001247649	0.182471959	1.45163372	2.373112934	2.412296492	8.536551868	6.109711691	10.70717945
ENSMUSG00000049760	2410015M20Rik	chr17	56607452	56607841	755	RIKEN cDNA 2410015M20 gene	-0.554332138	6.866232482	10.414541	0.001250269	0.182471959	39.62038384	55.66561204	50.86563278	76.76737553	74.01156041	88.75411985
ENSMUSG00000036199	Ndufa13	chr8	69894188	69894410	1243	NADH dehydrogenase (ubiquinone) 1 alpha subcomplex, 13	-0.602473477	7.488723839	10.3773759	0.001275689	0.185433388	72.76605749	77.97570918	70.85054416	122.6059455	110.3256207	144.9585424
ENSMUSG00000097415	AU020206	chr7	75769762	75770237	656	expressed sequence AU020206	0.938969598	5.03928651	10.37242178	0.001279116	0.185433388	17.71567605	29.37314213	16.11502177	7.742783658	17.06308697	11.74827506
ENSMUSG00000024181	Mrpl28	chr17	26123520	26123849	1274	mitochondrial ribosomal protein L28	-0.821938801	5.949423548	10.34514866	0.001298154	0.187194387	18.43062483	24.89628126	23.40211397	49.8205949	33.60923308	48.23343523
ENSMUSG00000000682	Cd52	chr4	134082448	134082719	1187	CD52 antigen	1.579657957	4.471818493	10.33854823	0.001302804	0.187194387	12.81543304	25.78329939	8.063324386	3.872411958	9.938934555	3.021931217
ENSMUSG00000020152	Actr2	chr11	20062304	20064859	5204	ARP2 actin-related protein 2	0.796752996	5.463454511	10.33654422	0.00130422	0.187194387	28.21161587	29.31444173	26.16171464	16.65712295	20.02764666	16.84325181
ENSMUSG00000060586	H2-Eb1	chr17	34305877	34306047	1184	histocompatibility 2, class II antigen E beta	1.260848489	6.748173164	10.31954343	0.001316288	0.188187136	56.46548919	121.8611849	64.7085811	25.86899389	61.49190962	23.44896217
ENSMUSG00000018554	Ybx2	chr11	69935796	69936248	1885	Y box protein 2	-2.116218535	3.403433954	10.31324962	0.001320785	0.188187136	1.169927494	1.625695605	1.093591464	7.45847581	4.677849248	7.975783382
ENSMUSG00000021290	2010107E04Rik	chr12	111961376	111961538	365	RIKEN cDNA 2010107E04 gene	-0.661130171	9.106751021	10.30651182	0.001325616	0.188187136	207.5360274	230.0449859	233.425936	425.5490189	328.498355	440.7134947
ENSMUSG00000068457	Uty	chrY	1096861	1098573	9791	ubiquitously transcribed tetratricopeptide repeat gene, Y chromosome	4.330456797	2.483526258	10.3024982	0.001328502	0.188187136	2.01111755	2.32383465	2.644608134	0	0	0.010998941
ENSMUSG00000093133	Gm25994	chr11	106783171	106783271	101	.	-1.030343242	7.032475555	10.27711051	0.001346907	0.18981241	31.36667372	63.06586399	40.44144119	85.0003186	72.51218049	145.362002
ENSMUSG00000027514	Zbp1	chr2	173206612	173207226	3529	Z-DNA binding protein 1	1.582621638	3.848004866	10.27064192	0.001351638	0.18981241	11.78249557	9.383992184	5.855798482	1.491203485	6.08844762	2.217087349
ENSMUSG00000022215	Fitm1	chr14	55575617	55575947	969	fat storage-inducing transmembrane protein 1	-1.040750003	5.982374967	10.26862926	0.001353113	0.18981241	18.76648129	20.26687376	22.39705382	60.37830331	32.61992168	48.5952709
ENSMUSG00000089671	Gm16537	chr15	99715543	99715839	702	predicted gene 16537	-1.602553922	6.378946421	10.25792595	0.001360986	0.190300968	14.28093714	32.88151075	16.69048384	99.670011	80.34624718	29.26175115
ENSMUSG00000016427	Ndufa1	chrX	37187588	37187741	419	NADH dehydrogenase (ubiquinone) 1 alpha subcomplex, 1	-0.683333333	8.310319065	10.21471786	0.001393243	0.194184932	117.8104452	134.4801665	129.3163227	250.2429205	182.734411	254.6374219
ENSMUSG00000008136	Fhl2	chr1	43123074	43123665	1897	four and a half LIM domains 2	-0.917497234	9.872977365	10.1831193	0.001417322	0.196508066	320.6840916	272.3403408	411.1503907	733.2778662	618.9368793	826.8852116
ENSMUSG00000038526	Car14	chr3	95897768	95898212	2543	carbonic anhydrase 14	-0.628846305	6.10834156	10.18096615	0.001418978	0.196508066	24.63212438	27.94439982	29.15047907	43.26113635	49.39850116	48.41775257
ENSMUSG00000092201	A530058N18Rik	chr2	114013563	114013897	1989	RIKEN cDNA A530058N18 gene	-1.242119887	7.066504241	10.15437612	0.001439591	0.19813983	35.75833415	33.91126707	51.13098796	149.04258	71.21739599	102.6863769
ENSMUSG00000029359	Tesc	chr5	118027743	118027987	1591	tescalcin	-0.869811812	6.314489418	10.15181143	0.001441595	0.19813983	27.1652461	28.62443256	29.07787041	68.26950391	42.95877327	62.60044408
ENSMUSG00000097810	G730046D07Rik	chr7	126565919	126566380	462	RIKEN cDNA G730046D07 gene	1.085424399	4.661595442	10.14813329	0.001444474	0.19813983	18.1093658	14.3480219	15.93782931	6.783315415	11.60487046	6.823429312
ENSMUSG00000021998	Lcp1	chr14	75131101	75131204	9504	lymphocyte cytosolic protein 1	1.30729424	4.226587114	10.13452787	0.001455175	0.198977982	12.43685853	13.21602946	9.996120141	4.188466461	7.537162931	4.094286003
ENSMUSG00000090625	Gm20721	chr2	174330319	174330434	1484	.	-0.332890693	9.234085365	10.12670134	0.001461367	0.199196277	250.8853182	330.1881686	267.038785	394.9264442	397.0213498	400.3212722
ENSMUSG00000022336	Eif3e	chr15	43250040	43250237	1541	eukaryotic translation initiation factor 3, subunit E	0.550953677	6.496304621	10.11643594	0.001469529	0.199680886	51.97827771	65.32370402	49.45990006	38.92782398	46.76074692	41.09238531
ENSMUSG00000030037	Mrpl53	chr6	83109095	83109203	735	mitochondrial ribosomal protein L53	-0.670076815	5.952578659	10.10207896	0.001481022	0.199700463	21.21041987	26.91462595	23.4772823	44.3550631	36.81717957	46.04634845
ENSMUSG00000002010	Idh3g	chrX	73778963	73779171	2701	isocitrate dehydrogenase 3 (NAD+), gamma	-0.503501818	7.285892567	10.10079126	0.001482057	0.199700463	58.18354252	73.73571627	69.05578141	108.8518068	99.8569935	109.5617603
ENSMUSG00000025221	Kcnip2	chr19	45791839	45792057	3476	Kv channel-interacting protein 2	-0.919144991	6.076406393	10.09900449	0.001483494	0.199700463	18.76811684	21.6562765	29.18483297	52.78413368	37.61216737	57.60400593
ENSMUSG00000035885	Cox8a	chr19	7215158	7215484	545	cytochrome c oxidase subunit VIIIa	-0.398987873	8.202924893	10.07883278	0.001499823	0.201273478	115.2746059	166.317838	121.4675228	194.1148787	214.4313779	183.0533174
ENSMUSG00000018707	Dync1h1	chr12	110601452	110601854	15658	dynein cytoplasmic 1 heavy chain 1	0.697900079	5.879009124	10.06998387	0.001507044	0.201399119	35.80480203	37.30793996	37.64686073	20.23746949	30.23770243	25.62948902
ENSMUSG00000001334	Fndc5	chr4	129136999	129137163	2763	fibronectin type III domain containing 5	-0.778321378	7.361777891	10.06283348	0.001512904	0.201399119	49.61394149	62.03292025	75.56579855	115.5003554	101.036973	145.0698854
ENSMUSG00000033938	Ndufb7	chr8	83566671	83566930	4522	NADH dehydrogenase (ubiquinone) 1 beta subcomplex, 7	-0.722713123	5.722620933	10.06064934	0.001514698	0.201399119	17.84261	21.49950424	19.65890973	34.41575751	32.44104267	41.92497621
ENSMUSG00000093674	Rpl41	chr10	128548114	128548429	1168	ribosomal protein L41	-0.507817818	7.157456429	10.03503543	0.001535906	0.20359443	50.91521454	78.94136154	54.4985033	80.22061807	107.5019563	104.3848975
ENSMUSG00000020219	Timm13	chr10	80899450	80900259	1225	translocase of inner mitochondrial membrane 13	-0.758190722	5.590970105	10.01068554	0.001556346	0.205674892	14.1279719	19.46752677	19.02880863	33.98795907	28.97378774	36.51547875
ENSMUSG00000020277	Pfkl	chr10	77986947	77988357	4395	phosphofructokinase, liver, B-type	-0.732460397	5.679233416	10.00252261	0.001563259	0.205960618	16.09939727	21.86078237	18.93400322	35.37983772	31.04691334	39.19169818
ENSMUSG00000004612	Nkg7	chr7	43437073	43437460	878	natural killer cell group 7 sequence	1.859388882	3.49434481	9.935929817	0.001620835	0.212899187	6.463816133	9.746231732	4.11929128	0.754861087	4.263790347	0.939377117
ENSMUSG00000006315	Tmem147	chr7	30727701	30727903	868	transmembrane protein 147	-0.590392252	6.326138139	9.920373343	0.001634592	0.213694128	28.75537728	35.97446228	32.70063599	52.88839955	50.76193143	60.10965461
ENSMUSG00000033777	Tlr13	chrX	106143204	106143321	4086	toll-like receptor 13	1.735591271	3.621349983	9.917948295	0.001636747	0.213694128	9.15093985	6.406108139	6.908127758	1.071507489	4.528306711	1.642623321
ENSMUSG00000024038	Ndufv3	chr17	31520115	31520261	2490	NADH dehydrogenase (ubiquinone) flavoprotein 3	-0.74692454	6.072943629	9.889485273	0.001662259	0.216373157	22.49886578	27.1632991	25.8331679	52.22590217	37.45435118	51.89797464
ENSMUSG00000086841	2410006H16Rik	chr11	62602877	62603023	462	RIKEN cDNA 2410006H16 gene	0.927561067	5.485750103	9.856602588	0.001692233	0.218812471	28.83201661	35.51297729	23.8572476	11.17813949	26.86312607	13.64685862
ENSMUSG00000073402	Gm8909	chr17	36164443	36164676	1544	predicted gene 8909	1.341936948	4.470987737	9.848615547	0.001699596	0.218812471	12.03211742	23.54168991	8.781071503	3.521610188	10.71219169	4.85644884
ENSMUSG00000024679	Ms4a6d	chr19	11586604	11587181	1735	membrane-spanning 4-domains, subfamily A, member 6D	1.463383587	4.928513376	9.847999725	0.001700165	0.218812471	25.89694488	17.83480035	20.46144346	3.771174673	15.95302436	6.865772021
ENSMUSG00000065087	Snord22	chr19	8725866	8725991	126	small nucleolar RNA, C/D box 22	0.931146211	4.998716973	9.8398972	0.00170767	0.218812471	23.45474326	20.35520491	16.96205329	12.19070936	10.70745873	12.43798335
ENSMUSG00000026414	Tnnt2	chr1	135836354	135836446	7752	troponin T2, cardiac	-0.423329982	10.45596157	9.833001131	0.001714084	0.218812471	610.9237865	717.5491966	578.2616639	930.0332177	902.2897338	1036.966783
ENSMUSG00000032712	2810474O19Rik	chr6	149309414	149309904	6802	RIKEN cDNA 2810474O19 gene	1.377614492	4.076396868	9.832393207	0.001714651	0.218812471	11.14107009	10.8210415	9.822936562	3.413685335	5.718785597	4.258670893
ENSMUSG00000026365	Cfh	chr1	140084708	140086522	8383	complement component factor h	1.047996932	5.927954061	9.830588124	0.001716335	0.218812471	31.50239093	38.42401201	54.9631858	16.0235292	31.1731882	21.20461453
ENSMUSG00000057113	Npm1	chr11	33152287	33152852	2665	nucleophosmin 1	0.59834577	6.151480812	9.780554529	0.001763671	0.224187947	39.43695689	53.30869745	39.19755591	27.29420262	37.83228291	31.8741879
ENSMUSG00000030560	Ctsc	chr7	88278085	88278374	5801	cathepsin C	1.194852767	4.382034877	9.726948973	0.001815857	0.230146557	16.41932343	12.11288323	11.01207944	4.833660985	9.04346846	5.154283385
ENSMUSG00000103789	RP23-406J20.2	chr13	38150477	38151792	1316	.	0.889230217	5.098427789	9.712232969	0.001830455	0.230516762	24.20932652	20.58740039	20.11529239	12.72969766	14.43029205	11.72151361
ENSMUSG00000015579	Nkx2-5	chr17	26838664	26839647	1525	NK2 homeobox 5	-0.692800758	5.785547011	9.709771194	0.001832908	0.230516762	19.41155812	23.4408403	19.79316145	39.82876619	36.03597411	37.24151989
ENSMUSG00000015579	Nkx2-5	chr17	26838664	26839647	1525	NK2 homeobox 5	1.934789717	3.402165434	9.707943872	0.001834732	0.230516762	19.41155812	23.4408403	19.79316145	39.82876619	36.03597411	37.24151989
ENSMUSG00000071014	Ndufb6	chr4	40270591	40270847	659	NADH dehydrogenase (ubiquinone) 1 beta subcomplex, 6	-0.644838991	7.730146382	9.660993119	0.001882218	0.235799535	77.47765064	83.6198703	95.97285044	162.5295981	134.4268817	155.8953876
ENSMUSG00000015355	Cd48	chr1	171682009	171682166	1189	CD48 antigen	1.600127266	3.743758582	9.6406531	0.001903176	0.237737888	8.482908311	9.977710124	6.201020983	2.044468305	4.766015195	1.991122545
ENSMUSG00000035203	Epn1	chr7	5080235	5080477	2807	epsin 1	-0.545774512	6.526336141	9.630109333	0.001914132	0.238419459	33.57264852	45.83849053	35.55044638	61.13799516	58.4674791	67.60757501
ENSMUSG00000082976	Gm15056	chr8	20900606	20900774	375	predicted gene 15056	2.276153839	3.175692333	9.624426522	0.001920064	0.238473043	7.77550615	5.196444102	2.437959221	0.470583614	2.293463203	0.477400836
ENSMUSG00000015605	Srf	chr17	46546839	46549178	4093	serum response factor	-0.705438362	5.724943462	9.617226514	0.001927606	0.238725767	17.69120978	22.12238986	19.73734626	37.78439284	33.41004741	37.28605477
ENSMUSG00000025477	Inpp5a	chr7	139389109	139389464	3529	inositol polyphosphate-5-phosphatase A	-0.572525318	6.933942369	9.580291193	0.001966772	0.242755462	46.73931597	50.28355159	54.31220632	75.2243237	82.63564324	94.87710038
ENSMUSG00000090137	Uba52	chr8	70508263	70508528	1498	ubiquitin A-52 residue ribosomal protein fusion product 1	-0.49119147	7.232536096	9.576027376	0.001971345	0.242755462	59.54119256	77.92591523	57.6665994	86.72865417	103.2182018	116.3235068
ENSMUSG00000036278	Macrod1	chr19	7056768	7057182	1274	MACRO domain containing 1	-0.584752455	7.00726314	9.565921464	0.001982227	0.24340397	53.38824189	58.35065921	47.27155126	94.99219279	78.22210825	93.48219788
ENSMUSG00000038642	Ctss	chr3	95526786	95526925	1358	cathepsin S	1.850811899	7.367358943	9.553687088	0.001995482	0.244339427	172.4271682	124.0421532	107.2824045	17.83716196	87.8108085	25.49229129
ENSMUSG00000029632	Ndufa4	chr6	11900373	11900591	492	NADH dehydrogenase (ubiquinone) 1 alpha subcomplex, 4	-0.706228623	10.205654	9.542617581	0.002007552	0.2448396	432.5691817	466.4394388	511.7004421	936.3793014	695.8343741	967.5669634
ENSMUSG00000051457	Spn	chr7	127132232	127133000	4607	sialophorin	1.845189785	3.464240326	9.539592634	0.002010864	0.2448396	4.94399731	10.49601208	4.257116987	0.940758734	3.79318844	1.090728299
ENSMUSG00000061518	Cox5b	chr1	36691484	36691689	1552	cytochrome c oxidase subunit Vb	-0.551651857	8.110018117	9.502219549	0.002052235	0.248969268	111.1411156	118.3989288	120.3538679	196.3082118	173.4380286	207.8440315
ENSMUSG00000096727	Psmb9	chr17	34181988	34182351	3659	proteasome (prosome, macropain) subunit, beta type 9 (large multifunctional peptidase 2)	1.274292902	4.204151555	9.493943074	0.002061513	0.248969268	13.11229803	13.43640117	8.18994432	3.299485435	7.983642779	4.492472303
ENSMUSG00000083863	Gm13341	chr2	22587291	22587962	672	cytochrome c oxidase subunit 2-like	-0.894246963	5.281412739	9.49349914	0.002062012	0.248969268	14.4257449	12.99746549	11.57758941	32.73248161	21.68422405	26.77871102
ENSMUSG00000020836	Coro6	chr11	77462411	77462754	3011	coronin 6	-1.081596733	7.103930754	9.465365747	0.002093877	0.2521144	41.31661871	47.84359556	46.10753953	78.70339078	78.13847174	166.9399081
ENSMUSG00000037916	Ndufv1	chr19	4007497	4007665	2521	NADH dehydrogenase (ubiquinone) flavoprotein 1	-0.406545618	8.081944553	9.44150325	0.002121296	0.254708243	104.9873079	141.9777701	120.7812559	172.940411	172.6341364	198.5490768
ENSMUSG00000016252	Atp5e	chr2	174461072	174461221	1756	ATP synthase, H+ transporting, mitochondrial F1 complex, epsilon subunit	-0.63629832	7.62949779	9.416019612	0.002150979	0.256604684	74.47037962	81.86361693	84.49353354	144.2857034	117.1321993	159.5806714
ENSMUSG00000041449	Serpina3h	chr12	104247905	104247972	1434	serine (or cysteine) peptidase inhibitor, clade A, member 3H	1.410268503	3.972940443	9.411472407	0.00215632	0.256604684	8.764428259	11.85619349	8.655689644	1.541284309	7.812158981	2.67690459
ENSMUSG00000050335	Lgals3	chr14	47367751	47367852	1858	lectin, galactose binding, soluble 3	1.089014498	4.752860539	9.410404832	0.002157576	0.256604684	18.60496235	20.09890915	13.48628157	4.521045368	15.50410355	7.203282672
ENSMUSG00000055172	C1ra	chr6	124512632	124512800	2751	complement component 1, r subcomponent A	1.151566774	4.425195868	9.407692879	0.002160769	0.256604684	13.99096395	13.32576497	13.2904213	5.513283746	8.31585551	6.326948869
ENSMUSG00000026814	Eng	chr2	32646595	32647024	4048	endoglin	-0.73211865	6.697772586	9.367455967	0.002208719	0.261582282	28.45976487	50.200511	41.74720667	58.81958126	68.21803622	95.74955849
ENSMUSG00000065540	Mir126a	chr2	26591357	26591429	73	microRNA 126a	-2.120955629	3.30102549	9.354978834	0.002223805	0.26164777	2.236300596	1.218625561	0	5.97768374	6.274839034	5.821709653
ENSMUSG00000077394	Gm24339	chr9	15326464	15326539	76	.	0.865224815	5.110950366	9.346701293	0.002233872	0.26164777	15.76059468	30.0594305	19.64298572	16.08540352	11.19924889	12.58850204
ENSMUSG00000022354	Ndufb9	chr15	58933810	58933938	651	NADH dehydrogenase (ubiquinone) 1 beta subcomplex, 9	-0.54343485	9.747576817	9.346545359	0.002234062	0.26164777	335.2873136	382.3356705	385.6492524	598.5953481	534.9960207	679.2470808
ENSMUSG00000043801	Oaz1-ps	chr17	17345456	17345935	681	ornithine decarboxylase antizyme 1, pseudogene	-0.615656928	6.045650106	9.345682154	0.002235114	0.26164777	22.24277474	30.94093873	25.40339209	45.98609313	40.8994902	47.53400323
ENSMUSG00000040552	C3ar1	chr6	122847138	122851264	4305	complement component 3a receptor 1	1.512224368	3.931986651	9.342128396	0.002239453	0.26164777	12.59273711	7.218172582	8.834629745	1.962112912	5.91552737	3.143173399
ENSMUSG00000063415	Cyp26b1	chr6	84571414	84574659	4849	cytochrome P450, family 26, subfamily b, polypeptide 1	1.891795825	3.400873256	9.324485626	0.002261118	0.263326879	7.142636515	5.621423395	5.774092779	0.839094245	2.530266462	1.909760837
ENSMUSG00000038375	Trp53inp2	chr2	155381059	155381192	5257	transformation related protein 53 inducible nuclear protein 2	-0.745191244	7.097598322	9.315706738	0.002271977	0.263326879	46.97904153	49.82273427	60.24272349	102.763182	80.22403698	113.8602991
ENSMUSG00000031543	Ank1	chr8	22974844	22975261	13527	ankyrin 1, erythroid	-0.903638915	5.050574946	9.310359902	0.002278617	0.263326879	9.574258356	11.29228458	11.67185592	25.66524347	18.02757226	24.49718444
ENSMUSG00000049502	Dtx3l	chr16	35926511	35929368	5724	deltex 3-like, E3 ubiquitin ligase	1.173840752	4.366927548	9.304838528	0.002285494	0.263326879	14.8672649	13.47817609	10.55974889	5.045478318	8.342443512	5.612399277
ENSMUSG00000031791	Tmem38a	chr8	72572103	72572227	2094	transmembrane protein 38A	-0.680727639	8.055610671	9.302167448	0.002288829	0.263326879	90.91869544	100.8389869	125.9713894	191.170606	170.2045274	214.6149875
ENSMUSG00000059325	Hopx	chr5	77086988	77087816	1516	HOP homeobox	-0.693180798	6.657756919	9.288906011	0.002305458	0.263326879	35.45354603	47.5759345	35.65173853	86.19528359	61.32725955	65.7427212
ENSMUSG00000087993	Mir1982	chr10	80828797	80828870	74	microRNA 1982	-2.307499354	3.168412365	9.287130701	0.002307693	0.263326879	0	2.003962033	0.611115111	5.308183162	3.980040759	6.701434667
ENSMUSG00000067719	Gm10221	chr5	24581458	24581879	422	ATP synthase, H+ transporting, mitochondrial F0 complex, subunit g pseudogene	-0.565287113	6.817419582	9.286709478	0.002308224	0.263326879	45.77279092	49.74373842	44.42503469	79.05804709	68.7646916	83.8528046
ENSMUSG00000036908	Unc93b1	chr19	3935186	3935352	2841	unc-93 homolog B1 (C. elegans)	0.916939738	4.959810829	9.286491054	0.002308499	0.263326879	21.0011865	20.34987484	17.48193475	7.953558514	16.08168005	10.50994077
ENSMUSG00000024099	Ndufv2	chr17	66078795	66079587	1990	NADH dehydrogenase (ubiquinone) flavoprotein 2	-0.646528025	7.513834657	9.272811863	0.002325804	0.26460443	66.38289651	74.92966026	79.74269509	142.4358038	109.0296617	137.0748
ENSMUSG00000024621	Csf1r	chr18	61105572	61105684	4885	colony stimulating factor 1 receptor	0.921040548	4.943555884	9.249643437	0.002355413	0.267271529	19.84751106	19.69920108	18.60173863	7.885502002	16.04723761	10.11034527
ENSMUSG00000024397	Aif1	chr17	35170991	35171193	1532	allograft inflammatory factor 1	1.552330868	3.757745889	9.234278082	0.00237526	0.268297643	11.47860662	7.666821478	5.561027921	2.279552456	4.413613366	2.435522803
ENSMUSG00000031461	Myom2	chr8	15057653	15057739	8853	myomesin 2	0.86797968	8.602481874	9.233064502	0.002376835	0.268297643	269.9478003	314.4120012	215.0671031	105.5311657	233.9071842	156.0501799
ENSMUSG00000029580	Actb	chr5	142903115	142903941	2679	actin, beta	0.495974229	7.853644728	9.172361908	0.002456973	0.276623222	128.8693252	193.8833267	110.3598642	104.1169757	124.7227947	111.1979128
ENSMUSG00000022488	Nckap1l	chr15	103453825	103453981	4717	NCK associated protein 1 like	1.356602597	4.025322929	9.164167208	0.002467999	0.277144803	10.61618692	11.67208069	8.004856694	2.981493298	6.347987857	3.614403955
ENSMUSG00000032959	Pebp1	chr5	117282651	117283465	1771	phosphatidylethanolamine binding protein 1	-0.610122559	6.34298203	9.144999767	0.002493987	0.2793394	27.20748257	38.5921018	32.09906264	59.73703116	47.37341592	59.5033264
ENSMUSG00000020821	Kif1c	chr11	70700548	70700709	7276	kinesin family member 1C	-0.488169672	7.128715924	9.127631856	0.002517774	0.281276905	53.10023086	66.86023665	60.98764213	92.36010141	87.74648973	103.4342149
ENSMUSG00000038403	Hfe2	chr3	96525185	96525330	2021	hemochromatosis type 2 (juvenile)	-1.053698128	5.780357265	9.118633601	0.002530189	0.281937181	15.49557973	16.87312246	20.17405227	51.3010613	26.24491104	44.81353619
ENSMUSG00000043144	Aqp6	chr15	99601400	99601800	2060	aquaporin 6	-1.454637352	5.202500901	9.111530974	0.002540032	0.282308268	7.467355993	4.827594127	14.96653821	30.64889841	18.21690983	37.08503433
ENSMUSG00000034911	Ushbp1	chr8	71384274	71385793	3549	USH1 protein network component harmonin binding protein 1	-1.009421115	4.780003693	9.101349847	0.002554209	0.283157939	6.650526993	10.6012414	7.785262229	16.53511515	14.38794077	25.64613428
ENSMUSG00000027199	Gatm	chr2	122594467	122595609	3001	glycine amidinotransferase (L-arginine:glycine amidinotransferase)	1.522515669	3.777286315	9.07994151	0.002584283	0.285761064	9.922559606	7.660048079	7.435369568	2.342885639	4.474562812	2.630952508
ENSMUSG00000028849	Map7d1	chr4	126232167	126232766	3652	MAP7 domain containing 1	-0.591512917	6.508332923	9.064186958	0.002606644	0.286916202	33.6136855	39.63763392	37.66563573	65.4501551	54.34921978	66.96586341
ENSMUSG00000062901	Klhl24	chr16	20097554	20097671	6683	kelch-like 24	0.661184986	6.023622902	9.063258474	0.002607968	0.286916202	36.64267523	40.40753786	44.64047773	29.13253326	31.8073774	24.9918052
ENSMUSG00000024308	Tapbp	chr17	33915899	33915964	3296	TAP binding protein	0.633511091	5.910901294	9.034621323	0.002649139	0.290707822	37.47742258	44.64696122	29.59654395	22.56688929	32.35216631	25.2185797
ENSMUSG00000020612	Prkar1a	chr11	109649405	109649527	4321	protein kinase, cAMP dependent regulatory, type I, alpha	0.539579566	7.619316269	9.025697562	0.002662103	0.291392737	130.5281365	134.9544631	100.9994271	85.14340529	98.53409561	99.86032537
ENSMUSG00000079227	Ccr5	chr9	124121543	124121635	3704	chemokine (C-C motif) receptor 5	1.57416747	3.893544648	9.016891869	0.002674959	0.292062369	12.52127137	6.636603009	8.795604133	2.137122775	5.774013247	2.432128545
ENSMUSG00000032199	Polr2m	chr9	71478437	71479540	2424	polymerase (RNA) II (DNA directed) polypeptide M	-0.467835087	7.164408166	9.010232441	0.002684723	0.292391939	54.34318036	72.52689808	60.6326993	93.15770243	89.83129795	106.3544329
ENSMUSG00000006356	Crip2	chr12	113140236	113140614	1437	cysteine rich protein 2	-0.478570886	9.474531465	8.978545645	0.00273168	0.296760389	312.5211939	359.270815	270.5076817	483.7534098	445.0329534	542.7772617
ENSMUSG00000025488	Cox8b	chr7	140898943	140899089	362	cytochrome c oxidase subunit VIIIb	-0.703741044	9.691773934	8.971203442	0.002742679	0.297210395	321.2469422	336.5331282	330.8102462	634.1548479	464.9776727	718.505355
ENSMUSG00000049960	Mrps16	chr14	20391231	20391460	566	mitochondrial ribosomal protein S16	-0.573764988	6.296585662	8.93100477	0.002803701	0.301753577	27.14324639	36.36819986	32.57663887	51.41229723	48.20037603	60.02418806
ENSMUSG00000026817	Ak1	chr2	32621758	32621877	2593	adenylate kinase 1	-0.606971398	7.703464138	8.928662004	0.002807299	0.301753577	80.04243418	90.76928262	86.66691272	162.5980675	122.1834666	154.743242
ENSMUSG00000026817	Ak1	chr2	32621758	32621877	2593	adenylate kinase 1	-0.608794981	6.689283824	8.9259458	0.002811477	0.301753577	80.04243418	90.76928262	86.66691272	162.5980675	122.1834666	154.743242
ENSMUSG00000014313	Cox6c	chr15	35925886	35926368	3567	cytochrome c oxidase subunit VIc	-0.666213319	7.287425192	8.925314203	0.00281245	0.301753577	61.43893255	62.73052677	62.2505009	118.8563901	89.94505415	123.9615157
ENSMUSG00000100725	Gm28062	chr1	178323074	178323195	3030	.	0.473337296	6.874862233	8.855452959	0.002922146	0.312748983	63.11517591	85.92375647	64.88687585	49.86820044	66.39966822	55.44389348
ENSMUSG00000073421	H2-Ab1	chr17	34263209	34263405	1637	histocompatibility 2, class II antigen A, beta 1	1.38677908	6.406035752	8.845022934	0.002938892	0.313766539	45.12648903	108.1258636	43.09145016	18.12062933	47.21944979	15.73662379
ENSMUSG00000024338	Psmb8	chr17	34197721	34197761	2736	proteasome (prosome, macropain) subunit, beta type 8 (large multifunctional peptidase 7)	1.102905834	5.455557355	8.829141667	0.002964578	0.31573119	34.70555503	33.43109479	21.36781738	9.390008576	25.15699859	12.38221135
ENSMUSG00000021190	Lgmn	chr12	102394084	102394612	2323	legumain	1.008753724	6.499077485	8.814063218	0.002989176	0.317570683	70.13939347	59.07117861	56.83843861	24.55377323	54.01769317	27.32704833
ENSMUSG00000096459	Ighv9-3	chr12	114140692	114140996	351	immunoglobulin heavy variable V9-3	2.337733952	3.011474729	8.777119155	0.003050326	0.323274859	2.97749871	5.465351	4.427112312	0.25133443	2.167162345	0.101990179
ENSMUSG00000027406	Idh3b	chr2	130279309	130279726	3422	isocitrate dehydrogenase 3 (NAD+) beta	-0.538138135	7.32066294	8.767827009	0.003065905	0.324133455	60.73791547	70.83241788	70.84596964	115.2329079	97.77629589	116.2493769
ENSMUSG00000018677	Slc25a39	chr11	102402985	102403535	2756	solute carrier family 25, member 39	-0.710672401	5.577881278	8.754140317	0.003089	0.325780471	14.70588676	19.17828736	19.35087023	31.84845719	31.17000848	34.33795122
ENSMUSG00000020307	Cdc34	chr10	79682195	79682590	1262	cell division cycle 34	-0.608597292	6.169759171	8.743811138	0.003106546	0.32683575	26.77304503	32.15383263	27.28970094	50.67920978	41.72792799	54.37667339
ENSMUSG00000065445	Mir143	chr18	61649190	61649269	80	microRNA 143	-1.468546175	3.875566181	8.732878898	0.003125227	0.328005015	2.043040051	4.824353043	2.263389301	9.283859439	9.827261133	9.750764727
ENSMUSG00000059534	Uqcr10	chr11	4701973	4702220	584	ubiquinol-cytochrome c reductase, complex III subunit X	-0.506827006	8.804878495	8.725069002	0.003138642	0.328617325	179.3474851	197.7756376	202.8432081	301.401967	284.2157311	344.031527
ENSMUSG00000104465	RP23-199M5.5	chr3	19685971	19686568	598	.	-1.765872134	3.529647815	8.717256287	0.003152121	0.329233304	1.65762515	2.157855612	1.683372177	7.680175971	4.76187403	9.349724017
ENSMUSG00000019689	1110001J03Rik	chr6	38533502	38533711	689	.	-0.604545517	6.439279396	8.700275567	0.003181619	0.331515572	33.89669927	38.07527863	32.94707557	62.3134545	50.37539511	65.60954282
ENSMUSG00000092397	C130080G10Rik	chr2	114054335	114054676	2586	RIKEN cDNA C130080G10 gene	-1.201749306	6.960064163	8.654220203	0.003263047	0.338693508	33.69002263	30.9076479	49.44788198	139.7835245	64.62886698	92.49212144
ENSMUSG00000037499	Nenf	chr1	191306789	191307089	742	neuron derived neurotrophic factor	-0.578222525	6.107706124	8.652496698	0.003266135	0.338693508	24.87119415	32.68912496	26.03202325	45.4851047	43.65724386	50.15445961
ENSMUSG00000030246	Ldhb	chr6	142490249	142490604	1570	lactate dehydrogenase B	-0.507687651	9.764385128	8.643272684	0.003282712	0.3396001	334.237971	398.9619258	401.6204944	611.9671803	538.8213465	664.1943209
ENSMUSG00000092253	H2-Q3	chr17	35358989	35359060	608	histocompatibility 2, Q region locus 3	2.046326883	3.191456894	8.629809732	0.003307061	0.341304457	4.528906516	7.848028653	2.859898304	0.217905713	2.886455394	0.707399859
ENSMUSG00000089255	Snora78	chr17	24719676	24719803	128	small nucleolar RNA, H/ACA box 7	1.496992035	3.752725532	8.607617493	0.003347599	0.344606782	9.835099778	6.291508709	8.171888117	4.457776557	1.542651457	3.339585382
ENSMUSG00000040415	Dtx3	chr10	127190378	127191039	2572	deltex 3, E3 ubiquitin ligase	-0.966469684	4.780879043	8.603617622	0.003354959	0.344606782	5.659848224	11.90460928	8.033800483	15.97131156	15.75207218	24.40343936
ENSMUSG00000039914	Coq10a	chr10	128363097	128363791	2502	coenzyme Q10A	-0.766645766	6.344243128	8.590852464	0.003378558	0.346210355	25.27802929	29.27882204	36.22010658	54.07857396	47.50448169	72.21703288
ENSMUSG00000054889	Dsp	chr13	38151328	38151794	9625	desmoplakin	0.522281766	7.772894526	8.578791665	0.00340101	0.347529258	136.873708	134.567945	132.64423	104.6775263	110.6164109	102.5026511
ENSMUSG00000027322	Siglec1	chr2	131069220	131069875	7143	sialic acid binding Ig-like lectin 1, sialoadhesin	1.484199505	3.763884839	8.575339584	0.003407464	0.347529258	9.466505005	7.725239977	7.339540391	1.882334454	4.832986224	2.804101752
ENSMUSG00000099142	Mir8108	chr8	25159125	25159233	109	microRNA 8108	0.902510026	4.892847276	8.568436126	0.003420408	0.347776453	14.54273054	21.58813645	19.58346152	9.651242112	13.26680253	10.11742571
ENSMUSG00000095630	Igkv6-23	chr6	70260409	70260706	347	immunoglobulin kappa variable 6-23	3.582239063	3.097717056	8.565301248	0.003426303	0.347776453	0.475535184	13.04302875	2.634116859	0.127111666	0.476537447	0.412649918
ENSMUSG00000092356	Gm20532	chr2	26586639	26586681	780	.	-0.795680928	5.257033135	8.561238405	0.003433957	0.347776453	12.57215171	15.04895944	12.55876765	22.93869164	22.59263427	32.49895493
ENSMUSG00000039615	Stub1	chr17	25830636	25831010	1672	STIP1 homology and U-Box containing protein 1	-0.536168869	6.384103104	8.535468698	0.003482916	0.351912564	29.44395616	44.52317321	30.38224709	48.54465175	56.85772513	63.38924304
ENSMUSG00000053898	Ech1	chr7	28825217	28825412	2284	enoyl coenzyme A hydratase 1, peroxisomal	-0.6257677	8.637960476	8.496163281	0.003558962	0.358373391	160.9718856	161.8604958	166.3449984	279.1926242	238.4105378	336.8994926
ENSMUSG00000020741	Cluh	chr11	74649495	74649694	6502	clustered mitochondria (cluA/CLU1) homolog	-0.57297399	6.108223628	8.493898063	0.003563395	0.358373391	24.45521768	29.93000346	29.33408919	45.92181112	43.89285813	49.18865706
ENSMUSG00000028393	Alad	chr4	62509169	62509310	1871	aminolevulinate, delta-, dehydratase	-0.629821333	6.097407534	8.483633573	0.003583556	0.358952664	21.56978823	37.34948469	22.52507622	48.7953981	39.56299419	51.89469497
ENSMUSG00000074652	Myh7b	chr2	155611212	155611261	6634	myosin, heavy chain 7B, cardiac muscle, beta	-1.458359616	4.647253607	8.482536849	0.003585717	0.358952664	5.561934052	6.949685966	5.353589427	14.24049138	10.50246877	30.78735326
ENSMUSG00000021453	Gadd45g	chr13	51846678	51846832	1173	growth arrest and DNA-damage-inducible 45 gamma	-0.959789612	4.775551251	8.4768538	0.003596936	0.359246101	4.980562713	15.02971525	5.621842592	14.28024857	23.64632393	18.01143079
ENSMUSG00000083626	Gm4459	chr7	139659688	139660155	468	NADH dehydrogenase (ubiquinone) 1, alpha/beta subcomplex, 1 pseudogene	-0.708301534	5.569857693	8.451692747	0.003647038	0.362975019	15.52536192	18.52276208	18.86117535	36.68946784	27.15592842	32.76211587
ENSMUSG00000083626	Gm4459	chr7	139659688	139660155	468	NADH dehydrogenase (ubiquinone) 1, alpha/beta subcomplex, 1 pseudogene	-0.806661612	5.206576439	8.449708327	0.00365102	0.362975019	15.52536192	18.52276208	18.86117535	36.68946784	27.15592842	32.76211587
ENSMUSG00000018774	Cd68	chr11	69664213	69664504	1257	CD68 antigen	1.082127201	4.968966785	8.436438537	0.003677758	0.364796589	23.81002399	19.52190359	17.99826302	5.555729594	17.40081413	9.645773837
ENSMUSG00000024395	Lims2	chr18	31931507	31931550	1688	LIM and senescent cell antigen like domains 2	-0.812817088	6.985855319	8.417052541	0.003717179	0.367667428	36.4154652	45.06244999	59.29336227	82.07936663	78.15552704	119.1795997
ENSMUSG00000050860	Phospho1	chr11	95824499	95824709	2029	phosphatase, orphan 1	-0.625950707	5.856034407	8.411871109	0.003727788	0.367667428	19.53770271	27.33483187	21.20087769	37.47978259	38.93447097	40.88771187
ENSMUSG00000025732	Fam195a	chr17	25863698	25864039	816	.	-0.497754629	7.215914623	8.409746211	0.003732148	0.367667428	53.94676011	74.24716126	63.953907	79.64440464	111.7610384	112.1837037
ENSMUSG00000022892	App	chr16	84954440	84955432	3128	amyloid beta (A4) precursor protein	0.505541317	6.950266589	8.390981887	0.003770872	0.369764141	67.97858285	85.71116616	73.57697038	47.78326165	72.90593464	58.35415819
ENSMUSG00000049037	Clec4a1	chr6	122921848	122922079	1558	C-type lectin domain family 4, member a1	1.271132136	4.390967853	8.387312163	0.003778492	0.369764141	16.70077127	10.27689317	13.28851974	3.887219869	9.956484259	4.835865299
ENSMUSG00000027673	Ndufb5	chr3	32736990	32737205	4995	NADH dehydrogenase (ubiquinone) 1 beta subcomplex, 5	-0.624438641	6.031462444	8.383857306	0.003785681	0.369764141	25.47216207	25.97409157	25.78829931	45.76661123	38.48461482	48.85664349
ENSMUSG00000023224	Serping1	chr2	84765387	84765827	2325	serine (or cysteine) peptidase inhibitor, clade G, member 1	0.674490472	7.291285906	8.380424207	0.003792839	0.369764141	108.5929366	92.71124437	97.95313474	59.73417638	84.12955173	70.01068891
ENSMUSG00000026395	Ptprc	chr1	138062861	138064778	18313	protein tyrosine phosphatase, receptor type, C	1.852095933	3.325383355	8.378055705	0.003797785	0.369764141	4.957780164	8.459446587	3.658882383	0.978219841	2.962827473	1.044828511
ENSMUSG00000031838	Ifi30	chr8	70762774	70763040	980	interferon gamma inducible protein 30	0.966597205	5.158857104	8.374790468	0.003804614	0.369764141	23.05448864	30.67226293	15.97869787	8.071396414	20.8941997	10.61280064
ENSMUSG00000037902	Sirpa	chr2	129592835	129592892	4911	signal-regulatory protein alpha	0.845113839	5.128112787	8.342503121	0.00387282	0.374722992	24.89705505	20.85556579	19.85626461	10.07711889	18.06899612	12.51256706
ENSMUSG00000099088	Gm27920	chr10	123196876	123196971	96	.	1.62555651	3.555376654	8.342453006	0.003872927	0.374722992	6.824175014	8.67694901	5.197628525	2.736176887	4.103134803	0.370108689
ENSMUSG00000059895	Ptp4a3	chr15	73723145	73723515	4619	protein tyrosine phosphatase 4a3	-0.593914091	6.213027451	8.334180614	0.003890602	0.375363723	27.95117586	32.92873978	28.69066399	41.61140696	48.93210284	60.61130613
ENSMUSG00000078713	Tomm5	chr4	45105208	45105644	868	translocase of outer mitochondrial membrane 5 homolog (yeast)	-0.686299821	6.22586796	8.331256833	0.003896869	0.375363723	26.40670408	29.67893138	30.48543162	56.19710597	41.25838186	58.498468
ENSMUSG00000029499	Pxmp2	chr5	110274282	110274628	1200	peroxisomal membrane protein 2	-0.565755559	6.112812971	8.321203668	0.003918495	0.376609902	23.74587516	32.31201064	28.27870301	45.92911742	42.30795478	51.08578497
ENSMUSG00000001020	S100a4	chr3	90603770	90603806	587	S100 calcium binding protein A4	1.021894932	4.551026125	8.299632308	0.003965311	0.379239569	16.60491225	14.46737897	12.54968532	7.899082086	9.250661628	6.59397726
ENSMUSG00000092550	Gm20496	chr17	34199316	34199574	663	.	0.991865486	5.764907464	8.297261459	0.003970491	0.379239569	41.37156102	39.43036742	28.7150474	13.65684674	32.61755291	15.94978937
ENSMUSG00000021241	Isca2	chr12	84773270	84773371	868	iron-sulfur cluster assembly 2	-0.737283293	5.409835515	8.294794958	0.003975887	0.379239569	12.88596377	17.53755036	15.92837431	28.30216569	24.57946153	33.50441917
ENSMUSG00000038880	Mrps34	chr17	24895116	24895488	2064	mitochondrial ribosomal protein S34	-0.699033238	5.547035457	8.292528635	0.003980852	0.379239569	16.05443627	19.76789667	16.49122982	28.38314241	29.05526123	37.46521543
ENSMUSG00000038332	Sesn1	chr10	41810574	41811300	3327	sestrin 1	0.603088065	5.902253543	8.28816033	0.003990439	0.379319275	33.0839887	42.45171976	34.49917414	21.90476225	31.71196338	26.99013168
ENSMUSG00000064387	Snora73a	chr4	132352775	132352979	205	small nucleolar RNA, H/ACA box 73a	1.010090983	4.574902441	8.27147309	0.004027282	0.381084064	14.45996308	14.30011742	15.57453561	9.877687113	8.533258909	5.925332317
ENSMUSG00000013593	Ndufs2	chr1	171234853	171235087	2313	NADH dehydrogenase (ubiquinone) Fe-S protein 2	-0.497579583	8.54229911	8.270120788	0.004030282	0.381084064	141.075712	173.614645	171.9256428	273.4761895	229.3597386	267.1441
ENSMUSG00000030786	Itgam	chr7	128062640	128062770	6377	integrin alpha M	1.366837357	3.892311718	8.26596395	0.004039521	0.381084064	10.83695327	6.998785559	9.068994244	2.545342349	6.177861949	2.662426587
ENSMUSG00000030399	Ckm	chr7	19411094	19411146	1415	creatine kinase, muscle	-0.857197298	10.28147605	8.263874836	0.004044172	0.381084064	373.8633438	472.332153	551.5249143	1106.964868	653.2448018	1078.816384
ENSMUSG00000055912	Tmem150a	chr6	72355447	72355544	1546	transmembrane protein 150A	-0.980942704	4.694576489	8.251188506	0.004072533	0.381223263	6.453999177	7.791746367	9.421522564	15.18339398	13.82851912	23.43862203
ENSMUSG00000078695	Cisd3	chr11	97685826	97685864	833	CDGSH iron sulfur domain 3	-0.951666895	4.765833142	8.249923416	0.004075372	0.381223263	6.81258319	10.27210754	8.353372026	18.66986883	18.41285843	18.12245629
ENSMUSG00000042109	Csdc2	chr15	81936759	81936987	4623	cold shock domain containing C2, RNA binding	-0.748700154	5.363937464	8.246154937	0.004083842	0.381223263	11.89372732	14.82819225	17.76251535	29.99054608	27.0127478	26.57602902
ENSMUSG00000020496	Rnf187	chr11	58932288	58933396	1949	ring finger protein 187	-0.512290198	6.417620424	8.245266731	0.00408584	0.381223263	28.91058828	45.32037214	33.68184441	55.80397683	55.02321306	60.84681751
ENSMUSG00000020321	Mdh1	chr11	21556787	21557568	2567	malate dehydrogenase 1, NAD (soluble)	-0.547702803	9.625639422	8.239693799	0.004098405	0.381223263	298.6227629	340.5681972	370.952584	574.3986102	494.1083181	597.237964
ENSMUSG00000025270	Alas2	chrX	150547375	150547485	2403	aminolevulinic acid synthase 2, erythroid	-3.70027279	3.556040745	8.23968772	0.004098418	0.381223263	0.435973189	0.650203988	0.476639282	20.6269874	0.717422766	5.062514155
ENSMUSG00000028648	Ndufs5	chr4	123712710	123712926	860	NADH dehydrogenase (ubiquinone) Fe-S protein 5	-0.615926598	6.884593848	8.190604484	0.004210789	0.390836967	43.0533318	46.81730116	53.28625666	87.90458178	71.07215641	87.43721066
ENSMUSG00000031708	Tecr	chr8	83571700	83571935	1334	trans-2,3-enoyl-CoA reductase	-0.768315011	7.299742959	8.169161409	0.00426086	0.394210454	52.02176812	71.01681183	58.70824946	145.6271223	83.89886169	113.5371475
ENSMUSG00000073838	Tufm	chr7	126487355	126487490	1776	Tu translation elongation factor, mitochondrial	-0.68025597	6.098332669	8.166944599	0.004266071	0.394210454	23.28168881	25.69514627	30.04849907	53.91823639	40.93148276	46.95152595
ENSMUSG00000024924	Vldlr	chr19	27216484	27216948	10068	very low density lipoprotein receptor	0.581107027	5.985915753	8.163399459	0.004274418	0.394210454	37.80100918	40.14093778	37.9860632	27.35189556	29.09236268	29.80005335
ENSMUSG00000057388	Mrpl18	chr17	12911349	12911749	1398	mitochondrial ribosomal protein L18	-0.621294689	6.206267411	8.154734238	0.004294889	0.395257481	27.4430369	30.25280782	30.17353561	51.91825561	42.29445267	56.99435718
ENSMUSG00000015243	Abca1	chr4	53030787	53034083	10363	ATP-binding cassette, sub-family A (ABC1), member 1	1.123717789	4.303129927	8.150143466	0.004305775	0.395419794	10.53316857	13.74485152	12.23232631	4.357756825	10.24068123	3.862322008
ENSMUSG00000046718	Bst2	chr8	71534264	71534480	764	bone marrow stromal cell antigen 2	1.128283791	7.307979785	8.115224232	0.004389504	0.401611015	137.2922914	126.4853683	77.5277406	36.48653132	94.03821793	47.86739048
ENSMUSG00000078763	Slfn1	chr11	83116849	83117062	1864	schlafen 1	1.561207006	3.601851612	8.114308204	0.004391723	0.401611015	7.483113451	8.977535007	4.939710619	1.589134369	4.96171301	1.270474975
ENSMUSG00000015947	Fcgr1	chr3	96282909	96284619	2589	Fc receptor, IgG, high affinity I	1.456509008	3.733401337	8.064424714	0.004514281	0.411214173	10.60645425	7.311753365	5.786717416	2.083649761	5.365627664	1.926708671
ENSMUSG00000021200	Asb2	chr12	103321142	103321674	3542	ankyrin repeat and SOCS box-containing 2	-0.62828808	7.301878266	8.0611021	0.004522567	0.411214173	60.51792556	63.80099276	67.17867852	126.6617701	94.21189716	111.714221
ENSMUSG00000086741	Gm15816	chr8	23138794	23139575	1688	predicted gene 15816	-0.734706031	6.449157459	8.060048858	0.004525196	0.411214173	30.07950085	33.35190809	36.03733872	68.59153197	46.67730849	70.37696709
ENSMUSG00000074207	Adh1	chr3	138260991	138261198	2233	alcohol dehydrogenase 1 (class I)	1.050070708	4.444355013	8.054517317	0.004539033	0.411608669	11.67934847	17.85535554	10.87369099	4.257159727	11.72870859	5.560245224
ENSMUSG00000070436	Serpinh1	chr7	99345375	99346422	2435	serine (or cysteine) peptidase inhibitor, clade H, member 1	-0.662239852	6.539483614	8.028798306	0.004603937	0.416130984	29.93607207	35.56292229	44.12145739	70.41986282	56.50372588	67.70406153
ENSMUSG00000038370	Pcp4l1	chr1	171173262	171174525	1577	Purkinje cell protein 4-like 1	-0.788295398	5.803411193	8.027159933	0.004608104	0.416130984	15.24123414	20.09676754	25.32758446	46.30924473	32.13710562	38.78987679
ENSMUSG00000029068	Ccnl2	chr4	155812489	155812809	5278	cyclin L2	-0.861685761	4.969382133	8.023002934	0.004618693	0.416220059	7.29364137	15.28310503	8.673574487	18.56875337	19.25684304	25.78800124
ENSMUSG00000058076	Sdhc	chr1	171127165	171129905	3250	succinate dehydrogenase complex, subunit C, integral membrane protein	-0.581867736	7.044948876	8.018744246	0.004629566	0.41633437	49.80027955	55.02419899	58.21195697	97.72216617	78.41329148	97.66361152
ENSMUSG00000098656	Mir7028	chr5	114719515	114719578	64	microRNA 7028	-4.071229856	2.424019123	8.004094649	0.004667169	0.418309767	0	0	0	2.041608908	2.551308179	1.656948132
ENSMUSG00000030830	Itgal	chr7	127296260	127296523	6380	integrin alpha L	1.922068313	3.217404456	8.002673702	0.004670833	0.418309767	3.725882631	9.025837461	2.643281159	0.790279581	2.692447779	0.753905774
ENSMUSG00000052738	Suclg1	chr6	73248382	73248753	4617	succinate-CoA ligase, GDP-forming, alpha subunit	-0.607866581	6.402772985	7.977929618	0.004735106	0.423191595	29.97004377	34.10814548	37.76461128	64.36947965	51.91232605	57.43464934
ENSMUSG00000028989	Angptl7	chr4	148495183	148496324	2157	angiopoietin-like 7	1.280537245	3.983405251	7.959261251	0.004784194	0.426698891	7.51513064	11.83990543	9.387611651	3.05421413	5.225570969	4.674723143
ENSMUSG00000067869	Tcea1-ps1	chr15	90882615	90883518	904	transcription elongation factor A (SII) 1, pseudogene 1	1.771517758	3.350756117	7.948121214	0.004813732	0.428451837	4.449538055	5.414018974	7.394155215	0.830931066	1.429296405	3.094190434
ENSMUSG00000024030	Abcg1	chr17	31057698	31057856	4066	ATP-binding cassette, sub-family G (WHITE), member 1	1.449495534	3.720613205	7.927465709	0.004868995	0.432482463	7.175003944	10.83529017	5.454506649	1.424825822	6.426260384	1.474155559
ENSMUSG00000023830	Igf2r	chr17	12682406	12684126	9438	insulin-like growth factor 2 receptor	0.735297882	5.312894873	7.902171301	0.004937549	0.436572291	23.89636092	24.81121125	24.74987066	15.02457465	18.57759958	15.42289451
ENSMUSG00000030785	Cox6a2	chr7	128205436	128205812	658	cytochrome c oxidase subunit VIa polypeptide 2	-0.512518226	10.59153087	7.899900298	0.004943752	0.436572291	630.2205017	713.9456847	667.4044699	1052.306366	926.2100416	1255.211545
ENSMUSG00000024644	Cndp2	chr18	84667470	84668100	2119	CNDP dipeptidase 2 (metallopeptidase M20 family)	0.717871528	5.373819991	7.899350781	0.004945254	0.436572291	26.98258414	27.46467777	22.18174897	12.60276191	22.55982223	16.61246818
ENSMUSG00000026385	Dbi	chr1	120113280	120113533	1422	diazepam binding inhibitor	-0.742827148	6.181512061	7.883343565	0.004989215	0.439557985	25.39083858	29.72144674	26.76581118	64.75137928	45.17052583	43.01505662
ENSMUSG00000101680	Gm29015	chr14	54973029	54973154	207	.	1.926291205	10.74493439	7.873495135	0.00501646	0.441061815	1825.122327	2024.676064	539.2062539	128.6638947	752.9548263	427.1819403
ENSMUSG00000003617	Cp	chr3	19957054	19957429	9566	ceruloplasmin	1.00156733	4.530889835	7.867120791	0.005034175	0.441723354	13.80349355	14.15467068	14.77484324	5.340364057	10.03295874	8.218060924
ENSMUSG00000028607	Cpt2	chr4	107903981	107904563	2391	carnitine palmitoyltransferase 2	-0.865319169	6.032623804	7.857173271	0.005061947	0.443180031	19.34823841	22.87130582	27.05563975	60.4160897	35.38553518	45.44600492
ENSMUSG00000005354	Txn2	chr15	77915047	77915857	4208	thioredoxin 2	-0.604767861	5.855027092	7.850344226	0.005081103	0.443180031	19.31786836	25.3101976	23.92408945	40.97688712	35.44433225	39.97762993
ENSMUSG00000063286	Gm8995	chr7	106504392	106511671	7280	predicted gene 8995	1.296653416	3.943017359	7.850221292	0.005081449	0.443180031	10.04599916	8.900993292	8.819244654	3.414364942	5.32512435	3.624076226
ENSMUSG00000097296	Gm26532	chr8	84208920	84209609	690	.	-1.400129647	3.845332757	7.819788331	0.005167725	0.449799595	2.075563119	4.61114274	2.520518187	9.02621594	6.911792924	11.79366603
ENSMUSG00000033863	Klf9	chr19	23141226	23142259	3263	Kruppel-like factor 9	0.664098411	5.812683218	7.803262328	0.005215199	0.453022101	29.37245631	33.98262823	41.00312788	23.03898942	27.37497397	23.1417715
ENSMUSG00000029864	Gstk1	chr6	42245935	42246093	930	glutathione S-transferase kappa 1	-0.651256711	5.778002699	7.790354071	0.00525259	0.454677738	15.81984503	24.73203412	22.94143195	43.04702779	33.30950689	34.9365111
ENSMUSG00000030122	Ptms	chr6	124913681	124914232	1554	parathymosin	-0.53910346	6.285855968	7.786837107	0.005262825	0.454677738	25.7186553	45.06014951	26.40960481	53.13872533	56.65052656	47.53647444
ENSMUSG00000036896	C1qc	chr4	136889804	136890599	1931	complement component 1, q subcomponent, C chain	0.902149822	6.159455851	7.785840925	0.005265728	0.454677738	53.44897325	46.94063241	41.87182343	18.20223263	42.81496572	25.69899108
ENSMUSG00000021622	Ckmt2	chr13	91853387	91853648	1486	creatine kinase, mitochondrial 2	-0.681452603	10.39274019	7.77690313	0.005291844	0.455999434	451.1271496	570.9270313	612.5432385	1151.653233	766.2983654	1016.562379
ENSMUSG00000022040	Ephx2	chr14	66084377	66084760	2035	epoxide hydrolase 2, cytoplasmic	-0.563660445	7.153147181	7.773414114	0.005302074	0.455999434	49.79759605	57.01842858	70.37128579	96.11739647	94.64651608	104.0339896
ENSMUSG00000053329	D10Jhu81e	chr10	78162067	78162718	1363	DNA segment, Chr 10, Johns Hopkins University 81 expressed	-0.59005561	7.727384614	7.761397258	0.005337465	0.458134205	77.52618033	98.90522294	88.44143914	170.6479704	119.3671804	154.5513106
ENSMUSG00000020267	Hint1	chr11	54866383	54866600	872	histidine triad nucleotide binding protein 1	-0.412348921	7.357840762	7.726907693	0.005440385	0.465891696	64.38735499	78.67789083	76.38938892	105.9001795	111.7344394	108.9353242
ENSMUSG00000060600	Eno3	chr11	70657202	70657267	1739	enolase 3, beta muscle	-0.585234274	9.556126322	7.723938157	0.00544934	0.465891696	260.1494481	327.3195573	362.796915	554.003484	455.8366605	593.184257
ENSMUSG00000036854	Hspb6	chr7	30552178	30553062	2299	heat shock protein, alpha-crystallin-related, B6	-0.931869334	7.379168541	7.715620628	0.005474504	0.466521072	55.09013082	41.23369706	76.7812997	122.6844217	107.5043618	150.6261907
ENSMUSG00000087679	C330006A16Rik	chr2	26136814	26138913	2483	.	-0.647228686	5.651493574	7.714393235	0.005478227	0.466521072	17.63232391	21.87900577	18.34083396	34.79666498	29.25479503	37.15792902
ENSMUSG00000093593	Gm20683	chr17	25834465	25835197	2790	.	-0.768925322	5.202440862	7.701986945	0.005516007	0.468817347	9.921664223	15.86440026	13.25250524	22.01441064	22.60252455	29.80349617
ENSMUSG00000048163	Selplg	chr5	113817798	113820248	2604	selectin, platelet (p-selectin) ligand	1.403588095	3.751508959	7.69324017	0.005542803	0.470172862	6.543218097	11.7814505	5.612640706	2.071651778	5.589372659	2.177460949
ENSMUSG00000061904	Slc25a3	chr10	91116574	91117124	5550	solute carrier family 25 (mitochondrial carrier, phosphate carrier), member 3	-0.460924023	8.125937905	7.670149816	0.00561418	0.475297318	106.0411764	132.1185346	131.0110359	193.7615949	171.6606182	203.9559574
ENSMUSG00000002661	Alkbh7	chr17	56997339	56997567	1029	alkB homolog 7	-0.720477066	5.361644069	7.650819093	0.005674655	0.479480694	13.49596554	15.93441656	15.57453561	26.84154107	27.24202655	28.82499898
ENSMUSG00000018893	Mb	chr15	77015489	77016072	1252	myoglobin	-0.683436935	12.60482298	7.624063738	0.005759456	0.485496987	2348.240559	2503.90498	2681.32242	4760.807663	3455.800886	5464.904982
ENSMUSG00000095332	Gm9821	chr2	91945703	91947655	1953	predicted gene 9821	-1.454685768	3.741140252	7.621309481	0.005768259	0.485496987	1.439747262	4.476609148	2.181437002	9.598557064	5.244936005	10.58275982
ENSMUSG00000017188	Coa3	chr11	101277968	101278452	886	cytochrome C oxidase assembly factor 3	-0.557742874	6.040183842	7.612777978	0.005795613	0.486853953	25.62207161	27.38220952	27.12813699	40.39485495	41.65506769	49.62126894
ENSMUSG00000022820	Ndufb4	chr16	37647170	37647719	1170	NADH dehydrogenase (ubiquinone) 1 beta subcomplex 4	-0.732748144	5.310233353	7.606981836	0.005814272	0.487476687	12.95437436	16.71109245	13.3860825	27.99148678	23.65025643	28.35866964
ENSMUSG00000088901	Mir1943	chr15	79375228	79375300	73	microRNA 1943	-1.595961875	3.563458284	7.597587582	0.005844645	0.489077199	0.745433532	2.437251122	3.096867118	6.575452114	7.619447399	7.762279537
ENSMUSG00000102869	RP24-114E18.7	chr2	156391831	156392979	1149	.	0.776839271	5.113956168	7.58292092	0.005892388	0.492122286	19.23477794	24.28279212	20.40593068	14.11669	14.93957328	12.36227389
ENSMUSG00000035929	H2-Q4	chr17	35379617	35379707	2596	histocompatibility 2, Q region locus 4	1.095770009	6.790169403	7.547193469	0.006010361	0.501009847	93.20416366	85.4442495	56.10516767	23.13089698	66.67883713	35.76230434
ENSMUSG00000004655	Aqp1	chr6	55336432	55336874	2627	aquaporin 1	0.446186182	7.081768007	7.541627195	0.006028957	0.501595341	71.40844779	102.7373686	72.06414498	61.20165517	80.16621924	59.80691653
ENSMUSG00000000171	Sdhd	chr9	50596338	50597250	1287	succinate dehydrogenase complex, subunit D, integral membrane protein	-0.387921921	8.628247309	7.522909568	0.006091921	0.505862812	159.3190549	195.292946	186.1457578	268.3627279	253.3361865	271.3724265
ENSMUSG00000032279	Idh3a	chr9	54586511	54586543	2403	isocitrate dehydrogenase 3 (NAD+) alpha	-0.595207041	7.994320198	7.514564904	0.006120207	0.507239923	89.87931477	103.7325439	122.8585413	197.7136303	161.1165973	179.4429796
ENSMUSG00000040483	Xaf1	chr11	72301629	72301709	4689	XIAP associated factor 1	1.163819192	4.125243722	7.501443018	0.006164958	0.509080737	13.33769729	10.67141829	7.622651176	3.187928054	7.552742592	4.776532781
ENSMUSG00000034981	Parm1	chr5	91517615	91517957	5068	prostate androgen-regulated mucin-like protein 1	0.604840633	6.291376421	7.501165839	0.006165907	0.509080737	51.97358465	52.55804548	40.9419396	26.58105792	41.018734	39.65419993
ENSMUSG00000063882	Uqcrh	chr4	116066965	116067172	1237	ubiquinol-cytochrome c reductase hinge protein	-0.445284367	8.775591745	7.485145828	0.006221003	0.511304822	179.7891747	202.5005253	201.2163144	294.0296125	274.3645491	326.2367586
ENSMUSG00000039891	Txlnb	chr10	17796226	17796421	5504	taxilin beta	0.483095414	7.453090592	7.483943431	0.006225159	0.511304822	104.1917025	107.8426435	107.6944682	84.17078204	81.83604848	91.48280022
ENSMUSG00000055447	Cd47	chr16	49855618	49855832	5277	CD47 antigen (Rh-related antigen, integrin-associated signal transducer)	0.749799771	5.186475613	7.47794909	0.006245918	0.511304822	20.86084017	25.32669334	20.91083538	12.63853134	17.83402121	13.84191071
ENSMUSG00000032294	Pkm	chr9	59656368	59656649	2599	pyruvate kinase, muscle	-0.431187719	8.755163044	7.477771377	0.006246534	0.511304822	179.1918997	199.6755478	199.482075	288.4963521	275.5923095	314.2954448
ENSMUSG00000022013	Dnajc15	chr14	77826217	77826470	648	DnaJ heat shock protein family (Hsp40) member C15	-0.451334833	7.255748003	7.468746643	0.006277924	0.511304822	63.57663615	70.44744806	66.45523726	105.9864512	96.89467487	103.9954092
ENSMUSG00000023913	Pla2g7	chr17	43568098	43568170	2905	phospholipase A2, group VII (platelet-activating factor acetylhydrolase, plasma)	1.174327737	4.785341779	7.465413122	0.00628956	0.511304822	19.36177667	17.27434581	17.60162933	4.414352824	16.83459543	5.843412516
ENSMUSG00000022283	Pabpc1	chr15	36595661	36596099	5768	poly(A) binding protein, cytoplasmic 1	0.665774691	5.49034509	7.461574073	0.006302987	0.511304822	22.74754577	37.11446064	22.90489945	15.08999893	25.85405225	17.05726954
ENSMUSG00000080058	Gm11175	chr8	70699538	70700080	543	predicted gene 11175	-0.545810184	6.144141991	7.456745985	0.006319915	0.511304822	31.33287342	31.99340121	23.5908407	46.91822433	51.94538491	42.82987558
ENSMUSG00000046434	Hnrnpa1	chr15	103240432	103240528	1918	heterogeneous nuclear ribonucleoprotein A1	0.518536175	6.396026999	7.455606317	0.006323917	0.511304822	50.96527893	62.29617254	40.48358965	33.63140191	41.41122832	44.54361258
ENSMUSG00000062694	Cav3	chr6	112459501	112459925	1160	caveolin 3	-0.613808426	5.959257531	7.454264893	0.006328632	0.511304822	23.66125454	22.80995544	27.00276073	45.83508716	38.79482738	41.18821971
ENSMUSG00000030738	Eif3c	chr7	126546455	126547080	3383	eukaryotic translation initiation factor 3, subunit C	0.541633705	6.048980213	7.453801585	0.006330261	0.511304822	36.80732261	45.31121601	38.15406181	25.1892951	36.68561013	30.09747048
ENSMUSG00000034855	Cxcl10	chr5	92346638	92347385	1520	chemokine (C-X-C motif) ligand 10	1.430309546	3.742064143	7.450693603	0.006341201	0.511304822	10.98889589	7.27276162	5.484366384	2.123040603	5.734991889	1.746640481
ENSMUSG00000038412	Higd1a	chr9	121848560	121849689	1873	HIG1 domain family, member 1A	-0.782251235	6.045013812	7.449277734	0.006346191	0.511304822	22.31209054	20.83628614	29.08014411	53.62945635	36.84829625	49.52129311
ENSMUSG00000023861	Mpc1	chr17	8282904	8283017	2082	mitochondrial pyruvate carrier 1	-0.545216892	6.710086428	7.442500096	0.006370134	0.512281674	42.68904232	43.88417098	43.83129987	71.94800989	62.41702582	79.02255833
ENSMUSG00000098338	Mir6941	chr12	112920483	112920541	59	microRNA 6941	-3.171513744	2.605404792	7.416008834	0.006464606	0.51891629	0	0.500990508	0	2.948990645	1.658350316	3.590054286
ENSMUSG00000093273	Mir3064	chr11	106782693	106782759	67	microRNA 3064	-0.6418646	7.346180571	7.37613643	0.006609501	0.529566421	54.35087429	80.45318163	64.03228189	109.9366366	87.79501674	147.2978156
ENSMUSG00000097142	Gm26778	chr14	102978220	102981905	3805	.	1.015366701	4.414184201	7.358874744	0.006673254	0.532705112	12.36291524	14.60322832	12.03042557	6.462055171	9.237263979	5.602974897
ENSMUSG00000104139	AC102815.1	chr14	102978220	102981901	3805	.	1.015366701	4.414184201	7.358874744	0.006673254	0.532705112	12.36291524	14.60322832	12.03042557	6.462055171	9.237263979	5.602974897
ENSMUSG00000000399	Ndufa9	chr6	126821863	126822189	1322	NADH dehydrogenase (ubiquinone) 1 alpha subcomplex, 9	-0.485874393	8.248572096	7.350103009	0.006705891	0.534326411	117.8709025	143.2991898	136.9812444	229.1653275	183.5090599	211.4685794
ENSMUSG00000059498	Fcgr3	chr1	171051174	171051852	1736	Fc receptor, IgG, low affinity III	1.034945593	5.099513152	7.32990936	0.006781647	0.539371169	24.6752661	19.74542902	22.45505008	6.697621241	20.06823468	10.23072465
ENSMUSG00000034566	Atp5h	chr11	115415689	115415879	1465	ATP synthase, H+ transporting, mitochondrial F0 complex, subunit D	-0.475338075	8.802528326	7.29317762	0.006921694	0.549501396	189.2668958	203.8341055	193.683055	311.0018409	270.6527262	337.3328635
ENSMUSG00000027962	Vcam1	chr3	116110020	116111037	3398	vascular cell adhesion molecule 1	1.001714547	4.428426876	7.282498444	0.006962962	0.551767042	9.786035617	20.78248358	8.913219078	5.661125025	9.757871822	6.358377994
ENSMUSG00000075705	Msrb1	chr17	24736642	24736762	1258	methionine sulfoxide reductase B1	-0.578076089	6.954548638	7.270818978	0.007008384	0.554274158	47.84510949	49.35094745	55.59011766	94.65346464	76.50276916	85.23170977
ENSMUSG00000023019	Gpd1	chr15	99717515	99717648	2961	glycerol-3-phosphate dehydrogenase 1 (soluble)	-1.371875198	6.900949827	7.267799693	0.007020175	0.554274158	24.07986874	56.98301899	24.71178679	137.5880359	115.4350669	39.63361754
ENSMUSG00000076910	Traj19	chr14	54200386	54200446	61	T cell receptor alpha joining 19	3.874689898	2.307707233	7.260674174	0.007048083	0.555465813	0	4.848295242	0	0	0	0
ENSMUSG00000091898	Tnnc1	chr14	31208312	31208378	1041	troponin C, cardiac/slow skeletal	-0.596015633	11.05664315	7.256540158	0.007064326	0.555735518	834.4191233	819.9704919	1000.554374	1562.950891	1367.709304	1638.952806
ENSMUSG00000024079	Eif2ak2	chr17	78852564	78855261	5113	eukaryotic translation initiation factor 2-alpha kinase 2	1.147421049	4.117417303	7.252900361	0.007078659	0.555854248	11.76805451	9.763143148	9.751074127	4.454625095	6.582814122	4.485812845
ENSMUSG00000078153	Psme2b	chr11	48945354	48946190	837	protease (prosome, macropain) activator subunit 2B	1.223119142	4.618336939	7.206477702	0.007264091	0.567768154	19.48445833	10.40242822	17.83026787	10.39888706	7.6782807	5.055207706
ENSMUSG00000042962	Gm5436	chr12	84258332	84258973	642	ATP synthase, H+ transporting, mitochondrial F1 complex, O subunit pseudogene	-0.864115946	4.826729647	7.205400376	0.007268453	0.567768154	8.407284563	10.42496579	8.981396271	19.12486935	14.28811937	23.3381445
ENSMUSG00000006818	Sod2	chr17	13007839	13008068	3824	superoxide dismutase 2, mitochondrial	-0.672483383	7.198630787	7.20509877	0.007269675	0.567768154	52.16241786	56.46457729	65.78474434	122.8977396	85.23703848	104.4166116
ENSMUSG00000035674	Ndufa3	chr7	3617373	3617407	858	NADH dehydrogenase (ubiquinone) 1 alpha subcomplex, 3	-0.588587344	7.36647591	7.184389108	0.007354059	0.573325588	68.90443924	67.88742162	66.85627775	120.7060665	94.79045463	129.5177908
ENSMUSG00000027861	Casq2	chr3	102086415	102086872	2736	calsequestrin 2	-0.657129645	8.135130397	7.179438201	0.00737438	0.573877657	104.7414457	108.3764926	126.0466782	234.62092	165.0352426	203.8080508
ENSMUSG00000033735	Spr	chr6	85133678	85134288	1230	sepiapterin reductase	-0.494623836	6.302144143	7.172030407	0.007404892	0.57521943	27.06571661	37.23853088	35.48290218	49.73277481	51.27279694	55.87769303
ENSMUSG00000021583	Erap1	chr13	74639872	74639893	4014	endoplasmic reticulum aminopeptidase 1	0.973756016	4.480008906	7.155802676	0.007472185	0.578061987	14.83811902	13.91792809	11.94071743	7.271483783	8.558161532	7.072809315
ENSMUSG00000020097	Sgpl1	chr10	61098642	61101008	6143	sphingosine phosphate lyase 1	1.091261408	4.290015394	7.152564812	0.007485686	0.578061987	8.708857247	19.39381226	7.900035436	4.334209884	9.873446381	4.359017736
ENSMUSG00000028223	Decr1	chr4	15917240	15919094	3879	2,4-dienoyl CoA reductase 1, mitochondrial	-0.534163541	6.512956421	7.151612239	0.007489663	0.578061987	37.37657523	37.12494612	39.19484419	62.61284777	55.8881153	66.00888473
ENSMUSG00000044583	Tlr7	chrX	167304929	167308485	4082	toll-like receptor 7	1.789882114	3.228702192	7.150375699	0.007494829	0.578061987	6.255215203	4.166945301	4.759603366	0.682536409	2.883734324	1.046329807
ENSMUSG00000034158	Lrrc58	chr16	37868389	37868980	8604	leucine rich repeat containing 58	0.773001427	5.048536287	7.146561927	0.007510783	0.578263602	17.18005556	22.154202	21.38547797	11.65887992	16.8552375	10.92661496
ENSMUSG00000086863	Gm15543	chr6	145182275	145182369	361	predicted gene 15543	-0.873615303	6.127009679	7.133449647	0.007565903	0.580315047	21.63816451	21.17446071	30.64016373	58.04297886	35.549167	58.41276172
ENSMUSG00000091649	Phf11b	chr14	59320964	59321283	1184	PHD finger protein 11B	1.360389665	3.733716717	7.131256511	0.007575162	0.580315047	8.89110341	7.559249189	6.807358203	2.053094753	4.954059173	2.847806775
ENSMUSG00000043445	Pgp	chr17	24470473	24471149	1027	phosphoglycolate phosphatase	-0.69812067	5.34724979	7.130242527	0.007579447	0.580315047	13.30758383	18.68480164	13.01889196	28.27072258	27.06918123	26.29679842
ENSMUSG00000027423	Snx5	chr2	144250123	144251232	4177	sorting nexin 5	0.728829051	5.197291379	7.127516364	0.00759098	0.580315047	23.4749116	24.27489672	19.46119329	12.4615677	17.51230636	15.0716975
ENSMUSG00000063511	Snrnp70	chr7	45376462	45377278	1676	small nuclear ribonucleoprotein 70 (U1)	-0.675191108	6.069115886	7.121004684	0.0076186	0.581401123	19.47283969	40.41980667	18.85820335	38.88025234	43.41179421	56.7943591
ENSMUSG00000028211	Trp53inp1	chr4	11156431	11156547	6475	transformation related protein 53 inducible nuclear protein 1	1.388531572	3.684768558	7.111080756	0.007660891	0.582812426	4.480428474	12.28184884	5.676123216	1.618848324	5.787325069	1.901464824
ENSMUSG00000031897	Psmb10	chr8	105935728	105935905	1270	proteasome (prosome, macropain) subunit, beta type 10	0.74721643	6.970626457	7.110356948	0.007663985	0.582812426	94.26596438	91.73920607	59.35653855	38.07469433	68.39553389	59.03393751
ENSMUSG00000076492	Trbj2-1	chr6	41542754	41542803	50	T cell receptor beta joining 2-1	2.451128022	4.069766258	7.104880589	0.007687435	0.582954957	6.489656631	28.29122871	3.594794773	1.73470038	5.202667659	0
ENSMUSG00000070327	Rnf213	chr11	119393100	119393196	16888	ring finger protein 213	0.984972103	4.443361186	7.103640054	0.007692757	0.582954957	14.28289311	13.44122323	11.88651276	5.890473055	9.607022023	6.612978201
ENSMUSG00000008140	Emc10	chr7	44489937	44490970	2917	ER membrane protein complex subunit 10	-0.672747702	5.434290951	7.083640113	0.007779083	0.588467936	13.61093166	19.11936361	15.89569464	27.7870109	27.80208961	31.04080522
ENSMUSG00000022982	Sod1	chr16	90220742	90220929	646	superoxide dismutase 1, soluble	-0.36463212	8.17393362	7.079017845	0.007799175	0.58895997	115.3543989	158.1023833	125.9539414	180.0160518	178.189357	215.3477695
ENSMUSG00000021242	Npc2	chr12	84754560	84757212	3261	Niemann-Pick type C2	0.74207187	6.020648297	7.059011103	0.007886752	0.594537663	39.04636599	52.62704095	33.27223905	19.21544947	41.36216485	22.72673851
ENSMUSG00000087595	1810012K08Rik	chr2	26138546	26138939	574	RIKEN cDNA 1810012K08 gene	-0.809705116	4.959886971	7.053944719	0.007909089	0.595186396	10.84054816	11.03050406	9.804412004	20.84808169	18.16975129	23.16365461
ENSMUSG00000025190	Got1	chr19	43499752	43500557	2539	glutamic-oxaloacetic transaminase 1, soluble	-0.55992433	8.562067855	7.03252209	0.008004255	0.600825895	134.9082084	149.8947822	191.8696943	248.0983508	265.923655	283.4022775
ENSMUSG00000026712	Mrc1	chr2	14229392	14229573	6371	mannose receptor, C type 1	1.083978828	4.208342287	7.027720962	0.008025743	0.600825895	11.83404978	9.618829063	11.85402193	4.491518238	7.792060337	5.019991163
ENSMUSG00000032495	Lrrc2	chr9	110951545	110951676	3657	leucine rich repeat containing 2	0.622841319	7.198388773	7.025655563	0.008035005	0.600825895	95.47051315	87.17892241	94.06043892	50.81325325	77.85814197	76.08010067
ENSMUSG00000020684	Rasl10b	chr11	83409137	83409375	4010	RAS-like, family 10, member B	-0.826332472	4.903353571	7.024659989	0.008039474	0.600825895	7.94906084	10.94909697	11.18701747	19.7187557	18.78719481	21.25748923
ENSMUSG00000001943	Vsig2	chr9	37539255	37539438	1170	V-set and immunoglobulin domain containing 2	-1.405729891	3.723354307	7.002271598	0.008140635	0.606933879	2.072699898	3.516773679	2.583279079	6.384023301	5.494790117	12.90702694
ENSMUSG00000030921	Trim30a	chr7	104409025	104411669	4419	tripartite motif-containing 30A	1.309720851	3.790458782	7.000387627	0.008149207	0.606933879	8.960718195	8.548575597	6.750609799	2.8822714	4.824973997	2.964637589
ENSMUSG00000041881	Ndufa7	chr17	33824591	33824680	1701	NADH dehydrogenase (ubiquinone) 1 alpha subcomplex, 7 (B14.5a)	-0.478962476	6.385749337	6.991891649	0.008187977	0.608775415	33.77138001	39.87907995	33.04222569	50.16056356	54.79766262	61.00139245
ENSMUSG00000015837	Sqstm1	chr11	50199366	50200947	3356	sequestosome 1	0.553563004	7.560191563	6.982548356	0.008230832	0.60944253	114.481448	123.6403385	114.1403559	70.81267081	116.6526195	84.06737188
ENSMUSG00000025733	Rhot2	chr17	25838457	25839494	4442	ras homolog family member T2	-0.694841224	5.330585127	6.981191978	0.008237073	0.60944253	11.27327704	18.09113598	15.16440266	24.08375547	24.70915844	31.78769651
ENSMUSG00000057346	Apol9a	chr15	77403789	77405082	1573	apolipoprotein L 9a	1.691561228	3.300055059	6.976488615	0.008258749	0.60944253	7.39466275	5.232708994	3.494304957	1.236552621	2.84469241	1.208849283
ENSMUSG00000030098	Grip2	chr6	91761509	91763606	5849	glutamate receptor interacting protein 2	-1.700837081	3.362929582	6.975731826	0.008262243	0.60944253	1.508706499	1.752182188	1.519952969	6.48777942	3.685222925	8.039266863
ENSMUSG00000059775	Rps26-ps1	chr8	107439176	107439585	410	ribosomal protein S26, pseudogene 1	0.59300904	5.71084399	6.974647682	0.00826725	0.60944253	29.12450525	37.73884705	28.4369258	18.94242166	26.71114135	24.63248926
ENSMUSG00000025141	Myadml2	chr11	120646031	120646441	992	myeloid-associated differentiation marker-like 2	-0.744930235	5.638755618	6.968642922	0.008295038	0.610452847	17.38744357	16.70977405	20.49358833	40.93840488	27.15486016	34.52670537
ENSMUSG00000027808	Serp1	chr3	58521969	58523868	2440	stress-associated endoplasmic reticulum protein 1	0.717426937	5.205436847	6.964460431	0.00831445	0.610844333	21.44564327	27.3379499	18.73902748	13.77242661	18.53330464	13.31011523
ENSMUSG00000056612	Ppp1r14b	chr19	6975048	6975506	919	protein phosphatase 1, regulatory (inhibitor) subunit 14B	-0.633642986	5.566756607	6.958680265	0.008341354	0.611783963	16.54862441	21.46635417	16.63960167	30.91632041	29.2374371	34.57378367
ENSMUSG00000032330	Cox7a2	chr9	79755241	79755605	754	cytochrome c oxidase subunit VIIa 2	-0.448506785	8.734195608	6.934298598	0.008455822	0.619131831	182.8750856	195.2867637	187.2197686	278.8846782	264.5892438	326.9089168
ENSMUSG00000026858	Fam73b	chr2	30364233	30364305	6249	.	-1.011209521	4.403149738	6.925751015	0.008496331	0.620680294	4.871915026	7.709642735	5.786037874	13.82250895	11.98788277	15.85367973
ENSMUSG00000026341	Actr3	chr1	125392905	125394090	4631	ARP3 actin-related protein 3	0.61502642	5.604506771	6.923799245	0.008505608	0.620680294	28.15266847	34.25165677	26.13269121	21.0382979	24.17353483	19.08185158
ENSMUSG00000023723	Mrps23	chr11	88204388	88204485	1560	mitochondrial ribosomal protein S23	-0.520852713	6.323830173	6.915930171	0.008543119	0.621071156	29.43626763	36.45259573	34.20639517	56.61835339	46.82900829	56.89810572
ENSMUSG00000060636	Rpl35a	chr16	33056453	33056510	3526	ribosomal protein L35A	0.829120745	4.828883877	6.914973418	0.008547691	0.621071156	15.62430374	20.0708701	16.21785495	13.01836812	5.726880309	13.64973858
ENSMUSG00000022890	Atp5j	chr16	84827866	84827995	3130	ATP synthase, H+ transporting, mitochondrial F0 complex, subunit F	-0.540177905	7.48934179	6.913664774	0.008553949	0.621071156	71.70542036	75.76781396	79.50254319	124.1147372	105.6662051	141.9510446
ENSMUSG00000028996	Rbp7	chr4	149449687	149449923	718	retinol binding protein 7, cellular	-0.989651246	5.133822047	6.909711779	0.008572881	0.621404841	9.436628662	8.904949508	14.72540932	22.45580498	17.52915494	34.35267523
ENSMUSG00000025232	Hexa	chr9	59539667	59539976	1865	hexosaminidase A	0.563257682	6.275104576	6.883611611	0.008698961	0.6294911	44.46075583	49.68021632	47.97057124	26.55039809	45.23581516	35.97750008
ENSMUSG00000038193	Hand2	chr8	57320983	57322461	2235	heart and neural crest derivatives expressed transcript 2	-0.81834041	4.941758578	6.870162515	0.008764668	0.633188837	7.52434473	9.464149853	14.08215837	24.47161065	16.98399921	19.9251224
ENSMUSG00000024870	Rab1b	chr19	5099207	5100572	1835	RAB1B, member RAS oncogene family	-0.394778874	7.044207828	6.860997956	0.008809733	0.635385525	50.47510713	72.97106849	54.24645168	83.16924598	84.18205309	93.03637414
ENSMUSG00000034708	Grn	chr11	102430315	102430540	3474	granulin	0.838017583	6.506957048	6.856941292	0.008829757	0.635771837	65.44842057	62.86097308	51.78211354	24.77152142	57.85853017	31.9747281
ENSMUSG00000005397	Nid1	chr13	13437602	13437926	6046	nidogen 1	0.700060332	5.689647063	6.852530165	0.008851583	0.636286439	32.04636875	28.37427308	35.44204888	18.97556243	27.21592283	20.14396261
ENSMUSG00000099210	Mir7051	chr7	43457497	43457569	73	microRNA 7051	-2.861053536	2.644331853	6.833875414	0.008944499	0.641901074	0.745433532	0	0	2.391073496	2.241013941	3.881139769
ENSMUSG00000028599	Tnfrsf1b	chr4	145213463	145216100	3818	tumor necrosis factor receptor superfamily, member 1b	1.026890989	4.294213589	6.817154369	0.009028632	0.646867889	12.43638441	12.18434104	10.75332168	3.532765698	9.448992637	6.16673373
ENSMUSG00000032097	Ddx6	chr9	44604892	44604984	6065	DEAD (Asp-Glu-Ala-Asp) box polypeptide 6	0.550775248	5.877793898	6.803502716	0.009097921	0.650756604	31.99146097	40.93652413	33.43452482	26.5073714	28.71630683	25.57898883
ENSMUSG00000032526	Deb1	chr9	121710389	121710471	517	.	-0.491646951	6.473012106	6.783479937	0.009200534	0.657012135	35.99379054	40.56282224	36.27758624	58.41050969	53.14404488	65.7021518
ENSMUSG00000033020	Polr2f	chr15	79141351	79141434	543	polymerase (RNA) II (DNA directed) polypeptide F	-0.514970297	6.137598836	6.761379992	0.00931517	0.664104174	26.26282918	31.27506923	30.16257489	40.08784158	45.78753998	54.04879522
ENSMUSG00000024677	Ms4a6b	chr19	11516512	11516545	4485	membrane-spanning 4-domains, subfamily A, member 6B	1.390866884	3.628601812	6.752875684	0.009359671	0.666181132	7.660717051	7.605317347	5.936099193	1.587564068	4.650478595	2.528883536
ENSMUSG00000015396	Cd83	chr13	43785107	43785250	2143	CD83 antigen	1.527402914	3.443799959	6.735393288	0.009451839	0.671638391	4.862702135	9.716037937	3.634196674	1.217283918	3.774603332	1.791678212
ENSMUSG00000023175	Bsg	chr10	79704491	79704584	1814	basigin	-0.490660895	9.442663228	6.732170541	0.009468931	0.671751676	278.3329703	327.8879367	307.653529	386.9026983	470.8983945	593.1798236
ENSMUSG00000022831	Hcls1	chr16	36934983	36935074	2525	hematopoietic cell specific Lyn substrate 1	1.057061676	4.210578461	6.728531635	0.009488268	0.672023607	11.42112769	13.17331337	8.63690003	4.202837024	8.390228441	5.002767651
ENSMUSG00000098259	Gm27616	chr1	162674158	162674220	63	.	-1.170191861	4.235024135	6.706234742	0.009607638	0.679368143	1.723815043	11.74196504	1.432301042	13.13222397	11.9193929	12.34081161
ENSMUSG00000021886	Gpr65	chr12	98268635	98268714	2049	G-protein coupled receptor 65	2.0283494	2.968362446	6.678000329	0.009761007	0.687874646	3.121366555	5.058782206	3.510185579	0.496293548	1.698797885	0.700498397
ENSMUSG00000030357	Fkbp4	chr6	128429735	128430880	2795	FK506 binding protein 4	-0.632260585	6.536248953	6.675966062	0.009772153	0.687874646	31.92140474	42.36917582	37.16196238	75.9238525	49.03877115	67.39697764
ENSMUSG00000078922	Tgtp1	chr11	48985327	48987894	3205	T cell specific GTPase 1	1.780388386	3.170465694	6.675347496	0.009775545	0.687874646	6.039267174	4.791131936	3.388200594	0.965826631	2.2138925	1.153386124
ENSMUSG00000030220	Arhgdib	chr6	136923523	136924326	1839	Rho, GDP dissociation inhibitor (GDI) beta	0.971208252	4.85180066	6.657817197	0.009872177	0.693309387	14.00037609	30.74556967	10.71112084	7.957466605	13.86164558	9.072691538
ENSMUSG00000070493	Chchd2	chr5	129881156	129881396	2269	coiled-coil-helix-coiled-coil-helix domain containing 2	-0.395830371	7.6760597	6.655545764	0.009884769	0.693309387	86.55829684	101.8974968	88.07326374	139.0767372	124.8803538	142.9221171
ENSMUSG00000021218	Gdi2	chr13	3538075	3538343	2681	guanosine diphosphate (GDP) dissociation inhibitor 2	0.404441069	6.874978807	6.648931697	0.009921529	0.694763514	61.57914676	81.42496741	66.25540511	52.44849134	66.29691309	57.50512011
ENSMUSG00000083563	Gm13340	chr2	22588103	22589647	1545	.	-0.692094294	5.862903573	6.634938108	0.009999767	0.698584255	23.335059	20.53218539	22.08671206	45.09323341	31.12893026	43.44755219
ENSMUSG00000028656	Cap1	chr4	122859047	122860217	3494	CAP, adenylate cyclase-associated protein 1 (yeast)	0.586075116	5.670736001	6.631037026	0.01002169	0.698584255	26.38941346	40.9479109	25.17899171	18.82038236	28.17534815	21.56086966
ENSMUSG00000086327	Slfn5os	chr11	82942341	82942641	574	schlafen 5, opposite strand	-0.730218185	5.139497796	6.630548228	0.010024441	0.698584255	13.52670169	11.29189041	12.91312801	24.38687047	21.22688405	24.41236914
ENSMUSG00000024066	Xdh	chr17	73883908	73884483	4587	xanthine dehydrogenase	0.833346769	6.395887285	6.622908046	0.010067532	0.700000439	59.47838198	56.60057107	49.85956061	20.42053897	52.61322407	33.08358658
ENSMUSG00000021109	Hif1a	chr12	73901375	73901498	5896	hypoxia inducible factor 1, alpha subunit	0.80974466	4.831873304	6.620427079	0.010081566	0.700000439	18.83012884	19.15606916	13.78040223	9.301547567	12.18804523	11.25658873
ENSMUSG00000054986	Sec14l3	chr11	4064841	4065005	2784	SEC14-like lipid binding 3	-3.776883387	2.438116001	6.618340685	0.010093383	0.700000439	0	0.086346659	0	2.223655424	4.120568829	0
ENSMUSG00000030588	Yif1b	chr7	29238329	29238436	1378	Yip1 interacting factor homolog B (S. cerevisiae)	-0.703094014	5.229001813	6.612398877	0.010127115	0.700000439	11.20042261	15.62916002	14.19214028	22.55047596	24.17174863	27.96024875
ENSMUSG00000098651	Mir6999	chr2	91944870	91944930	61	microRNA 6999	-1.605421336	4.77844521	6.612001744	0.010129374	0.700000439	1.77942198	9.696590484	7.392521508	25.68475723	7.489324009	29.53109171
ENSMUSG00000055541	Lair1	chr7	4007073	4009834	3760	leukocyte-associated Ig-like receptor 1	1.845060621	3.104279454	6.60800151	0.010152153	0.700000439	6.262751593	3.572604476	3.48535473	0.846825285	2.045930728	0.954547803
ENSMUSG00000018930	Ccl4	chr11	83662584	83662738	660	chemokine (C-C motif) ligand 4	1.831636534	3.127595521	6.606791374	0.010159055	0.700000439	7.17691225	3.274249616	3.189632578	0.869974547	2.308142649	0.814687054
ENSMUSG00000082488	1700119I11Rik	chr13	91861432	91861506	405	RIKEN cDNA 1700119I11 gene	-0.695222808	7.884371277	6.604181577	0.010173956	0.700000439	85.46046596	87.51292328	106.4559514	201.2359257	131.5243354	177.9994896
ENSMUSG00000058927	Gm10053	chr19	24875686	24876634	949	cytochrome c, somatic pseudogene	-0.75698719	5.040807908	6.594314702	0.010230493	0.702774865	9.116259762	10.3784139	15.05273011	22.72274897	19.76055324	22.86297729
ENSMUSG00000101389	Ms4a4a	chr19	11375523	11375631	836	membrane-spanning 4-domains, subfamily A, member 4A	1.129715079	4.622432665	6.587301556	0.010270874	0.704432434	16.3443204	15.1194985	15.71595313	2.853861915	15.13715223	6.262221335
ENSMUSG00000006576	Slc4a3	chr1	75546266	75546382	8599	solute carrier family 4 (anion exchanger), member 3	-0.552250022	5.877027065	6.581973007	0.010301664	0.704947423	21.28871489	25.11011032	24.86208135	35.70679022	35.28043882	45.68552803
ENSMUSG00000098279	Mir6908	chr10	78445095	78445157	63	microRNA 6908	-3.807094718	2.333415554	6.580376327	0.010310909	0.704947423	0	0	0	1.382339365	2.072937895	1.682837947
ENSMUSG00000071419	Rps15-ps2	chr6	58017506	58017943	438	ribosomal protein S15, pseudogene 2	0.37644588	7.432583566	6.573782154	0.010349179	0.706351289	93.23522636	122.4973147	92.39809913	76.6804743	87.03505988	101.0776104
ENSMUSG00000023186	Vwa5a	chr9	38718268	38718387	4899	von Willebrand factor A domain containing 5A	0.881655715	4.61237998	6.571135958	0.010364578	0.706351289	14.69112575	15.22602173	14.35808718	8.043522444	10.65405468	7.90544607
ENSMUSG00000030707	Coro1a	chr7	126699773	126699985	2783	coronin, actin binding protein 1A	1.339921371	4.914627205	6.568433161	0.01038033	0.706351289	13.94903207	39.7661216	10.33890867	6.371472245	14.6535265	5.841575401
ENSMUSG00000036751	Cox6b1	chr7	30616974	30617162	505	cytochrome c oxidase, subunit VIb polypeptide 1	-0.414091253	10.09110878	6.565140183	0.010399555	0.7065503	449.1458008	517.5449773	511.2352305	735.7323697	677.2361845	805.9175224
ENSMUSG00000026260	Ndufa10	chr1	92439010	92439907	3331	NADH dehydrogenase (ubiquinone) 1 alpha subcomplex 10	-0.521446834	7.175780376	6.542143551	0.010534834	0.714621132	55.14552612	62.50052056	65.9718204	107.8921683	85.44585303	102.2497454
ENSMUSG00000029417	Cxcl9	chr5	92321331	92323906	2905	chemokine (C-X-C motif) ligand 9	1.67029237	3.459338083	6.527516934	0.010621813	0.719395506	9.718852601	3.83759419	5.252099073	1.217752503	3.560944932	1.667781585
ENSMUSG00000027999	Pla2g12a	chr3	129878622	129878935	1654	phospholipase A2, group XIIA	-0.753428794	5.394370366	6.520236047	0.010665385	0.7212196	11.79901922	14.87533147	18.6657818	19.08380049	31.40344345	35.44500727
ENSMUSG00000045382	Cxcr4	chr1	128588199	128589901	1808	chemokine (C-X-C motif) receptor 4	1.106539456	4.064860272	6.509178664	0.010731907	0.724587577	6.952434799	15.05464015	7.727616458	3.496730201	8.030485777	3.651575393
ENSMUSG00000083405	Gm15725	chr16	37882542	37883631	1090	actin, beta, cytoplasmic (Actb) pseudogene	0.724314211	5.090384315	6.499875053	0.010788207	0.727256045	17.4435546	22.81320665	21.63549145	11.7986656	18.11873123	11.68166152
ENSMUSG00000020368	Canx	chr11	50293961	50296335	4693	calnexin	0.428307448	6.652337983	6.491390946	0.010839813	0.729600209	56.80730748	66.18325825	56.41813667	46.9111912	52.01864094	49.75139141
ENSMUSG00000096464	Ighv2-2	chr12	113588267	113588570	352	immunoglobulin heavy variable 2-2	3.146918745	3.341125708	6.479122405	0.010914886	0.733514196	0	14.64652138	5.84281445	0.250622434	1.785192975	0
ENSMUSG00000069792	Wfdc17	chr11	83703991	83704173	533	WAP four-disulfide core domain 17	1.064792085	4.979186164	6.475826979	0.010935142	0.733737882	27.78764024	16.26811875	17.08032404	10.10609154	15.65184568	7.529701873
ENSMUSG00000079105	C7	chr15	4988762	4989006	2709	complement component 7	1.638218207	3.280439514	6.469598907	0.01097353	0.734328701	4.193132384	4.880497941	6.562158576	2.040353306	1.713424681	1.576444502
ENSMUSG00000073555	Gm4951	chr18	60212080	60212169	2645	predicted gene 4951	1.84714015	3.081920427	6.46692808	0.010990034	0.734328701	5.753867897	4.03291679	3.204543526	0.835881702	2.143445987	0.759799849
ENSMUSG00000028967	Errfi1	chr4	150853919	150854105	3582	ERBB receptor feedback inhibitor 1	0.879156569	4.597123296	6.466162308	0.010994771	0.734328701	10.33038141	16.72019118	16.71910656	7.839557883	10.00656819	8.496695603
ENSMUSG00000025393	Atp5b	chr10	128083273	128083453	4237	ATP synthase, H+ transporting mitochondrial F1 complex, beta subunit	-0.367035366	10.08992545	6.449463588	0.011098585	0.740121922	443.2490606	548.8576807	518.034695	757.5454568	690.809733	735.8933598
ENSMUSG00000031790	Mmp15	chr8	95352268	95353018	4348	matrix metallopeptidase 15	-0.716236399	5.196072616	6.446198201	0.011119002	0.740344516	10.79395982	16.40170811	12.55181819	30.10696359	19.26416601	23.62551245
ENSMUSG00000031101	Sash3	chrX	48146436	48146717	2677	SAM and SH3 domain containing 3	1.718905792	3.281756812	6.441871866	0.011146114	0.741011406	2.945548034	10.21436959	2.841069132	0.9250008	3.083862799	1.085864067
ENSMUSG00000030120	Mlf2	chr6	124931388	124931586	1533	myeloid leukemia factor 2	-0.414423439	6.678848281	6.438596891	0.011166681	0.741241913	37.68569835	55.70988325	42.27809074	64.59327619	67.99884934	69.0395055
ENSMUSG00000028464	Tpm2	chr4	43514711	43514861	2909	tropomyosin 2, beta	-0.805261255	4.849843493	6.427575992	0.011236182	0.743181867	5.516208136	13.89344812	9.76524147	19.33565	16.85704548	20.9234779
ENSMUSG00000027984	Hadh	chr3	131233419	131234287	4977	hydroxyacyl-Coenzyme A dehydrogenase	-0.54199812	6.608951055	6.425090739	0.011251916	0.743181867	37.59842147	44.84760754	39.38856639	77.23772606	57.25272908	63.50746895
ENSMUSG00000028530	Jak1	chr4	101152367	101153590	7227	Janus kinase 1	0.667030536	5.287692033	6.423503053	0.01126198	0.743181867	18.52218753	27.86361156	24.48941505	15.15294861	17.69855332	16.75325554
ENSMUSG00000090054	Gm15629	chr14	75197073	75197285	476	.	1.945175385	2.996998004	6.420580343	0.011280529	0.743181867	4.857038611	2.83579533	4.227840393	1.020091104	1.460182668	0.677368733
ENSMUSG00000101249	Gm29216	chr1	24615706	24616197	492	.	-0.763570374	6.325169078	6.420406556	0.011281633	0.743181867	35.24554894	28.10831128	25.84533483	64.78208659	41.91287006	64.3733872
ENSMUSG00000034116	Vav1	chr17	57279100	57279401	3688	vav 1 oncogene	1.48604655	3.44400319	6.408226015	0.011359285	0.747161702	5.891531596	8.555815133	3.60307771	1.151137579	4.063834876	1.712793587
ENSMUSG00000026500	Cox20	chr1	178319130	178319208	883	COX20 Cox2 chaperone	-0.583064496	5.671806503	6.395167012	0.011443146	0.751537309	18.34576009	23.25865437	18.82082456	33.3763025	30.42810196	37.28133297
ENSMUSG00000024085	Man2a1	chr17	64600736	64601870	7223	mannosidase 2, alpha 1	0.954978448	4.382078177	6.381966189	0.011528565	0.755079626	10.86595263	14.78837431	11.77564002	5.951866502	9.333959559	6.043059263
ENSMUSG00000025868	Higd2a	chr13	54590207	54590419	648	HIG1 domain family, member 2A	-0.453512653	6.60865308	6.380265706	0.011539615	0.755079626	36.80305274	47.24286458	42.51440259	69.11270834	60.71248615	63.55889637
ENSMUSG00000006717	Acot13	chr13	24817948	24818191	721	acyl-CoA thioesterase 13	-0.511422037	8.140965053	6.378770328	0.011549342	0.755079626	108.6433237	121.1536603	133.5015664	174.9176238	177.5950782	232.8562911
ENSMUSG00000035208	Slfn8	chr11	83002158	83003889	4091	schlafen 8	1.499213039	3.423307209	6.37261486	0.01158947	0.755519316	6.214496459	6.618657595	4.861142931	1.275589795	3.760872662	1.684482949
ENSMUSG00000021585	Cast	chr13	74694286	74694833	2894	calpastatin	0.485465558	6.133435638	6.372391682	0.011590928	0.755519316	39.02312354	45.73809719	40.87821807	30.5747683	37.40596741	31.93226178
ENSMUSG00000018654	Ikzf1	chr11	11685003	11685174	5777	IKAROS family zinc finger 1	1.888713523	3.178347889	6.343053938	0.011784182	0.766962689	2.75905876	9.801309633	2.173488324	0.773229634	2.548658845	0.751811299
ENSMUSG00000036905	C1qb	chr4	136880129	136880869	1088	complement component 1, q subcomponent, beta polypeptide	0.872939194	7.124706205	6.337679763	0.01181994	0.7681366	101.4597328	88.30130227	90.36254436	36.35463674	90.12045153	49.64758269
ENSMUSG00000039670	Oxld1	chr11	120456606	120457162	813	oxidoreductase like domain containing 1	-0.8722872	4.639403227	6.331832144	0.011858974	0.769519619	6.776668472	8.493450878	8.558614582	17.49831059	13.36459223	18.08258301
ENSMUSG00000063787	Chchd1	chr14	20703027	20703197	587	coiled-coil-helix-coiled-coil-helix domain containing 1	-0.48207212	6.634367774	6.325831691	0.011899167	0.770653224	39.02623443	43.50437986	44.5085113	63.34311539	60.24211353	75.09807435
ENSMUSG00000054203	Ifi205	chr1	174011998	174012288	4177	interferon activated gene 205	1.741296236	3.155345214	6.323919801	0.011912002	0.770653224	5.360412885	4.395957883	4.124807597	1.122282223	2.325977227	0.902239588
ENSMUSG00000021520	Uqcrb	chr13	66900617	66900826	876	ubiquinol-cytochrome c reductase binding protein	-0.526298898	8.678272552	6.32082416	0.011932816	0.770849212	170.8955246	165.9609606	186.5225056	304.8018894	254.557719	294.9002403
ENSMUSG00000019158	Tmem160	chr7	16452779	16453170	814	transmembrane protein 160	-0.621963395	5.483815967	6.315263428	0.011970296	0.772119717	15.56721315	22.12964209	13.94692156	30.61160842	27.8765636	30.30622514
ENSMUSG00000064871	Snord58b	chr18	75001058	75001123	66	small nucleolar RNA, C/D box 58B	-3.056445186	2.519378397	6.307765812	0.012021023	0.774239615	0	0.448648216	0	1.980665359	3.465209616	1.607486994
ENSMUSG00000006219	Fblim1	chr4	141576062	141577943	4457	filamin binding LIM protein 1	-0.830897279	4.931207583	6.293050289	0.012121227	0.77953519	7.857317556	9.237644635	13.51979091	22.63340398	14.59705393	23.85316464
ENSMUSG00000047735	Samd9l	chr6	3372257	3377281	5425	sterile alpha motif domain containing 9-like	1.197828748	3.852124437	6.267485383	0.012297355	0.789690561	8.89547018	9.268232073	6.884336746	3.130517161	5.012337852	3.804425386
ENSMUSG00000035352	Ccl12	chr11	82101845	82101972	537	chemokine (C-C motif) ligand 12	1.191808026	3.863153319	6.260196793	0.012348049	0.791772954	11.58608772	7.93390173	5.707906012	4.02882551	5.055194272	3.002833511
ENSMUSG00000100510	AV026068	chr8	57304265	57304432	1879	expressed sequence AV026068	-0.715874705	5.247894642	6.247956553	0.012433666	0.796085235	11.76595459	13.04707196	16.45622474	25.6938653	19.44151115	30.76370987
ENSMUSG00000029561	Oasl2	chr5	114896936	114897862	3879	2'-5' oligoadenylate synthetase-like 2	1.119343783	3.990788093	6.226442091	0.012585636	0.804626841	10.47795205	10.45882247	6.922296171	3.101000472	6.565015685	4.41354612
ENSMUSG00000091041	Gm17720	chr8	110082803	110082823	27	.	-2.050937998	3.621113289	6.216513827	0.012656408	0.807959756	0	5.367755446	0	9.478898503	3.55360782	11.5394602
ENSMUSG00000030869	Ndufab1	chr7	122085403	122088338	6883	NADH dehydrogenase (ubiquinone) 1, alpha/beta subcomplex, 1	-0.676750135	5.245444711	6.205724144	0.012733784	0.811703856	12.95715944	13.73721214	15.24680714	28.38896137	20.84260159	25.73115608
ENSMUSG00000021748	Pdhb	chr14	8165991	8166481	1485	pyruvate dehydrogenase (lipoamide) beta	-0.517830794	8.514111525	6.200062041	0.012774583	0.813108805	141.431716	152.6841059	175.6544697	270.0231576	223.4197398	266.1375371
ENSMUSG00000048486	Fitm2	chr2	163466379	163470118	3967	fat storage-inducing transmembrane protein 2	-0.588962925	6.347365891	6.185075693	0.012883219	0.818821144	26.31598287	32.84720026	39.45758355	62.40593359	48.64717157	55.03603886
ENSMUSG00000095682	Igkv3-1	chr6	70703578	70703626	359	immunoglobulin kappa variable 3-1	2.224879821	2.777395169	6.178062309	0.012934385	0.820869464	3.371016083	2.671949378	3.310206853	0.24574922	1.47408917	0.19944746
ENSMUSG00000041733	Coq5	chr5	115279666	115279914	2037	coenzyme Q5 methyltransferase	-0.556685048	6.223636279	6.160357575	0.01306448	0.827913641	28.36597707	30.01518207	32.96963027	52.98198846	42.16668959	55.36575378
ENSMUSG00000029426	Scarb2	chr5	92443873	92444284	2110	scavenger receptor class B, member 2	0.494109103	6.860950615	6.155151975	0.013102986	0.829141634	66.8948026	68.73371436	75.33998472	48.84484032	63.6159207	56.32524773
ENSMUSG00000024208	Uqcc2	chr17	27122663	27122840	837	ubiquinol-cytochrome c reductase complex assembly factor 2	-0.54830236	6.173774247	6.138243554	0.013228865	0.834258143	29.02920988	29.3778921	30.02704619	51.78329039	40.80570826	52.1800253
ENSMUSG00000047822	Gm6484	chr9	21835510	21835814	864	.	-1.999868003	2.988141932	6.137874058	0.01323163	0.834258143	0.573940731	1.424782255	0.529868594	6.0343508	3.642619192	2.78073569
ENSMUSG00000103268	AC161246.1	chr9	110037289	110037470	3165	.	0.810397459	4.734854211	6.136544673	0.013241582	0.834258143	16.44756943	14.53600382	16.86550311	11.03775715	8.726505454	10.47760632
ENSMUSG00000041309	Nkx6-2	chr7	139579376	139579621	1907	NK6 homeobox 2	-1.05065528	4.165701698	6.113627824	0.013414351	0.843916489	4.249908784	5.167449268	5.284800491	9.853152706	10.98613627	13.52855887
ENSMUSG00000086784	Isoc2a	chr7	4877053	4877193	1088	isochorismatase domain containing 2a	-0.632559773	5.390943935	6.09321559	0.01357019	0.852483256	11.49843202	21.17133443	15.27787778	28.47441381	27.2280107	27.36221357
ENSMUSG00000018559	Ctdnep1	chr11	69981156	69981585	2182	CTD nuclear envelope phosphatase 1	-0.565732782	5.683501665	6.084640772	0.013636209	0.854568302	17.28395037	24.04203649	20.11388949	32.7455489	31.60209489	37.19973795
ENSMUSG00000025428	Atp5a1	chr18	77773729	77774110	3135	ATP synthase, H+ transporting, mitochondrial F1 complex, alpha subunit 1	-0.42902028	10.40341298	6.083324069	0.013646376	0.854568302	531.0581628	640.6320273	655.3654187	976.3124403	838.8946985	950.0707756
ENSMUSG00000072423	Psmb11	chr14	54625310	54629556	4247	proteasome (prosome, macropain) subunit, beta type, 11	3.598461412	2.261266623	6.081234596	0.013662526	0.854568302	0	4.28106296	0	0	0.031230703	0
ENSMUSG00000102627	Snurf	chr7	59995449	59995554	216	SNRPN upstream reading frame	-0.649088736	6.250872899	6.072289	0.013731889	0.855756167	27.19973597	27.15045335	34.85045854	62.58111485	48.90987108	45.82696024
ENSMUSG00000063275	Ptpla	chr2	13850282	13851259	2118	.	-0.98243553	4.308655654	6.069719339	0.013751881	0.855756167	5.128329414	5.844495218	6.207764404	13.3184712	11.34784313	13.55376795
ENSMUSG00000028793	Rnf19b	chr4	129058271	129058896	2872	ring finger protein 19B	0.793848858	4.769568376	6.069205621	0.013755881	0.855756167	18.105758	17.36813597	13.59215302	7.328852491	14.77680755	9.27191187
ENSMUSG00000075706	Gpx4	chr10	80047166	80047375	1724	glutathione peroxidase 4	-0.361640185	7.933527882	6.068614419	0.013760487	0.855756167	101.6261418	128.4975307	106.7060125	147.0392379	152.0875478	184.8721868
ENSMUSG00000032366	Tpm1	chr9	67022590	67023441	6485	tropomyosin 1, alpha	-0.678076412	10.03889878	6.061136571	0.013818872	0.857775308	386.9595344	384.4742977	492.5525612	927.2611404	625.5810801	738.9334677
ENSMUSG00000050705	2310061I04Rik	chr17	35892677	35892966	2414	RIKEN cDNA 2310061I04 gene	-0.766661355	4.897490194	6.05939171	0.013832532	0.857775308	8.542699143	11.3391889	10.89379112	19.91026603	17.49679754	21.22814708
ENSMUSG00000032314	Etfa	chr9	55454508	55454762	1835	electron transferring flavoprotein, alpha polypeptide	-0.505258247	8.311344179	6.047270249	0.013927813	0.862449963	117.2945347	144.5832411	150.3572841	251.1460661	193.329685	210.9059125
ENSMUSG00000031231	Cox7b	chrX	106015700	106015870	1214	cytochrome c oxidase subunit VIIb	-0.502937467	8.677746875	6.033925138	0.014033493	0.867754345	172.9319901	179.7380762	177.9023991	295.5543958	235.7450754	317.0180447
ENSMUSG00000067847	Romo1	chr2	156144039	156144280	747	reactive oxygen species modulator 1	-0.527033058	6.044937636	6.011605152	0.014212094	0.877546165	27.58104068	28.73327915	25.06143856	45.29933491	37.24637074	48.47533194
ENSMUSG00000060519	Tor3a	chr1	156653617	156655943	3892	torsin family 3, member A	0.926960762	4.379029209	6.003548908	0.014277131	0.879575555	13.64528239	12.36969115	10.99630453	5.226826471	9.652766033	6.630488137
ENSMUSG00000004931	Apba3	chr10	81268172	81268319	2106	amyloid beta (A4) precursor protein-binding, family A, member 3	-0.703249139	5.100322974	6.002509567	0.014285544	0.879575555	9.765285405	14.79431867	12.59500413	20.23844553	21.10913881	26.32479294
ENSMUSG00000072235	Tuba1a	chr15	98949841	98951014	1647	tubulin, alpha 1A	-0.462847348	6.202499702	5.999063045	0.014313478	0.880045415	26.00785026	37.20948921	30.95438952	42.30226872	52.66872303	49.84250125
ENSMUSG00000026032	Ndufb3	chr1	58586384	58586670	763	NADH dehydrogenase (ubiquinone) 1 beta subcomplex 3	-0.469010032	7.554779595	5.992271237	0.01436869	0.881766881	78.12221471	79.67322875	86.8079417	131.1413052	116.0845221	134.3450943
ENSMUSG00000086324	Gm15564	chr16	35966752	35966870	821	predicted gene 15564	-0.445489654	9.204629427	5.990618123	0.014382162	0.881766881	238.1632929	279.9330176	270.2623125	446.9227611	411.4403449	346.9512317
ENSMUSG00000068246	Apol9b	chr15	77729121	77729246	1545	apolipoprotein L 9b	1.697415391	3.144853054	5.985180723	0.014426564	0.883239915	5.708882936	4.374755409	3.527944611	0.658086528	2.724585901	1.021748956
ENSMUSG00000059089	Fcgr4	chr1	171018920	171019019	1256	Fc receptor, IgG, low affinity IV	1.643673162	4.686456622	5.977406643	0.014490294	0.885890379	24.35557292	12.67422288	17.46564071	1.689159319	14.8816162	3.798545903
ENSMUSG00000084384	Gm12251	chr11	58392769	58393560	792	NADH dehydrogenase (ubiquinone) Fe-S protein 3 pseudogene	-0.859533582	4.599715385	5.97068168	0.014545657	0.88802259	6.747442487	9.021619747	7.455912613	15.78621096	14.34588042	17.15801481
ENSMUSG00000005054	Cstb	chr10	78425670	78425857	599	cystatin B	0.839876388	5.661620089	5.956814726	0.014660504	0.890029829	24.54712621	53.30539009	21.92375462	14.3763294	29.02113053	17.41176329
ENSMUSG00000022014	Epsti1	chr14	77904239	77904664	2317	epithelial stromal interaction 1 (breast)	2.052742074	2.852401614	5.95675268	0.01466102	0.890029829	2.855672892	4.992614643	2.273886038	0.515246424	1.516696579	0.387193085
ENSMUSG00000045573	Penk	chr4	4133531	4134507	1634	preproenkephalin	1.829132938	3.019338726	5.955650931	0.014670185	0.890029829	2.699062085	6.361200583	2.99950995	1.109253362	1.379422893	1.010045854
ENSMUSG00000044330	Gm9790	chr3	85915783	85916070	288	predicted gene 9790	-0.807385436	4.748671233	5.955647947	0.01467021	0.890029829	7.253145647	9.257056452	10.30860266	18.67353938	13.31270842	20.62107306
ENSMUSG00000032892	Rangrf	chr11	68972484	68972741	1269	RAN guanine nucleotide release factor	-0.764605683	4.881953273	5.954327672	0.014681201	0.890029829	8.947550206	11.07701848	10.39376882	20.9680201	16.9491237	19.95730965
ENSMUSG00000060187	Lrrc10	chr10	117045341	117046768	1428	leucine rich repeat containing 10	0.813747824	8.660026542	5.948932243	0.014726203	0.891511192	274.0733224	347.6502504	203.7976951	102.1518803	261.6688798	164.9565881
ENSMUSG00000065548	Mir29c	chr1	195037547	195037634	88	microRNA 29c	-1.839597295	3.080185609	5.946293931	0.014748261	0.891601282	0.619798667	2.026478461	0.514984644	2.485104476	6.707933863	4.437145747
ENSMUSG00000041740	Rnf10	chr5	115241412	115242061	4447	ring finger protein 10	-0.400372987	6.8894395	5.938268348	0.014815568	0.894422856	46.05934582	59.58498173	52.61387857	80.36463603	73.37305356	79.3234117
ENSMUSG00000094251	Gm25632	chr2	32225653	32225737	85	.	-1.848531221	3.071158501	5.931027936	0.014876562	0.896855961	0.641419551	1.398113047	1.06589845	2.571794167	4.242291507	6.679170765
ENSMUSG00000016256	Ctsz	chr2	174427493	174427982	1441	cathepsin Z	0.603128211	6.267575873	5.920726694	0.014963786	0.900403263	48.42940014	56.11649577	38.74563041	27.60844224	48.78448018	29.22831991
ENSMUSG00000031303	Map3k15	chrX	159988433	159988805	4348	mitogen-activated protein kinase kinase kinase 15	-0.499788752	6.122113994	5.916914006	0.014996202	0.900403263	25.02524409	30.70222816	31.42697049	49.47306449	41.09841276	47.02814272
ENSMUSG00000048249	Crebrf	chr17	26715650	26715774	8564	CREB3 regulatory factor	1.025608238	4.125755536	5.916735741	0.01499772	0.900403263	9.641288477	11.44469385	9.562720701	4.586171091	7.218131908	4.774164427
ENSMUSG00000096312	Trgj1	chr13	19210343	19210402	60	T cell receptor gamma joining 1	3.598657504	2.228292476	5.90384911	0.015107834	0.905759551	0	3.942220393	0	0	0	0
ENSMUSG00000076904	Traj25	chr14	54194815	54194871	57	T cell receptor alpha joining 25	3.37319419	2.687189988	5.897414075	0.015163131	0.907819177	0	7.773990647	1.580470116	0	0.571844937	0
ENSMUSG00000053063	Clec12a	chr6	129342691	129342790	5139	C-type lectin domain family 12, member a	1.751110511	3.07573901	5.861155875	0.015478626	0.925429677	6.031340414	3.222324164	3.424146928	0.783146348	2.110041064	1.026727588
ENSMUSG00000076518	Igkv2-112	chr6	68219981	68220029	358	immunoglobulin kappa variable 2-112	2.536675608	2.580237056	5.84339898	0.015635594	0.932908048	4.148680214	1.423427071	1.659713743	0	0.461936021	0.600009073
ENSMUSG00000020022	Ndufa12	chr10	94198955	94199130	1334	NADH dehydrogenase (ubiquinone) 1 alpha subcomplex, 12	-0.475350204	6.678755781	5.840970838	0.015657185	0.932908048	42.76610802	44.35736186	44.2200148	68.0255932	60.49562577	76.15755609
ENSMUSG00000102433	RP23-436K7.4	chr1	173849149	173849266	238	.	1.529521387	3.297993926	5.835586676	0.015705172	0.932908048	6.693306944	5.659725408	3.260132916	0.925415474	3.191803956	1.65232624
ENSMUSG00000040522	Tlr8	chrX	167242696	167245849	3586	toll-like receptor 8	2.134716317	2.78512219	5.834960589	0.015710762	0.932908048	3.552394981	1.927423757	3.846089668	0.369959797	1.211284591	0.480408714
ENSMUSG00000005142	Man2b1	chr8	85083269	85083488	4325	mannosidase 2, alpha B1	0.725489962	4.942996775	5.834898066	0.01571132	0.932908048	16.8954595	22.5827899	15.82881374	8.047349646	18.53856248	10.53945664
ENSMUSG00000036943	Rab8b	chr9	66843672	66847811	4743	RAB8B, member RAS oncogene family	1.04335574	4.068175105	5.820877898	0.015837038	0.939086552	9.941732624	10.63231964	8.695250847	4.848677705	6.334171107	4.442162449
ENSMUSG00000084535	Mir1906-1	chr12	109544541	109544620	80	microRNA 1906-1	-1.858067768	3.391591518	5.815920346	0.01588174	0.939278439	1.3620267	2.597728562	0.565847325	4.36887503	2.866284497	11.96684762
ENSMUSG00000000489	Pdgfb	chr15	79995900	79997257	2918	platelet derived growth factor, B polypeptide	-0.832052803	4.644441525	5.815712968	0.015883613	0.939278439	8.107068484	9.381343332	6.908803931	15.12380608	15.31658942	18.27619277
ENSMUSG00000061311	Rag1	chr2	101638282	101644809	6608	recombination activating gene 1	3.570473919	2.231345479	5.812310399	0.015914373	0.939815268	0	3.966080102	0	0	0.010036921	0
ENSMUSG00000081824	BC002163	chr16	42955631	42955949	319	NADH dehydrogenase Fe-S protein 5 pseudogene	-0.579153141	5.561271496	5.805828706	0.015973138	0.940640617	17.75529494	17.65991542	20.1954447	32.07027327	28.19195538	32.53486697
ENSMUSG00000073435	Nme3	chr17	24896500	24896559	876	NME/NM23 nucleoside diphosphate kinase 3	-0.669874298	5.179746046	5.803064302	0.015998269	0.940640617	11.19595266	16.14366222	12.75188887	23.10098715	22.35085603	25.87131481
ENSMUSG00000056673	Kdm5d	chrY	897788	898115	15164	lysine (K)-specific demethylase 5D	3.570944636	2.230836615	5.801623288	0.016011386	0.940640617	1.16762467	1.530226202	1.2421776	0.002916905	0.002187076	0.002367329
ENSMUSG00000066232	Ipo7	chr7	110018425	110018508	3117	importin 7	0.601737596	5.906677717	5.801209753	0.016015152	0.940640617	34.9407026	32.73952084	41.70302047	28.28874606	26.27405568	26.36697984
ENSMUSG00000089317	Snord123	chr15	32241853	32241923	71	small nucleolar RNA, C/D box 123	-2.393732943	2.710107838	5.782677034	0.016184873	0.949322717	0	1.252476271	0	1.228746102	2.303264328	5.484805159
ENSMUSG00000101438	Gm19412	chr17	33919279	33919626	864	predicted gene, 19412	0.922159546	4.343302252	5.773770831	0.016267093	0.952855975	14.02966231	12.57978479	9.272700389	6.187766498	8.090448942	6.640562841
ENSMUSG00000032051	Fdx1	chr9	51943307	51943649	861	ferredoxin 1	-0.52035638	5.834090283	5.767422698	0.016325961	0.954403491	20.66978223	27.75789638	21.58753497	41.56639947	33.09005271	37.44151744
ENSMUSG00000025887	Casp12	chr9	5345430	5345525	3840	caspase 12	1.363063702	3.499459965	5.766164618	0.016337653	0.954403491	7.597172883	6.205969379	4.76116108	1.877188786	3.410822051	2.514253067
ENSMUSG00000040283	Btnl9	chr11	49165585	49169691	6054	butyrophilin-like 9	-0.68891587	5.301069749	5.763809268	0.016359567	0.954403491	13.23707749	12.97693664	17.24343795	20.69650825	24.09058527	33.82536697
ENSMUSG00000066491	Gm6265	chr12	56373593	56373823	231	predicted pseudogene 6265	-1.037669812	4.121313006	5.751699592	0.016472712	0.95971262	4.755351842	4.923527409	4.543851582	12.58405491	10.00728639	10.36782919
ENSMUSG00000076587	Igkv6-20	chr6	70335841	70336138	347	immunoglobulin kappa variable 6-20	3.374538835	2.290116636	5.747245806	0.016514528	0.960857382	0.79255864	3.714239976	0	0.127111666	0	0
ENSMUSG00000044811	AF251705	chr11	114996721	114997035	1275	.	1.197302613	3.754511057	5.74224719	0.01656159	0.962303876	8.516402844	7.726875552	6.645158441	1.525339989	6.732174481	2.644710838
ENSMUSG00000094028	Ighd4-1	chr12	113430528	113430538	11	immunoglobulin heavy diversity 4-1	3.556894627	2.220132623	5.720169234	0.016771114	0.972108706	0	0	3.819469446	0	0	0
ENSMUSG00000093327	Mir5107	chr18	60812076	60812163	88	microRNA 5107	0.959237269	6.282966522	5.718676118	0.016785382	0.972108706	41.52651069	83.08561689	37.59387904	21.86891939	50.30950398	18.95871364
ENSMUSG00000024975	Pdcd4	chr19	53892231	53892456	2556	programmed cell death 4	0.97691475	4.365724596	5.71516197	0.016819013	0.972108706	7.421101286	21.43071639	8.55011463	5.726139442	9.313222738	5.770482251
ENSMUSG00000024965	Fermt3	chr19	6998958	6999520	2587	fermitin family member 3	1.074860517	3.978034918	5.715054569	0.016820042	0.972108706	8.909486094	12.79964931	5.596378725	3.350089837	7.574072928	3.315390164
ENSMUSG00000020048	Hsp90b1	chr10	86690209	86691128	4032	heat shock protein 90, beta (Grp94), member 1	0.367612435	6.930119106	5.700953187	0.016955702	0.978644304	62.54802829	90.79692099	62.35783442	57.68190604	67.64983735	60.80749027
ENSMUSG00000025130	P4hb	chr11	120560298	120561260	2861	prolyl 4-hydroxylase, beta polypeptide	0.385636388	7.277007928	5.695767976	0.017005869	0.980234592	86.71355837	112.9801865	77.41431993	64.15754805	90.76310047	81.77345874
ENSMUSG00000014846	Tppp3	chr8	105467493	105468024	1848	tubulin polymerization-promoting protein family member 3	-0.931876141	4.350713819	5.692309736	0.017039413	0.980863739	5.280523743	7.5433076	5.428645595	15.69392534	13.18428861	10.29058286
ENSMUSG00000076312	Mir499	chr2	155622880	155622958	79	microRNA 499	-1.508784386	3.363066259	5.687185148	0.017089245	0.981055621	0	0.751485763	4.583363335	5.52935746	5.389638528	6.731351786
ENSMUSG00000098557	Kctd12	chr14	102976581	102982637	6057	potassium channel tetramerisation domain containing 12	0.921847697	4.324111574	5.685861324	0.017102143	0.981055621	11.19085474	13.4468565	10.70561096	6.381853311	8.754381498	5.4698252
ENSMUSG00000099757	BE692007	chr19	11470166	11470943	5236	expressed sequence BE692007	1.357690646	3.492310254	5.684989108	0.017110646	0.981055621	6.92027639	5.527445402	5.960035194	1.402136091	4.395245826	1.967434753
ENSMUSG00000018899	Irf1	chr11	53770014	53770278	3976	interferon regulatory factor 1	0.85971945	4.488713233	5.680305414	0.017156381	0.982378462	14.45282594	15.80444284	9.611579134	5.883892575	11.15018543	7.275795209
ENSMUSG00000022519	Srl	chr16	4480216	4483284	5325	sarcalumenin	-0.6042761	8.080192719	5.67663984	0.017192263	0.982743875	102.4631001	101.1161767	129.1878528	217.4949813	160.2553024	195.3296904
ENSMUSG00000029545	Acads	chr5	115110299	115111006	2269	acyl-Coenzyme A dehydrogenase, short chain	-0.622891069	6.398113188	5.675023748	0.017208107	0.982743875	30.91020595	37.14392183	33.03252166	72.58804066	45.1042064	55.87516208
ENSMUSG00000038690	Atp5j2	chr5	145183698	145183867	1231	ATP synthase, H+ transporting, mitochondrial F0 complex, subunit F2	-0.522147312	8.392813683	5.667213513	0.017284891	0.985830123	138.4872708	138.4880905	152.9771918	241.6041971	194.9638472	262.3187393
ENSMUSG00000073409	H2-Q6	chr17	35424850	35424940	2085	histocompatibility 2, Q region locus 6	0.964599511	5.987244736	5.663945972	0.01731712	0.986370411	45.93314254	50.14708444	32.23295308	11.3025792	41.05331272	22.06351675
ENSMUSG00000064057	Scgb3a1	chr11	49663610	49663715	598	secretoglobin, family 3A, member 1	-2.065503499	4.256633971	5.660036144	0.017355765	0.987274285	3.038979441	2.358586366	3.519778187	10.63408981	31.22903434	2.397365133
ENSMUSG00000074218	Cox7a1	chr7	30184171	30184245	364	cytochrome c oxidase subunit VIIa 1	-0.746132511	10.06084439	5.647026188	0.017485	0.992453705	337.6221637	424.4556296	497.0123858	983.2257988	530.3086271	850.203541
ENSMUSG00000032496	Ltf	chr9	111019292	111019368	2742	lactotransferrin	-2.755270442	2.539190814	5.646263273	0.017492609	0.992453705	0.040220256	0.504095444	0.100255851	2.870508576	3.808825006	0.444993969
ENSMUSG00000099292	Mir6916	chr10	128511968	128512030	63	microRNA 6916	-3.601817113	2.270208192	5.640536346	0.017549838	0.994399032	0	0	0	0.691169682	2.591172369	1.121891964
ENSMUSG00000024087	Cyp1b1	chr17	79706953	79710681	5128	cytochrome P450, family 1, subfamily b, polypeptide 1	1.379338289	3.450214777	5.636371245	0.01759158	0.995462977	3.656679209	8.357330453	5.763831841	0.853821624	4.552460997	1.966865382
ENSMUSG00000086341	Gm15932	chr14	55567219	55567464	512	.	-0.705999697	5.442566285	5.628111461	0.017674663	0.998860446	15.69914986	14.35586837	17.86886291	34.31866307	21.78807238	31.63166739
ENSMUSG00000021495	Fam193b	chr13	55539319	55539712	4338	family with sequence similarity 193, member B	-1.091006659	3.980178324	5.610076579	0.017857483	1	2.568043428	6.699117145	2.978816457	7.839734292	8.584131851	13.09761681
ENSMUSG00000063802	Hspbp1	chr7	4660521	4660845	1488	HSPA (heat shock 70kDa) binding protein, cytoplasmic cochaperone 1	-0.689365192	5.061368114	5.604700884	0.017912353	1	10.59526882	13.68723565	11.97399824	19.22092291	21.47279657	24.71326825
ENSMUSG00000070570	Slc17a7	chr7	45163921	45164144	2939	solute carrier family 17 (sodium-dependent inorganic phosphate cotransporter), member 7	-1.039753548	4.085258305	5.601565025	0.017944441	1	3.227169386	4.928110715	5.612281635	12.20220109	8.686596894	11.07543958
ENSMUSG00000036887	C1qa	chr4	136895917	136896728	1040	complement component 1, q subcomponent, alpha polypeptide	0.844047989	7.623580385	5.59103367	0.01805264	1	150.8611389	129.218013	114.9583253	52.9458551	130.7245216	69.93880972
ENSMUSG00000036850	Mrpl41	chr2	24974117	24974681	888	mitochondrial ribosomal protein L41	-0.574303924	5.523708537	5.562547596	0.018348694	1	14.95395007	19.91564068	19.38520376	30.99923237	25.10843111	34.12368809
ENSMUSG00000056116	H2-T22	chr17	36037128	36039223	3414	histocompatibility 2, T region locus 22	0.766830178	5.175908456	5.556729663	0.018409774	1	24.27777695	26.49454928	16.02499509	8.937643683	22.26025725	12.61512487
ENSMUSG00000073489	Ifi204	chr1	173747293	173747620	3561	interferon activated gene 204	1.046542905	4.006422046	5.549527423	0.018485677	1	11.27400203	8.582380915	7.861973604	3.862167704	6.899705695	3.991188931
ENSMUSG00000002767	Mrpl2	chr17	46646229	46646398	1170	mitochondrial ribosomal protein L2	-0.498977975	5.891125504	5.539623146	0.018590586	1	21.90466937	27.85182075	23.95404237	37.66195995	39.45485893	39.15029311
ENSMUSG00000095588	Gm12350	chr4	34485832	34486293	462	coiled-coil-helix-coiled-coil-helix domain containing 2 pseudogene	-0.725948909	4.916056583	5.534247345	0.018647785	1	8.697261209	11.42647898	11.68114198	20.63656521	17.5505757	20.70290485
ENSMUSG00000065475	Mir27b	chr13	63300700	63300796	97	microRNA 27b	-0.830992372	4.581050368	5.530831038	0.018684229	1	3.940148669	11.34896866	7.950732316	11.7357791	19.62945272	15.01961487
ENSMUSG00000038204	Asb10	chr5	24532697	24533511	2806	ankyrin repeat and SOCS box-containing 10	-0.57844115	5.515961556	5.525950378	0.018736422	1	17.66680126	17.4980796	18.59797235	30.96597765	24.57690529	34.14836104
ENSMUSG00000073411	H2-D1	chr17	35262730	35263186	2579	histocompatibility 2, D region locus 1	0.875257362	8.951807398	5.523229294	0.018765587	1	352.7593723	390.07354	275.3393346	117.9424805	338.9848022	175.5647865
ENSMUSG00000024339	Tap2	chr17	34203527	34204623	3781	transporter 2, ATP-binding cassette, sub-family B (MDR/TAP)	0.709534129	4.926865386	5.51872553	0.018813961	1	17.15246105	23.25592111	13.97307754	9.356924311	16.26779395	11.28655353
ENSMUSG00000091479	Gm17035	chr15	66929607	66929696	419	.	-0.666485697	5.125400255	5.518336629	0.018818144	1	9.850371672	16.67582692	12.00404683	21.90678765	21.95339942	24.53203762
ENSMUSG00000096947	Gm26723	chr12	100208988	100209009	787	.	-0.798980284	4.674945543	5.513913135	0.018865792	1	7.560285263	9.689207293	8.143031306	16.27932653	16.07842185	17.17576733
ENSMUSG00000016534	Lamp2	chrX	38401357	38402281	9552	lysosomal-associated membrane protein 2	0.633049316	5.223003485	5.512961825	0.018876056	1	21.49201998	23.81343767	21.40310252	14.62764804	18.24133269	14.93444544
ENSMUSG00000022220	Adcy4	chr14	55769058	55769287	3500	adenylate cyclase 4	-0.998872512	4.152615615	5.502555252	0.018988707	1	4.61653523	5.142987395	5.144992262	10.38590536	9.06621681	14.14077367
ENSMUSG00000019864	Rtn4ip1	chr10	43901807	43902536	3135	reticulon 4 interacting protein 1	-0.819255485	4.611693923	5.495040238	0.019070489	1	6.736950626	7.351907906	9.777646911	16.81376044	12.39532252	18.03040657
ENSMUSG00000098098	Gm20748	chr18	61639542	61639732	699	.	-1.125253046	3.889311812	5.485599248	0.019173746	1	2.521695148	5.539523621	3.011924477	7.077577549	6.822927015	13.48834682
ENSMUSG00000070427	Il18bp	chr7	102015079	102015835	1400	interleukin 18 binding protein	0.794033787	4.638804982	5.484206572	0.019189027	1	16.49743904	16.90708868	10.82864571	6.535771559	12.42874969	9.301853717
ENSMUSG00000024219	Anks1	chr17	27909340	27909646	7143	ankyrin repeat and SAM domain containing 1	-0.773419384	4.747972377	5.483605321	0.019195628	1	7.644241399	9.589227619	9.995632806	18.58186085	14.63359518	18.94025001
ENSMUSG00000097487	Ptges3l	chr11	101418812	101419186	2108	prostaglandin E synthase 3 like	-0.906013244	4.370324605	5.478061427	0.019256603	1	5.28342363	5.458872395	8.019255907	15.14346548	10.41088582	13.97550768
ENSMUSG00000018920	Cxcl16	chr11	70453983	70455444	3021	chemokine (C-X-C motif) ligand 16	0.922256468	4.274972889	5.464240049	0.019409493	1	11.93778994	11.89645231	10.07065935	4.200994285	9.910591235	5.642871561
ENSMUSG00000017309	Cd300lg	chr11	102041509	102041633	2737	CD300 molecule like family member G	-0.571091435	5.736797487	5.463353416	0.019419344	1	19.11936275	20.99109975	23.48597063	27.73968374	34.26934291	43.8201659
ENSMUSG00000043822	Adamtsl5	chr10	80339110	80339143	4722	ADAMTS-like 5	-0.670509036	5.098954799	5.462931829	0.019424029	1	12.14663659	13.22538568	12.24688657	19.49031188	19.70497983	27.77484303
ENSMUSG00000055413	H2-Q5	chr17	35394126	35394189	1591	histocompatibility 2, Q region locus 5	0.816845259	5.450777053	5.460116832	0.019455346	1	31.08064509	31.68324396	20.35450928	9.669429126	27.18777843	16.21387583
ENSMUSG00000078486	Perm1	chr4	156215868	156215975	3901	PPARGC1 and ESRR induced regulator, muscle 1	-0.461279766	7.069754921	5.459687979	0.019460121	1	57.15538056	58.47029152	58.74269615	84.85338921	80.52901536	104.6746479
ENSMUSG00000059741	Myl3	chr9	110763646	110763900	1306	myosin, light polypeptide 3	-0.565154949	11.73223841	5.451377031	0.019552909	1	1408.806638	1331.492478	1554.100328	2584.642513	1975.327421	2670.264249
ENSMUSG00000037960	1110007C09Rik	chr13	49202951	49203235	804	.	-0.396363953	6.598556409	5.449062808	0.019578827	1	35.08445423	49.73808873	44.06861145	56.81844088	68.72368515	63.72903819
ENSMUSG00000023904	Hcfc1r1	chr17	23673596	23673703	958	host cell factor C1 regulator 1 (XPO1-dependent)	-0.403594603	7.034413828	5.437819535	0.019705254	1	52.86126462	61.71743343	60.21937229	84.13387284	79.30338426	95.34794855
ENSMUSG00000032011	Thy1	chr9	44043384	44043476	1735	thymus cell antigen 1, theta	1.165865611	4.05583745	5.434419704	0.01974365	1	6.069099966	18.78714406	5.306774369	3.720212853	6.094628466	4.673688183
ENSMUSG00000021606	Ndufs6	chr13	73319874	73320060	629	NADH dehydrogenase (ubiquinone) Fe-S protein 6	-0.53100343	8.369334249	5.430792081	0.019784703	1	139.6563806	138.4642338	143.5392994	243.081086	184.3137923	261.390143
ENSMUSG00000038994	Hils1	chr11	94967593	94968456	864	histone H1-like protein in spermatids 1	-2.224807215	2.743833198	5.425926343	0.019839908	1	0.255084769	0.451760227	0.794802891	3.068313966	1.725451196	4.482379918
ENSMUSG00000037049	Smpd1	chr7	105554360	105554837	2411	sphingomyelin phosphodiesterase 1, acid lysosomal	-0.416242903	6.617308682	5.416791296	0.01994398	1	40.34241771	46.01136708	42.86926901	54.39493939	66.85654426	71.57782364
ENSMUSG00000033161	Atp1a1	chr3	101576219	101576584	4487	ATPase, Na+/K+ transporting, alpha 1 polypeptide	-0.324693423	8.234511756	5.409480709	0.020027673	1	127.1628551	156.1978562	138.1749241	178.7825579	191.1389152	221.6586548
ENSMUSG00000024678	Ms4a4d	chr19	11536801	11537160	1513	membrane-spanning 4-domains, subfamily A, member 4D	0.970102853	4.14561684	5.404724357	0.02008232	1	10.42031392	10.12569984	10.1717971	5.288315457	7.229268221	4.766188319
ENSMUSG00000038763	Alpk3	chr7	81057600	81057772	6445	alpha-kinase 3	-0.552875427	5.622044548	5.401658518	0.020117626	1	17.4317654	18.78364661	22.6608423	30.09837024	28.49501722	37.9055375
ENSMUSG00000079293	Clec7a	chr6	129461591	129463167	2287	C-type lectin domain family 7, member a	1.37720448	3.409486574	5.39880716	0.020150519	1	5.521029997	7.383478995	4.126629576	0.966670885	4.261844344	1.835823214
ENSMUSG00000028328	Tmod1	chr4	46038935	46039309	3946	tropomodulin 1	-0.474717671	6.928773393	5.398571867	0.020153236	1	46.03595035	54.85636633	56.4007999	91.05858497	71.18259705	82.35204334
ENSMUSG00000026655	Fam107b	chr2	3613758	3613938	3762	family with sequence similarity 107, member B	1.317568886	3.489408654	5.382431594	0.020340509	1	4.529652708	9.426023914	4.299567519	1.939609845	4.107314629	1.879459724
ENSMUSG00000002346	Slc25a42	chr8	70184340	70185225	5996	solute carrier family 25, member 42	-0.92190726	4.303308921	5.369837942	0.020487881	1	4.700320757	7.764225087	5.166505944	12.03790078	10.79573059	14.75053153
ENSMUSG00000002500	Rpl3l	chr17	24727820	24727886	1643	ribosomal protein L3-like	-0.567787328	7.103879227	5.363257552	0.020565324	1	51.03499134	54.90782834	64.5127905	96.4610535	75.81606434	112.615024
ENSMUSG00000002416	Ndufb2	chr6	39592574	39592712	5628	NADH dehydrogenase (ubiquinone) 1 beta subcomplex, 2	-0.706509945	4.942469659	5.358975759	0.020615878	1	9.721226632	11.75890317	11.26909727	21.81488195	16.71018475	21.28904105
ENSMUSG00000029798	Herc6	chr6	57580992	57581232	5279	hect domain and RLD 6	1.458353756	3.298215662	5.35713013	0.020637709	1	6.017681603	5.083915045	4.288222514	1.44936188	2.977492613	1.563849405
ENSMUSG00000095098	Ccdc85b	chr19	5456789	5457397	609	coiled-coil domain containing 85B	-0.478617566	5.954083696	5.352283129	0.020695154	1	22.96912896	33.45959559	21.56434881	39.73885755	38.22361549	43.31606483
ENSMUSG00000098364	Gm27646	chr4	138325980	138326089	110	.	-0.528475454	6.793901922	5.347316823	0.020754185	1	54.16816999	46.30777131	38.40115227	78.90542537	80.37770001	66.62623269
ENSMUSG00000102201	RP23-421C2.2	chr8	4521912	4522125	214	.	-2.116889265	2.793056023	5.345957385	0.020770374	1	0	1.118490437	0.63953907	3.291896534	1.851181748	4.675419535
ENSMUSG00000001281	Itgb7	chr15	102215995	102216267	2743	integrin beta 7	1.457579509	3.29250307	5.33883363	0.020855423	1	4.000457067	8.774636964	2.572295749	1.080078571	4.085440283	0.811163869
ENSMUSG00000036860	Mrpl55	chr11	59202486	59202659	1027	mitochondrial ribosomal protein L55	-0.60228683	5.342165786	5.336683703	0.020881161	1	12.07341275	18.65556095	16.05068872	24.65620097	24.00413687	30.69705951
ENSMUSG00000026094	Stk17b	chr1	53755506	53757770	5185	serine/threonine kinase 17b (apoptosis-inducing)	1.195806583	3.672898748	5.334575486	0.020906431	1	4.712071355	10.46805466	6.062836961	2.601548824	4.783825825	2.727499785
ENSMUSG00000038845	Phb	chr11	95666957	95667042	2805	prohibitin	-0.4543928	6.091233011	5.329391088	0.02096871	1	26.12630297	32.14837881	28.69910684	41.91749533	41.91382909	49.14254637
ENSMUSG00000020841	Cpd	chr11	76778424	76782410	8332	carboxypeptidase D	0.759656127	4.713184121	5.327547628	0.020990901	1	14.90759717	15.64114852	15.90124013	9.629429432	11.5465601	9.241169379
ENSMUSG00000001666	Ddt	chr10	75771230	75771506	773	D-dopachrome tautomerase	-0.508555741	5.786495972	5.326707041	0.021001028	1	19.7414684	26.17578315	22.02856797	36.80523208	36.68082353	34.41628269
ENSMUSG00000092243	Gm7030	chr17	36109719	36109732	927	predicted gene 7030	0.877711316	4.359783398	5.322769015	0.021048538	1	11.59117011	11.79055248	12.59437123	4.147018095	11.61560028	5.88026133
ENSMUSG00000023944	Hsp90ab1	chr17	45567775	45568124	2999	heat shock protein 90 alpha (cytosolic), class B member 1	0.268483672	8.916427387	5.314482169	0.021148878	1	256.0623817	309.8726492	271.9615024	242.3333063	268.3321368	269.4694747
ENSMUSG00000024844	Banf1	chr19	5364641	5365158	820	barrier to autointegration factor 1	-0.441864222	6.264451901	5.308265572	0.021224476	1	28.95841299	36.06399396	34.16587529	43.91158421	48.88194598	57.633271
ENSMUSG00000062960	Kdr	chr5	75932827	75934618	7278	kinase insert domain protein receptor	-0.584758811	5.477740028	5.303420848	0.021283585	1	15.86885539	15.72555452	20.48314457	26.16778483	26.09982308	35.07688705
ENSMUSG00000076128	Mir686	chr14	54616677	54616785	109	microRNA 686	-0.530076711	5.664738918	5.284187277	0.021519934	1	17.05009788	24.0475444	20.41680031	32.57294213	31.35789689	35.24780572
ENSMUSG00000054404	Slfn5	chr11	82951349	82951481	4427	schlafen 5	0.598740968	5.570310466	5.281617956	0.021551712	1	30.02272269	24.79156282	30.50400124	20.01957064	21.57952692	21.4851939
ENSMUSG00000091498	Mpc1-ps	chr12	110858565	110858894	330	mitochondrial pyruvate carrier 1, pseudogene	0.458824952	8.805965777	5.274601656	0.021638738	1	266.9778077	268.3553388	278.8789655	234.2710242	194.8937381	241.2169405
ENSMUSG00000040128	Pnrc1	chr4	33245423	33246507	2095	proline-rich nuclear receptor coactivator 1	0.59581641	5.317221178	5.260026406	0.021820688	1	21.79112756	28.25242275	20.97063663	14.58315269	20.69773105	16.95684038
ENSMUSG00000040170	Fmo2	chr1	162874317	162877079	5609	flavin containing monooxygenase 2	0.728769564	5.346164813	5.252450313	0.021915889	1	20.51124808	30.6916966	24.19950481	8.279251812	26.35624139	16.10084952
ENSMUSG00000024247	Pkdcc	chr17	83215292	83216104	2712	protein kinase domain containing, cytoplasmic	-0.8930519	4.348687454	5.243998346	0.022022603	1	5.144123327	8.11039555	5.304740462	17.12001573	9.988000062	11.64484988
ENSMUSG00000043795	Prr33	chr7	142491074	142492781	2348	proline rich 33	-1.449457727	3.350869139	5.243786161	0.022025289	1	1.432476357	2.354591406	1.658518023	6.007203166	3.840538834	7.412415192
ENSMUSG00000035284	Vps13c	chr9	67840396	67840526	11523	vacuolar protein sorting 13C	0.940779914	4.179859029	5.241991806	0.022048017	1	9.999443593	9.596376676	11.79249591	5.274097293	7.082957529	5.679164321
ENSMUSG00000031880	Rrad	chr8	104628066	104628728	1575	Ras-related associated with diabetes	-0.550171674	6.996172303	5.241104898	0.02205926	1	55.26708533	50.35336074	53.01695026	78.33724198	75.63592686	109.1595186
ENSMUSG00000004707	Ly9	chr1	171588624	171589125	3307	lymphocyte antigen 9	1.890684462	2.858589619	5.235000863	0.022136797	1	2.734758568	4.507097197	2.701801241	0.374418401	1.804734322	0.520926861
ENSMUSG00000030654	Arl6ip1	chr7	118118891	118120410	2134	ADP-ribosylation factor-like 6 interacting protein 1	0.628059861	5.162643594	5.207357929	0.022491489	1	17.0524467	30.03127178	16.78777578	13.44656859	18.71955158	13.75486841
ENSMUSG00000024696	Lpxn	chr19	12798606	12798679	1675	leupaxin	1.481291365	3.240886066	5.202757828	0.022551082	1	5.035679265	5.380566319	4.129402528	0.633434745	3.205880086	1.713629731
ENSMUSG00000018008	Cyth4	chr15	78597047	78597219	2791	cytohesin 4	0.834779887	4.450651014	5.197149929	0.022623953	1	14.28445015	12.95182482	11.09725507	6.004660393	10.37062913	7.406415719
ENSMUSG00000086527	Gm15856	chr6	121223692	121224410	1162	.	-0.877329289	4.678678068	5.193403225	0.022672775	1	8.110675764	7.88316965	8.473113646	11.82892636	13.66035772	25.18903093
ENSMUSG00000024672	Ms4a7	chr19	11321039	11321582	4453	membrane-spanning 4-domains, subfamily A, member 7	1.47854244	3.243727245	5.192279859	0.022687435	1	5.932338791	3.603892206	5.021736209	0.834245221	2.889267727	1.845806986
ENSMUSG00000024672	Ms4a7	chr19	11321039	11321582	4453	membrane-spanning 4-domains, subfamily A, member 7	1.174157973	3.679460573	5.183107198	0.022807502	1	5.932338791	3.603892206	5.021736209	0.834245221	2.889267727	1.845806986
ENSMUSG00000025736	Jmjd8	chr17	25828867	25829163	2758	jumonji domain containing 8	-0.622559762	5.216354196	5.182182086	0.022819648	1	10.97643446	18.33636156	12.84139129	21.09933865	23.38159743	28.06722398
ENSMUSG00000021764	Ndufs4	chr13	114287795	114288866	1534	NADH dehydrogenase (ubiquinone) Fe-S protein 4	-0.530085843	6.799373658	5.176287234	0.0228972	1	46.14209282	43.53232183	49.56601392	81.5535198	63.3954375	81.69419948
ENSMUSG00000022477	Aco2	chr15	81872309	81872548	3892	aconitase 2, mitochondrial	-0.300006102	9.57765796	5.176242875	0.022897785	1	322.8816717	385.6224192	375.1223288	468.7895211	530.3483544	503.1516874
ENSMUSG00000067279	Ppp1r3c	chr19	36731737	36734354	2719	protein phosphatase 1, regulatory (inhibitor) subunit 3C	-0.663306216	6.100442493	5.173407253	0.022935189	1	25.91806617	25.79364367	27.85404262	60.40009884	36.76416326	44.16294721
ENSMUSG00000002602	Axl	chr7	25757273	25759013	5033	AXL receptor tyrosine kinase	0.560866893	6.073032457	5.168769542	0.022996499	1	44.81782137	42.29458606	35.2174203	23.11038557	39.79513671	30.35927909
ENSMUSG00000020483	Dynll2	chr11	87979525	87981570	2736	dynein light chain LC8-type 2	-0.407774648	7.888375162	5.158599821	0.023131538	1	97.76808794	116.8331098	104.7290986	167.5332683	134.4372554	172.0786342
ENSMUSG00000038319	Kcnh2	chr5	24319589	24320149	4845	potassium voltage-gated channel, subfamily H (eag-related), member 2	-0.646907292	5.114077071	5.158089269	0.023138339	1	9.755242206	15.40809438	13.31691204	25.5496022	20.84059725	20.98766775
ENSMUSG00000037731	Themis2	chr4	132781843	132783005	3079	thymocyte selection associated family member 2	1.274306808	3.512517534	5.156401596	0.023160836	1	7.790748504	5.455591445	5.193486377	1.766521994	4.167412808	2.331204082
ENSMUSG00000038147	Cd84	chr1	171839697	171839798	6272	CD84 antigen	1.587304156	3.114279326	5.156103015	0.023164818	1	4.141772728	4.815834155	3.930893471	0.627594853	2.876271551	1.012975623
ENSMUSG00000028382	Ptbp3	chr4	59471868	59477015	7480	polypyrimidine tract binding protein 3	0.93151868	4.180534645	5.153638994	0.023197709	1	9.858535327	12.05430978	9.465708265	5.534531301	7.186701945	5.427551661
ENSMUSG00000101860	Fam188b2	chr3	58788407	58790262	2923	.	-1.700980745	3.370013206	5.141389993	0.023361936	1	1.490357191	1.593437663	1.755597447	11.11922772	3.028587787	4.149925953
ENSMUSG00000009470	Tnpo1	chr13	98839019	98844620	8579	transportin 1	0.781977939	4.592064088	5.125842896	0.02357212	1	12.68470706	14.77746828	14.95736287	9.094439682	10.33279812	7.903977326
ENSMUSG00000030681	Mvp	chr7	126986860	126987114	2902	major vault protein	0.534808224	5.567824251	5.118501001	0.023672056	1	27.72355381	32.37886296	24.09305012	15.54238955	27.12313917	21.98800041
ENSMUSG00000022357	Klhl38	chr15	58314573	58315116	2212	kelch-like 38	0.878694005	4.308350937	5.115489037	0.023713182	1	10.74327025	11.57281283	12.15740749	4.057693861	8.677675853	7.981503428
ENSMUSG00000025014	Dntt	chr19	41029275	41029641	2128	deoxynucleotidyltransferase, terminal	3.278094858	2.238600047	5.114908783	0.023721113	1	0.05181971	3.882735269	0.021528245	0.020777294	0.062314714	0.016862632
ENSMUSG00000031808	Slc27a1	chr8	71568927	71569023	2795	solute carrier family 27 (fatty acid transporter), member 1	-0.385850486	6.545457843	5.109277143	0.023798234	1	34.15077355	54.33489333	36.37511889	56.51177352	62.32455337	63.04422941
ENSMUSG00000022097	Sftpc	chr14	70520941	70521115	804	surfactant associated protein C	-5.207702929	3.177392525	5.105777726	0.023846286	1	0	0.037340907	0.056936191	0	18.74656879	0
ENSMUSG00000061589	Dot1l	chr10	80755206	80755524	8705	DOT1-like, histone H3 methyltransferase (S. cerevisiae)	-1.136448941	3.788149653	5.105541833	0.023849529	1	2.572456356	4.464374413	2.974500671	7.778953615	6.70121343	10.52356827
ENSMUSG00000032484	Ngp	chr9	110419808	110420038	1159	neutrophilic granule protein	-2.895926487	2.420945081	5.101506178	0.023905077	1	0.095107037	0.259133022	0.039511753	2.898145979	1.80131155	1.114154778
ENSMUSG00000050856	Atp5k	chr5	108433244	108433337	616	ATP synthase, H+ transporting, mitochondrial F1F0 complex, subunit E	-0.553944314	8.802693634	5.098735782	0.023943288	1	182.651754	180.8924886	201.0885664	351.9431542	245.9303954	339.8041658
ENSMUSG00000031065	Cdk16	chrX	20687954	20688361	4378	cyclin-dependent kinase 16	-0.532703896	5.60304815	5.096622909	0.023972472	1	17.08147575	22.85175705	18.72490753	32.12305407	29.19060114	33.44104004
ENSMUSG00000021579	Lrrc14b	chr13	74359578	74361399	2755	leucine rich repeat containing 14B	-0.607554735	5.417746142	5.085387738	0.024128281	1	14.43100895	16.13131267	18.70930244	30.39942824	21.55374032	32.01869897
ENSMUSG00000025486	Sirt3	chr7	140863670	140864083	1570	sirtuin 3	-0.660531461	5.043743646	5.084502746	0.024140598	1	10.35825207	12.01611862	13.79968719	22.27229408	19.06416723	22.62351205
ENSMUSG00000025314	Ptprj	chr2	90429754	90430046	8352	protein tyrosine phosphatase, receptor type, J	1.310667007	3.442034563	5.07836653	0.024226184	1	6.339710057	5.059686254	5.92056631	1.652253827	3.942875288	1.951256609
ENSMUSG00000094930	Igkv6-25	chr6	70215433	70215481	347	immunoglobulin kappa chain variable 6-25	2.747514671	2.595657211	5.073137317	0.024299367	1	0	2.332197194	5.268233719	0.127111666	0.285922468	0.515812397
ENSMUSG00000076465	Trbv5	chr6	41062332	41062407	368	T cell receptor beta, variable 5	2.098516741	2.691759155	5.06867239	0.024362035	1	1.046435148	5.620869118	1.490524662	0.359633006	1.168485318	0.291874332
ENSMUSG00000022906	Parp9	chr16	35938470	35939060	4872	poly (ADP-ribose) polymerase family, member 9	0.932265121	4.159077602	5.066743189	0.024389165	1	11.10486391	10.96771341	8.719018699	5.019880444	6.949212694	5.827483973
ENSMUSG00000020218	Wif1	chr10	121033960	121034490	2427	Wnt inhibitory factor 1	0.959493707	4.092147363	5.064094401	0.024426465	1	10.47352533	11.29085693	7.513091464	4.864377073	5.218202807	6.505864439
ENSMUSG00000049134	Nrap	chr19	56320035	56320302	5507	nebulin-related anchoring protein	0.510765262	7.561219026	5.060407508	0.024478482	1	120.1487818	106.1084799	118.8945086	74.92138815	107.1544803	94.58763217
ENSMUSG00000001123	Lgals9	chr11	78962974	78963541	2137	lectin, galactose binding, soluble 9	0.662256581	4.989581129	5.058622965	0.0245037	1	17.2865269	24.22469539	14.83483362	11.21388866	16.75414725	11.56944529
ENSMUSG00000062038	Gm10108	chr5	13121449	13121766	318	cytochrome c, somatic pseudogene	-0.868539326	4.36878004	5.049894496	0.024627438	1	5.879344095	4.711509483	8.477066984	13.86672717	12.99647583	12.26695665
ENSMUSG00000068706	Gm10250	chr15	5120602	5121172	571	ATP synthase, H+ transporting, mitochondrial F0 complex, subunit d pseudogene	-0.43564829	6.326905466	5.048687661	0.024644597	1	33.5601474	36.57581054	33.73419518	50.96288904	47.37315414	58.62081649
ENSMUSG00000031879	Fam96b	chr8	104639839	104640086	1075	family with sequence similarity 96, member B	-0.612701343	5.222537295	5.042649609	0.024730636	1	12.35507584	16.51033776	13.63082033	20.71967405	25.09102523	26.82531269
ENSMUSG00000000204	Slfn4	chr11	83175186	83175393	3969	schlafen 4	1.405182612	3.304602216	5.040057446	0.024767669	1	6.294313063	4.686848232	4.340918423	1.14765505	3.299991813	1.754333832
ENSMUSG00000027510	Rbm38	chr2	173020498	173020561	2869	RNA binding motif protein 38	-0.489489649	5.813292657	5.03877193	0.024786055	1	19.37399931	25.81759449	24.65753655	35.09504372	32.33494205	42.02990384
ENSMUSG00000008730	Hipk1	chr3	103739815	103744436	8591	homeodomain interacting protein kinase 1	0.622822048	5.142656968	5.03632865	0.02482104	1	17.66830167	26.10958215	18.91064132	13.72557448	19.11194696	12.39721958
ENSMUSG00000038213	Tapbpl	chr6	125223933	125224709	2352	TAP binding protein-like	1.023607631	3.93957925	5.034703332	0.024844342	1	8.603690549	11.21639608	6.213739498	3.835066458	5.751015121	4.485660689
ENSMUSG00000094117	Igkv3-12	chr6	70518250	70518298	359	immunoglobulin kappa variable 3-12	2.839833396	2.518278625	5.032427275	0.02487701	1	0.459684011	5.59439401	0.763893889	0.12287461	0.552783439	0
ENSMUSG00000062070	Pgk1	chrX	106187100	106187315	2244	phosphoglycerate kinase 1	-0.413114209	7.142959256	5.029868791	0.024913786	1	55.18665245	60.89545208	71.312642	89.65194278	97.46224531	93.5173161
ENSMUSG00000074622	Mafb	chr2	160363703	160367065	3363	v-maf musculoaponeurotic fibrosarcoma oncogene family, protein B (avian)	0.940783514	4.126484808	5.018670509	0.025075415	1	10.36338746	10.53509767	9.11495265	3.668705663	8.745283772	4.823735247
ENSMUSG00000088088	Rmrp	chr4	43492788	43493058	271	RNA component of mitochondrial RNAase P	0.634067213	7.343058813	5.016741606	0.025103365	1	102.0092902	89.40470322	114.7525894	77.89888892	91.45314244	55.96261093
ENSMUSG00000020044	Timp3	chr10	86300372	86300974	8144	tissue inhibitor of metalloproteinase 3	0.434924334	6.484876249	5.01495457	0.025129289	1	47.258564	61.32197633	51.0894484	33.21551894	55.43715459	43.26577394
ENSMUSG00000074793	Hspa12b	chr2	131127280	131127514	3685	heat shock protein 12B	-0.82783708	4.470032425	5.011305938	0.025182304	1	5.776604288	8.195802402	7.212020441	14.55694107	11.35560553	16.30426173
ENSMUSG00000029304	Spp1	chr5	104435118	104435196	1648	secreted phosphoprotein 1	1.362679003	3.353695133	5.009084187	0.025214643	1	6.155138248	5.851471917	4.002451912	0.751107381	4.726650386	1.219181565
ENSMUSG00000000253	Gmpr	chr13	45507444	45507743	1871	guanosine monophosphate reductase	-0.458827141	5.978822028	5.007815236	0.025233133	1	24.98795139	31.8096858	23.16165446	43.64411636	37.72038273	41.27028218
ENSMUSG00000068614	Actc1	chr2	114047282	114047609	1618	actin, alpha, cardiac muscle 1	-0.651198168	10.91178386	5.007072823	0.025243957	1	725.2842656	697.9766342	917.2388639	1574.285596	1034.937611	1571.020173
ENSMUSG00000078578	Ube2d3	chr3	135438297	135438352	2675	ubiquitin-conjugating enzyme E2D 3	0.32482792	7.423819032	5.006305588	0.025255148	1	93.54466563	109.2743423	97.19950272	85.24632712	95.08866686	87.56459015
ENSMUSG00000092644	Gm23564	chr11	84893087	84893153	67	.	-2.51454655	2.544958085	5.002157082	0.025315749	1	0.811207079	0	0	1.951537927	2.438750465	2.639745798
ENSMUSG00000095444	Ighd2-4	chr12	113470694	113470710	17	immunoglobulin heavy diversity 2-4	3.380791333	2.172956046	5.001921578	0.025319193	1	0	3.339936722	0	0	0	0
ENSMUSG00000076523	Igkv15-103	chr6	68437468	68437516	347	immunoglobulin kappa chain variable 15-103	2.829775534	2.82216301	4.997448881	0.025384708	1	0	9.156033428	1.712175959	0.635558329	0.476537447	0.103162479
ENSMUSG00000037032	Apbb1	chr7	105558483	105559050	4404	amyloid beta (A4) precursor protein-binding, family B, member 1	-0.699626908	4.873631616	4.989330709	0.025504072	1	9.279251371	11.17760435	10.67543878	17.34247507	16.70773826	22.55091988
ENSMUSG00000001128	Cfp	chrX	20925454	20925759	1736	complement factor properdin	0.82852048	4.416129598	4.982423688	0.025606086	1	13.59203847	12.52908905	11.08239839	5.016849371	11.11295203	7.047832536
ENSMUSG00000034707	Gns	chr10	121365090	121365358	3855	glucosamine (N-acetyl)-6-sulfatase	0.467267825	6.173151752	4.974617951	0.025721884	1	41.67197692	45.74396737	40.99590286	25.32950471	42.25008689	36.26364482
ENSMUSG00000089929	Bcl2a1b	chr9	89199209	89199779	817	B cell leukemia/lymphoma 2 related protein A1b	1.321578401	3.40193885	4.967749746	0.025824224	1	5.799436427	6.577797139	4.31441292	0.702998992	5.230493662	1.272757632
ENSMUSG00000097815	Gm26809	chr6	18844220	18844398	2981	.	-0.641705499	6.370786955	4.965988792	0.025850531	1	22.91945634	28.41634292	46.06418483	50.53929139	61.80719455	59.78608177
ENSMUSG00000002980	Bcam	chr7	19756131	19756619	3199	basal cell adhesion molecule	-0.408727001	6.597819263	4.965749786	0.025854104	1	38.5962188	47.01482802	42.31017279	51.25714365	66.57240051	72.07033979
ENSMUSG00000042380	Smim12	chr4	127243784	127243898	1022	small integral membrane protein 12	-0.578586116	5.349698723	4.959798275	0.025943234	1	13.31870391	18.27660388	15.90512203	26.59280421	23.11639835	29.5486384
ENSMUSG00000031246	Sh3bgrl	chrX	109095365	109095637	3298	SH3-binding domain glutamic acid-rich protein like	0.638273615	5.060380701	4.956012231	0.026000099	1	18.32605067	22.13226938	18.53351528	14.62874565	14.96989161	12.50370529
ENSMUSG00000037266	Rsrp1	chr4	134923592	134923767	3349	arginine/serine rich protein 1	-0.428463149	6.534666499	4.952369812	0.02605493	1	31.23655772	55.36318991	35.49028206	52.52724531	58.6412473	71.55460438
ENSMUSG00000076497	Trbj2-7	chr6	41543810	41543856	47	T cell receptor beta joining 2-7	2.514214954	3.992851878	4.951825296	0.026063137	1	2.298420057	31.31190677	2.864602085	1.843119153	4.145875791	0
ENSMUSG00000093539	Mir5621	chr11	115795824	115795886	63	microRNA 5621	-2.423073361	2.576053879	4.950428607	0.026084201	1	0	0.939357203	0	3.455848412	0.518234474	3.365675893
ENSMUSG00000098603	Gm27798	chrX	103595938	103596008	71	.	-2.16172314	2.70578436	4.94886649	0.026107781	1	0	0.834984181	0.636578241	4.300611358	0.921305731	3.490330556
ENSMUSG00000005373	Mlxipl	chr5	135106891	135107215	5367	MLX interacting protein-like	-1.272424916	3.529533808	4.946548012	0.026142818	1	1.520862154	3.19185458	2.527338948	6.814871266	7.272273928	5.965589462
ENSMUSG00000067925	Cxx1a	chrX	53642488	53643682	1195	CAAX box 1A	-0.860909929	4.36165967	4.942782351	0.026199829	1	6.272611259	7.137858079	5.633398079	14.4983821	10.56574365	13.8079011
ENSMUSG00000043131	Mob1a	chr6	83326016	83326267	4794	MOB kinase activator 1A	0.695740303	4.834424157	4.940054743	0.026241206	1	15.66856201	20.43665139	14.22324222	10.92264314	13.3982255	10.15996594
ENSMUSG00000047260	Emc6	chr11	73175519	73176751	1415	ER membrane protein complex subunit 6	-0.57631752	5.355285386	4.939034539	0.026256699	1	14.29695188	17.49221097	15.92524549	28.58396653	24.0554488	26.84934667
ENSMUSG00000022548	Apod	chr16	31296192	31297576	2577	apolipoprotein D	0.832102859	5.678700358	4.938774472	0.02626065	1	34.19278744	35.2831019	29.15716008	12.78315379	35.43131707	14.49668934
ENSMUSG00000035495	Tstd2	chr4	46114746	46117083	5570	thiosulfate sulfurtransferase (rhodanese)-like domain containing 2	-0.568170199	5.391670971	4.935354547	0.026312664	1	14.44650453	17.62234788	17.1454482	29.22787982	23.7485529	28.541286
ENSMUSG00000041476	Smpx	chrX	157698910	157699313	2275	small muscle protein, X-linked	-0.45053979	7.285881198	4.925574754	0.026461998	1	65.97152262	63.341401	74.06682929	108.4103898	99.12213402	106.2820113
ENSMUSG00000076885	Traj45	chr14	54172828	54172890	63	T cell receptor alpha joining 45	3.360268432	2.16805903	4.923770766	0.026489641	1	0	3.287750211	0	0	0	0
ENSMUSG00000086717	Gm15655	chr8	115705078	115705478	440	.	1.081892336	3.795299906	4.923194885	0.026498471	1	9.0060541	8.52024674	5.612281635	2.607950911	5.866273227	3.500506447
ENSMUSG00000027076	Timm10	chr2	84826997	84827147	815	translocase of inner mitochondrial membrane 10	-0.481519464	5.87498099	4.921170921	0.026529531	1	23.93060883	23.61286146	25.66908142	34.74821698	35.64640263	43.77578449
ENSMUSG00000041278	Ttc1	chr11	43729512	43730607	2032	tetratricopeptide repeat domain 1	0.540057997	5.488753132	4.917849982	0.026580576	1	27.70314071	29.48278624	22.22919945	15.86188525	25.46664873	19.42478955
ENSMUSG00000074364	Ehd2	chr7	15946977	15950792	5100	EH-domain containing 2	-0.570744644	5.373926086	4.917436514	0.026586938	1	13.20386225	18.71569325	16.62266648	28.45218087	23.78453424	28.31364123
ENSMUSG00000099260	Mir6954	chr15	76433214	76433273	60	microRNA 6954	-2.262403971	2.653654438	4.912809649	0.026658244	1	0	0.492777549	0.751371039	2.900646536	0.543721415	4.708267916
ENSMUSG00000093076	Mir3082	chr17	25831365	25831428	64	microRNA 3082	-0.596076685	5.948200988	4.90394165	0.026795467	1	22.91347995	32.83414716	18.33345334	40.83217817	31.12595978	52.47002418
ENSMUSG00000045613	Chrm2	chr6	36388084	36388366	6053	cholinergic receptor, muscarinic 2, cardiac	0.541555802	5.479606748	4.90360698	0.02680066	1	26.42385794	27.27394313	25.08206596	20.86798137	21.06493877	18.27049431
ENSMUSG00000024012	Mtch1	chr17	29332072	29332778	2878	mitochondrial carrier 1	-0.472776113	5.865733001	4.903201911	0.026806947	1	18.18298549	31.93879746	23.19541639	34.67804039	38.67372012	40.2026225
ENSMUSG00000055435	Maf	chr8	115682942	115684761	8241	avian musculoaponeurotic fibrosarcoma oncogene homolog	1.237231269	3.516094769	4.901438232	0.026834338	1	6.344777133	6.141723	5.877960502	2.340014416	3.919517612	2.195325601
ENSMUSG00000032198	Dock6	chr9	21800184	21800399	6556	dedicator of cytokinesis 6	-0.824417544	4.45028701	4.897459121	0.026896242	1	5.61968436	8.889009568	6.381898315	12.42650778	12.11453106	16.99485817
ENSMUSG00000045322	Tlr9	chr9	106222598	106222706	3478	toll-like receptor 9	1.802202042	2.872133614	4.896948422	0.026904198	1	4.01149945	3.110490078	2.832489558	0.534022451	1.72556141	0.639791221
ENSMUSG00000023959	Clic5	chr17	44188572	44188961	5870	chloride intracellular channel 5	0.636211871	6.630641593	4.892710826	0.026970307	1	65.71343844	51.68624611	67.26325753	34.53799979	57.15390955	44.63261154
ENSMUSG00000046598	Bdh1	chr16	31422280	31422512	3800	3-hydroxybutyrate dehydrogenase, type 1	-0.970610997	5.343261449	4.891908355	0.026982845	1	9.40411174	7.323081464	22.03053095	31.94545904	23.81288089	31.31970537
ENSMUSG00000004035	Gstm7	chr3	107926334	107926980	1601	glutathione S-transferase, mu 7	-0.766087894	4.623977021	4.885010745	0.027090866	1	6.507886004	9.119153073	9.098062051	17.2300577	13.10531523	16.80737025
ENSMUSG00000038302	Lace1	chr10	42312585	42313616	2705	.	-0.834062282	4.421215902	4.882719285	0.027126851	1	5.259355873	6.620628447	8.384201223	15.16997405	10.50411102	14.89885796
ENSMUSG00000021388	Aspn	chr13	49544443	49544717	2346	asporin	0.80551352	4.766072492	4.882262291	0.027134034	1	16.4052547	11.56526022	20.71984874	9.536786961	11.05095822	10.6768551
ENSMUSG00000010064	Slc38a3	chr9	107650634	107652038	5277	solute carrier family 38, member 3	-1.13596421	3.740725353	4.881170362	0.027151203	1	2.64418465	2.369216197	4.541680607	9.269373779	5.140320419	9.46827504
ENSMUSG00000065611	Mir23a	chr8	84208518	84208592	75	microRNA 23a	-0.854248796	4.360262795	4.877557459	0.027208095	1	3.6290843	10.6790082	4.824592984	13.38686543	11.7830154	13.69889135
ENSMUSG00000088224	Gm25406	chr17	73193912	73194016	105	.	-3.409561087	2.216808496	4.873664453	0.027269535	1	0	0	0	0.834619994	0.938688858	2.0321062
ENSMUSG00000092696	Mir5133	chr9	62122518	62122594	77	microRNA 5133	1.652917377	2.998047115	4.871217252	0.027308231	1	4.950443199	3.468395827	2.93805342	1.134227171	1.700872119	0.92052674
ENSMUSG00000092463	Gm20489	chrX	101261405	101261497	1350	.	0.995086054	3.961411679	4.869178696	0.02734051	1	7.104516771	13.39435763	5.90307343	3.765365554	6.947640851	3.853130063
ENSMUSG00000020009	Ifngr1	chr10	19591949	19592197	2847	interferon gamma receptor 1	0.595455883	5.215163044	4.867761495	0.027362973	1	18.82638451	26.0381373	20.8568781	12.39445858	20.93900189	15.01318348
ENSMUSG00000031007	Atp6ap2	chrX	12587801	12587935	2618	ATPase, H+ transporting, lysosomal accessory protein 2	0.816555941	4.418424627	4.860091729	0.027484875	1	10.7206947	15.08136376	11.41028215	6.519532584	9.662629181	7.196557847
ENSMUSG00000029661	Col1a2	chr6	4504814	4504865	12136	collagen, type I, alpha 2	0.910555111	5.39983352	4.852024437	0.027613705	1	27.59694801	19.2883616	33.93433545	11.81224192	25.07269367	12.61266497
ENSMUSG00000002033	Cd3g	chr9	44969572	44969917	1070	CD3 antigen, gamma polypeptide	2.205828127	3.679168657	4.84920948	0.027658806	1	3.811385641	20.2360872	2.096963617	0.4130239	4.707175501	0.43576756
ENSMUSG00000021624	Cd180	chr13	102693558	102693789	4509	CD180 antigen	1.851255	2.824600792	4.84149403	0.027782815	1	4.256408939	2.766000811	2.398389683	0.608106718	1.323738612	0.692538188
ENSMUSG00000036606	Plxnb2	chr15	89155549	89156385	7119	plexin B2	0.489304426	5.731581127	4.837925332	0.02784037	1	31.23010533	35.54358783	26.95944613	21.70117484	28.8860402	23.72360311
ENSMUSG00000002393	Nr2f6	chr8	71374123	71374421	2983	nuclear receptor subfamily 2, group F, member 6	-0.839621706	4.391728558	4.834485618	0.027895962	1	4.95423519	8.633020087	6.159278477	14.95743077	12.05971912	12.68068773
ENSMUSG00000089782	Gm3531	chr1	97948901	97949389	489	basic transcription factor 3 pseudogene	0.543250229	5.448436071	4.832889538	0.027921796	1	22.06483255	30.42750516	24.69403919	18.41614566	21.59239799	18.90273481
ENSMUSG00000030844	Rgs10	chr7	128373621	128374042	1711	regulator of G-protein signalling 10	1.204405573	3.550682559	4.830059729	0.027967662	1	4.929788814	10.02566286	3.962253351	2.196240113	3.584051501	3.145491489
ENSMUSG00000047843	Bri3	chr5	144244437	144244615	1648	brain protein I3	-0.477541803	5.820156647	4.829428032	0.027977911	1	22.51308718	27.63498886	20.48477124	30.71492682	37.71263606	41.3433177
ENSMUSG00000076927	Traj1	chr14	54218814	54218840	27	T cell receptor alpha joining 1	3.333445441	2.161738154	4.823290953	0.028077688	1	0	3.220653268	0	0	0	0
ENSMUSG00000046947	Adck2	chr6	39573873	39575206	4095	aarF domain containing kinase 2	-0.837041577	4.396043671	4.820784239	0.028118549	1	5.885212294	7.434131615	6.512493802	12.99183013	12.20280238	14.6021251
ENSMUSG00000003283	Hck	chr2	153108468	153108754	2092	hemopoietic cell kinase	1.227313984	3.51345549	4.815623441	0.028202868	1	7.695808771	5.845288205	4.730083518	1.690773423	4.928303376	1.852488595
ENSMUSG00000005575	Ube2m	chr7	13035120	13035754	2287	ubiquitin-conjugating enzyme E2M	-0.521676214	5.580004141	4.812520351	0.028253694	1	16.22555977	23.34598252	18.38954345	30.45013286	30.47073745	31.99353448
ENSMUSG00000030483	Cyp2b10	chr7	25897620	25897855	2112	cytochrome P450, family 2, subfamily b, polypeptide 10	-3.081583512	2.852466741	4.801680973	0.028431983	1	0	0.682845558	0.238603865	1.151404298	10.09294135	0.424757961
ENSMUSG00000020186	Csrp2	chr10	110920177	110920254	973	cysteine and glycine-rich protein 2	-0.55764998	5.399855875	4.800675764	0.028448576	1	9.571244097	21.91190519	18.39933331	28.52103889	27.58241799	25.91178812
ENSMUSG00000024781	Lipa	chr19	34492318	34494213	2969	lysosomal acid lipase A	0.63750208	5.019262824	4.788026623	0.028658242	1	18.68452992	19.25018074	19.15135993	11.85553815	16.23731555	12.66793566
ENSMUSG00000037353	Letmd1	chr15	100469034	100469245	2579	LETM1 domain containing 1	-1.077025534	3.827081724	4.787620086	0.028665007	1	2.180826473	5.464291823	3.055575557	11.60736434	8.857390449	5.134612525
ENSMUSG00000022623	Shank3	chr15	89499623	89499919	8896	SH3/ankyrin domain gene 3	-0.937400875	4.127579362	4.784960254	0.02870931	1	4.414454528	5.476715392	5.136128184	9.615625337	8.876097792	13.94540588
ENSMUSG00000067924	Cxx1b	chrX	53669177	53670408	1232	CAAX box 1B	-0.868090342	4.302059434	4.784698471	0.028713674	1	4.876453259	7.045559947	6.133454585	12.8794117	10.46388115	13.71383267
ENSMUSG00000065534	Mir324	chr11	70012043	70012131	89	microRNA 324	-1.90582522	2.839346306	4.783416386	0.028735058	1	1.838736045	0.333993672	0	1.965993764	2.211133755	5.98342381
ENSMUSG00000015932	Dstn	chr2	143915320	143915647	1911	destrin	-0.426385299	6.959301788	4.773946265	0.028893524	1	40.53489766	59.36423095	64.55542606	85.577796	82.84812877	78.52304929
ENSMUSG00000059852	Kcng2	chr18	80294546	80296408	2989	potassium voltage-gated channel, subfamily G, member 2	-0.475005805	5.820228503	4.769602224	0.028966518	1	21.93569055	25.66612912	22.9628036	40.34396734	33.17809897	35.94857034
ENSMUSG00000049103	Ccr2	chr9	124101950	124102207	6393	chemokine (C-C motif) receptor 2	1.466052688	3.176181949	4.769015926	0.028976384	1	5.840589472	3.521193845	4.114561393	1.383636524	2.520982964	1.280156987
ENSMUSG00000020864	Ankrd40	chr11	94328001	94328387	4255	ankyrin repeat domain 40	-0.477691301	5.801450774	4.760392799	0.029121901	1	20.7635466	26.01242541	22.78758651	37.04253757	33.01893933	38.05997401
ENSMUSG00000048537	Phldb1	chr9	44686304	44687698	7179	pleckstrin homology like domain, family B, member 1	-0.657476241	4.968281138	4.760306832	0.029123356	1	10.13353556	12.72292608	11.32435454	19.27111993	17.3226008	23.72535876
ENSMUSG00000020747	2310067B10Rik	chr11	115765433	115765553	5920	.	-0.565223147	5.354087813	4.756563682	0.029186763	1	13.62049704	18.60628488	15.72942796	24.40724313	25.43121242	29.43711123
ENSMUSG00000099058	Mir6943	chr13	55453106	55453171	66	microRNA 6943	-3.377114798	2.208159414	4.754026574	0.029229821	1	0	0	0	0.660221786	1.980119781	1.071657996
ENSMUSG00000045817	Zfp36l2	chr17	84183931	84187156	3530	zinc finger protein 36, C3H type-like 2	0.677723734	4.845254076	4.747211774	0.029345807	1	13.46635914	25.94764774	11.25396775	10.4229406	15.12287742	9.60804673
ENSMUSG00000094433	Igkv5-43	chr6	69823355	69823652	347	immunoglobulin kappa chain variable 5-43	2.916462778	2.595161845	4.746360711	0.029360325	1	0	6.651080887	1.185352587	0.254223331	0.476537447	0
ENSMUSG00000005413	Hmox1	chr8	75093591	75093772	2161	heme oxygenase 1	0.939996728	4.062389965	4.746265715	0.029361946	1	9.720977336	9.774181148	8.882651422	3.744208752	8.268740245	4.284153588
ENSMUSG00000003464	Pex19	chr1	172126755	172126848	3815	peroxisomal biogenesis factor 19	-0.522668817	5.556978587	4.743108738	0.02941587	1	16.01666304	21.06365754	19.79398002	31.78511144	26.52665181	32.92764675
ENSMUSG00000022148	Fyb	chr15	6579871	6581046	5186	FYN binding protein	1.065324505	3.785723859	4.743053871	0.029416809	1	7.369832733	8.750672847	6.733223176	2.643687392	5.972235185	3.349886783
ENSMUSG00000053714	4732471J01Rik	chr7	25384805	25384882	438	RIKEN cDNA 4732471J01 gene	-0.766928139	5.346034999	4.742730655	0.029422335	1	8.670122128	24.92399249	10.64927244	22.47009956	38.45559503	21.99828253
ENSMUSG00000060063	Alox5ap	chr5	149265058	149265182	852	arachidonate 5-lipoxygenase activating protein	0.7062046	4.744750229	4.740961072	0.029452613	1	16.68442789	17.51411132	12.78828223	7.882413448	15.43646133	8.627914755
ENSMUSG00000003541	Ier3	chr17	35821684	35821928	1131	immediate early response 3	-0.554790173	5.400274839	4.740656487	0.029457828	1	18.56603622	17.76480477	13.48286211	28.25247663	28.21539496	25.2762656
ENSMUSG00000087478	4930506C21Rik	chr17	8293366	8293733	1984	RIKEN cDNA 4930506C21 gene	-0.594571944	5.220053751	4.73995808	0.029469789	1	13.53346782	14.85556742	14.29270481	24.22332114	21.13665642	26.6767258
ENSMUSG00000045827	Serpinb9	chr13	33003250	33003344	3494	serine (or cysteine) peptidase inhibitor, clade B, member 9	0.94548483	4.04657705	4.737280448	0.029515694	1	9.580367207	10.51004981	7.947119259	4.29059154	7.041464576	4.70456327
ENSMUSG00000079333	Gm11096	chr17	81441763	81441780	45	.	-0.510328951	5.821909195	4.736775661	0.029524356	1	25.18268932	20.25744229	23.91320001	30.7720763	42.54029072	37.46143603
ENSMUSG00000036478	Btg1	chr10	96617001	96617472	5010	B cell translocation gene 1, anti-proliferative	0.856505487	4.270254751	4.736757555	0.029524667	1	8.311189669	17.4261915	7.582534833	5.190600178	9.689981493	5.452068073
ENSMUSG00000056069	Fam105a	chr15	27655071	27657071	2830	family with sequence similarity 105, member A	1.451220009	3.184629749	4.731306209	0.029618384	1	5.066104258	5.298359526	3.221791959	1.250013696	3.022637807	1.014497855
ENSMUSG00000067235	H2-Q10	chr17	35470089	35470179	4348	histocompatibility 2, Q region locus 10	0.970364802	3.986572703	4.730569523	0.029631072	1	10.5783343	9.94608427	6.239022981	2.807270929	8.434745687	3.78899728
ENSMUSG00000093336	Mir1954	chr2	32652329	32652414	86	microRNA 1954	-1.492914328	3.197265013	4.727521055	0.029683638	1	0.634046912	1.727553477	2.107293487	3.559126641	4.574759493	6.602398687
ENSMUSG00000030187	Klra2	chr6	131219223	131220028	1898	killer cell lectin-like receptor, subfamily A, member 2	1.926475225	2.751185343	4.726883341	0.029694647	1	3.805283127	1.741199239	3.065229824	0.442581534	1.205120293	0.586054149
ENSMUSG00000093219	Mir3113	chrX	151859562	151859637	76	microRNA 3113	-1.076794004	3.812858391	4.719656459	0.0298197	1	2.865562668	3.513439929	4.166693941	10.91509525	7.322585812	6.993612245
ENSMUSG00000006179	Prss16	chr13	22002176	22002810	2444	protease, serine 16 (thymus)	4.730812046	3.959471775	4.718488888	0.029839955	1	0.045122357	40.23906586	0.056237587	0.018091967	0.990262357	0.044049746
ENSMUSG00000015095	Fbxw5	chr2	25500750	25500886	3052	F-box and WD-40 domain protein 5	-0.621609703	5.096462136	4.711564062	0.029960382	1	10.84089382	15.24140138	12.31037647	21.79142776	19.71769292	24.54124892
ENSMUSG00000074973	Gm11382	chr13	32938524	32938691	168	.	0.855285792	6.289235836	4.704853789	0.03007756	1	48.30762155	48.20180867	57.49544539	13.61072606	45.92354722	38.23726458
ENSMUSG00000076501	Igkv2-137	chr6	67555636	67555684	362	immunoglobulin kappa chain variable 2-137	2.242244919	2.864916428	4.69697473	0.030215759	1	3.799041416	6.707476227	0.126263453	0.121859118	1.918752432	0.098899567
ENSMUSG00000018882	Mrpl45	chr11	97315716	97315939	2596	mitochondrial ribosomal protein L45	-0.710988987	4.756362095	4.695936359	0.030234021	1	8.432555372	10.15098981	9.618532991	18.49790436	14.22720256	18.98014838
ENSMUSG00000082935	Gm7658	chr1	21511933	21513056	1124	eukaryotic translation initiation factor 3, subunit M pseudogene	1.045559868	3.81666302	4.69219864	0.030299853	1	9.806592243	5.5843742	7.944496448	3.460149024	4.628639994	4.308065143
ENSMUSG00000033429	Mcee	chr7	64392645	64392843	824	methylmalonyl CoA epimerase	-0.482883994	5.783908417	4.692146483	0.030300773	1	19.92521242	23.5010093	25.00016365	39.40923862	31.84032607	35.50890057
ENSMUSG00000038068	Rnf144b	chr13	47122720	47122873	4694	ring finger protein 144B	0.876888143	4.207269244	4.686051131	0.030408454	1	10.78568492	10.15426129	10.67987112	3.900581876	7.685985704	7.424798108
ENSMUSG00000076480	Trbv29	chr6	41271394	41271451	353	T cell receptor beta, variable 29	2.774499871	2.448054168	4.68593046	0.03041059	1	0.779125443	4.924991438	0.258947081	0.124957231	0.374768433	0.101413963
ENSMUSG00000037686	Aspg	chr12	112106683	112106973	2732	asparaginase	-2.283127709	3.01951953	4.685769559	0.030413438	1	0.100918554	1.891775355	0.234786267	3.026680849	9.465885449	0.893244389
ENSMUSG00000077549	Snord71	chr8	109839295	109839379	85	small nucleolar RNA, C/D box 71	-1.816221527	2.884946949	4.673186219	0.030637038	1	0	1.398113047	1.06589845	3.086153001	4.242291507	3.339585382
ENSMUSG00000032359	Ctsh	chr9	90054152	90054219	4499	cathepsin H	0.95160181	4.015912014	4.670693956	0.030681528	1	9.806592243	9.378542316	8.138016233	3.352019367	7.775820372	4.427733619
ENSMUSG00000026896	Ifih1	chr2	62595798	62598088	8165	interferon induced with helicase C domain 1	1.275918148	3.405603677	4.667415202	0.030740159	1	6.255215203	5.56942424	4.742765146	1.906768382	3.358941248	2.127830363
ENSMUSG00000002820	Atg4d	chr9	21265299	21265717	2541	autophagy related 4D, cysteine peptidase	-0.599204419	5.17692255	4.664832453	0.030786427	1	11.91344716	16.89808268	12.45910332	22.56987136	21.03273572	26.28281285
ENSMUSG00000098762	Mir7045	chr6	125097024	125097086	63	microRNA 7045	-1.971660154	2.772175056	4.662873049	0.030821577	1	0	1.878714406	0	2.76467873	1.554703421	5.04851384
ENSMUSG00000030156	Cd69	chr6	129267324	129268369	1621	CD69 antigen	2.124884208	2.613214273	4.660697143	0.030860659	1	1.326338578	5.114921589	0.819466934	0.354533401	1.063307231	0.132801022
ENSMUSG00000005087	Cd44	chr2	102811141	102814337	6776	CD44 antigen	1.137759236	3.629780232	4.659334457	0.030885161	1	6.674473472	6.475840125	6.905140867	2.323684528	5.055558143	2.563946104
ENSMUSG00000056529	Ptafr	chr4	132564067	132564274	3637	platelet-activating factor receptor	1.37741781	3.261198595	4.651937286	0.031018522	1	6.034774157	4.346140858	4.157531338	1.021365644	3.364108118	1.608518001
ENSMUSG00000026430	Rassf5	chr1	131176410	131178677	3839	Ras association (RalGDS/AF-6) domain family member 5	1.445981896	3.246320854	4.649684989	0.031059247	1	2.528262063	9.518819658	2.566206034	1.071313008	3.256239944	1.355619457
ENSMUSG00000077990	Gm23134	chr2	157562361	157562447	87	.	-1.912948607	2.808803242	4.641732203	0.031203492	1	0	1.024753313	1.041673485	3.51868202	3.392080192	2.855725
ENSMUSG00000026473	Glul	chr1	153899944	153900059	3323	glutamate-ammonia ligase (glutamine synthetase)	0.556516611	8.345280802	4.64066594	0.031222884	1	178.1814885	243.6857622	194.6688435	112.4103068	226.8507487	132.2077452
ENSMUSG00000022803	Popdc2	chr16	38362209	38363147	2360	popeye domain containing 2	-0.312923019	8.409127673	4.637710372	0.031276704	1	147.5895248	170.2094563	159.3597188	210.3076238	211.883929	243.670563
ENSMUSG00000074064	Mlycd	chr8	119394878	119395470	2968	malonyl-CoA decarboxylase	-0.549802349	5.391791221	4.635739149	0.031312653	1	14.04598636	18.99342931	16.64151457	23.62966906	26.01750008	31.59586342
ENSMUSG00000087435	Gm16323	chr2	30413716	30414152	556	.	-0.931173812	4.105963474	4.635351271	0.031319732	1	5.050747127	4.209399603	5.513201858	10.95944459	9.646418356	11.15043791
ENSMUSG00000067063	Gm6990	chr19	56754999	56755346	348	.	-2.346081095	2.561752208	4.624346878	0.03152126	1	0.316115079	0.25839052	0.393985387	3.422181121	1.520550433	2.160204585
ENSMUSG00000036752	Tubb4b	chr2	25222160	25223368	2088	tubulin, beta 4B class IVB	-0.565173845	6.99879895	4.619241412	0.031615217	1	48.74542949	58.91015245	51.5381545	65.21941973	77.97183727	121.9827923
ENSMUSG00000098442	Mir6959	chr15	89305658	89305732	75	microRNA 6959	-3.336925256	2.197619202	4.609519619	0.031794939	1	0	0	0	0	2.18203989	1.417126692
ENSMUSG00000025743	Sdc3	chr4	130792537	130792802	5989	syndecan 3	0.57688774	5.225837345	4.599125501	0.031988269	1	23.86059312	22.65246566	19.22870127	13.2704579	19.95003736	15.77466257
ENSMUSG00000021417	Eci2	chr13	34977748	34978066	2615	enoyl-Coenzyme A delta isomerase 2	-0.463040625	5.838142243	4.594890562	0.03206739	1	23.49027471	24.98058177	23.37234973	38.53640872	35.13217681	36.8611843
ENSMUSG00000091705	H2-Q2	chr17	35342242	35342396	2181	histocompatibility 2, Q region locus 2	0.882328873	4.167105672	4.592393006	0.032114147	1	11.37623126	11.97142305	7.288850034	3.608526592	9.667376729	5.067537672
ENSMUSG00000002949	Timm44	chr8	4259731	4260255	3664	translocase of inner mitochondrial membrane 44	-0.665492194	4.890762891	4.589025515	0.032177304	1	9.542362779	11.81052658	10.67992439	20.31303379	16.64232596	19.9044756
ENSMUSG00000065599	Mir23b	chr13	63300472	63300568	97	microRNA 23b	-0.714391768	4.711830212	4.586700397	0.032220986	1	7.317418957	11.96242642	7.950732316	13.99265969	20.3063304	15.75227901
ENSMUSG00000030838	Ush1c	chr7	46195350	46195734	3849	USH1 protein network component harmonin	-1.463937878	3.201121453	4.584466302	0.032263017	1	1.404125707	1.608374723	1.547629178	4.595829577	3.135789689	6.984287429
ENSMUSG00000017057	Il13ra1	chrX	36112110	36112275	3712	interleukin 13 receptor, alpha 1	0.680708652	4.795855109	4.583711291	0.032277234	1	17.114656	16.25621773	15.13386332	10.91277443	11.81792334	10.84848077
ENSMUSG00000068267	Cenpb	chr2	131175182	131180067	4886	centromere protein B	-0.397270426	6.246014196	4.582740966	0.032295516	1	29.16693641	41.89375509	28.83945622	45.35725023	47.39210255	54.01610224
ENSMUSG00000018362	Kpna2	chr11	106988629	106988979	2873	karyopherin (importin) alpha 2	-0.788990298	4.474375325	4.579982717	0.032347541	1	5.738852585	6.108109747	9.75998038	18.00792826	10.82486149	13.06609876
ENSMUSG00000015468	Notch4	chr17	34564268	34564509	8061	notch 4	-1.012066601	3.906489707	4.572343476	0.032492088	1	3.22269168	4.563724005	4.104674185	7.84068649	8.051083029	11.23951503
ENSMUSG00000046814	Gchfr	chr2	119167773	119167873	645	GTP cyclohydrolase I feedback regulator	-1.040154336	3.847546939	4.566380125	0.032605393	1	2.90326744	4.932352373	3.263695254	12.66787777	6.520448612	6.668831491
ENSMUSG00000021709	Erbb2ip	chr13	103818787	103820806	7939	.	0.761634495	4.509403757	4.565771564	0.032616979	1	11.72020545	16.15410453	11.62581078	8.356711526	9.87491221	7.57347724
ENSMUSG00000032093	Cd3e	chr9	44998743	44999587	1436	CD3 antigen, epsilon polypeptide	1.976721505	3.465300132	4.560950002	0.032708925	1	2.763862114	16.04424718	1.722349479	0.677221234	3.623674317	0.824438354
ENSMUSG00000087400	Gm15270	chr10	24549441	24549587	2053	predicted gene 15270	0.76223554	5.647162825	4.560887382	0.032710121	1	22.34413422	36.3230314	36.46161485	10.40186817	32.3434828	20.15254426
ENSMUSG00000099063	Mir7031	chr5	121819209	121819273	65	microRNA 7031	-1.215647735	3.531033963	4.558119288	0.032763032	1	3.343156446	2.7326755	1.38889798	6.702251467	5.527834387	7.615266667
ENSMUSG00000016206	H2-M3	chr17	37270220	37270334	1438	histocompatibility 2, M region locus 3	0.939205815	4.015038242	4.555309937	0.032816824	1	8.816732949	10.71611386	7.707949459	3.688799973	7.191178578	4.765117225
ENSMUSG00000095351	Igkv3-2	chr6	70698468	70698516	359	immunoglobulin kappa variable 3-2	2.180874639	2.567182754	4.554469901	0.032832926	1	1.532280038	3.339936722	1.909734723	0.24574922	1.013436304	0.09972373
ENSMUSG00000033044	Dhrs7c	chr11	67798187	67798403	1880	dehydrogenase/reductase (SDR family) member 7C	-0.402688749	6.321891135	4.552406886	0.032872506	1	31.08548976	42.42838276	31.70098724	53.24174498	45.84487849	56.01706182
ENSMUSG00000022665	Ccdc80	chr16	45093402	45093597	4140	coiled-coil domain containing 80	0.679928923	5.18723801	4.551819209	0.03288379	1	18.94240031	18.25633125	28.16870246	13.80136168	18.76606999	13.23837936
ENSMUSG00000057191	AB124611	chr9	21526176	21526307	1447	cDNA sequence AB124611	1.128553894	3.619240612	4.542680509	0.033059784	1	8.761932813	6.165504737	4.874571503	1.863485111	5.611820821	2.40493968
ENSMUSG00000021493	Pdlim7	chr13	55495795	55496020	4849	PDZ and LIM domain 7	-1.008528948	3.906593884	4.540587659	0.033100227	1	3.321098507	4.313683222	4.271505624	9.695186771	7.631830734	9.770869397
ENSMUSG00000025006	Sorbs1	chr19	40295049	40295116	3075	sorbin and SH3 domain containing 1	0.566983116	7.475989085	4.535700402	0.03319487	1	109.9296355	95.47484915	124.0607384	67.45959908	106.854692	81.04465852
ENSMUSG00000037493	Cib2	chr9	54544794	54545484	1433	calcium and integrin binding family member 2	-1.627215941	3.159359532	4.534632369	0.033215591	1	0.538541938	2.515433515	0.926900535	7.218240701	5.921027628	1.276797549
ENSMUSG00000020638	Cmpk2	chr12	26469204	26470026	3198	cytidine monophosphate (UMP-CMP) kinase 2, mitochondrial	1.138470449	3.599470952	4.532997828	0.033247328	1	7.880297338	5.797645708	5.788305056	2.751715247	4.250851076	2.637270263
ENSMUSG00000032265	Fam46a	chr9	85320439	85325233	5703	family with sequence similarity 46, member A	0.9143619	4.070439494	4.529954296	0.033306507	1	8.326534371	9.23811039	10.81558038	4.66854585	7.227662844	4.701561276
ENSMUSG00000029816	Gpnmb	chr6	49036518	49036792	3798	glycoprotein (transmembrane) nmb	1.063356272	3.735442594	4.52146313	0.033472195	1	6.417909967	8.482155698	6.913048674	0.803423353	8.110594597	2.5136995
ENSMUSG00000099974	Bcl2a1d	chr9	88723285	88723532	863	B cell leukemia/lymphoma 2 related protein A1d	1.713688509	2.876194189	4.52100832	0.033481094	1	2.617645065	4.975114076	2.28107203	0.511977543	2.111325634	0.457067097
ENSMUSG00000026922	Agpat2	chr2	26593057	26593762	2130	1-acylglycerol-3-phosphate O-acyltransferase 2 (lysophosphatidic acid acyltransferase, beta)	-0.788047243	5.212296734	4.51464244	0.03360591	1	11.64849208	15.27656651	12.13053459	36.38841343	18.02317847	20.5531029
ENSMUSG00000092966	Gm22240	chr19	47919192	47919273	82	.	1.415548749	3.179329519	4.503129474	0.033832881	1	2.65841356	5.794589012	4.96991205	0.532950117	4.395627344	0.432536661
ENSMUSG00000089788	Gm16586	chr1	178321108	178323195	2640	.	-0.716655863	4.680370171	4.498424264	0.033926102	1	7.561027434	11.23387274	7.705465054	15.02410796	13.9901723	19.77860275
ENSMUSG00000001794	Capns1	chr7	30186942	30187533	2397	calpain, small subunit 1	-0.323996059	7.0824897	4.497336249	0.033947697	1	55.73716562	71.42561926	60.26415595	79.17265127	86.23698267	96.50329411
ENSMUSG00000046031	Fam26f	chr10	34126069	34126566	1080	family with sequence similarity 26, member F	1.873509003	2.747756954	4.497215826	0.033950088	1	3.980242689	3.08658352	1.441575887	0.163681257	1.472725535	0.664209859
ENSMUSG00000028127	Abcd3	chr3	121758910	121760309	3399	ATP-binding cassette, sub-family D (ALD), member 3	-0.543794082	5.49701139	4.495839092	0.033977435	1	15.2182448	18.4335037	20.15331819	33.29323704	23.34371945	31.00117466
ENSMUSG00000065399	Mir133a-1	chr18	10782899	10782985	87	microRNA 133a-1	-0.846634089	4.330417708	4.494327835	0.034007481	1	6.895260171	4.440597688	7.291714397	15.0800658	7.914853782	14.68658572
ENSMUSG00000020189	Osbpl8	chr10	111164802	111165196	7152	oxysterol binding protein-like 8	0.65482885	4.866856863	4.48555044	0.034182537	1	16.37202555	16.46061642	18.05664459	14.30382084	11.30451019	10.27378879
ENSMUSG00000040033	Stat2	chr10	128270576	128270717	4397	signal transducer and activator of transcription 2	0.786603451	4.410694423	4.483979352	0.03421397	1	13.98492968	12.46666695	10.16093509	5.873842213	9.592640301	8.024154987
ENSMUSG00000026193	Fn1	chr1	71585520	71586283	11685	fibronectin 1	0.850943259	4.223237219	4.482543339	0.034242727	1	8.55328525	10.64143967	12.65268708	4.913302059	7.924206885	6.666453706
ENSMUSG00000034449	Dhrs11	chr11	84820856	84821301	1603	dehydrogenase/reductase (SDR family) member 11	-0.455586062	5.844999373	4.478200232	0.034329854	1	23.0759081	27.09846415	22.34532499	35.74088413	35.00732027	40.24262847
ENSMUSG00000098992	Gm27597	chr11	98029413	98029492	80	.	-0.40258862	8.595580099	4.475082111	0.03439255	1	147.0988836	238.2488195	148.8178466	194.4149388	296.4557109	292.5229418
ENSMUSG00000092395	Gm20463	chr17	34601151	34601486	366	.	-0.586258728	5.175770283	4.471721234	0.03446026	1	10.07046172	19.32977002	12.11406658	24.10619056	20.51474233	25.04234052
ENSMUSG00000027639	Samhd1	chr2	157097533	157099503	9150	SAM domain and HD domain, 1	0.883944257	4.131004833	4.467786828	0.034539703	1	11.1336864	10.58370507	7.968671256	4.234481158	7.962836072	5.551225893
ENSMUSG00000099510	Gm28501	chr1	138515615	138515755	421	.	1.086790422	3.676186581	4.459473981	0.034708184	1	6.927939129	7.051856918	6.733851346	2.830192444	4.086929689	3.743184564
ENSMUSG00000022437	Samm50	chr15	84192233	84192384	1673	SAMM50 sorting and assembly machinery component	-0.288640506	7.69687711	4.457030498	0.034757871	1	87.62005636	111.0439177	94.84331298	120.7606384	133.1039119	146.819066
ENSMUSG00000000563	Atp5f1	chr3	105942698	105943063	4105	ATP synthase, H+ transporting, mitochondrial F0 complex, subunit B1	-0.450272411	7.861406961	4.449889019	0.034903515	1	94.69983233	98.99260088	111.9050595	170.6909685	136.0525785	164.2716511
ENSMUSG00000076618	Ighj4	chr12	113428514	113428567	54	immunoglobulin heavy joining 4	2.253084375	5.136849347	4.449771904	0.034905909	1	8.023575471	69.4099577	12.50008182	0.804270176	16.28198492	1.958211429
ENSMUSG00000007877	Tcap	chr11	98383811	98383956	948	titin-cap	-0.363837601	11.15129225	4.449440026	0.034912693	1	883.6395795	1078.275167	1185.685668	1493.124615	1514.288778	1564.037981
ENSMUSG00000000278	Scpep1	chr11	88924020	88924724	2097	serine carboxypeptidase 1	0.74564057	4.529748732	4.448749165	0.03492682	1	12.64678796	14.37064289	12.93303668	6.768060037	11.60370955	8.025431173
ENSMUSG00000037904	Ankrd9	chr12	110975353	110977548	3160	ankyrin repeat domain 9	-0.800459251	4.400923707	4.443379525	0.035036826	1	5.985635529	7.331800353	6.930868947	14.16187219	12.44418523	12.99279375
ENSMUSG00000076461	Trbv1	chr6	40891229	40891350	417	T cell receptor beta, variable 1	2.209793616	2.60154768	4.44310564	0.035042447	1	1.187700316	5.393438487	0.657899043	0.211650046	1.110856671	0.085886466
ENSMUSG00000002984	Tomm40	chr7	19701313	19701857	4239	translocase of outer mitochondrial membrane 40 homolog (yeast)	-0.770852653	4.488800305	4.440887735	0.035087998	1	6.335833402	8.712981152	7.04800211	13.7503644	12.63318755	15.91816523
ENSMUSG00000073535	Gm5532	chr1	155520173	155521837	2206	predicted gene 5532	0.446168914	5.925986472	4.427908389	0.03535581	1	33.61712707	35.33038637	37.5059093	28.02008783	27.57655487	31.47600835
ENSMUSG00000031636	Pdlim3	chr8	45885485	45885672	1578	PDZ and LIM domain 3	-0.636157893	4.953001838	4.415248358	0.035619093	1	7.860334583	13.70664342	12.5396641	21.99136469	17.41320345	19.89422103
ENSMUSG00000024371	C2	chr17	34862604	34863031	3872	complement component 2 (within H-2S)	1.462565549	3.104890955	4.414214264	0.035640689	1	3.916749903	5.727823318	2.804691739	0.925128746	2.680421632	1.177218937
ENSMUSG00000037202	Prf1	chr10	61297836	61297854	2054	perforin 1 (pore forming protein)	2.027854411	2.630914308	4.412003283	0.035686909	1	2.71112906	3.130276461	1.494332572	0.387458625	0.952240084	0.366866861
ENSMUSG00000019997	Ctgf	chr10	24595442	24595788	2861	connective tissue growth factor	0.77192556	7.816354102	4.403074221	0.035874207	1	100.7835512	189.1160397	164.8857753	52.41104443	151.8937638	93.76539409
ENSMUSG00000037071	Scd1	chr19	44394451	44398118	4836	stearoyl-Coenzyme A desaturase 1	-1.558899018	5.069225002	4.399671152	0.035945861	1	5.485416815	9.28443026	9.333497799	51.02052556	21.18793664	5.811479235
ENSMUSG00000065097	Snora16a	chr4	132309465	132309600	136	small nucleolar RNA, H/ACA box 16A	-1.847235589	2.808561933	4.387499335	0.036203376	1	0.40264293	1.755295212	0	2.5830575	2.90513924	4.19276413
ENSMUSG00000025492	Ifitm3	chr7	141009586	141009889	678	interferon induced transmembrane protein 3	0.449487259	7.733708088	4.386250246	0.036229912	1	134.6962164	148.349266	104.3575805	87.42736626	135.7942232	96.28113188
ENSMUSG00000028834	Trim63	chr4	134315120	134315382	2842	tripartite motif-containing 63	0.420057918	6.496632484	4.37522773	0.036464957	1	47.88604179	53.63752759	57.90869188	46.27311737	40.87836446	46.21737139
ENSMUSG00000038539	Atf5	chr7	44812257	44813520	1992	activating transcription factor 5	-0.45779005	5.932092796	4.374696066	0.036476335	1	22.69588897	24.38840899	30.01148596	33.33705933	41.08847898	43.98852266
ENSMUSG00000038175	Mylip	chr13	45389742	45390043	3062	myosin regulatory light chain interacting protein	0.772796725	4.418275471	4.372691789	0.03651926	1	9.796987353	16.95811162	10.07053061	5.617812738	12.05187007	6.188536281
ENSMUSG00000019278	Dpep1	chr8	123186235	123186441	2241	dipeptidase 1 (renal)	0.593033158	6.63788678	4.371750589	0.036539435	1	54.54698233	69.46383114	62.0655267	29.08215128	68.183199	41.85727878
ENSMUSG00000056121	Fez2	chr17	78377885	78378745	2020	fasciculation and elongation protein zeta 2 (zygin II)	-0.437536968	5.968201102	4.366626664	0.036649477	1	25.05630415	26.51952725	28.30300565	39.02560851	36.79387837	44.9600564
ENSMUSG00000020733	Slc9a3r1	chr11	115163341	115163951	1925	solute carrier family 9 (sodium/hydrogen exchanger), member 3 regulator 1	1.063248296	3.693779921	4.365026123	0.036683921	1	4.382034501	12.5325663	4.116935914	2.802000457	5.562275723	2.646872838
ENSMUSG00000048534	Amica1	chr9	45079183	45079296	2457	.	1.226309229	3.410299088	4.3562636	0.036873095	1	5.408487229	4.732709359	6.321237472	0.683858693	5.559319205	1.372925561
ENSMUSG00000032089	Il10ra	chr9	45253837	45256441	3498	interleukin 10 receptor, alpha	1.087184747	3.649127626	4.355195312	0.036896228	1	6.589811378	7.121825631	6.484037871	2.275585808	5.17553171	2.934425624
ENSMUSG00000065643	Gm25897	chr15	99803020	99803126	107	.	-2.085876995	2.649931378	4.35359668	0.036930874	1	0	0.55665612	0.848770988	4.095820341	1.842611462	1.994474603
ENSMUSG00000098178	Yam1	chr17	39846958	39848788	1831	.	0.634965559	17.63491974	4.351406318	0.036978399	1	151757.0584	102062.0215	127981.0893	107173.4591	91869.04098	85128.49598
ENSMUSG00000027995	Tlr2	chr3	83836272	83838789	3014	toll-like receptor 2	1.323712558	3.265822687	4.346931838	0.037075683	1	5.433876672	4.63603157	4.378138111	1.320443573	3.256196972	1.619394305
ENSMUSG00000034932	Mrpl54	chr10	81264713	81264997	825	mitochondrial ribosomal protein L54	-0.443175076	5.877946563	4.343545902	0.037149477	1	24.44227818	27.2572802	22.97230534	35.93412935	36.37930718	40.98572871
ENSMUSG00000068566	Myadm	chr7	3289038	3289325	3238	myeloid-associated differentiation marker	-0.487978969	6.292407119	4.342522006	0.037171823	1	29.15637027	30.885392	38.6310031	57.87815231	47.03181848	50.39819956
ENSMUSG00000065037	Rn7sk	chr9	78175303	78175633	331	RNA, 7SK, nuclear	0.401183688	10.46220404	4.336554924	0.037302329	1	696.8366543	876.8842903	971.0655934	773.7103318	707.9957043	686.0031443
ENSMUSG00000041653	Pnpla3	chr15	84167816	84168060	4640	patatin-like phospholipase domain containing 3	-2.389392336	2.496477884	4.334219289	0.037353543	1	0.071314908	0.595877528	0.138261337	4.09846793	1.51506256	0.765816364
ENSMUSG00000015843	Rxrg	chr1	167598384	167598800	2297	retinoid X receptor gamma	-0.581577482	5.157939072	4.333849985	0.037361647	1	12.07420667	14.66345587	14.20084724	22.23292556	20.04742027	26.19896013
ENSMUSG00000020029	Nudt4	chr10	95547007	95549490	3231	nudix (nucleoside diphosphate linked moiety X)-type motif 4	-0.493007219	6.588028152	4.331862726	0.03740529	1	30.97746834	43.76846533	47.79063874	75.46751741	58.86322657	58.14954885
ENSMUSG00000030842	Lamtor1	chr7	101905904	101906040	1366	late endosomal/lysosomal adaptor, MAPK and MTOR activator 1	-0.384332748	6.260179295	4.330912827	0.037426169	1	30.30484499	39.27296479	31.75160994	46.53235422	47.82163092	53.18112604
ENSMUSG00000026043	Col3a1	chr1	45311538	45311832	9816	collagen, type III, alpha 1	1.038896322	6.392513468	4.329295599	0.037461746	1	57.9996948	31.40976246	81.13444845	26.95456154	48.99203002	21.81386759
ENSMUSG00000094551	Gm22392	chr15	44432595	44432701	107	.	-1.402039485	3.214234788	4.312932465	0.037823708	1	1.021520025	2.504952542	1.273156482	2.867074238	4.606528656	7.313073545
ENSMUSG00000019467	Arhgef25	chr10	127182521	127182943	2387	Rho guanine nucleotide exchange factor (GEF) 25	-0.859105296	4.198344002	4.307749101	0.037939129	1	3.788350646	6.898060266	5.91154065	10.81790538	8.77786767	14.28204176
ENSMUSG00000021607	Mrpl36	chr13	73331009	73331091	899	mitochondrial ribosomal protein L36	-0.57590025	5.174135566	4.306000636	0.037978147	1	11.89049309	15.93149817	13.75009001	23.39532579	19.93705602	25.92816984
ENSMUSG00000026737	Pip4k2a	chr2	18842255	18844460	3477	phosphatidylinositol-5-phosphate 4-kinase, type II, alpha	0.929882181	3.970663866	4.305901929	0.037980351	1	7.29573244	11.75411888	7.103027135	4.311563379	6.341592641	4.459181862
ENSMUSG00000084277	Gm11702	chr11	115657491	115657559	69	predicted gene 11702	-0.591690727	5.158693619	4.301472371	0.038079392	1	11.03241627	16.74739699	13.09532382	14.53431104	25.11216193	29.23329919
ENSMUSG00000069662	Marcks	chr10	37133375	37136935	4048	myristoylated alanine rich protein kinase C substrate	0.659064765	4.794766482	4.30127558	0.038083798	1	16.86605501	17.28287335	14.04779921	11.08875835	12.81136031	9.974835939
ENSMUSG00000021477	Ctsl	chr13	64363214	64364200	1971	cathepsin L	0.67465865	7.864289947	4.301097838	0.038087779	1	113.1214285	217.6260087	131.8065592	70.9956039	164.2204106	84.56289127
ENSMUSG00000076275	Mir675	chr7	142577064	142577147	84	microRNA 675	-0.743739833	4.624467336	4.300511696	0.038100908	1	7.138622294	8.133728253	9.705945886	10.40820228	22.63160432	13.93785782
ENSMUSG00000030022	Adamts9	chr6	92772699	92774576	12527	a disintegrin-like and metallopeptidase (reprolysin type) with thrombospondin type 1 motif, 9	-1.43546037	3.172193513	4.297244376	0.038174179	1	1.153613132	1.41083534	1.913393219	5.077404871	3.690517785	5.404567675
ENSMUSG00000032661	Oas3	chr5	120753098	120754375	5227	2'-5' oligoadenylate synthetase 3	1.536916661	2.999116903	4.291662851	0.03829969	1	4.431536758	3.875297658	2.822959055	0.668430359	2.62646148	0.721032326
ENSMUSG00000076563	Igkv5-48	chr6	69726573	69726870	347	immunoglobulin kappa variable 5-48	2.461051307	2.473949013	4.287388622	0.038396096	1	0	1.900308825	4.082881132	0.127111666	0.762459916	0
ENSMUSG00000094497	Gm8210	chr1	43189156	43189638	483	predicted pseudogene 8210	0.619456856	6.067643645	4.273194416	0.038718079	1	46.95615191	37.26375682	38.92070931	34.36427116	21.92859922	34.34287468
ENSMUSG00000071637	Cebpd	chr16	15887286	15888077	1180	CCAAT/enhancer binding protein (C/EBP), delta	0.571542006	5.148971385	4.271297993	0.038761311	1	16.25436436	23.97627733	21.81075524	10.67479679	21.28754513	14.43925306
ENSMUSG00000021876	Rnase4	chr14	51091077	51091253	1996	ribonuclease, RNase A family 4	0.514784782	5.42480843	4.267564866	0.038846563	1	23.03714364	28.26820755	23.84634204	16.347184	25.26140041	16.89860305
ENSMUSG00000040659	Efhd2	chr4	141858142	141859878	2381	EF hand domain containing 2	0.604643966	5.670909769	4.266997901	0.038859527	1	29.59577665	39.3725538	23.93662464	14.65210088	33.90497918	19.56293225
ENSMUSG00000028416	Bag1	chr4	40936398	40936676	1349	BCL2-associated athanogene 1	-0.316946283	7.227957518	4.265641199	0.038890569	1	62.06755674	82.40737206	64.13313585	93.22087095	89.40350816	107.1697687
ENSMUSG00000000384	Tbrg4	chr11	6615598	6615766	3696	transforming growth factor beta regulated gene 4	-0.717519355	4.610676923	4.265598351	0.03889155	1	6.878474306	9.976446098	8.169966021	14.80079021	13.89658988	17.42103703
ENSMUSG00000052776	Oas1a	chr5	120896256	120897024	1885	2'-5' oligoadenylate synthetase 1A	1.045826235	3.706511221	4.260968248	0.038997688	1	8.598967084	6.78966988	5.710977645	2.228161012	6.084721203	2.874327663
ENSMUSG00000016559	H3f3b	chr11	116021912	116023535	2976	H3 histone, family 3B	0.397488165	6.279611518	4.260082063	0.039018037	1	40.30148706	58.70524989	37.5506321	31.27792396	46.7591285	37.37177774
ENSMUSG00000098904	Mir6998	chr2	31612421	31612484	64	microRNA 6998	-1.864194141	2.772606218	4.258055276	0.039064618	1	0.848647406	0.462452777	0.705132821	1.361072606	5.102616358	2.76158022
ENSMUSG00000034254	Agpat1	chr17	34604262	34604490	3001	1-acylglycerol-3-phosphate O-acyltransferase 1 (lysophosphatidic acid acyltransferase, alpha)	-0.595610634	5.071442282	4.257664271	0.039073611	1	10.65756402	16.16119948	11.2980975	19.68613342	21.05806597	23.65465482
ENSMUSG00000077167	Gm24119	chr10	91118291	91118536	246	.	-1.51821556	3.070000302	4.250817164	0.039231449	1	0.893313059	1.582075289	1.29892888	4.298124017	2.819866934	5.668506767
ENSMUSG00000022372	Sla	chr15	66780819	66782755	9186	src-like adaptor	1.725206775	2.81478127	4.24581388	0.039347206	1	2.762006904	3.80200917	2.54437281	0.409269955	1.685968429	0.6994881
ENSMUSG00000030536	Iqgap1	chr7	80711583	80713945	7359	IQ motif containing GTPase activating protein 1	0.615821507	4.9498238	4.245453099	0.039355567	1	16.64605743	19.60397641	17.54880147	11.01664372	15.13244664	12.8432241
ENSMUSG00000038502	Ptov1	chr7	44863068	44863444	4212	prostate tumor over expressed gene 1	-0.673352432	4.758892216	4.243189049	0.039408078	1	7.921447716	12.52178982	8.344266979	16.64188288	16.61105705	18.15052369
ENSMUSG00000052974	Cyp2f2	chr7	27119909	27120015	2025	cytochrome P450, family 2, subfamily f, polypeptide 2	-2.665010869	3.263163117	4.235010182	0.039598386	1	0	2.329383311	0.090490885	4.301217846	13.78411615	0.212638951
ENSMUSG00000079197	Psme2	chr14	55587441	55587565	1764	proteasome (prosome, macropain) activator subunit 2 (PA28 beta)	0.511889425	5.678104714	4.228794172	0.039743667	1	32.69095587	36.2927175	21.73526975	17.99469079	29.95365897	22.98448353
ENSMUSG00000007613	Tgfbr1	chr4	47353222	47353396	6534	transforming growth factor, beta receptor I	0.938988638	3.929375652	4.228267982	0.039755991	1	6.896315298	9.056927109	9.278943676	3.316768362	6.663852992	4.499241714
ENSMUSG00000061816	Myl1	chr1	66924295	66924557	2074	myosin, light polypeptide 1	-0.826060464	5.613577426	4.225971367	0.039809826	1	15.28587797	16.99263228	19.45996674	50.7155331	21.51459784	30.24296333
ENSMUSG00000037649	H2-DMa	chr17	34135182	34135758	1641	histocompatibility 2, class II, locus DMa	1.079002788	3.629786297	4.224006211	0.039855953	1	5.643867034	8.951925405	5.219786502	2.289867888	5.332575925	2.623669393
ENSMUSG00000021868	Ppif	chr14	25694154	25694423	3641	peptidylprolyl isomerase F (cyclophilin F)	-0.493191411	5.792073271	4.223694441	0.039863276	1	21.38628745	23.58039345	23.52088433	38.38060313	28.51342581	40.85880015
ENSMUSG00000076652	Ighv7-3	chr12	114153180	114153494	361	immunoglobulin heavy variable 7-3	3.58866285	2.866321586	4.222155157	0.039899452	1	0	12.12341672	0.126612247	0.24439149	0.366486258	0
ENSMUSG00000029231	Pdgfra	chr5	75152291	75152457	6737	platelet derived growth factor receptor, alpha polypeptide	0.703003284	4.609753617	4.217155865	0.040017184	1	14.11389556	12.25486132	15.67240891	8.383484092	10.17948487	10.07005432
ENSMUSG00000021288	Klc1	chr12	111758849	111759042	4070	kinesin light chain 1	-0.585591407	5.101451193	4.211707749	0.040145901	1	10.79935614	15.12939649	13.22881827	19.60198646	19.85457981	26.23535127
ENSMUSG00000023274	Cd4	chr6	124864692	124866275	4032	CD4 antigen	1.913100409	3.151225389	4.211097138	0.040160354	1	2.297850154	10.94154326	1.238746847	0.383887947	2.87836653	0.51629841
ENSMUSG00000103888	AC123072.1	chr1	33908272	33908452	23154	.	0.496528571	6.334949409	4.207505145	0.040245488	1	46.75733841	42.38957392	55.19434387	37.62494327	39.06272639	38.90685478
ENSMUSG00000002699	Lcp2	chr11	34046920	34047431	4459	lymphocyte cytosolic protein 2	1.494028574	3.025418104	4.20589948	0.040283605	1	3.586772107	5.209851968	2.610256249	0.743859748	2.476370652	1.03837893
ENSMUSG00000076680	Ighv6-6	chr12	114434788	114435098	357	immunoglobulin heavy variable 6-6	2.723822607	2.808678888	4.204687444	0.040312403	1	0	8.900278304	1.664349814	0	1.297033767	0
ENSMUSG00000052921	Arhgef15	chr11	68943155	68944829	6483	Rho guanine nucleotide exchange factor (GEF) 15	-0.855113062	4.180884939	4.203572956	0.040338902	1	5.376686524	5.442592752	5.541882873	10.9222718	8.547511963	13.83643686
ENSMUSG00000062353	Gm15772	chr5	3236431	3236868	438	ribosomal protein L26 pseudogene	-0.24311871	8.460425515	4.202615561	0.04036168	1	135.4549515	212.4017162	166.0033645	223.4918423	226.2760454	226.1979534
ENSMUSG00000033450	Tagap	chr17	7926000	7926108	3076	T cell activation Rho GTPase activating protein	1.770158238	2.770825206	4.202594513	0.040362181	1	2.276757989	3.067488195	3.291918418	0.73317447	1.121016788	0.6883757
ENSMUSG00000042228	Lyn	chr4	3678115	3678364	4073	LYN proto-oncogene, Src family tyrosine kinase	0.915255379	3.978210802	4.192064368	0.040613613	1	9.965461925	7.806302766	8.381457253	4.191128089	6.268678171	4.811412961
ENSMUSG00000015852	Fcrls	chr3	87250758	87251396	2334	Fc receptor-like S, scavenger receptor	1.446347264	3.077106948	4.190092466	0.040660879	1	5.126411844	3.797658243	3.062118545	1.837593743	0.923278549	1.891120673
ENSMUSG00000024669	Cd5	chr19	10718143	10718595	2069	CD5 antigen	1.812515632	2.926848371	4.189846662	0.040666775	1	1.678845955	7.812547637	1.328511112	0.384650954	2.243179172	0.433581435
ENSMUSG00000032324	Tspan3	chr9	56135885	56136735	1728	tetraspanin 3	-0.330649885	6.902984814	4.189620066	0.040672211	1	48.65365765	62.10080147	53.60069788	77.44298453	72.24230527	80.93714058
ENSMUSG00000027863	Cd2	chr3	101275899	101276273	1741	CD2 antigen	1.987007963	3.148659293	4.189258811	0.040680879	1	1.899956878	11.38876242	1.341857234	0.304717748	2.779783538	0.494611383
ENSMUSG00000031840	Rab3a	chr8	70754679	70754868	2226	RAB3A, member RAS oncogene family	-0.754032872	4.468741715	4.188319409	0.040703429	1	5.474099677	8.706031734	7.717832289	14.99655099	11.36346018	15.072747
ENSMUSG00000031840	Rab3a	chr8	70754679	70754868	2226	RAB3A, member RAS oncogene family	0.356253067	6.618066323	4.187725566	0.04071769	1	5.474099677	8.706031734	7.717832289	14.99655099	11.36346018	15.072747
ENSMUSG00000024248	Cox7a2l	chr17	83501919	83502737	1147	cytochrome c oxidase subunit VIIa polypeptide 2-like	-0.275409687	7.76476232	4.186989482	0.040735375	1	88.3169909	124.7675839	97.33658372	131.5871479	133.2169566	153.9220139
ENSMUSG00000096176	Trdd2	chr14	54122226	54122241	16	T cell receptor delta diversity 2	2.264741441	2.867556695	4.186831016	0.040739183	1	0	5.304605382	5.392192159	0	0	2.111796639
ENSMUSG00000096176	Trdd2	chr14	54122226	54122241	16	T cell receptor delta diversity 2	0.771518557	4.372168803	4.181283626	0.040872733	1	0	5.304605382	5.392192159	0	0	2.111796639
ENSMUSG00000028756	Pink1	chr4	138313409	138314213	2673	PTEN induced putative kinase 1	-0.33267362	7.911205992	4.179201926	0.040922967	1	98.09113571	136.2117126	102.3286429	172.6549104	139.2418897	159.1089504
ENSMUSG00000039611	Tmem246	chr4	49584506	49587241	3325	transmembrane protein 246	-0.766385545	4.427292368	4.177744553	0.040958174	1	6.285757317	7.745319284	7.000446706	13.53911219	12.78415578	13.82699802
ENSMUSG00000061232	H2-K1	chr17	33996017	33996476	2608	histocompatibility 2, K1, K region	0.737379667	8.426000428	4.176327309	0.040992442	1	242.5313282	255.6261343	181.73589	88.46971936	243.3433634	133.5434145
ENSMUSG00000020846	Fam101b	chr11	76019194	76022240	3512	.	-0.82706642	4.248021253	4.172030924	0.04109651	1	4.679277041	6.443140099	6.445150833	13.54873584	8.402685918	13.09097506
ENSMUSG00000019505	Ubb	chr11	62551171	62551595	1675	ubiquitin B	0.327866702	7.414305583	4.169205716	0.041165094	1	89.62192575	126.3356972	84.55703719	72.23795402	104.6066799	89.92272012
ENSMUSG00000006360	Crip1	chr12	113152012	113152153	445	cysteine-rich protein 1 (intestinal)	-0.283274526	7.469436013	4.16761645	0.041203727	1	75.44589604	99.74878283	75.73853763	108.8018858	109.6147249	122.1101424
ENSMUSG00000039005	Tlr4	chr4	66827584	66827921	5556	toll-like receptor 4	1.077921062	3.619807073	4.167166614	0.041214669	1	6.134634926	5.674346337	7.761282884	3.008957524	4.118271435	2.997633955
ENSMUSG00000087445	Gm14286	chr2	157544266	157544432	464	predicted gene 14286	-1.77829786	2.818421783	4.167099034	0.041216313	1	0.59314066	0.905015112	0.788535628	2.568475723	2.425114441	4.709533579
ENSMUSG00000098623	Mir8112	chr6	71271671	71271801	131	microRNA 8112	0.591707908	5.028590085	4.159689133	0.041397001	1	20.05893868	18.21783667	18.40289824	14.74495323	15.07591197	11.96684762
ENSMUSG00000040269	Mrps28	chr3	8802146	8802414	783	mitochondrial ribosomal protein S28	-0.509945325	5.662076939	4.156876749	0.041465798	1	18.71570618	21.1642929	21.86451387	36.44862162	25.59443728	36.22108342
ENSMUSG00000088348	Gm23865	chr2	29931427	29931523	97	.	-0.946690786	3.938471297	4.153144522	0.041557281	1	4.50302705	6.748035418	1.403070409	9.027522384	10.83004288	7.69297347
ENSMUSG00000079492	Gm11127	chr17	36055816	36056146	1344	predicted gene 11127	0.816550941	4.227103034	4.152452359	0.041574271	1	11.77064487	11.24155654	8.655570908	4.012381324	10.97347049	4.884609177
ENSMUSG00000030137	Tuba8	chr6	121210734	121210836	2225	tubulin, alpha 8	-0.642271573	6.2174714	4.146806417	0.041713126	1	29.29091652	28.11488513	29.64978977	36.44507307	44.2226751	73.59127451
ENSMUSG00000095866	Ighv2-4	chr12	113653291	113653594	350	immunoglobulin heavy variable V2-4	3.5507581	2.642528335	4.146543988	0.041719592	1	0.157156927	8.73521912	0	0	0.377971582	0
ENSMUSG00000040249	Lrp1	chr10	127538161	127539090	17717	low density lipoprotein receptor-related protein 1	0.547388426	5.224304072	4.144837266	0.041761669	1	19.09097432	22.7218621	23.33329794	12.92243107	21.19034381	15.44789134
ENSMUSG00000013858	Tmem259	chr10	79974948	79977853	4663	transmembrane protein 259	-0.588157677	5.068155107	4.144607976	0.041767326	1	10.54986633	16.28648818	11.31100171	19.38594622	21.09916547	23.63093194
ENSMUSG00000076928	Trac	chr14	54220521	54220781	413	T cell receptor alpha constant	2.103096505	4.75503104	4.142224096	0.041826181	1	6.795328864	53.43898756	5.314044447	1.068474871	12.01703128	2.08119089
ENSMUSG00000002325	Irf9	chr14	55603571	55604243	5386	interferon regulatory factor 9	0.889602147	4.024549355	4.135879573	0.041983244	1	8.980349983	10.36204983	7.767979813	4.179607124	6.803330609	5.14483369
ENSMUSG00000005469	Prkaca	chr8	83972978	83973232	2293	protein kinase, cAMP dependent, catalytic, alpha	-0.356088342	7.09883434	4.132408678	0.042069431	1	58.74497157	71.37476806	56.84249646	98.63178172	82.36810594	85.94846617
ENSMUSG00000076555	Igkv4-57-1	chr6	69544359	69544667	358	immunoglobulin kappa variable 4-57-1	3.719646934	3.109627715	4.126717522	0.042211152	1	0	16.49500782	0.127670288	0	0.739097634	0.100001512
ENSMUSG00000021361	Tmem14c	chr13	41016250	41016398	945	transmembrane protein 14C	-0.443644362	6.623574559	4.121812466	0.042333701	1	38.66010565	42.86487499	46.31813265	74.06767202	57.35858599	63.3762226
ENSMUSG00000013707	Tnfaip8l2	chr3	95139521	95140596	1122	tumor necrosis factor, alpha-induced protein 8-like 2	1.096622938	3.569650437	4.11693596	0.042455907	1	5.992674912	7.789220192	4.979254915	1.930105186	5.079897674	2.557474113
ENSMUSG00000045999	AY036118	chr17	39847526	39848829	1304	cDNA sequence AY036118	0.587369933	17.07281529	4.114267765	0.042522929	1	98491.45244	69868.32056	87484.32425	73544.03029	62734.74437	60092.74952
ENSMUSG00000024451	Arap3	chr18	37972624	37973651	5224	ArfGAP with RhoGAP domain, ankyrin repeat and PH domain 3	-0.744692066	4.47570811	4.113161228	0.042550757	1	6.366073696	8.669772586	7.087765694	12.66513877	11.59099589	17.32845341
ENSMUSG00000026234	Ncl	chr1	86344719	86350696	10188	nucleolin	0.484684089	5.535006317	4.110849256	0.042608961	1	25.23953512	31.66728109	24.0031669	19.08059754	23.82464612	21.42968904
ENSMUSG00000048865	Arhgap30	chr1	171388954	171389363	8591	Rho GTPase activating protein 30	1.285064101	3.262271358	4.108625416	0.042665026	1	4.115327532	6.699698488	3.48339881	1.482732727	3.323649028	1.500034321
ENSMUSG00000050541	Adra1b	chr11	43774606	43776459	3382	adrenergic receptor, alpha 1b	-1.115215623	3.588233474	4.106954738	0.042707196	1	2.429544819	2.834454132	3.06189806	8.394555103	4.931423051	7.237413606
ENSMUSG00000076621	Ighj1	chr12	113429781	113429833	53	immunoglobulin heavy joining 1	1.260304538	4.08322117	4.104769173	0.042762428	1	5.107600126	21.70958869	5.092625928	5.734148477	6.142038208	1.994474603
ENSMUSG00000095438	Gm21747	chr18	10781723	10781939	395	.	-0.823501097	4.237317142	4.101230973	0.042852003	1	5.571927411	5.844889264	6.018557915	11.50553168	10.13436304	13.05474286
ENSMUSG00000040666	Sh3bgr	chr16	96200470	96200748	1542	SH3-binding domain glutamic acid-rich protein	-0.995801919	6.662109663	4.092831128	0.043065449	1	27.88491475	19.5785662	52.93294532	102.689091	50.9219948	76.9895634
ENSMUSG00000076880	Traj51	chr14	54166239	54166281	43	T cell receptor alpha joining 51	3.121743826	2.114909039	4.092522006	0.043073326	1	0	2.7326755	0	0	0	0
ENSMUSG00000031591	Asah1	chr8	41340197	41341685	3390	N-acylsphingosine amidohydrolase 1	0.6987641	4.583681246	4.088668368	0.043171642	1	13.85965595	14.72389091	12.59715314	8.166034255	10.86657152	9.094239551
ENSMUSG00000048756	Foxo3	chr10	42181841	42186295	7571	forkhead box O3	0.589211568	5.013527293	4.087920437	0.043190751	1	16.20185802	20.54775651	19.36973412	10.5679954	18.3268297	12.55001809
ENSMUSG00000057229	Atp5sl	chr7	25619414	25619460	2916	ATP5S-like	-0.765462006	4.403266159	4.087370551	0.043204806	1	5.805539588	7.429842095	7.384918641	13.19311893	11.06324894	15.08881232
ENSMUSG00000014633	Cmc2	chr8	116888685	116889859	2043	COX assembly mitochondrial protein 2	-0.796356405	4.310634147	4.086298873	0.043232211	1	5.39746393	6.176595308	7.220366898	12.89822719	10.75818258	13.01482498
ENSMUSG00000035247	Hectd1	chr12	51743722	51744658	9048	HECT domain E3 ubiquitin protein ligase 1	0.563454324	5.130732079	4.08583736	0.043244019	1	19.11684022	20.75824745	21.00476047	14.62600289	17.28173664	13.88175483
ENSMUSG00000028954	Nub1	chr5	24685815	24686022	3455	negative regulator of ubiquitin-like proteins 1	0.609559995	4.924005977	4.085382728	0.043255654	1	16.48797166	21.95312575	14.26996224	10.11155647	15.98849321	12.26809639
ENSMUSG00000025498	Irf7	chr7	141262706	141263380	3020	interferon regulatory factor 7	0.900503735	7.54302547	4.081644055	0.043351459	1	152.0289604	125.9491133	100.4213238	39.4321341	132.8436864	62.50806205
ENSMUSG00000024194	Cuta	chr17	26937973	26938176	649	cutA divalent cation tolerance homolog	-0.452778455	5.731993186	4.080576969	0.043378844	1	19.51889033	28.62582689	18.75653303	31.57688445	33.72829412	36.89471174
ENSMUSG00000054435	Gimap4	chr6	48684549	48684623	1837	GTPase, IMAP family member 4	0.576525325	5.063253612	4.080127109	0.043390395	1	15.216091	28.16231737	14.91213969	12.77949428	15.06770962	15.58685158
ENSMUSG00000098790	Mir6942	chr13	21396578	21396638	61	microRNA 6942	-1.097151696	3.612611832	4.079178558	0.04341476	1	1.77942198	3.878636194	2.957008603	8.561585744	3.744662004	8.685615208
ENSMUSG00000070031	Sp140	chr1	85600378	85600599	3328	Sp140 nuclear body protein	1.3589278	3.155621659	4.072556068	0.043585273	1	4.838488362	4.821789092	3.235477272	1.116169484	2.779692029	1.466648792
ENSMUSG00000025825	Iscu	chr5	113772748	113772944	2176	iron-sulfur cluster assembly enzyme	-0.554876867	5.191646427	4.062945993	0.043833964	1	11.22498946	17.93624264	13.41112744	22.3917388	23.35554465	24.14257912
ENSMUSG00000003316	Glg1	chr8	111154421	111158061	7090	golgi apparatus protein 1	0.461340033	5.654271897	4.060609153	0.043894662	1	28.51065128	29.44052247	29.64869217	21.72130608	25.31843255	23.769997
ENSMUSG00000031696	Vps35	chr8	85260397	85261309	3180	VPS35 retromer complex component	0.458043302	5.670635469	4.05448901	0.04405405	1	26.77467891	31.10834492	30.76227828	22.45812587	25.09681994	24.26474918
ENSMUSG00000026201	Stk16	chr1	75210838	75211052	4518	serine/threonine kinase 16	-0.882458834	4.065774395	4.053715417	0.04407424	1	3.967177792	5.820314602	4.827795857	9.171954751	8.337623188	12.85396733
ENSMUSG00000028470	Hint2	chr4	43654227	43654411	1540	histidine triad nucleotide binding protein 2	-0.469039707	5.629966625	4.053101523	0.044090269	1	18.82884802	24.75367768	17.93490001	30.05444392	29.89550408	35.10844782
ENSMUSG00000018845	Unc45b	chr11	82910550	82911253	4493	unc-45 myosin chaperone B	-0.434718831	5.841477093	4.050608671	0.044155421	1	21.8978979	24.36057986	26.58840279	38.7719431	33.2850909	37.83377191
ENSMUSG00000031762	Mt2	chr8	94172618	94172875	556	metallothionein 2	0.819041245	7.073680712	4.04700486	0.044249789	1	73.08728195	82.13725892	111.7451959	28.90752051	90.50960433	54.78538856
ENSMUSG00000030148	Clec4a2	chr6	123106428	123106440	2860	C-type lectin domain family 4, member a2	1.459508886	3.030277105	4.046489496	0.044263301	1	4.376718794	3.099451939	3.892895108	0.881295701	2.144668357	1.330114486
ENSMUSG00000025647	Shisa5	chr9	109038606	109038764	1955	shisa family member 5	0.57641967	5.859218401	4.038469637	0.044474135	1	30.79600861	52.38885408	23.5260572	19.83331899	35.57483603	23.54825996
ENSMUSG00000040990	Sh3kbp1	chrX	159627272	159627691	10100	SH3-domain kinase binding protein 1	-0.76370662	4.393193752	4.034381266	0.04458202	1	6.258365038	7.034995912	7.16022903	14.35957874	10.66821142	13.95362155
ENSMUSG00000016319	Slc25a5	chrX	36795651	36795841	1646	solute carrier family 25 (mitochondrial carrier, adenine nucleotide translocator), member 5	-0.277094192	7.694888454	4.028941322	0.044725999	1	87.2478579	107.644518	99.09749142	122.3374535	134.0776734	142.1199389
ENSMUSG00000071649	B3gat3	chr19	8920374	8920648	1601	beta-1,3-glucuronyltransferase 3 (glucuronosyltransferase I)	-0.606840327	4.951324244	4.026947712	0.044778887	1	8.849347635	14.35422243	11.32966218	17.64424178	19.7097316	21.46861427
ENSMUSG00000065637	Gm26397	chr8	126944847	126944980	134	.	0.982174107	3.776769343	4.022231923	0.044904251	1	9.806592243	6.234548548	6.111151114	4.259653154	5.650675152	2.393369524
ENSMUSG00000043122	A530016L24Rik	chr12	112489448	112489705	2636	RIKEN cDNA A530016L24 gene	-0.626237525	4.869734468	4.017077077	0.045041711	1	8.869443496	12.39082327	10.82834796	16.08692849	17.16835936	22.16385429
ENSMUSG00000090990	Gm17197	chr19	56364262	56364432	452	predicted gene 17197	0.642432563	4.773662228	4.01680244	0.045049047	1	17.90027806	13.60305354	15.58141178	10.74135666	13.54502466	9.193074993
ENSMUSG00000103405	Unspecified	chr1	34160330	34160496	7920	.	0.631497809	4.816310902	4.014261254	0.045116985	1	15.8501322	13.82103849	18.87505517	11.75538185	11.82472237	11.20843864
ENSMUSG00000089139	Mir1964	chr7	29773294	29773376	83	microRNA 1964	-2.692680891	2.330302126	4.014250812	0.045117264	1	0	0.357850363	0	3.159632834	1.579381254	0
ENSMUSG00000020477	Mrps24	chr11	5703983	5704732	1466	mitochondrial ribosomal protein S24	-0.483440784	5.534836975	4.00932596	0.045249237	1	16.73287403	23.21563378	16.9962485	28.82653432	28.69047786	31.37320787
ENSMUSG00000020034	Tcp11l2	chr10	84576626	84577012	3438	t-complex 11 (mouse) like 2	0.537897781	5.226757136	4.008335822	0.045275819	1	17.80456828	22.30638751	24.92262122	17.15885514	17.34058662	15.30392435
ENSMUSG00000027947	Il6ra	chr3	89869324	89871386	3343	interleukin 6 receptor, alpha	1.00238831	3.726462498	4.007635204	0.045294639	1	6.383889201	8.557589066	6.359690752	2.486888044	6.278323865	2.887932425
ENSMUSG00000030695	Aldoa	chr7	126795234	126795514	2754	aldolase A, fructose-bisphosphate	-0.308726822	10.10030609	4.006322105	0.045329932	1	465.3637369	557.6215298	530.5887726	607.0692594	748.2500704	817.4117069
ENSMUSG00000034120	Srsf2	chr11	116849901	116850961	2958	serine/arginine-rich splicing factor 2	-0.486132395	5.526527353	4.003683748	0.045400934	1	15.65939451	25.37629516	15.5670164	26.47513906	25.26476251	36.77409443
ENSMUSG00000021939	Ctsb	chr14	63122462	63122565	4739	cathepsin B	0.415831201	7.838481896	4.001125767	0.045469884	1	137.672452	138.3811884	133.7394479	100.4709914	145.5219896	102.4604523
ENSMUSG00000088113	Mir1960	chr5	30170739	30170816	78	microRNA 1960	-1.984934108	2.762225178	3.995350846	0.045625953	1	0.698254194	1.141497361	0	3.359609596	0.419835523	5.453247017
ENSMUSG00000093645	Gm23187	chr2	130277195	130277280	86	.	-1.731021078	2.819735421	3.992159753	0.045712435	1	0.634046912	1.727553477	0	3.559126641	1.143689873	4.951799015
ENSMUSG00000084349	Rpl3-ps1	chrX	13202571	13203780	1210	ribosomal protein L3, pseudogene 1	0.459431686	6.212810242	3.982686366	0.045970193	1	43.911021	49.61915902	38.33977753	24.10818116	45.98464378	37.38281135
ENSMUSG00000032440	Tgfbr2	chr9	116087698	116090557	4785	transforming growth factor, beta receptor II	0.546232545	5.173423016	3.975972619	0.046153791	1	19.65134741	24.10532684	18.94252544	12.67154046	21.2959069	13.76462519
ENSMUSG00000049988	Lrrc25	chr8	70616844	70617026	1273	leucine rich repeat containing 25	0.976710983	3.77434111	3.975323227	0.046171591	1	8.096789023	6.913197124	7.087304372	2.499929275	6.664641773	3.15609168
ENSMUSG00000042351	Grap2	chr15	80623505	80623814	3158	GRB2-related adaptor protein 2	2.063548072	2.75994471	3.971734334	0.046270092	1	1.414412343	7.012915568	0.609374043	0.210042069	1.522385539	0.284113191
ENSMUSG00000029319	Coq2	chr5	100654723	100655471	2624	coenzyme Q2 4-hydroxybenzoate polyprenyltransferase	-0.595004794	4.984453666	3.970115155	0.046314605	1	9.792582825	13.38646638	12.39690654	21.24958402	17.04468249	21.80017726
ENSMUSG00000022193	Psmb5	chr14	54614120	54614481	871	proteasome (prosome, macropain) subunit, beta type 5	-0.418992944	5.905597095	3.963661763	0.046492463	1	23.59570682	25.95728345	27.33198319	39.77079127	34.87860642	40.05874794
ENSMUSG00000104444	RP24-388D8.6	chr3	28807205	28807363	274	.	-0.604860759	4.937669755	3.961266765	0.046558654	1	9.026522405	15.8495179	9.333394428	19.62419229	18.33230895	20.23485143
ENSMUSG00000086107	Gm16312	chr19	4000758	4000818	362	.	-0.559231273	5.557612639	3.954817953	0.046737373	1	17.77951383	16.72728639	21.21226006	29.73362469	24.12145915	38.37303204
ENSMUSG00000020386	Sar1b	chr11	51763687	51763791	1255	secretion associated Ras related GTPase 1B	-0.376814051	6.296603462	3.953843422	0.046764444	1	31.57765645	38.24440282	34.37522501	51.94778505	45.57822684	53.450649
ENSMUSG00000028937	Acot7	chr4	152178134	152178340	2124	acyl-CoA thioesterase 7	-0.589440712	5.000669364	3.948345326	0.04691748	1	10.72091275	13.84855645	11.56085999	19.40088905	17.8399474	23.55075612
ENSMUSG00000046721	Rpl14-ps1	chr7	45324941	45325456	710	ribosomal protein L14, pseudogene 1	0.356909151	6.450136019	3.947654586	0.046936744	1	45.77444164	60.58391548	45.83363335	34.59153584	49.63388851	48.22084167
ENSMUSG00000056370	Sftpb	chr6	72304610	72304688	1968	surfactant associated protein B	-2.773972162	2.291949392	3.947260706	0.046947732	1	0.056030555	0.076331718	0.139665719	0.381916005	3.891101301	0.109397287
ENSMUSG00000007122	Casq1	chr1	172209894	172210503	1951	calsequestrin 1	-0.900947887	4.524694647	3.941330257	0.047113508	1	6.640926804	6.252115155	8.452924184	22.70662367	9.820968061	12.28563659
ENSMUSG00000008475	Arpc5	chr1	152766542	152766867	2276	actin related protein 2/3 complex, subunit 5	0.505720068	5.36270015	3.938340376	0.047197319	1	22.65109621	30.34985978	18.59915556	17.46470744	21.86371387	16.75989331
ENSMUSG00000083669	Gm10169	chr7	29965218	29965565	348	macrophage migration inhibitory factor, pseudogene 4	-1.036051073	3.688273822	3.93336903	0.047337021	1	2.528920636	3.100686241	3.93985387	4.562908162	8.363027383	9.360886534
ENSMUSG00000006740	Kif5b	chr18	6201002	6203707	7395	kinesin family member 5B	0.497885833	5.740700242	3.931990225	0.047375845	1	30.60167926	28.00290375	35.36675846	25.94521651	25.98291437	22.6392823
ENSMUSG00000021508	Cxcl14	chr13	56288647	56289807	1823	chemokine (C-X-C motif) ligand 14	1.336902809	3.149259794	3.925836198	0.047549538	1	4.536355375	4.762705819	3.442548119	1.455094068	2.491162207	1.436809007
ENSMUSG00000020709	Adap2	chr11	80154105	80154309	1785	ArfGAP with dual PH domains 2	0.755468857	4.341986517	3.918357068	0.047761535	1	12.47787283	10.55277879	11.24027514	4.903976605	8.858153425	8.703771029
ENSMUSG00000027712	Anxa5	chr3	36448926	36449406	1721	annexin A5	0.339545422	6.644174292	3.916671039	0.047809463	1	50.74142676	67.86937618	55.28249505	44.36330004	60.78691751	48.07587214
ENSMUSG00000024442	0610009O20Rik	chr18	38250249	38250399	2404	RIKEN cDNA 0610009O20 gene	-0.417011862	6.009461607	3.913768609	0.047892089	1	25.18418517	30.93434116	27.00468127	44.19807393	34.76674551	44.88687417
ENSMUSG00000029198	Grpel1	chr5	36464998	36465255	3528	GrpE-like 1, mitochondrial	-0.527503478	5.275045654	3.912023094	0.047941852	1	13.95855445	16.20943504	15.66317989	25.0442759	22.67837525	26.08359079
ENSMUSG00000024670	Cd6	chr19	10789341	10790243	3404	CD6 antigen	1.89340842	2.62419421	3.909207574	0.048022236	1	1.279825089	5.049631203	0.794180431	0.272814113	1.35395415	0.22141304
ENSMUSG00000036503	Rnf13	chr3	57736066	57736200	2676	ring finger protein 13	0.415729779	5.883339205	3.908484257	0.048042909	1	32.63979712	38.24520743	31.53737491	28.91707301	29.01648443	27.54565373
ENSMUSG00000087327	Gm15884	chr6	124715573	124716007	643	.	-0.631427351	4.814046695	3.906967946	0.048086279	1	9.165128425	11.34230064	10.10617381	17.10322991	16.73800785	19.23243367
ENSMUSG00000024300	Myo1f	chr17	33555719	33555856	4914	myosin IF	1.17684833	3.376767585	3.904833483	0.048147399	1	6.116649917	5.449227381	4.159064186	1.835994176	3.563006987	2.132850156
ENSMUSG00000078062	Gm25172	chr8	70039104	70039190	87	.	-3.122160608	2.14609739	3.901952969	0.048230012	1	0	0	0	1.50800658	1.130693397	0.407960714
ENSMUSG00000098293	Mir6991	chr19	7422573	7422642	70	microRNA 6991	-1.690713389	2.833295645	3.899867359	0.04828992	1	0.776930723	1.693489042	0	4.361183349	1.868563737	3.539490141
ENSMUSG00000086472	Gm16172	chr17	45663519	45664034	682	.	-0.736801579	4.434634202	3.899518839	0.048299939	1	5.007392452	8.538110567	7.918548661	12.62927912	12.62580036	14.87533474
ENSMUSG00000086582	Gm16272	chr6	39584092	39584323	388	.	-0.498806941	6.474282098	3.898785618	0.048321024	1	38.71272034	35.46858252	37.58593583	67.20514671	47.15001156	63.40275821
ENSMUSG00000025465	Echs1	chr7	140105710	140106377	5274	enoyl Coenzyme A hydratase, short chain, 1, mitochondrial	-0.415229469	6.114428115	3.895738746	0.048408745	1	25.72487586	33.03973043	31.04522691	50.83444917	40.05819854	42.74036193
ENSMUSG00000036461	Elf1	chr14	79481194	79481637	4314	E74-like factor 1	0.847156938	4.06298452	3.890697418	0.048554257	1	7.951521346	11.62669513	8.168265133	5.084702295	6.971604806	4.958684483
ENSMUSG00000033307	Mif	chr10	75859353	75859543	554	macrophage migration inhibitory factor (glycosylation-inhibiting factor)	-0.43338619	7.292430779	3.889433353	0.048590815	1	62.9145901	75.01317341	69.20465721	74.84060043	111.6921348	128.918526
ENSMUSG00000100838	Gm29094	chr9	89199379	89199779	664	.	1.163084934	3.393800304	3.887650396	0.04864243	1	5.391782389	6.373503309	4.204288172	1.263853134	4.738143761	1.72754492
ENSMUSG00000076875	Traj58	chr14	54157280	54157342	63	T cell receptor alpha joining 58	3.055875274	2.101955321	3.886160049	0.048685618	1	0	1.878714406	0.716150521	0	0	0
ENSMUSG00000097324	Mir143hg	chr18	61649625	61650150	2304	.	-1.314469125	3.222894147	3.880121954	0.048861008	1	0.933328058	2.999422566	1.153297499	4.72094381	4.000185578	5.965252892
ENSMUSG00000055553	Kxd1	chr8	70508272	70508528	3176	KxDL motif containing 1	-0.345738312	6.569003365	3.879500165	0.048879107	1	38.97981513	52.50229142	37.40843918	51.26621131	62.94110202	68.51274515
ENSMUSG00000032126	Hmbs	chr9	44336350	44336845	1755	hydroxymethylbilane synthase	-0.654666261	4.715399505	3.878708213	0.04890217	1	8.984256988	10.47629355	8.535078648	17.43196065	15.84687831	16.06937738
ENSMUSG00000002660	Clpp	chr17	56990264	56990513	1207	caseinolytic mitochondrial matrix peptidase proteolytic subunit	-0.511939666	5.339558898	3.877128273	0.048948214	1	13.88184829	19.08574768	15.55611728	24.60747161	25.0125354	27.66838196
ENSMUSG00000087411	Gm16048	chr3	90451583	90451739	663	.	-1.046949824	3.650589848	3.876295141	0.048972512	1	2.326111865	4.436482212	2.415929469	7.394682868	7.242795056	6.920586575
ENSMUSG00000058922	Gm10052	chr9	123689233	123690192	960	heterogeneous nuclear ribonucleoprotein A1 pseudogene	0.751685886	4.337915103	3.875201122	0.049004438	1	10.10252479	14.26337181	9.824899553	6.996564694	7.59286305	7.882429285
ENSMUSG00000041921	Metap1d	chr2	71453276	71453398	4537	methionyl aminopeptidase type 1D (mitochondrial)	-1.130305263	3.49916167	3.874322362	0.049030099	1	1.871961333	3.007267838	2.676490269	6.01430331	4.472941355	8.417403614
ENSMUSG00000076467	Trbv13-1	chr6	41116007	41116078	366	T cell receptor beta, variable 13-1	2.676554969	2.649379646	3.874117372	0.049036087	1	0.450916196	7.535334076	0.374661853	0	0.903733142	0.097821643
ENSMUSG00000088373	Mir1956	chr3	138526415	138526494	80	microRNA 1956	2.583393241	2.287999555	3.873686837	0.049048665	1	1.3620267	2.226624481	0.565847325	0	0	0.443216579
ENSMUSG00000027368	Dusp2	chr2	127336159	127336637	2003	dual specificity phosphatase 2	1.911642987	2.882209828	3.873014166	0.049068325	1	1.128565537	7.994848531	1.303651248	0.331099249	2.03569949	0.304545523
ENSMUSG00000057531	Dtnbp1	chr13	44922079	44922454	1334	dystrobrevin binding protein 1	-0.361595896	6.494591445	3.864319634	0.049323188	1	36.733401	46.6090046	37.86853752	46.25607799	62.25956393	65.42773092
ENSMUSG00000045826	Ptprcap	chr19	4154606	4154703	927	protein tyrosine phosphatase, receptor type, C polypeptide-associated protein	1.698177005	3.621510621	3.856413719	0.049556147	1	2.972094901	17.55626221	2.370705173	1.096338117	4.89642227	1.083206035
ENSMUSG00000022427	Tomm22	chr15	79670861	79671008	1113	translocase of outer mitochondrial membrane 22 homolog (yeast)	-0.406309882	5.950066257	3.856211987	0.049562107	1	24.90711573	29.54674722	25.46770112	42.56711811	35.04269878	40.57341424
ENSMUSG00000098269	Mir8094	chr17	35251289	35251405	117	microRNA 8094	-0.437832696	5.739465764	3.852112839	0.049683367	1	15.89415904	34.13528548	17.8673486	29.61486368	36.82099855	36.20478475
ENSMUSG00000076613	Ighg2b	chr12	113302965	113304397	2678	immunoglobulin heavy constant gamma 2B	2.124760626	2.871033623	3.848606254	0.049787347	1	1.379566798	8.370412524	0.88964126	0.099070234	2.141803693	0.02680145
ENSMUSG00000076547	Igkv4-70	chr6	69267888	69268186	348	immunoglobulin kappa chain variable 4-70	2.633245812	2.263938249	3.84268543	0.049963437	1	0	3.961987974	0	0	0.380137608	0
ENSMUSG00000034614	Pik3ip1	chr11	3330401	3331004	4272	phosphoinositide-3-kinase interacting protein 1	0.719212448	4.432328944	3.842244449	0.049976579	1	10.21137523	16.7286042	9.750239344	6.977368459	10.64945768	7.057443483
ENSMUSG00000024991	Eif3a	chr19	60761116	60762304	5176	eukaryotic translation initiation factor 3, subunit A	0.387360625	6.080799561	3.838403282	0.050091202	1	36.11054544	40.27859173	40.79609474	30.75164381	36.92768485	32.12810799
ENSMUSG00000092746	Gm22179	chr6	69516339	69516629	291	.	1.309307586	3.165885984	3.836793297	0.050139328	1	4.911692176	2.470638123	5.493757422	2.120849437	1.590198933	1.844205969
ENSMUSG00000099174	Mir6406	chr11	68220892	68221011	120	microRNA 6406	-3.098972811	2.140645507	3.831672918	0.050292712	1	0	0	0	0.731154705	1.370537451	0.890096104
ENSMUSG00000026980	Ly75	chr2	60292103	60293938	6905	lymphocyte antigen 75	2.224599071	2.53154729	3.823983203	0.050523994	1	0.766805649	5.236243106	0.47784848	0.294642853	0.667566446	0.2287321
ENSMUSG00000056629	Fkbp2	chr19	6977741	6977934	663	FK506 binding protein 2	-0.582327521	4.985412034	3.818024955	0.050703972	1	8.972145764	16.20674114	10.69911622	17.65397261	20.67942864	21.73496721
ENSMUSG00000093938	Evi2b	chr11	79515056	79516762	1858	ecotropic viral integration site 2b	1.249043106	3.242585603	3.8178292	0.050709897	1	4.747677794	5.821083905	3.30376916	1.546673415	3.068706341	1.660810482
ENSMUSG00000066809	Gm10180	chr9	25101404	25101481	78	.	-1.189128682	3.387691989	3.815684433	0.050774857	1	2.094762583	1.521996481	2.90086287	4.479479461	7.137203893	5.453247017
ENSMUSG00000021756	Il6st	chr13	112464070	112464250	11099	interleukin 6 signal transducer	0.481644041	5.451190083	3.81500897	0.050795333	1	20.71311307	28.33169026	26.85603165	17.00451768	24.24777084	19.2213447
ENSMUSG00000005683	Cs	chr10	128337832	128337959	2828	citrate synthase	-0.440845655	8.956052905	3.813809987	0.050831701	1	192.7845523	219.8407978	248.7232023	392.1719744	294.7865702	323.3333091
ENSMUSG00000025940	Tmem70	chr1	16665207	16665505	1820	transmembrane protein 70	-0.505016864	5.354596919	3.812900755	0.050859299	1	13.78294729	17.86068303	17.51796201	28.7368693	22.00205582	27.18662746
ENSMUSG00000032216	Nedd4	chr9	72662346	72662613	10973	neural precursor cell expressed, developmentally down-regulated 4	0.355677614	6.274853756	3.805049754	0.051098258	1	38.32291856	50.69344635	44.83125755	37.05989611	41.05225505	38.39009208
ENSMUSG00000064966	Snord15b	chr7	99479563	99479707	145	small nucleolar RNA, C/D box 14B	1.228949646	3.268913266	3.795276988	0.051397369	1	4.911692176	3.294184164	5.964650916	3.635741891	0.908685105	1.967153033
ENSMUSG00000082884	Gm13339	chr2	22590024	22590533	510	.	-1.21577949	3.341218328	3.795133478	0.051401775	1	1.403340622	2.647112275	2.062961971	7.531179632	3.829458656	4.988138049
ENSMUSG00000040345	Arhgap9	chr10	127323727	127323830	1811	Rho GTPase activating protein 9	0.902784242	3.884543262	3.782531888	0.051790237	1	5.540562256	13.38739537	5.160077927	2.880636557	6.955553203	4.338972895
ENSMUSG00000076677	Ighv6-3	chr12	114391712	114392021	356	immunoglobulin heavy variable 6-3	2.284578094	2.408829504	3.781164641	0.051832571	1	0	4.041604101	1.155469748	0.12390717	0.743238237	0
ENSMUSG00000005674	Tomm40l	chr1	171216011	171219660	5135	translocase of outer mitochondrial membrane 40 homolog-like (yeast)	-0.80055903	4.202404866	3.77629122	0.051983764	1	5.262737513	6.373582518	5.470408342	11.54102647	9.253956399	12.70778561
ENSMUSG00000097725	4930593A02Rik	chr3	58732830	58732953	1437	RIKEN cDNA 4930593A02 gene	-2.19839925	2.48797219	3.773100965	0.052082991	1	0.230161675	0.438976384	0.254985443	3.445274189	1.153233878	1.547867634
ENSMUSG00000066839	Ecsit	chr9	22072246	22072580	1684	ECSIT signalling integrator	-0.393917228	6.001877773	3.770453874	0.052165476	1	25.07664945	31.46874505	26.98336159	39.29945694	39.85945864	43.29371103
ENSMUSG00000031304	Il2rg	chrX	101264378	101265037	2387	interleukin 2 receptor, gamma chain	0.819167702	4.100486384	3.769487166	0.052195634	1	7.484302497	14.43809329	6.583306633	4.668000268	8.236195457	4.931062838
ENSMUSG00000068245	Phf11d	chr14	59347407	59349051	4498	PHD finger protein 11D	1.124487683	3.428102231	3.767261327	0.052265142	1	6.866140379	5.13128309	4.370444256	1.799284135	3.649181625	2.705108697
ENSMUSG00000051234	Rnf7	chr9	96470937	96471852	1328	ring finger protein 7	-0.429621838	5.765421077	3.762203555	0.052423449	1	20.25515102	25.26439719	23.55483189	36.01363294	29.32372643	38.49381006
ENSMUSG00000021054	Sgpp1	chr12	75714248	75716664	3324	sphingosine-1-phosphate phosphatase 1	0.778030879	4.217938641	3.76085296	0.052465808	1	8.062788434	15.35065052	7.760702429	6.35917682	8.339133019	5.398577874
ENSMUSG00000020402	Vdac1	chr11	52360860	52361152	2620	voltage-dependent anion channel 1	-0.358543756	8.504513315	3.748886708	0.052842696	1	147.3654688	175.5856089	177.5463104	261.1054995	210.6313698	248.2767035
ENSMUSG00000030652	Coq7	chr7	118509659	118510180	4003	demethyl-Q 7	-0.757060442	4.32273295	3.745904195	0.052937079	1	6.351078798	6.538902089	6.444639255	12.94786602	10.30463433	13.44028815
ENSMUSG00000083019	Gm6222	chrX	103762917	103763545	629	predicted pseudogene 6222	-1.15728496	3.418748175	3.745060314	0.052963816	1	2.101412623	3.00594305	1.746043175	6.038409417	5.159312095	6.325333742
ENSMUSG00000042148	Cox10	chr11	63962627	63964528	3037	cytochrome c oxidase assembly protein 10	-0.545858538	5.128330827	3.743863557	0.053001758	1	12.41963912	13.75332732	14.45313389	20.37016744	20.84128212	25.07602105
ENSMUSG00000038507	Parp12	chr6	39086410	39087640	3995	poly (ADP-ribose) polymerase family, member 12	0.752826004	4.29418863	3.743672156	0.053007829	1	12.32726193	11.15568955	9.428239894	6.16587008	8.08425029	7.357994145
ENSMUSG00000038967	Pdk2	chr11	95026258	95027322	3163	pyruvate dehydrogenase kinase, isoenzyme 2	-0.294192864	6.988352664	3.736796876	0.053226388	1	53.15713846	67.79522631	56.3794251	77.5508112	79.51066466	85.53043365
ENSMUSG00000029710	Ephb4	chr5	137350109	137350649	4640	Eph receptor B4	-0.588420743	4.928200929	3.723068025	0.053665678	1	9.282823862	13.07692096	11.80159273	17.32794115	18.53093027	21.58983304
ENSMUSG00000072902	Gm10435	chr11	59002910	59004135	2926	predicted gene 10435	-1.030805896	3.638388368	3.72203639	0.053698842	1	2.581894481	3.799791351	2.755968387	7.057628791	5.099129773	9.064059164
ENSMUSG00000030612	Mrpl46	chr7	78775236	78775725	1392	mitochondrial ribosomal protein L46	-0.635700761	4.734850481	3.718381289	0.05381652	1	9.266279282	9.688933449	9.706332978	16.70318463	14.30967035	18.83940907
ENSMUSG00000018209	Stk4	chr2	164070322	164070442	5860	serine/threonine kinase 4	0.960167897	3.733286569	3.717737673	0.053837269	1	5.665854459	10.22666856	5.341131476	3.079307755	5.217536228	3.675196334
ENSMUSG00000005677	Nr1i3	chr1	171213970	171214173	4414	nuclear receptor subfamily 1, group I, member 3	-0.899232369	3.922919113	3.714378906	0.053945691	1	3.898203711	4.956572005	3.893003965	9.137529338	7.579956825	10.12370914
ENSMUSG00000000168	Dlat	chr9	50634633	50636554	4886	dihydrolipoamide S-acetyltransferase (E2 component of pyruvate dehydrogenase complex)	-0.425994916	6.402664249	3.709974658	0.054088212	1	33.01597872	36.142667	40.65659926	62.4103453	49.8217707	53.04641293
ENSMUSG00000032060	Cryab	chr9	50752758	50753477	1185	crystallin, alpha B	-0.367973096	10.32985285	3.706978042	0.05418541	1	569.1554719	556.9865469	634.1736284	795.6307139	861.6150631	933.4141143
ENSMUSG00000037523	Mavs	chr2	131234063	131234127	3345	mitochondrial antiviral signaling protein	-0.555620015	5.068210876	3.7052173	0.054242608	1	9.776184773	14.78715559	14.08158251	22.05132873	20.12224233	21.31930026
ENSMUSG00000076752	Tcrg-C2	chr13	19305060	19305202	503	T-cell receptor gamma, constant 2	3.151584483	2.554207502	3.703623215	0.054294447	1	0	7.335932443	0.181879497	0.087767579	0.394845313	0
ENSMUSG00000044827	Tlr1	chr5	64924811	64927298	2652	toll-like receptor 1	1.424089133	2.98987628	3.70278309	0.054321789	1	4.220845276	3.682365214	2.85056521	0.867023258	2.187797251	1.163756761
ENSMUSG00000026028	Trak2	chr1	58900449	58904182	7088	trafficking protein, kinesin binding 2	-0.425056193	6.020419862	3.700519987	0.054395513	1	25.74852973	26.16260209	31.3251451	43.50478794	37.43862105	44.10970917
ENSMUSG00000099163	Mir7660	chr6	115775657	115775719	63	microRNA 7660	-1.735262541	2.753071356	3.693052729	0.054639526	1	0	1.409035805	0.716150521	2.76467873	1.554703421	4.487567857
ENSMUSG00000018566	Slc2a4	chr11	69942539	69943572	3478	solute carrier family 2 (facilitated glucose transporter), member 4	-0.318960841	7.21641072	3.692928203	0.054643605	1	63.64489641	69.75273999	72.02428098	92.52574702	93.95252869	100.8909478
ENSMUSG00000089375	Snord107	chr7	59980876	59980945	70	.	-3.050719171	2.130252679	3.688980268	0.054773094	1	0	0	0	1.869078578	0	1.011282897
ENSMUSG00000080850	Gm12439	chr4	48675156	48675520	365	.	-0.54984491	5.090665274	3.68782339	0.0548111	1	10.55012485	11.90879077	16.90584837	20.18366548	17.9428067	26.2878292
ENSMUSG00000020744	Slc25a19	chr11	115614178	115615591	4026	solute carrier family 25 (mitochondrial thiamine pyrophosphate carrier), member 19	-0.934316083	3.831940896	3.687609472	0.05481813	1	2.972478683	4.90415839	3.653488032	8.985377506	8.417352983	7.515311058
ENSMUSG00000021903	Galnt15	chr14	32028989	32030031	6326	UDP-N-acetyl-alpha-D-galactosamine:polypeptide N-acetylgalactosaminyltransferase 15	0.585834508	4.891793314	3.687567003	0.054819526	1	13.85372962	20.98506473	16.23410342	7.564741295	19.16525606	11.06465285
ENSMUSG00000032435	Dync1li1	chr9	114688790	114689027	2601	dynein cytoplasmic 1 light intermediate chain 1	0.440926568	5.643036237	3.683815741	0.054942976	1	29.04383223	30.0594305	27.28527981	19.65238193	27.58393608	23.59336214
ENSMUSG00000026495	Efcab2	chr1	178406085	178406133	4151	EF-hand calcium binding domain 2	-0.535924291	5.234865849	3.683573205	0.054950968	1	11.91724157	13.72656075	18.56747864	27.23128645	19.47523156	24.96263662
ENSMUSG00000059263	Usp47	chr7	112023506	112023746	5540	ubiquitin specific peptidase 47	0.4236138	5.749936102	3.678333017	0.055123937	1	30.02505638	32.24024462	30.72119009	23.65419405	27.58230737	25.93572876
ENSMUSG00000035863	Palm	chr10	79793572	79793740	2651	paralemmin	-0.560478562	5.035571796	3.678275813	0.055125828	1	10.83689457	15.22240391	11.56210434	18.74810795	19.38493959	23.89308377
ENSMUSG00000035828	Pim3	chr15	88862186	88862752	2419	proviral integration site 3	0.411526279	5.821940914	3.675118492	0.055230328	1	26.509711	40.89076248	30.70095854	20.0519178	32.57767522	29.47701598
ENSMUSG00000088643	Gm26484	chr6	29487717	29487822	106	.	-3.044700634	2.128748503	3.671518565	0.055349733	1	0	0	0	1.240229711	0.619944043	1.006557276
ENSMUSG00000079484	Phyhd1	chr2	30266203	30266625	2657	phytanoyl-CoA dioxygenase domain containing 1	-0.563622474	5.020003188	3.671436819	0.055352448	1	11.04071756	12.90361558	13.13966464	17.54083601	21.10060485	22.63706164
ENSMUSG00000031788	Kifc3	chr8	95099832	95100452	3758	kinesin family member C3	-0.447079983	5.623876727	3.668787813	0.055440491	1	18.25528843	22.42262387	21.06957128	28.41904393	28.69356333	36.85559854
ENSMUSG00000077191	Snord64	chr7	59978808	59978874	67	small nucleolar RNA, C/D box 64	-1.975918033	2.586412085	3.667607443	0.055479771	1	0	0	1.34804804	1.951537927	1.951000372	3.167694958
ENSMUSG00000098731	Mir7027	chr5	114404468	114404539	72	microRNA 7027	-1.419370748	3.041407791	3.66459793	0.055580052	1	0.75564495	2.470638123	0.627857991	5.453612837	2.271712762	4.426094325
ENSMUSG00000084519	Gm22478	chr7	45388531	45388684	154	.	-1.389389127	3.075189027	3.663668536	0.05561106	1	0	2.908977145	1.182803441	5.422337638	2.995729603	4.1690953
ENSMUSG00000042198	Chchd7	chr4	3938888	3938962	4060	coiled-coil-helix-coiled-coil-helix domain containing 7	-0.830058876	4.083591607	3.663150826	0.05562834	1	4.292346149	5.78834638	5.135263033	9.792449853	9.17176757	11.49241707
ENSMUSG00000092500	Gm20400	chr6	142161493	142161535	665	.	-0.618051349	4.78624555	3.662662178	0.055644656	1	7.288683424	7.717961885	15.07141998	15.87407127	18.32651401	17.46512896
ENSMUSG00000065336	Snora34	chr15	98519716	98519853	138	small nucleolar RNA, H/ACA box 34	-0.970038117	3.74601285	3.662515541	0.055649553	1	3.571645556	3.243823435	3.627122064	6.682964412	6.681123576	9.814536897
ENSMUSG00000019797	1700021F05Rik	chr10	43525121	43525408	1339	RIKEN cDNA 1700021F05 gene	-0.512646754	5.259981981	3.657553624	0.055815531	1	14.44917206	16.12890338	15.01564555	24.03207302	21.6575601	26.97899004
ENSMUSG00000098548	Mir6996	chr2	26470059	26470119	61	microRNA 6996	-3.038732552	2.127218598	3.654275721	0.055925466	1	0	0	0	0.713465479	2.13980686	0
ENSMUSG00000039501	Znfx1	chr2	167035793	167039163	8189	zinc finger, NFX1-type containing 1	0.692876642	4.462907452	3.651430083	0.05602109	1	12.83074054	12.93032645	11.48918795	6.988999808	10.50086049	8.043650323
ENSMUSG00000006005	Tpr	chr1	150392838	150393013	10496	translocated promoter region, nuclear basket protein	0.599944756	4.820988467	3.648293166	0.056126703	1	15.29740105	16.48300295	16.58341807	10.77110616	12.92619061	11.73428242
ENSMUSG00000056429	Tgoln1	chr6	72608432	72612110	5013	trans-golgi network protein	0.462049321	5.501562298	3.647116173	0.056166384	1	23.00437019	30.1313717	25.22038181	19.10903591	24.17077007	20.01236883
ENSMUSG00000035004	Igsf6	chr7	121064067	121065517	2133	immunoglobulin superfamily, member 6	1.157699026	3.338700224	3.646718526	0.056179797	1	5.919454842	5.085030183	4.037827118	1.596103184	3.294941584	2.40570648
ENSMUSG00000104453	WI1-1616M8.3	chr7	81530309	81532521	2213	.	-0.468051443	5.748087205	3.645683583	0.056214723	1	20.70446685	22.94509374	23.3308513	38.40081315	27.18975451	37.95987843
ENSMUSG00000076545	Igkv4-72	chr6	69226854	69227156	352	immunoglobulin kappa chain variable 4-72	2.895625378	2.142148874	3.645444594	0.056222791	1	0	1.873392269	1.038722569	0	0.093957525	0
ENSMUSG00000038179	Slamf7	chr1	171632403	171634996	4577	SLAM family member 7	2.025887068	2.495904521	3.642070728	0.056336824	1	2.542420089	1.950120327	1.361593302	0.222237172	0.862139308	0.219575186
ENSMUSG00000029309	Sparcl1	chr5	104079111	104079577	3114	SPARC-like 1	0.397658828	7.672809228	3.640933352	0.056375322	1	112.2898099	113.1546973	136.4562169	98.31073308	100.4805903	112.7265521
ENSMUSG00000021686	Ap3b1	chr13	94358960	94359231	4020	adaptor-related protein complex 3, beta 1 subunit	0.683883117	4.486800522	3.634218956	0.056603157	1	10.8238951	15.56422141	11.56954436	6.534570169	10.7229814	8.928262338
ENSMUSG00000030335	Mrpl51	chr6	125191801	125192208	3357	mitochondrial ribosomal protein L51	-0.470983147	5.47236659	3.630321151	0.056735867	1	16.98558432	19.01317164	18.52181074	27.46565885	25.61109214	31.30339175
ENSMUSG00000021789	Sftpa1	chr14	41131782	41131832	2860	surfactant associated protein A1	-2.95279762	2.176561489	3.628433881	0.056800243	1	0	0.073546317	0	0.030922656	3.269170145	0
ENSMUSG00000028278	Rragd	chr4	32983037	32983607	5173	Ras-related GTP binding D	0.406787678	5.83998346	3.626662049	0.056860751	1	32.46396168	36.20029212	30.26047382	25.22088057	28.47465058	29.37821772
ENSMUSG00000038843	Gcnt1	chr19	17326141	17330488	5571	glucosaminyl (N-acetyl) transferase 1, core 2	1.072993644	3.479351198	3.623127891	0.056981647	1	5.771624809	5.659070817	5.601705727	2.707122604	3.660751775	2.448350016
ENSMUSG00000076487	Trbj1-5	chr6	41535084	41535133	50	T cell receptor beta joining 1-5	1.803885339	3.493995818	3.622829996	0.05699185	1	2.163218877	14.73501495	3.594794773	0	5.202667659	0.703932213
ENSMUSG00000001211	Agpat3	chr10	78269178	78273775	7577	1-acylglycerol-3-phosphate O-acyltransferase 3	-0.5007024	5.307635041	3.622419537	0.057005911	1	13.45203568	17.89761816	16.20930818	24.72085389	23.11798989	27.32572331
ENSMUSG00000060459	Kng2	chr16	22985854	22986068	2509	kininogen 2	-2.984947008	2.161001715	3.617325833	0.057180715	1	0	0.047903475	0	1.022160104	1.863166491	0.271757097
ENSMUSG00000027433	Xrn2	chr2	147012996	147013196	3981	5'-3' exoribonuclease 2	0.723736504	4.344739373	3.617238525	0.057183716	1	11.02687513	13.31613144	9.76065321	6.376396147	9.145497977	7.338785004
ENSMUSG00000061482	Hist1h4d	chr13	23581598	23581990	393	histone cluster 1, H4d	1.106204757	3.417644772	3.616150182	0.057221142	1	5.040190175	5.035336074	6.04910897	2.694509219	3.619749421	1.822362582
ENSMUSG00000098882	Mir6392	chr15	84168270	84168377	108	microRNA 6392	-2.680071163	2.268978814	3.614878173	0.057264916	1	0	0.275774592	0	2.840770805	0.608568923	0.658725557
ENSMUSG00000030826	Bcat2	chr7	45570153	45570399	3899	branched chain aminotransferase 2, mitochondrial	-0.517248778	5.216902624	3.609243273	0.057459259	1	11.69719007	18.69079973	13.71483336	24.74883688	23.85473147	21.91774168
ENSMUSG00000000409	Lck	chr4	129548344	129549000	2929	lymphocyte protein tyrosine kinase	1.912625128	3.457215376	3.607075392	0.057534214	1	2.014451435	16.46600203	1.752002367	0.528402761	4.06380726	0.63714274
ENSMUSG00000077506	Scarna9	chr9	15326264	15326333	70	small Cajal body-specific RNA 9	0.590503041	4.840314547	3.604985065	0.057606586	1	10.87703013	25.40233563	12.91088263	14.32960243	9.809959617	12.13539477
ENSMUSG00000022206	Npr3	chr15	11839896	11845288	6927	natriuretic peptide receptor 3	0.830433	4.017347038	3.603899661	0.057644204	1	4.912673817	11.4545174	10.19480788	3.415942542	7.846524735	5.213040721
ENSMUSG00000024997	Prdx3	chr19	60864051	60864719	1478	peroxiredoxin 3	-0.415412351	7.125090367	3.603732023	0.057650016	1	55.16208136	64.50887925	65.54302538	105.8466318	76.53752034	94.18127538
ENSMUSG00000031781	Ciapin1	chr8	94819818	94823207	5691	cytokine induced apoptosis inhibitor 1	-0.667777215	4.573123081	3.603350565	0.057663244	1	7.132693585	9.136123465	8.543479443	13.77093664	15.83182646	14.56330876
ENSMUSG00000032602	Slc25a20	chr9	108662088	108664838	4844	solute carrier family 25 (mitochondrial carnitine/acylcarnitine translocase), member 20	-0.521239257	5.194765168	3.596088867	0.057915676	1	13.27533269	15.03281736	14.89001835	25.03446548	21.64583571	22.59251913
ENSMUSG00000076564	Igkv12-46	chr6	69764523	69764820	347	immunoglobulin kappa variable 12-46	2.261127682	2.545385275	3.592140908	0.058053408	1	0.634046912	5.528171126	0.526823372	0.127111666	1.048382384	0
ENSMUSG00000039103	Nexn	chr3	152236986	152237579	2562	nexilin	0.391965757	8.360543838	3.592055476	0.058056392	1	210.4036315	181.9750775	189.7723438	154.2956089	175.514673	176.6312312
ENSMUSG00000095335	Igkv3-5	chr6	70663298	70663346	359	immunoglobulin kappa chain variable 3-5	1.922178048	2.546041271	3.591269254	0.058083864	1	0.306456008	2.671949378	3.310206853	0.24574922	1.013436304	0.29917119
ENSMUSG00000022425	Enpp2	chr15	54838898	54839536	3473	ectonucleotide pyrophosphatase/phosphodiesterase 2	1.04092587	3.614815971	3.588616518	0.058176657	1	3.239224122	12.37334071	3.839259443	3.463408703	4.36307481	2.428505346
ENSMUSG00000056366	Fabp3-ps1	chr10	86731754	86732409	656	fatty acid binding protein 3, muscle and heart, pseudogene 1	-0.558861592	8.137252566	3.575051329	0.058653636	1	124.261614	91.64237335	132.8268461	178.6899811	172.2463099	241.9598231
ENSMUSG00000020143	Dock2	chr11	34226815	34227730	11425	dedicator of cyto-kinesis 2	1.53561964	2.841474093	3.574228181	0.058682713	1	2.549061698	4.264513989	2.298500955	0.727827203	1.759076303	0.757223073
ENSMUSG00000026536	Mnda	chr1	173896345	173896643	1785	.	1.0695299	3.471506949	3.573934365	0.058693096	1	6.794881243	5.520432925	4.567965698	2.006172247	4.401220884	2.351827276
ENSMUSG00000027523	Gnas	chr2	174284320	174284508	11186	GNAS (guanine nucleotide binding protein, alpha stimulating) complex locus	-0.332985695	6.40384531	3.573727682	0.0587004	1	34.17120085	44.59876888	36.02940661	53.39658042	53.78705897	54.09310364
ENSMUSG00000021843	Ktn1	chr14	47648448	47648577	9582	kinectin 1	0.473937241	5.408468716	3.572983876	0.058726696	1	23.68694196	25.33235529	24.17230335	18.87932548	19.82821447	19.91893837
ENSMUSG00000037373	Ctbp1	chr5	33247724	33248686	2288	C-terminal binding protein 1	-0.348506684	6.260198028	3.572250058	0.058752651	1	29.20770756	41.99653069	31.69709113	46.36060654	46.52654317	53.24698253
ENSMUSG00000032047	Acat1	chr9	53580522	53582665	3758	acetyl-Coenzyme A acetyltransferase 1	-0.382926256	7.161606817	3.571713089	0.058771651	1	59.79927682	65.78049356	66.79346728	102.7439638	80.40727019	98.22747627
ENSMUSG00000038086	Hspb2	chr9	50751072	50751733	840	heat shock protein 2	-0.334703504	6.430579991	3.568248231	0.05889441	1	36.86217566	44.82107711	35.2063343	55.85900235	54.73936359	53.82947033
ENSMUSG00000065904	Gm26109	chr18	34942644	34942713	70	.	-1.545885258	2.919644719	3.564888888	0.05901369	1	1.553861447	0.846744521	0.645544132	6.230261927	1.401422802	3.033848692
ENSMUSG00000040652	Oaz2	chr9	65668001	65668177	2990	ornithine decarboxylase antizyme 2	-0.409747337	5.97691828	3.564840185	0.059015421	1	24.65787455	30.09963034	26.61752629	46.00957822	34.81925773	39.80147112
ENSMUSG00000030884	Uqcrc2	chr7	120635176	120635322	2506	ubiquinol cytochrome c reductase core protein 2	-0.421842905	8.543847945	3.564232039	0.059037043	1	143.5710335	160.5727536	194.6512542	276.4193505	223.4374032	254.4685467
ENSMUSG00000028964	Park7	chr4	150897133	150897471	2479	Parkinson disease (autosomal recessive, early onset) 7	-0.402132235	5.866295064	3.556426178	0.059315315	1	22.82108689	27.97466355	24.5062088	37.49261091	34.7049925	38.839176
ENSMUSG00000020611	Gna13	chr11	109362831	109363256	6421	guanine nucleotide binding protein, alpha 13	0.652554091	4.576524303	3.55483708	0.059372136	1	13.44264362	14.44462823	12.51824866	8.802888613	11.22782182	8.474808934
ENSMUSG00000035342	Lzts2	chr19	45015176	45015323	2921	leucine zipper, putative tumor suppressor 2	-0.467744341	5.459000361	3.551932075	0.059476159	1	15.46124046	21.10949739	17.56799088	24.61529153	29.53475375	29.45023998
ENSMUSG00000064109	Hcst	chr7	30417717	30417846	437	hematopoietic cell signal transducer	1.253628725	3.238430074	3.551048298	0.059507844	1	3.148520626	8.647233432	2.09285997	0.504964152	4.16480673	1.557329485
ENSMUSG00000099265	Gm27768	chr8	8690181	8690233	53	.	-0.923655058	3.813190885	3.546172923	0.059682957	1	4.086080101	3.896592843	3.395083952	9.010804749	6.756242029	8.642723281
ENSMUSG00000090357	Gm17077	chr7	30955825	30955991	279	.	-0.631255866	4.687582533	3.545068949	0.059722685	1	6.501245304	12.88261307	8.348268932	12.63853134	19.42638942	16.02702806
ENSMUSG00000001833	7-Sep	chr9	25252439	25252699	2538	septin 7	0.35469212	6.350429033	3.545030372	0.059724074	1	45.01608215	49.87805463	46.0141518	43.31148529	38.78410468	40.82113715
ENSMUSG00000030306	Tmtc1	chr6	148232430	148237934	8578	transmembrane and tetratricopeptide repeat containing 1	0.44562904	5.562237266	3.544955255	0.059726778	1	23.68130851	27.7118587	30.06780377	19.67597908	26.56762647	20.32090408
ENSMUSG00000076562	Igkv4-50	chr6	69700767	69701069	352	immunoglobulin kappa variable 4-50	2.588328328	2.232520451	3.544295009	0.059750553	1	0.312533039	3.065550986	0.259680642	0.250622434	0.093957525	0
ENSMUSG00000027843	Ptpn22	chr3	103859795	103859865	3064	protein tyrosine phosphatase, non-receptor type 22 (lymphoid)	1.456882191	2.912139944	3.539174871	0.05993527	1	2.501640884	5.747088507	1.600064851	0.707180465	2.337381196	0.702783873
ENSMUSG00000099114	Gm27405	chr3	153313713	153313824	112	.	-2.998031775	2.118683796	3.538539219	0.059958244	1	0	0	0	1.174376806	0	1.588519596
ENSMUSG00000003226	Ranbp2	chr10	58446852	58447051	9477	RAN binding protein 2	0.65961758	4.54461906	3.537628205	0.059991188	1	12.03578648	13.02850185	14.36230123	9.39489054	9.570770447	8.708097492
ENSMUSG00000093140	Mir28b	chr8	73016512	73016591	80	microRNA 28b	-2.380357414	2.365292336	3.534964808	0.060087609	1	0	0	0.565847325	2.730546894	0	2.216082893
ENSMUSG00000021133	4933426M11Rik	chr12	80790532	80790815	5001	.	0.403005359	5.828182525	3.531101409	0.060227767	1	29.40066152	35.99679902	32.60217262	25.36297032	32.77579214	24.37389915
ENSMUSG00000061028	Clasrp	chr7	19581044	19581158	2153	CLK4-associating serine/arginine rich protein	-0.962886983	3.715643545	3.519471778	0.060651775	1	2.509695438	4.940129247	2.74491119	6.160843966	6.728868043	9.633479003
ENSMUSG00000056290	Ms4a4b	chr19	11443553	11443660	5274	membrane-spanning 4-domains, subfamily A, member 4B	1.840888752	2.583486897	3.5190417	0.060667516	1	2.039166989	3.407685202	1.155615779	0.176100863	1.314105085	0.279037395
ENSMUSG00000037742	Eef1a1	chr9	78478449	78478858	2493	eukaryotic translation elongation factor 1 alpha 1	0.496058919	10.056781	3.514667297	0.060827869	1	517.0505117	944.7628385	571.0459058	360.5300692	729.9002174	501.4992032
ENSMUSG00000063694	Cycs	chr6	50562563	50565385	3404	cytochrome c, somatic	-0.562649951	6.919925215	3.512896321	0.060892916	1	46.33290828	39.98213237	62.1479839	93.3024265	67.92174305	88.43869413
ENSMUSG00000098917	Mir7654	chr8	8690093	8690162	70	microRNA 7654	-0.656020616	4.582776901	3.507528508	0.061090525	1	10.87703013	9.737561993	4.518808922	13.70657624	14.48136896	16.18052636
ENSMUSG00000071317	Bves	chr10	45335762	45335881	1607	blood vessel epicardial substance	-0.533390811	5.101329067	3.50474329	0.061193329	1	11.38918595	13.29120341	15.30638129	21.75980971	19.3680466	23.5541497
ENSMUSG00000041827	Oasl1	chr5	114923240	114923332	2608	2'-5' oligoadenylate synthetase-like 1	1.06060925	3.46696535	3.502460929	0.061277709	1	7.357763248	5.564854324	3.84728467	1.797200125	4.729063378	2.229163642
ENSMUSG00000071715	Ncf4	chr15	78244801	78245087	2021	neutrophil cytosolic factor 4	0.981768643	3.622885953	3.501793186	0.061302419	1	6.738394707	6.689784236	5.757538512	2.034541024	5.757477359	2.840794687
ENSMUSG00000044285	Gm1821	chr14	46084126	46084815	690	ubiquitin pseudogene	0.792781606	4.090441424	3.499128607	0.061401129	1	8.222423127	10.74483261	9.020801933	4.865194408	6.479805867	6.49430949
ENSMUSG00000029776	Hibadh	chr6	52546228	52547062	2226	3-hydroxyisobutyrate dehydrogenase	-0.382596361	6.788955118	3.498999566	0.061405913	1	43.02493728	52.18219951	52.68706843	81.55740182	63.81707324	70.17290663
ENSMUSG00000021377	Dek	chr13	47084775	47086079	3089	DEK oncogene (DNA binding)	0.587486984	4.817455398	3.495651717	0.061530185	1	15.29899797	18.80416801	14.01708204	10.20694335	13.92155573	11.43240588
ENSMUSG00000027367	Stard7	chr2	127270218	127270301	5567	START domain containing 7	-0.489941473	5.31704838	3.495597371	0.061532205	1	13.67163655	18.45782918	15.98579669	26.75700564	23.18354681	25.53271367
ENSMUSG00000090086	AI480526	chr5	123133723	123134430	4725	expressed sequence AI480526	-1.274187893	3.174842101	3.490642302	0.061716635	1	1.050483987	2.798592768	1.066800607	4.408510137	4.337115935	5.066792655
ENSMUSG00000079017	Ifi27l2a	chr12	103442167	103442383	463	interferon, alpha-inducible protein 27 like 2A	0.511130438	7.156351725	3.489548213	0.061757437	1	101.2889942	98.66489796	62.13223142	77.79233944	74.19688053	54.46978917
ENSMUSG00000031529	Tnks	chr8	34829179	34831721	6444	tankyrase, TRF1-interacting ankyrin-related ADP-ribose polymerase	0.692653402	4.408128108	3.489182269	0.06177109	1	11.71712791	11.24488548	12.61580536	7.378196145	9.664489973	7.341647089
ENSMUSG00000101693	Gm19461	chr1	133250398	133251416	3429	predicted gene, 19461	-1.212177213	3.26231024	3.485541367	0.061907109	1	1.559977228	1.831609614	2.218187503	6.680366564	3.365049038	4.961182891
ENSMUSG00000024914	Drap1	chr19	5422805	5423025	1741	Dr1 associated protein 1 (negative cofactor 2 alpha)	-0.328066832	6.481863501	3.485436588	0.061911029	1	37.04915913	50.33487874	34.54624603	49.00877106	63.13535762	58.57023123
ENSMUSG00000018287	Spag7	chr11	70663771	70664220	1480	sperm associated antigen 7	-0.381147916	6.003457556	3.484422475	0.061948974	1	26.7057477	30.44506803	26.83170838	40.14291115	35.98877729	45.91197041
ENSMUSG00000064254	Ethe1	chr7	24587543	24587807	1484	ethylmalonic encephalopathy 1	-0.736472596	4.297528511	3.482837315	0.062008335	1	5.051880852	7.185924463	6.882761103	12.00447707	11.72570931	12.03937397
ENSMUSG00000087899	Mir1942	chr15	76215611	76215673	63	microRNA 1942	-2.257362775	2.406827053	3.479895039	0.06211868	1	0	0	0.716150521	2.073509047	1.554703421	1.682837947
ENSMUSG00000088689	Scarna17	chr18	74778391	74778469	79	small Cajal body-specific RNA 17	0.693364506	6.246576209	3.478609588	0.062166954	1	50.33539925	39.45300253	52.70867836	33.17614476	20.31479137	47.1194625
ENSMUSG00000077493	Snord91a	chr11	74905424	74905516	93	small nucleolar RNA, C/D box 91A	-0.887120617	3.876670435	3.47641152	0.062249593	1	2.934153264	4.476936457	4.875918442	9.411672272	6.703969363	9.548016718
ENSMUSG00000031010	Usp9x	chrX	13071498	13071733	15051	ubiquitin specific peptidase 9, X chromosome	0.747625385	4.219414878	3.470561838	0.062470089	1	9.946179167	9.364115707	11.51930873	6.976717837	7.19220759	6.136865319
ENSMUSG00000079037	Prnp	chr2	131909928	131910003	2343	prion protein	0.311569635	6.680976921	3.46370145	0.062729744	1	56.9270797	65.29975261	54.30034122	49.48114423	56.51408842	52.68680351
ENSMUSG00000033039	Micall1	chr15	79108972	79109429	6701	microtubule associated monooxygenase, calponin and LIM domain containing -like 1	-0.516629223	5.16412213	3.459225558	0.062899769	1	11.75342468	17.07045546	13.52714515	21.62901151	23.50195659	22.56773904
ENSMUSG00000026656	Fcgr2b	chr1	170958617	170961100	5790	Fc receptor, IgG, low affinity IIb	0.904000397	3.783867982	3.454577667	0.063076847	1	8.315748063	6.202904412	7.352693038	2.306842967	6.872803935	3.663826771
ENSMUSG00000027347	Rasgrp1	chr2	117279993	117282676	5600	RAS guanyl releasing protein 1	1.892213395	2.540099886	3.452877096	0.063141769	1	0.935618234	4.620812294	0.654649289	0.181646451	1.22577581	0.166651333
ENSMUSG00000064440	Gm26224	chr1	161035394	161035473	80	.	-2.966533755	2.111816771	3.451191934	0.063206174	1	0	0	0	0.546109379	0.818938428	1.329649736
ENSMUSG00000025163	Cd7	chr11	121036747	121037150	1133	CD7 antigen	1.879152903	2.60035586	3.448090168	0.063324901	1	1.167451457	5.089427386	0.606264991	0.273054689	1.46239005	0.031658327
ENSMUSG00000019082	Slc25a22	chr7	141429739	141431258	4041	solute carrier family 25 (mitochondrial carrier, glutamate), member 22	-0.859508388	3.934655017	3.447067663	0.063364092	1	3.43910057	5.585015415	4.116182312	7.901427187	8.353293528	10.64048747
ENSMUSG00000071076	Jund	chr8	70697739	70700616	2878	jun D proto-oncogene	-0.437865104	5.591985669	3.442982756	0.063520919	1	19.1601533	24.96425784	16.46126325	30.52958186	33.23612825	27.8450546
ENSMUSG00000064582	Gm25135	chr17	43454255	43454397	143	.	-1.380961412	3.028401941	3.441036584	0.063595781	1	1.149210028	2.087460451	0.636578241	4.300611358	1.842611462	5.734114484
ENSMUSG00000076614	Ighg1	chr12	113325240	113326624	2592	immunoglobulin heavy constant gamma 1 (G1m marker)	2.610837527	2.207048843	3.440572806	0.063613634	1	0.276554978	3.118390592	0.01767591	0.034118673	0.230237607	0.027690353
ENSMUSG00000024425	Ndfip1	chr18	38418975	38419176	930	Nedd4 family interacting protein 1	0.28548194	7.056887087	3.436988417	0.0637518	1	71.33742853	87.72446044	70.00582882	66.66112581	78.19718462	64.86005702
ENSMUSG00000030662	Ipo5	chr14	120911194	120911343	4591	importin 5	0.382387954	5.934969239	3.434103285	0.063863245	1	34.21202259	36.31744783	34.67466077	25.81651218	33.49203143	30.56080619
ENSMUSG00000061603	Akap6	chr12	52699383	52699442	10263	A kinase (PRKA) anchor protein 6	0.481175396	5.315433225	3.428821467	0.064067805	1	23.58791651	20.57946396	24.07784012	19.14373019	16.89694818	18.34201547
ENSMUSG00000073676	Hspe1	chr1	55088132	55088412	1474	heat shock protein 1 (chaperonin 10)	-0.43296221	5.618442997	3.427443987	0.064121269	1	18.77380667	21.15368736	21.87584941	30.40959167	28.91713229	33.80735867
ENSMUSG00000045201	Lrrc3b	chr14	15357519	15358761	1835	leucine rich repeat containing 3B	-0.896731352	4.06065021	3.425190216	0.064208846	1	4.116124808	4.78069374	5.541975275	15.37137281	5.907195571	8.975135715
ENSMUSG00000073422	H2-Ke6	chr17	34026033	34026225	1533	H2-K region expressed gene 6	-0.512252695	5.17082894	3.421627188	0.064347559	1	11.72284128	18.61568382	12.33982436	21.2811776	21.08072436	25.64993153
ENSMUSG00000026131	Dst	chr1	33908225	33908452	38847	dystonin	0.457471051	5.716185943	3.421379691	0.064357206	1	29.42555118	27.06029663	34.72091217	24.15564027	24.96916873	25.24349333
ENSMUSG00000098600	Mir6929	chr11	101419187	101419253	67	microRNA 6929	-2.063880773	2.580073314	3.42111073	0.064367692	1	0.811207079	0.442050449	0	3.903075854	0	3.167694958
ENSMUSG00000022617	Chkb	chr15	89416405	89416979	5805	choline kinase beta	-0.342768996	7.210782009	3.420376445	0.064396327	1	63.1143139	66.60084636	72.46861078	82.71751146	98.71268848	107.5099447
ENSMUSG00000084522	Gm25819	chr11	68996002	68996085	84	.	-2.95304558	2.109108566	3.414364086	0.06463131	1	0	0	0	1.040820228	0.780400149	0.844718656
ENSMUSG00000071528	Usmg5	chr19	47083471	47083569	341	upregulated during skeletal muscle growth 5	-0.417474433	9.08031927	3.41436013	0.064631465	1	245.648684	234.0592498	244.580061	398.2430788	301.9943207	395.8507226
ENSMUSG00000002274	Metrn	chr17	25794571	25795291	1434	meteorin, glial cell differentiation regulator	-0.828472898	4.004343267	3.411081727	0.064759982	1	3.536523683	6.053780777	4.599333242	11.96036624	6.448498094	9.982102161
ENSMUSG00000044562	Rasip1	chr7	45627488	45627590	3202	Ras interacting protein 1	-0.673865883	4.482206293	3.410356684	0.064788441	1	6.664915856	8.831072151	7.469608683	12.62274797	12.36384813	16.08407087
ENSMUSG00000022840	Adcy5	chr16	35154877	35157235	7007	adenylate cyclase 5	-0.434034348	5.602717327	3.408209972	0.064872782	1	16.67141671	22.9735031	21.47797545	30.20948037	29.00219959	32.96518169
ENSMUSG00000098608	Mir6981	chr18	37974503	37974617	115	microRNA 6981	-2.281812678	2.382266582	3.407507875	0.064900391	1	0	0.259133022	0.395117529	1.144004992	1.143689873	2.785386946
ENSMUSG00000028538	St3gal3	chr4	117932154	117933136	2768	ST3 beta-galactoside alpha-2,3-sialyltransferase 3	-0.542657087	5.019296106	3.40629824	0.064947989	1	11.15592834	13.10282868	13.12606401	19.85696301	18.74552723	22.27415407
ENSMUSG00000024059	Clip4	chr17	71781947	71782069	4055	CAP-GLY domain containing linker protein family, member 4	0.3698951	6.314294266	3.405688623	0.06497199	1	45.90040054	45.48934527	46.21784034	40.10147412	38.46587716	40.53858143
ENSMUSG00000088119	Gm24060	chr11	118180941	118181035	95	.	-1.11347865	3.392095797	3.400353156	0.065182462	1	1.149210028	3.757428813	1.909734723	7.833256402	3.454896492	5.609459822
ENSMUSG00000058163	Gm5431	chr11	48887422	48889715	3800	predicted gene 5431	1.829857045	2.565079837	3.38829316	0.065660887	1	2.626765779	1.810999628	1.941387785	0.39568146	0.942393234	0.37780103
ENSMUSG00000018381	Abi3	chr11	95830074	95832876	4153	ABI gene family, member 3	-0.553657252	4.958500655	3.386059847	0.065749894	1	9.946172109	14.84157245	10.74674022	18.26258651	19.43391752	20.62077402
ENSMUSG00000020458	Rtn4	chr11	29692947	29693693	6991	reticulon 4	0.590737343	4.763777068	3.38527567	0.065781178	1	15.05281053	15.65308731	15.3980556	9.704844787	14.73351282	9.550201619
ENSMUSG00000015750	Aph1a	chr3	95893969	95894283	2863	aph1 homolog A, gamma secretase subunit	-0.483079436	5.307743414	3.380006878	0.06599178	1	13.90608336	19.54282807	14.51505079	23.36848558	25.52377163	25.98527421
ENSMUSG00000027775	Mfsd1	chr3	67582741	67582977	3042	major facilitator superfamily domain containing 1	0.679263255	4.413596957	3.377582871	0.066088913	1	11.63787586	13.33560012	10.67895039	6.570541103	10.18008015	7.916287959
ENSMUSG00000024875	Yif1a	chr19	5088538	5088748	1493	Yip1 interacting factor homolog A (S. cerevisiae)	-0.44752023	5.509265993	3.377057808	0.066109973	1	17.24276573	20.60298315	18.80590177	25.64082228	26.44036448	34.17039622
ENSMUSG00000024645	Timm21	chr18	84947294	84947745	1315	tranlocase of inner mitochondrial membrane 21	-0.59776417	4.764596401	3.376827008	0.066119232	1	8.257545615	10.30152215	11.28426839	19.1594757	13.78598211	17.59563081
ENSMUSG00000022475	Hdac7	chr15	97792664	97793742	5530	histone deacetylase 7	-0.659637909	4.5187084	3.375947568	0.066154528	1	5.465344529	11.88573034	6.513331371	11.89246725	12.7367061	17.6159959
ENSMUSG00000076495	Trbj2-4	chr6	41543362	41543410	49	T cell receptor beta joining 2-4	2.225817971	3.427951669	3.370890998	0.066357858	1	1.103241627	18.63684691	0.916672667	0	2.653360506	1.436021714
ENSMUSG00000076911	Traj18	chr14	54200777	54200842	66	T cell receptor alpha joining 18	2.661250142	2.64505994	3.370613864	0.066369021	1	0	7.627019679	0.68408408	0	0.99005989	0
ENSMUSG00000025889	Snca	chr6	60731573	60732161	1463	synuclein, alpha	-2.487206086	2.348393715	3.369355742	0.066419725	1	0.113037052	0.184791581	0.18784276	3.716453375	0.271860708	0.833755777
ENSMUSG00000026832	Cytip	chr2	58129137	58134193	6744	cytohesin 1 interacting protein	1.908466167	2.629457659	3.365983764	0.066555822	1	0.785108942	5.655362091	0.808628965	0.262326818	1.3473328	0.196934038
ENSMUSG00000027009	Itga4	chr2	79255426	79256064	13978	integrin alpha 4	1.704211954	2.649102599	3.365129997	0.066590328	1	2.268988968	2.776073022	2.09512066	0.518958222	1.115136488	0.534180765
ENSMUSG00000032536	Trak1	chr9	121366958	121367191	4883	trafficking protein, kinesin binding 1	-0.364748431	6.054794001	3.363107966	0.066672128	1	26.49677373	30.6872073	30.62144669	38.29340433	40.6506347	47.19113128
ENSMUSG00000027809	Etfdh	chr3	79603788	79604165	7505	electron transferring flavoprotein, dehydrogenase	-0.491132739	6.229166865	3.362015232	0.066716379	1	28.28655092	28.80995777	36.85131592	58.84426777	41.20909952	48.4030767
ENSMUSG00000043008	Klhl6	chr16	19946499	19947292	2606	kelch-like 6	0.904124744	3.74842044	3.360748226	0.066767726	1	4.887779361	11.40344333	4.95783836	2.511223334	5.305194337	4.65453912
ENSMUSG00000073702	Rpl31	chr1	39367842	39367934	1662	ribosomal protein L31	-0.386565641	5.89173622	3.360717885	0.066768956	1	22.82111364	32.8972721	21.71792128	30.66914805	39.44939177	42.83023273
ENSMUSG00000020096	Tbata	chr10	61171954	61172032	2426	thymus, brain and testes associated	3.769513569	3.524959528	3.360058256	0.066795706	1	0.068185515	25.87315629	0	0.018226147	1.407582057	0.014792148
ENSMUSG00000100220	Gm29331	chr15	98589990	98590099	605	.	-0.311934805	6.722895098	3.359725667	0.066809197	1	42.78247235	52.77761395	49.9178185	59.85575072	67.64755745	74.23000033
ENSMUSG00000038422	Hdhd3	chr4	62499008	62500093	1366	haloacid dehalogenase-like hydrolase domain containing 3	-1.190714549	3.257165188	3.358696324	0.066850971	1	1.129874381	2.704689065	1.810545868	6.989560856	3.178403678	4.700948919
ENSMUSG00000087442	Gm14453	chr2	173025685	173026010	553	predicted gene 14453	-0.595944466	4.764941358	3.357823719	0.066886406	1	8.363925694	9.929378667	11.58250662	17.48634345	13.41048631	19.63513445
ENSMUSG00000001100	Poldip2	chr11	78512193	78512472	3783	polymerase (DNA-directed), delta interacting protein 2	-0.487751662	5.274113414	3.353966622	0.067043278	1	13.92171979	17.42080631	15.24961533	26.04526093	22.23697015	24.6958544
ENSMUSG00000083854	Dnajc19-ps	chr7	103882654	103883004	351	DnaJ heat shock protein family (Hsp40) member C19, pseudogene	-1.165671782	3.294138311	3.35376702	0.067051406	1	1.567104584	2.049506625	2.343765342	5.27802303	4.711222489	5.405479465
ENSMUSG00000051319	1500011K16Rik	chr2	127791388	127791832	800	RIKEN cDNA 1500011K16 gene	-0.506334509	5.177295223	3.351909452	0.067127105	1	14.59970193	15.34869797	12.93183663	26.01076019	17.92923063	24.11297386
ENSMUSG00000096832	Mir3096	chr5	23710991	23711061	71	.	2.869676142	2.06701322	3.351299122	0.067151997	1	0.766140019	0.834984181	0.636578241	0	0	0
ENSMUSG00000030059	Tmf1	chr6	97155266	97155497	3465	TATA element modulatory factor 1	0.668465815	4.44387632	3.350791454	0.067172709	1	11.37936762	12.3325188	12.69483209	8.295631504	9.071645123	8.017028325
ENSMUSG00000028690	Mmachc	chr4	116702279	116703867	2224	methylmalonic aciduria cblC type, with homocystinuria	-0.563209132	4.903584687	3.348081117	0.067283404	1	10.04073841	10.87543441	12.8952155	20.27845253	14.31025891	21.28216451
ENSMUSG00000024587	Nars	chr18	64499665	64500649	2632	asparaginyl-tRNA synthetase	0.403749764	5.888381089	3.345918177	0.067371882	1	33.81374832	33.05053221	35.26735327	24.52825489	33.31816625	28.34683958
ENSMUSG00000061330	Gm11361	chr13	28257636	28258094	459	ribosomal protein S18 pseudogene	-0.891857509	3.818970296	3.344716002	0.067421112	1	2.518268932	6.33861904	2.789873335	5.962089783	9.87799971	8.584912423
ENSMUSG00000090291	Lrrc10b	chr19	10455371	10457447	2077	leucine rich repeat containing 10B	-1.721485672	2.683824258	3.333409668	0.067886005	1	0.132728781	0.433966754	1.345453145	1.851988832	2.266465302	3.818103933
ENSMUSG00000003882	Il7r	chr15	9506161	9508358	3208	interleukin 7 receptor	1.893195429	2.99400537	3.329892331	0.068031328	1	1.065767854	9.638876281	1.328304114	0.137846244	2.583905136	0.380373468
ENSMUSG00000088768	Gm25494	chr10	128944905	128945004	100	.	-2.921178785	2.102498196	3.328715402	0.068080029	1	0	0	0	0.875937815	0.656772402	1.066352758
ENSMUSG00000029472	Anapc5	chr5	122787469	122788018	2750	anaphase-promoting complex subunit 5	-0.31087417	6.691168017	3.328097517	0.068105611	1	39.46164163	60.56685687	42.86802567	58.51350577	64.30854661	74.69818514
ENSMUSG00000096146	Kcnj11	chr7	46098725	46099897	1173	potassium inwardly rectifying channel, subfamily J, member 11	-0.335853489	6.290062822	3.32636002	0.068177605	1	32.51461695	45.26837574	27.99209124	46.49558505	48.93122228	53.45327847
ENSMUSG00000028622	Mrpl37	chr4	107055874	107056104	4460	mitochondrial ribosomal protein L37	-0.722028136	4.286320557	3.320469165	0.0684223	1	5.255298045	6.92694341	6.873503859	12.96009002	9.791738922	12.53823039
ENSMUSG00000024687	Osbp	chr19	11965844	11966296	4578	oxysterol binding protein	0.427631224	5.58366591	3.319907147	0.068445695	1	26.80402512	30.78810418	24.76357478	22.46037317	23.98251975	21.70183504
ENSMUSG00000025809	Itgb1	chr8	128685654	128685959	4081	integrin beta 1 (fibronectin receptor beta)	0.328985363	7.544548204	3.319046806	0.068481523	1	106.7295734	108.9783224	109.2731308	98.40684977	104.7255131	88.45851545
ENSMUSG00000020232	Hmg20b	chr10	81346048	81346477	3149	high mobility group 20B	-0.663715962	4.48409361	3.319006793	0.06848319	1	6.269214327	9.752615229	7.10057558	12.02064758	13.31944857	15.71645987
ENSMUSG00000027679	Dnajc19	chr3	34057758	34058114	1015	DnaJ heat shock protein family (Hsp40) member C19	-0.446739524	5.491682413	3.317243871	0.068556671	1	17.59105744	19.0830046	19.17253364	30.65092639	24.18971623	30.14090852
ENSMUSG00000064853	Gm23442	chr17	35162563	35162696	134	.	0.800598544	4.007793537	3.315621618	0.068624363	1	10.62380826	6.902535893	8.48770988	6.225646918	4.667949038	5.584528889
ENSMUSG00000077890	Mir875	chr15	35660970	35661047	78	microRNA 875	-2.915939414	2.101159546	3.314817533	0.068657942	1	0	0	0	0	1.679342092	0.908874503
ENSMUSG00000024213	Nudt3	chr17	27579382	27580954	2985	nudix (nucleotide diphosphate linked moiety X)-type motif 3	-0.37777308	5.936921639	3.314028458	0.068690911	1	22.16828454	33.00899953	25.0503984	40.44245376	34.36661673	41.49121681
ENSMUSG00000039048	Foxred1	chr9	35204206	35205123	4064	FAD-dependent oxidoreductase domain containing 1	-0.696100142	4.368092891	3.309322738	0.068887877	1	5.699403241	7.771823236	7.193569023	13.78734741	11.06382794	12.70870386
ENSMUSG00000035686	Thrsp	chr7	97412938	97413515	1277	thyroid hormone responsive	-1.052004099	5.934707284	3.307562563	0.068961708	1	9.582145589	39.32657887	13.41297251	61.74881821	55.56381889	18.09072739
ENSMUSG00000030862	Cpxm2	chr7	132042816	132044146	4450	carboxypeptidase X 2 (M14 family)	0.810398148	3.972023199	3.29897317	0.069323205	1	8.05557243	8.441763227	8.824853692	2.693248028	4.172887787	9.057809398
ENSMUSG00000097799	Gm26899	chr2	120532904	120535681	3328	.	0.4224663	6.763940217	3.298969738	0.06932335	1	68.66676635	58.74636673	64.29650578	57.94779906	51.00087275	52.87484579
ENSMUSG00000092360	Gm20441	chr10	75771451	75771506	756	.	-0.565055057	4.871976575	3.29578938	0.069457715	1	9.035796683	13.58035037	10.41398274	16.77067996	19.1027936	18.78020472
ENSMUSG00000028822	Tmem50a	chr4	134897849	134898476	1270	transmembrane protein 50A	0.344892118	6.177484502	3.292770648	0.069585509	1	35.80544227	50.68242294	38.04443996	30.83562996	44.7010872	33.66911651
ENSMUSG00000042129	Rassf4	chr6	116633008	116638298	6344	Ras association (RalGDS/AF-6) domain family member 4	0.796802037	4.008659974	3.292358056	0.069602995	1	9.467534532	7.982685641	8.596063623	3.534605809	7.474991181	5.533606133
ENSMUSG00000048521	Cxcr6	chr9	123806477	123806545	1893	chemokine (C-X-C motif) receptor 6	1.449918592	2.858313905	3.288476255	0.06976774	1	2.475594993	3.920105245	2.758729779	0.677302498	1.821208373	0.985653764
ENSMUSG00000024958	Gpr137	chr19	6938069	6938529	2768	G protein-coupled receptor 137	-0.794500965	4.054292065	3.287926371	0.069791111	1	3.884653617	6.32887251	4.866409608	10.35181982	9.211060984	9.879455998
ENSMUSG00000056201	Cfl1	chr19	5490485	5490602	1148	cofilin 1, non-muscle	0.313722565	7.310417434	3.287168321	0.069823344	1	83.82331946	124.7374801	70.32610583	76.53516192	92.97730842	79.29989363
ENSMUSG00000019370	Calm3	chr7	16915379	16916976	2423	calmodulin 3	-0.317722453	6.501058436	3.286630246	0.069846232	1	36.13753515	51.4631339	36.45513412	59.3812844	54.67630251	58.29395078
ENSMUSG00000098632	Mir7665	chr2	120017517	120017579	63	microRNA 7665	2.844868686	2.06296359	3.285103488	0.069911221	1	1.723815043	0.469678602	0	0	0	0
ENSMUSG00000032180	Tmed1	chr9	21507380	21508391	1487	transmembrane p24 trafficking protein 1	-0.516915295	5.094638947	3.283204005	0.069992166	1	11.67745674	15.43373985	12.99851699	20.27431069	19.30284105	24.56098967
ENSMUSG00000094158	Gm23264	chr17	66086094	66086200	107	.	-1.475910191	2.884476451	3.280567344	0.070104691	1	2.043040051	0.55665612	0.424385494	2.04791017	3.378121015	4.653774074
ENSMUSG00000088604	Gm25820	chr3	88693930	88694057	128	.	-1.915936152	2.541170119	3.279443723	0.070152703	1	0	0.932075364	0.355299483	1.371623556	1.799760033	3.339585382
ENSMUSG00000030745	Il21r	chr7	125603429	125603852	2607	interleukin 21 receptor	1.455897821	2.847845501	3.278874988	0.070177018	1	1.7555417	6.004970587	1.300494198	0.491875357	2.263699051	0.674511733
ENSMUSG00000022126	Irg1	chr14	103046977	103047079	2623	.	1.804417845	2.558370819	3.277152159	0.07025073	1	3.069231661	1.901625558	1.310031441	0.252866957	1.263986522	0.20522414
ENSMUSG00000020101	4632428N05Rik	chr10	60346851	60347103	5014	.	0.651798246	4.476603134	3.277020386	0.070256371	1	11.69238135	13.73203495	11.83540482	6.54481872	11.19675807	8.547407413
ENSMUSG00000024740	Ddb1	chr19	10605625	10605766	4155	damage specific DNA binding protein 1	0.309596992	6.646815743	3.275614403	0.070316593	1	50.06529618	66.23779223	56.17818294	45.28857746	60.86736218	49.04795052
ENSMUSG00000029675	Eln	chr5	134703781	134703824	2583	elastin	-0.586626585	5.484419585	3.27174353	0.070482678	1	11.27150889	14.97155072	25.77255002	23.12743631	31.33152571	33.77485282
ENSMUSG00000078572	1810043H04Rik	chr11	120098928	120099065	834	.	-0.543802831	4.959553116	3.271577582	0.070489807	1	9.645106442	14.86771832	11.19767809	18.48858207	16.84168944	22.87316024
ENSMUSG00000028776	Tinagl1	chr4	130164454	130164958	4358	tubulointerstitial nephritis antigen-like 1	-0.628468441	4.596019483	3.264840822	0.070779892	1	7.175246647	10.21979261	8.34868201	12.30944822	15.94816363	16.31543368
ENSMUSG00000039304	Tnfsf10	chr3	27317028	27317290	5266	tumor necrosis factor (ligand) superfamily, member 10	0.940591089	3.635643359	3.264172918	0.070808721	1	6.797074389	7.168149745	5.256030861	2.847088937	4.622096572	3.503489468
ENSMUSG00000076886	Traj44	chr14	54173690	54173750	61	T cell receptor alpha joining 44	2.350692	2.273466124	3.263633435	0.070832017	1	0	2.424147621	1.478504302	0	0.534951715	0
ENSMUSG00000020300	Cpeb4	chr11	31872211	31873412	6369	cytoplasmic polyadenylation element binding protein 4	0.631531226	4.551917125	3.263581113	0.070834276	1	14.15855621	11.75479456	13.39032836	9.312236551	9.486701024	9.338649846
ENSMUSG00000004347	Pde1c	chr6	56069821	56071041	12803	phosphodiesterase 1C	0.924231855	3.670986239	3.25872837	0.0710442	1	7.418705413	7.404517635	4.96853195	4.097355793	4.020243191	3.319762789
ENSMUSG00000038357	Camp	chr9	109847377	109847581	599	cathelicidin antimicrobial peptide	-2.358472029	2.322455559	3.257937521	0.071078474	1	0.275810407	0.150297153	0.076389389	0.95842196	1.990020379	1.555690191
ENSMUSG00000024743	Syt7	chr19	10389090	10389513	6966	synaptotagmin VII	-0.856436614	3.877632118	3.255069589	0.071202915	1	3.28581366	4.154906211	5.039265559	7.758719467	7.821643662	9.924565171
ENSMUSG00000022110	Sucla2	chr14	73525319	73525546	3988	succinate-Coenzyme A ligase, ADP-forming, beta subunit	-0.492328618	7.026455122	3.255048704	0.071203822	1	51.16563075	53.23887603	62.05752162	109.9827872	71.43918735	81.90795702
ENSMUSG00000021178	Psmc1	chr12	100110186	100110211	1518	protease (prosome, macropain) 26S subunit, ATPase 1	0.309172679	6.792162012	3.251567616	0.071355183	1	63.65972919	71.6954027	55.60986588	49.53488895	64.54356201	58.14044466
ENSMUSG00000037989	Wnk2	chr13	49036303	49036505	8481	WNK lysine deficient protein kinase 2	-0.807693365	4.004660677	3.250920139	0.071383375	1	3.693947443	5.262703878	5.376616975	9.418551825	8.907620892	9.933809725
ENSMUSG00000026087	Mrpl30	chr1	37890477	37890584	3226	mitochondrial ribosomal protein L30	-0.472640246	5.313393701	3.248503318	0.071488708	1	13.96573303	17.81955084	16.54669441	23.45393397	21.62484701	29.82626446
ENSMUSG00000064288	Hist1h4k	chr13	21750194	21750505	312	histone cluster 1, H4k	1.436940606	2.861988439	3.245947888	0.071600264	1	3.700970315	3.265241652	2.196500001	1.413254303	0.847719011	1.26168042
ENSMUSG00000025509	Pnpla2	chr7	141455198	141455473	3020	patatin-like phospholipase domain containing 2	-0.391910463	7.433790368	3.242341622	0.071758011	1	59.08788325	100.7652607	75.99492534	107.914901	145.5022624	90.00685588
ENSMUSG00000006638	Abhd1	chr5	30950066	30950248	1758	abhydrolase domain containing 1	-0.623048955	4.608527691	3.237469754	0.07197171	1	6.867820249	7.877997419	11.282526	13.52947954	14.17941373	17.18491023
ENSMUSG00000033722	BC034090	chr1	155212471	155213713	8222	cDNA sequence BC034090	-0.885022456	3.79988421	3.233971678	0.07212557	1	3.079094655	4.119783312	4.252835005	8.709259129	6.731817288	8.46542048
ENSMUSG00000034484	Snx2	chr18	53176365	53176487	2013	sorting nexin 2	0.521079284	5.023668413	3.232835276	0.072175629	1	17.1731008	22.34308215	15.93025985	13.83712095	15.80949656	13.29781776
ENSMUSG00000026526	Fh1	chr1	175600374	175601566	3392	fumarate hydratase 1	-0.344156432	6.935430889	3.23188252	0.072217628	1	49.8783571	58.46218151	58.35581965	87.06171321	71.1824757	78.48813054
ENSMUSG00000040459	Arglu1	chr8	8666577	8667416	1711	arginine and glutamate rich 1	-0.510731665	5.103582213	3.231646374	0.072228042	1	12.21169909	17.45273009	10.86942473	19.99870408	19.89632914	24.63968333
ENSMUSG00000030615	Tmem126a	chr7	90450700	90450935	1018	transmembrane protein 126A	-0.366362109	5.986868498	3.229410944	0.0723267	1	25.44276569	29.02696723	29.01147548	36.33422723	39.93711164	43.79232068
ENSMUSG00000029413	Naaa	chr5	92257659	92258943	3721	N-acylethanolamine acid amidase	1.00129818	3.496471013	3.229032814	0.072343403	1	6.283912547	5.911741839	4.827185458	3.054368334	3.573339478	2.652511899
ENSMUSG00000104156	RP23-371A16.2	chr5	123135761	123137690	1930	.	-1.256183638	3.124406942	3.225560223	0.072496987	1	0.999830579	2.630783923	1.044370724	4.146302228	3.847441438	5.001163143
ENSMUSG00000039016	Timm8b	chr9	50603901	50604039	527	translocase of inner mitochondrial membrane 8B	-0.326155496	6.700055496	3.219755212	0.072754509	1	41.16261375	55.79212479	45.57321498	65.84962066	57.79099587	75.60871905
ENSMUSG00000007458	M6pr	chr6	122308720	122309166	4170	mannose-6-phosphate receptor, cation dependent	0.574546179	4.766887606	3.216274118	0.072909408	1	14.08477983	17.79351089	14.17535052	9.682672474	13.20795912	11.44754783
ENSMUSG00000027483	Bpifa1	chr2	154142880	154142926	1545	BPI fold containing family A, member 1	-2.940957646	4.196322116	3.214034618	0.073009247	1	0.035680518	5.658016996	0	20.51513221	24.34964565	0.023221567
ENSMUSG00000080486	Snord100	chr10	23785750	23785823	74	small nucleolar RNA, C/D box 100	-1.155686028	3.265957846	3.212341587	0.073084821	1	2.206483255	3.60713166	0	4.718385032	3.980040759	6.222760762
ENSMUSG00000096715	Igkv3-4	chr6	70671789	70671837	359	immunoglobulin kappa variable 3-4	1.820104026	2.63348934	3.2112753	0.073132461	1	0.306456008	5.343898756	1.527787778	0.368623831	1.566219743	0
ENSMUSG00000015950	Ncf1	chr5	134220053	134220257	3663	neutrophil cytosolic factor 1	1.026858138	3.439903887	3.210302554	0.073175951	1	5.901620059	5.644347212	4.640905561	1.895434762	4.317866271	2.439747591
ENSMUSG00000076552	Igkv4-61	chr6	69416895	69417178	284	immunoglobulin kappa chain variable 4-61	2.389226496	2.247582917	3.209490244	0.073212289	1	0	3.691509009	0	0	0.465501843	0
ENSMUSG00000093467	Gm20659	chr11	101971143	101971535	604	.	-0.415600693	5.638326617	3.207102737	0.073319206	1	20.42364665	21.51360894	21.21226006	32.31703798	26.80771255	34.89176727
ENSMUSG00000023456	Tpi1	chr6	124810586	124811387	2209	triosephosphate isomerase 1	-0.273963461	8.939208376	3.201162155	0.073585963	1	222.8947451	250.7310144	227.2186819	267.4107354	332.3304018	356.6986969
ENSMUSG00000079508	Apoo	chrX	94367117	94367162	1255	apolipoprotein O	-0.42730321	5.996632465	3.197565123	0.073747991	1	26.65874474	24.69851296	30.17867419	41.94563525	35.04189283	46.07617443
ENSMUSG00000028919	Arhgef19	chr4	141239499	141239870	4242	Rho guanine nucleotide exchange factor (GEF) 19	-0.981242173	3.57258644	3.192601683	0.073972197	1	2.886161222	3.074662465	2.808565796	7.162231581	5.182589016	7.335793226
ENSMUSG00000093172	Mir3112	chrX	134075316	134075397	82	microRNA 3112	2.809154007	2.056485323	3.191793283	0.074008783	1	0.66460339	0.362161813	1.1044249	0	0	0
ENSMUSG00000043300	B3galnt1	chr3	69574158	69575960	2028	UDP-GalNAc:betaGlcNAc beta 1,3-galactosaminyltransferase, polypeptide 1	1.424849637	2.860792589	3.191724018	0.074011919	1	3.425540785	2.829645749	2.868837573	0.78484719	1.569262005	1.185478744
ENSMUSG00000057143	Trim12c	chr7	104338754	104341373	3740	tripartite motif-containing 12C	0.825394062	3.891382394	3.188433592	0.074161042	1	8.28684569	8.790434902	6.579166295	4.505073921	5.691851927	4.510359568
ENSMUSG00000028973	Abcb8	chr5	24393663	24393702	4739	ATP-binding cassette, sub-family B (MDR/TAP), member 8	-0.553658381	4.879745599	3.182932604	0.074411069	1	9.438069196	12.30914654	11.61312102	18.38453029	16.64647849	19.73015066
ENSMUSG00000015016	Acsf3	chr8	122775505	122775590	2206	acyl-CoA synthetase family member 3	-0.768928055	4.089964316	3.182506977	0.074430452	1	4.149028322	6.278838904	5.31645226	10.98355374	9.452671943	9.743735919
ENSMUSG00000007655	Cav1	chr6	17306335	17306479	3444	caveolin 1, caveolae protein	-0.291710508	6.765680839	3.181921482	0.074457125	1	45.44266674	57.78914607	48.09538014	70.49328872	66.83464671	69.28961088
ENSMUSG00000065990	Aurkaip1	chr4	155831272	155831456	1766	aurora kinase A interacting protein 1	-0.431972944	5.520916206	3.178874294	0.074596105	1	16.76402812	22.47227374	18.3127024	28.33834814	27.34823329	30.98377355
ENSMUSG00000031555	Adam9	chr8	24949611	24951010	4011	a disintegrin and metallopeptidase domain 9 (meltrin gamma)	0.511226844	5.054421647	3.178129097	0.074630135	1	19.4139728	17.01519608	20.02651029	12.64640679	18.50143573	12.88553881
ENSMUSG00000049625	Tifab	chr13	56173703	56176633	3498	TRAF-interacting protein with forkhead-associated domain, family member B	1.18891302	3.155153815	3.17700709	0.074681405	1	4.855650489	3.99475141	3.549846996	1.264214338	2.985883679	1.590335565
ENSMUSG00000020935	Dcakd	chr11	102994047	102995172	2556	dephospho-CoA kinase domain containing	-0.749577885	4.146592991	3.176062026	0.074724618	1	5.177512525	5.854359167	5.646302114	12.29995512	7.30270808	11.92004728
ENSMUSG00000031987	Egln1	chr8	124908596	124910763	3515	egl-9 family hypoxia-inducible factor 1	-0.356655698	6.838468386	3.175997892	0.074727552	1	46.70577822	52.19363572	55.62346801	72.25278701	65.11713443	84.64604673
ENSMUSG00000040699	Limd2	chr11	106156256	106158833	3707	LIM domain containing 2	0.976820827	3.713484387	3.174644122	0.074789503	1	4.284433504	13.31921368	3.473368655	2.85116814	5.894567737	2.846483172
ENSMUSG00000038239	Hrc	chr7	45335290	45337374	2410	histidine rich calcium binding protein	-0.473221517	8.262579532	3.172294572	0.074897154	1	119.5902942	125.511525	155.1994121	245.6860249	164.6932392	217.2347656
ENSMUSG00000026946	Nmi	chr2	51948487	51948776	2001	N-myc (and STAT) interactor	0.782603728	4.004086922	3.170640339	0.074973047	1	9.340632159	10.42020218	6.112677375	4.993545598	6.27886883	5.32590471
ENSMUSG00000036469	1-Mar	chr8	65617900	65618182	7146	membrane-associated ring finger (C3HC4) 1	1.778622073	2.552403423	3.170080728	0.074998739	1	2.485265174	1.800117008	1.904657773	0.334221691	1.034873711	0.361667705
ENSMUSG00000044792	Isca1	chr13	59755409	59757003	4288	iron-sulfur cluster assembly 1	-0.419785848	5.593783379	3.168924005	0.075051876	1	17.47849582	22.42017211	21.14823045	30.66221446	28.04000115	32.45194793
ENSMUSG00000046671	Mtfr1l	chr4	134525550	134526512	5370	mitochondrial fission regulator 1-like	-0.425709037	5.55682045	3.168876776	0.075054046	1	17.81906743	22.3081158	19.08952482	32.77052814	25.39242785	30.62675244
ENSMUSG00000094796	BC147527	chr13	120308146	120308649	504	cDNA sequence BC147527	1.366901507	2.917898719	3.167435366	0.07512032	1	3.276955329	3.988082858	2.45051109	1.051125379	1.838962727	1.066352758
ENSMUSG00000084651	Mir1904	chr13	109903809	109903888	80	microRNA 1904	-2.450384328	2.269633738	3.167141729	0.075133828	1	0	0.37110408	0	1.092218758	2.047346069	0.886433157
ENSMUSG00000057135	Scimp	chr11	70790932	70791638	1080	SLP adaptor and CSK interacting membrane protein	1.48757245	2.789928542	3.165370013	0.07521539	1	3.418926412	2.391407052	2.586356739	0.695645342	1.656816227	0.730630844
ENSMUSG00000027022	Xirp2	chr2	67446002	67446154	11979	xin actin-binding repeat containing 2	0.712715267	7.491810344	3.159978464	0.075464179	1	126.1360648	72.88031872	142.31764	61.39340667	111.2312866	72.52029526
ENSMUSG00000073405	C920025E04Rik	chr17	36109234	36109270	1067	.	0.630067865	4.68272281	3.157962728	0.07555742	1	14.20371945	16.35255536	13.17502382	5.135882584	17.54621589	8.773447272
ENSMUSG00000022438	Parvb	chr15	84232043	84232186	4416	parvin, beta	-0.44820611	5.416121083	3.157642581	0.075572241	1	17.24673633	17.93902169	17.55728042	25.90798777	26.40895659	28.03282144
ENSMUSG00000075289	Carns1	chr19	4164324	4166564	3968	carnosine synthase 1	-0.685142865	4.346394558	3.155978976	0.075649303	1	6.226407773	9.171572269	5.011790596	12.70540187	10.04453051	14.06534244
ENSMUSG00000047419	Cmya5	chr13	93040713	93041560	11850	cardiomyopathy associated 5	0.382948989	6.726875346	3.150626454	0.07589782	1	57.82453268	57.9324439	69.27062754	55.16386729	52.81365086	51.89841366
ENSMUSG00000043631	Ecm2	chr13	49504810	49505005	3596	extracellular matrix protein 2, female organ and adipocyte specific	0.783012209	3.997021483	3.149759704	0.075938145	1	8.357891116	7.796899821	9.51841093	5.447885137	5.237381038	5.77881966
ENSMUSG00000024007	Ppil1	chr17	29250803	29251725	2163	peptidylprolyl isomerase (cyclophilin)-like 1	-0.686405968	4.339676344	3.14766058	0.076035902	1	5.455030227	8.056594127	6.75643671	13.7160771	9.456581748	13.42122882
ENSMUSG00000010048	Ifrd2	chr9	107587642	107587946	2637	interferon-related developmental regulator 2	-0.540722606	4.924745114	3.147329865	0.076051316	1	9.84887806	12.94447045	11.97095276	17.97565185	16.82238607	21.74718252
ENSMUSG00000052229	Gpr17	chr18	31942997	31948015	5195	G protein-coupled receptor 17	-1.050650397	3.423363566	3.146953052	0.076068882	1	1.741066463	2.389250346	3.140256635	5.235650251	4.104385117	7.869653256
ENSMUSG00000035027	Map2k2	chr10	81105915	81106238	3722	mitogen-activated protein kinase kinase 2	-0.520108765	5.023258697	3.14674659	0.076078509	1	11.88288726	14.64620116	11.36299855	18.97477059	18.38751036	23.37440663
ENSMUSG00000021892	Sh3bp5	chr14	31359880	31359966	3194	SH3-domain binding protein 5 (BTK-associated)	0.47549242	5.22565573	3.144097476	0.076202147	1	20.45917572	26.17381398	17.27189188	14.21884222	18.85173192	18.04578148
ENSMUSG00000030735	Gm9755	chr8	67514000	67515606	1607	Tu translation elongation factor pseudogene	-0.765591051	4.085707579	3.143537201	0.076228324	1	3.84213502	5.533328002	6.327777739	10.86615023	9.364316462	9.80120542
ENSMUSG00000076475	Trbv19	chr6	41178375	41178637	566	T cell receptor beta, variable 19	2.261503721	2.28726623	3.14297377	0.076254657	1	0.486438107	3.339936722	0.161670664	0.078015626	0.409469214	0.126633308
ENSMUSG00000047511	Olfr1396	chr11	49112777	49113747	1180	olfactory receptor 1396	-1.61443499	2.722607353	3.142838673	0.076260973	1	0.560495323	0.534502998	1.086656845	2.022593076	1.769281455	4.46856884
ENSMUSG00000092569	Gm20544	chr18	75365332	75365862	690	predicted gene 20544	-1.062323636	3.400616678	3.142086575	0.076296143	1	2.394880522	2.871088876	1.790894501	5.953461578	3.88788352	7.013854249
ENSMUSG00000099318	Gm27735	chr17	36964357	36964432	76	.	0.51904173	5.358957106	3.139995973	0.076393996	1	27.93923602	21.08063957	22.02395369	13.78748873	22.82923812	19.11587347
ENSMUSG00000015165	Hnrnpl	chr7	28808541	28808859	5953	heterogeneous nuclear ribonucleoprotein L	-0.500736178	5.116219414	3.139167809	0.076432797	1	11.90515192	17.18042358	12.02420815	18.0832463	19.59159577	27.32034929
ENSMUSG00000032094	Cd3d	chr9	44981793	44981940	1323	CD3 antigen, delta polypeptide	1.934204563	3.104009162	3.138394616	0.076469041	1	1.666528138	11.30634168	0.865438696	0.233870104	3.006073081	0.216921709
ENSMUSG00000032579	Hemk1	chr9	107327084	107328072	3646	HemK methyltransferase family member 1	-0.937351845	3.646385964	3.137524635	0.076509845	1	2.450303587	3.494707577	3.694841844	7.859662482	5.43840685	7.638832262
ENSMUSG00000022817	Itgb5	chr16	33829665	33830030	3362	integrin beta 5	0.34729935	6.096039055	3.135107689	0.076623326	1	35.39689907	44.62882441	37.27475088	26.50408631	41.61902072	34.58749892
ENSMUSG00000076924	Traj4	chr14	54216291	54216353	63	T cell receptor alpha joining 4	2.326764271	2.258102036	3.132761201	0.076733673	1	0	3.757428813	0	0	0.518234474	0
ENSMUSG00000066975	Cryba4	chr5	112246493	112246818	838	crystallin, beta A4	-1.556846219	2.769063017	3.128305686	0.076943669	1	0.986211228	0.788209143	0.655546603	5.272331309	1.067353004	2.396222169
ENSMUSG00000071866	Ppia	chr11	6415443	6415979	3508	peptidylprolyl isomerase A	0.41060199	5.646226965	3.125387372	0.07708155	1	25.41951712	38.33455443	22.42700156	16.50140533	29.85881248	25.79232504
ENSMUSG00000082283	Gm14472	chr2	153413849	153414130	282	ATP synthase subunit d, mitochondrial-like	-2.339381257	2.304653886	3.124926798	0.077103335	1	0	0.318651207	0.161956302	1.875683096	1.171979022	1.268570419
ENSMUSG00000032968	Inha	chr1	75507077	75507518	1475	inhibin alpha	-1.277544611	3.065100539	3.118921769	0.077387975	1	0.672708309	2.382759735	1.242103885	4.165748981	3.752635539	4.256500678
ENSMUSG00000028383	Hsdl2	chr4	59581563	59581775	2795	hydroxysteroid dehydrogenase like 2	-0.404150408	6.284790365	3.118440289	0.077410847	1	30.52065088	32.31711305	38.80121965	54.75566858	43.70073365	52.39989821
ENSMUSG00000067203	H2-K2	chr17	33974831	33974877	1049	histocompatibility 2, K region locus 2	0.681503979	6.222967029	3.110771859	0.077776094	1	52.06249775	49.92728266	38.58755417	17.77820075	54.33071512	27.93404144
ENSMUSG00000028229	Rmdn1	chr4	19575162	19575327	1963	regulator of microtubule dynamics 1	-0.516106607	5.029349829	3.110606886	0.077783972	1	11.68402538	12.64210264	13.76875951	19.50478029	17.93450138	23.45234037
ENSMUSG00000052889	Prkcb	chr7	122288751	122289517	4749	protein kinase C, beta	1.559704483	2.707554727	3.110217978	0.077802547	1	2.241322464	3.562833552	1.785099404	0.558756122	1.361592891	0.687778821
ENSMUSG00000043004	Gng2	chr14	19872559	19875935	4390	guanine nucleotide binding protein (G protein), gamma 2	1.034805045	3.389820622	3.10788461	0.077914094	1	3.919510222	7.222204322	4.290053133	2.075240513	4.048625687	2.068512262
ENSMUSG00000021079	Timm9	chr12	71123173	71123686	1018	translocase of inner mitochondrial membrane 9	-0.678665932	4.350357754	3.106551674	0.077977893	1	5.467487947	7.99421557	7.061707985	13.50053127	10.77358105	12.5775209
ENSMUSG00000031972	Acta1	chr8	123891767	123892152	1433	actin, alpha 1, skeletal muscle	-0.914077719	11.16669702	3.105576493	0.078024603	1	591.0882442	399.513728	1432.444872	1605.349071	1791.596567	1979.236484
ENSMUSG00000028445	Enho	chr4	41638144	41639001	1269	energy homeostasis associated	-0.989744865	3.525807821	3.104727182	0.078065309	1	2.649517294	2.792923464	2.887158006	7.175103224	5.092571837	6.558209404
ENSMUSG00000076887	Traj43	chr14	54174742	54174798	57	T cell receptor alpha joining 43	2.774994853	2.049072327	3.104705332	0.078066357	1	0	2.073064172	0	0	0	0
ENSMUSG00000079477	Rab7	chr6	87999106	88000530	2610	RAB7, member RAS oncogene family	-0.277115561	6.97631104	3.099911212	0.078296564	1	50.93672086	64.33247707	61.49184896	77.7286619	82.84765042	78.60720166
ENSMUSG00000003123	Lipe	chr7	25379527	25380173	4518	lipase, hormone sensitive	-0.559444038	4.921219758	3.099489723	0.078316839	1	6.579411785	19.54295349	8.479070034	17.16927282	24.11011635	15.57093693
ENSMUSG00000042099	Kank3	chr17	33810520	33810565	3118	KN motif and ankyrin repeat domains 3	-0.548394694	4.866218182	3.09728443	0.078423009	1	8.860597231	14.43700766	9.845634609	14.28166197	18.21580052	21.70837571
ENSMUSG00000043931	Gimap7	chr6	48718621	48718701	1269	GTPase, IMAP family member 7	1.541810242	2.720184292	3.097253488	0.078424499	1	2.171735487	3.692339494	1.840563229	0.522458973	1.828102711	0.339217728
ENSMUSG00000058833	2810428I15Rik	chr8	70504292	70504509	1822	RIKEN cDNA 2810428I15 gene	-0.550820195	4.856983922	3.096698897	0.078451224	1	10.19726902	12.96034689	9.654478995	18.78101009	15.75569253	19.22047714
ENSMUSG00000065547	Mir199a-1	chr9	21496495	21496564	70	microRNA 199a-1	-1.828612907	2.723590748	3.095846933	0.078492298	1	0	1.270116782	0.645544132	0.623026193	1.868563737	6.067697385
ENSMUSG00000029840	Mtpn	chr6	35508906	35512317	3960	myotrophin	0.505269039	5.047623158	3.095447333	0.078511571	1	16.46088871	21.36260966	18.35196731	15.14326426	15.14746641	13.70401939
ENSMUSG00000084564	Mir1895	chr3	134240505	134240583	79	microRNA 1895	2.397347098	2.226101546	3.093834965	0.078589388	1	1.379052034	0.375742881	1.718761251	0	0.414587579	0
ENSMUSG00000042254	Cilp	chr9	65265180	65265223	4252	cartilage intermediate layer protein, nucleotide pyrophosphohydrolase	1.194621861	4.309912072	3.090456718	0.078752701	1	11.21918655	5.413948686	19.79693968	2.485805658	11.53397657	4.583586826
ENSMUSG00000009927	Rps25	chr9	44407714	44407757	683	ribosomal protein S25	0.2399528	8.786005715	3.084727011	0.079030526	1	240.8099049	294.5296831	224.6116067	201.3203482	258.547482	261.8010348
ENSMUSG00000078640	Gm11627	chr11	102576398	102576797	1160	predicted gene 11627	-1.25987576	3.078121312	3.080739713	0.079224487	1	1.330351661	1.21687617	1.855452858	4.914984409	2.285409566	5.102144334
ENSMUSG00000031239	Itm2a	chrX	107397099	107397979	1744	integral membrane protein 2A	0.827672751	4.195126303	3.080602492	0.079231171	1	6.164244049	19.7238097	5.43699834	6.996459181	6.4053187	5.678252051
ENSMUSG00000067713	Prkag1	chr15	98812798	98813480	1638	protein kinase, AMP-activated, gamma 1 non-catalytic subunit	-0.317411211	6.419499425	3.077369932	0.079388808	1	32.71357113	44.87823455	39.28996636	47.20364221	54.0304496	61.26529492
ENSMUSG00000018740	Slc25a35	chr11	68968131	68969037	3677	solute carrier family 25, member 35	-0.822789436	3.899766937	3.07542499	0.079483817	1	3.62947898	5.075287205	4.236931849	9.813932979	7.746182282	8.257710511
ENSMUSG00000004558	Ndrg2	chr14	51905271	51906306	2157	N-myc downstream regulated gene 2	-0.249674473	9.432725822	3.0728618	0.079609214	1	300.5796639	348.8175434	347.7026931	431.6281002	442.4214291	461.5332533
ENSMUSG00000026930	Gpsm1	chr2	26315515	26315720	5383	G-protein signalling modulator 1 (AGS3-like, C. elegans)	-0.471626751	5.245499871	3.072698137	0.079617228	1	13.59585475	16.98938466	15.30625423	25.17377601	21.07435524	24.83165334
ENSMUSG00000039621	Prex1	chr2	166566342	166567850	10266	phosphatidylinositol-3,4,5-trisphosphate-dependent Rac exchange factor 1	1.087697451	3.283920044	3.072494559	0.079627198	1	4.276713428	5.773565496	3.919541257	1.641519581	3.317669767	2.15745933
ENSMUSG00000044786	Zfp36	chr7	28376784	28378493	1792	zinc finger protein 36	0.479583861	5.171773542	3.071897529	0.079656444	1	17.93613689	25.75085625	17.74040242	14.48179734	19.57093848	14.93686836
ENSMUSG00000092596	Gm20490	chr2	173022503	173022628	198	.	-0.621605601	4.7973038	3.071053839	0.079697792	1	10.53346277	8.609987631	11.05534875	14.22628653	13.33346988	24.7154491
ENSMUSG00000076469	Trbv13-2	chr6	41121396	41121441	340	T cell receptor beta, variable 13-2	2.334161555	2.939926294	3.068290273	0.079833393	1	0.323531269	11.37145611	0.403228446	0.389162988	1.458959222	0.210560369
ENSMUSG00000023235	Ccl25	chr8	4325210	4325288	2668	chemokine (C-C motif) ligand 25	2.514282885	3.024191666	3.066930852	0.079900187	1	0.206676963	13.35724413	0.171725865	0.364618551	1.242675396	0.40352802
ENSMUSG00000079507	H2-Q1	chr17	35320405	35320625	2860	histocompatibility 2, Q region locus 1	0.950882964	3.545695297	3.066889163	0.079902237	1	6.671122039	6.986900134	4.00503612	2.288276558	5.170389661	2.534746472
ENSMUSG00000013419	Zfp651	chr9	121760033	121760225	6353	zinc finger protein 651	-0.427293328	5.50193299	3.066287355	0.079931826	1	17.0070062	20.83439281	18.97111358	26.48939897	25.890518	32.90600592
ENSMUSG00000099059	Mir7676-2	chr15	78348599	78348660	62	microRNA 7676-2	1.423936608	2.826967741	3.064072272	0.080040839	1	1.751177186	3.339936722	3.637589949	0.70214063	2.105841671	0.569849887
ENSMUSG00000064602	Snora41	chr1	63179004	63179135	132	small nucleolar RNA, H/ACA box 41	-1.926226584	2.488346229	3.063954386	0.080046645	1	0	0.452021511	0.689227569	0.99777879	2.244383887	2.699288937
ENSMUSG00000031848	Lsm4	chr8	70673248	70673457	1038	LSM4 homolog, U6 small nuclear RNA and mRNA degradation associated	-0.455475541	5.329979896	3.060891011	0.080197681	1	15.23726405	19.49957282	14.60147511	23.16050401	26.71875293	25.67286174
ENSMUSG00000081344	Gm14303	chr2	172509521	172509691	171	ribosomal protein S29 pseudogene	-0.281545293	7.639399915	3.058214154	0.080329912	1	79.53602429	121.2863068	83.67302833	103.9004844	133.0536882	147.9853773
ENSMUSG00000062593	Lilrb4	chr10	51480640	51480753	1491	.	0.718845154	4.159055042	3.057940592	0.080343439	1	11.60917798	8.965446764	8.478607778	4.061780011	8.047222714	7.411104022
ENSMUSG00000102070	Gm28661	chr1	24614885	24615565	681	.	-0.58399765	4.886830772	3.052101202	0.080632761	1	12.2133054	10.44587248	10.34953011	22.76603482	12.44978537	20.21379539
ENSMUSG00000056737	Capg	chr6	72544391	72544466	2529	capping protein (actin filament), gelsolin-like	0.697068764	4.224512292	3.045189419	0.080976669	1	10.98880988	11.84555423	7.753673943	4.388517699	9.635474169	6.85374
ENSMUSG00000029530	Ccr9	chr9	123678439	123678707	4715	chemokine (C-C motif) receptor 9	2.246672464	2.273107639	3.037051214	0.081383629	1	0.046787177	3.639511199	0.16521878	0.121936636	0.38680775	0.083737483
ENSMUSG00000002111	Spi1	chr2	91082390	91082523	2695	spleen focus forming virus (SFFV) proviral integration oncogene	0.966432827	3.502440119	3.035769299	0.081447933	1	6.19959594	6.020805812	4.760169636	2.132986557	4.896316216	2.463501643
ENSMUSG00000093156	Mir3076	chr14	30572149	30572208	60	microRNA 3076	-0.927879341	4.784033688	3.033309549	0.081571475	1	5.425778495	15.27610402	6.010968309	23.20517229	25.0111851	7.062401874
ENSMUSG00000093156	Mir3076	chr14	30572149	30572208	60	microRNA 3076	-0.689942641	4.282843104	3.032704839	0.081601877	1	5.425778495	15.27610402	6.010968309	23.20517229	25.0111851	7.062401874
ENSMUSG00000049401	Ogfr	chr2	180589245	180589621	2580	opioid growth factor receptor	0.504650734	5.022764804	3.030620476	0.081706765	1	18.67944948	21.24308455	15.18316796	12.78543406	16.75698421	13.63135684
ENSMUSG00000103593	RP24-64D24.3	chr8	84200869	84203049	2181	.	-1.023388262	3.433790324	3.030085751	0.081733697	1	1.87075803	3.719544562	1.869474504	5.716879207	5.882507538	5.709206403
ENSMUSG00000095442	Ighv1-4	chr12	114487136	114487440	351	immunoglobulin heavy variable 1-4	2.010441649	2.410862599	3.028096209	0.081833985	1	0.783552292	4.09901325	0.130209186	0.50266886	0.471122249	0.101990179
ENSMUSG00000040289	Hey1	chr3	8663359	8665064	3265	hairy/enhancer-of-split related with YRPW motif 1	-0.959476884	3.559845501	3.027672166	0.081855377	1	2.449020759	4.206111371	2.105035212	7.246065502	6.39779975	5.715946812
ENSMUSG00000079019	Insl3	chr8	71689214	71689432	623	insulin-like 3	-0.975865668	3.525120648	3.026250627	0.081927135	1	2.121618514	4.142806127	2.13008873	5.104022271	5.740443402	7.939543132
ENSMUSG00000069763	Tmem100	chr11	90030348	90030743	1767	transmembrane protein 100	-0.83901482	3.839158796	3.025776726	0.081951072	1	3.244828316	3.893444335	5.003332148	7.831171425	7.428809109	9.259416032
ENSMUSG00000023909	Paqr4	chr17	23736186	23737999	2507	progestin and adipoQ receptor family member IV	-0.787161257	3.977097605	3.023428445	0.082069797	1	3.849028803	5.741015634	4.53219341	9.04803948	8.252078129	10.14891742
ENSMUSG00000099082	Mir7036b	chr5	34574151	34574213	63	microRNA 7036b	-2.318939401	2.29266941	3.022962278	0.082093387	1	0	0.469678602	0	2.073509047	1.554703421	0.560945982
ENSMUSG00000024399	Ltb	chr17	35194439	35194683	1516	lymphotoxin B	1.408416741	3.573628738	3.017721363	0.082359111	1	3.563535909	14.70276693	2.326427006	1.31217448	5.815704471	0.85195751
ENSMUSG00000040280	Ndufa4l2	chr10	127514939	127515038	960	NADH dehydrogenase (ubiquinone) 1 alpha subcomplex, 4-like 2	-0.649405766	4.418229875	3.014181436	0.082539117	1	6.314077992	8.445417518	7.249440447	13.76297923	10.63000827	14.30791667
ENSMUSG00000062524	Ncr1	chr7	4337724	4337782	1540	natural cytotoxicity triggering receptor 1	1.783725005	2.512975335	3.013053502	0.082596562	1	1.754018161	2.496824857	1.546624876	0.516695311	0.753306438	0.326156781
ENSMUSG00000018378	Cuedc1	chr11	88098058	88098128	5779	CUE domain containing 1	-0.573108015	4.721178039	3.010242405	0.082739917	1	8.761036452	10.82763569	9.579070777	14.0281138	15.42437941	19.10554841
ENSMUSG00000052270	Fpr2	chr17	17887824	17887899	1296	formyl peptide receptor 2	1.122854018	3.206094567	3.007727032	0.082868419	1	5.826680915	3.661827308	3.427804499	1.978120171	3.145367601	1.273265205
ENSMUSG00000031004	Mki67	chr7	135689788	135690133	10075	antigen identified by monoclonal antibody Ki 67	1.974802523	2.397635988	3.006026652	0.082955408	1	1.768296177	1.954041979	1.10535658	0.456572589	0.418043847	0.199526638
ENSMUSG00000074151	Nlrc5	chr8	94472763	94473054	7646	NLR family, CARD domain containing 5	1.04705878	3.333728789	3.005608814	0.082976799	1	4.710453659	6.222581206	3.6561418	1.301535691	4.185453263	2.178351234
ENSMUSG00000036526	Card11	chr5	140872999	140873529	4112	caspase recruitment domain family, member 11	1.807092942	2.495246567	3.004854892	0.08301541	1	1.569162052	3.120684859	0.958349737	0.354911347	0.94348158	0.218213852
ENSMUSG00000050914	Ankrd37	chr8	45996902	45997125	1403	ankyrin repeat domain 37	-1.029964744	3.411895626	2.999984364	0.08326532	1	1.925172355	3.083018513	2.252507622	6.364274683	4.512035761	6.060134372
ENSMUSG00000015745	Plekho1	chr3	95988429	95989633	2172	pleckstrin homology domain containing, family O member 1	-0.391044274	5.708068379	2.998190446	0.083357572	1	20.0797084	24.18034262	23.03282449	28.82492467	32.86174166	36.79268704
ENSMUSG00000023495	Pcbp4	chr9	106453291	106453422	4242	poly(rC) binding protein 4	-0.658174925	4.37875445	2.997956679	0.083369602	1	5.863327527	8.84851018	6.513712211	12.3853437	11.75658202	13.41934032
ENSMUSG00000031167	Rbm3	chrX	8138975	8141208	4698	RNA binding motif (RNP1, RRM) protein 3	0.55947235	4.740538876	2.994541777	0.083545545	1	14.63867109	20.35520491	9.978252164	8.585271766	13.77782429	11.52117868
ENSMUSG00000086766	Gm15969	chr4	148913511	148913618	236	.	-2.228086046	2.324229455	2.992720005	0.08363957	1	0	0.38049912	0.193390858	1.49315982	0.839671046	2.120707173
ENSMUSG00000086444	Gm15961	chr10	120800677	120800812	266	.	-1.577202816	2.715376043	2.99230373	0.083661071	1	0.619798667	0.900657094	0.686646193	2.81645174	2.484419949	2.823638202
ENSMUSG00000057329	Bcl2	chr1	106538178	106543398	9157	B cell leukemia/lymphoma 2	1.044605493	3.333573428	2.991927916	0.083680487	1	4.43922843	6.476005282	3.663487619	1.917584548	3.36450632	2.391278788
ENSMUSG00000001270	Ckb	chr12	111669355	111669741	1478	creatine kinase, brain	-0.437903181	5.509896728	2.991843239	0.083684863	1	17.23115726	21.66555302	17.97397386	34.03601779	22.40286634	29.54087942
ENSMUSG00000086536	Gm12264	chr11	59775286	59775686	500	predicted gene 12264	-0.522468433	4.944633797	2.99104376	0.083726186	1	8.478004521	14.51972491	12.62483314	18.18838542	18.73505547	20.27914896
ENSMUSG00000048458	Fam212b	chr3	105704599	105704825	4781	family with sequence similarity 212, member B	-0.928927795	3.613561763	2.989885104	0.083786113	1	2.583920164	2.935540369	3.843430986	10.38806931	3.890985058	5.945886647
ENSMUSG00000025510	Cd151	chr7	141467362	141467466	2010	CD151 antigen	-0.282954218	6.826145733	2.98806231	0.083880484	1	47.45420227	61.12034377	50.02726266	72.56628647	66.86178202	75.79995275
ENSMUSG00000076914	Traj15	chr14	54204422	54204481	60	T cell receptor alpha joining 15	2.380738362	2.572137031	2.985017818	0.084038362	1	0	6.406108139	0.751371039	0	1.08744283	0
ENSMUSG00000025283	Sat1	chrX	155213132	155213667	2774	spermidine/spermine N1-acetyl transferase 1	0.557452039	4.746994265	2.984799896	0.084049675	1	14.3719585	17.85151044	12.89948384	8.304995277	15.88430681	9.858095012
ENSMUSG00000058126	Tpm3-rs7	chr14	113314608	113316713	2106	tropomyosin 3, related sequence 7	0.464669286	5.21504094	2.982836977	0.084151652	1	19.5567512	26.8066777	16.88035096	11.67279638	22.87216905	16.4253077
ENSMUSG00000020124	Usp15	chr10	123113244	123113687	3227	ubiquitin specific peptidase 15	0.470335719	5.186824437	2.982572644	0.084165394	1	19.48103245	22.10690459	20.23324892	15.93715669	17.52878339	16.15969293
ENSMUSG00000029066	Mrpl20	chr4	155802878	155803095	1664	mitochondrial ribosomal protein L20	-0.507467683	5.01635185	2.981890596	0.084200865	1	10.93302514	14.11800279	12.8279118	20.24442227	18.24683351	21.69125893
ENSMUSG00000048967	Yjefn3	chr8	69887788	69888022	808	YjeF N-terminal domain containing 3	-1.14140461	3.215893485	2.981489907	0.084221711	1	1.568266837	2.489470758	1.473021591	3.882169391	3.93576342	6.257078545
ENSMUSG00000065495	Mir150	chr7	45121757	45121821	65	microRNA 150	2.722134829	2.041453824	2.973878232	0.08461877	1	0.835789112	0.455445917	0.69444899	0	0	0
ENSMUSG00000035478	Mbd3	chr10	80392539	80393018	1987	methyl-CpG binding domain protein 3	-0.419958748	5.502377914	2.969288509	0.084859169	1	15.81608973	24.22294148	17.0608092	26.70112254	27.24432662	31.3317112
ENSMUSG00000064500	Gm25296	chr11	48800866	48800932	67	.	-2.778302534	2.074478658	2.967126498	0.084972665	1	0	0	0	1.301025285	0.487750093	0.52794916
ENSMUSG00000099036	Mir378c	chr14	46954830	46954928	99	microRNA 378c	1.98790198	2.382724814	2.96632609	0.085014725	1	1.654862441	1.20237722	1.833345334	0	0.663340126	0.359005429
ENSMUSG00000044350	Lacc1	chr14	77024200	77024974	3644	laccase (multicopper oxidoreductase) domain containing 1	1.528548022	2.697912802	2.96189313	0.085248076	1	2.451648061	3.207988605	1.772988286	0.509702087	1.246606273	0.856885385
ENSMUSG00000040521	Tsfm	chr10	127011572	127011863	2904	Ts translation elongation factor, mitochondrial	-0.83905077	3.814606949	2.961506375	0.085268467	1	3.171107603	4.501153965	4.19681462	9.02969769	6.67907012	8.267629319
ENSMUSG00000037706	Cd81	chr7	143052739	143053066	2270	CD81 antigen	-0.259467526	7.099142936	2.961230057	0.085283039	1	56.61946793	73.05063713	64.74429581	84.00922492	84.21002134	91.49816912
ENSMUSG00000087913	Gm24915	chr13	46518684	46518761	78	.	-2.773907454	2.07345848	2.956563878	0.085529524	1	0	0	0	0.559934933	0.839671046	0.908874503
ENSMUSG00000044308	Ubr3	chr2	69897246	69897839	9719	ubiquitin protein ligase E3 component n-recognin 3	0.480596718	5.118806721	2.952817313	0.085727989	1	19.42590581	18.87373501	20.47895778	16.65178514	15.51547096	14.67416222
ENSMUSG00000031740	Mmp2	chr8	92827328	92827777	3038	matrix metallopeptidase 2	0.4884736	6.009252321	2.951893366	0.08577701	1	35.34076091	33.38288185	44.9287245	24.59918159	40.17365919	27.08783968
ENSMUSG00000061477	Rps7	chr12	28630847	28631193	961	ribosomal protein S7	0.239912872	7.843869573	2.949650719	0.085896121	1	121.3336426	162.6083953	110.9154869	105.4831269	135.0469478	132.3319386
ENSMUSG00000055065	Ddx17	chr15	79527707	79530517	4761	DEAD (Asp-Glu-Ala-Asp) box polypeptide 17	-0.365927839	5.860459003	2.949405951	0.085909132	1	19.37970645	34.69901081	22.28157522	33.17150019	34.03762283	42.58006427
ENSMUSG00000048612	Myof	chr19	37899036	37899767	7109	myoferlin	1.089407635	3.241396958	2.949300379	0.085914744	1	4.430034945	4.709733555	4.196581619	1.455830825	3.391338059	1.928833667
ENSMUSG00000065202	Gm24615	chr9	70475484	70475596	113	.	-2.770809373	2.072940969	2.94913491	0.085923542	1	0	0	0	0.77605017	0.581877304	0.944751128
ENSMUSG00000000708	Kat2b	chr17	53566861	53566915	4867	K(lysine) acetyltransferase 2B	0.439929692	5.347368134	2.94665023	0.086055762	1	22.33452391	25.40355322	21.46686196	19.1005906	18.95452169	18.70250137
ENSMUSG00000076498	Trbc2	chr6	41546730	41547104	692	T cell receptor beta, constant 2	2.115915394	4.326606464	2.946417373	0.086068164	1	3.343156446	41.16363571	1.984139972	0.957464495	8.758386951	0.621654422
ENSMUSG00000095923	Ighv1-37	chr12	114896238	114896542	351	immunoglobulin heavy variable 1-37	2.708751998	2.037900267	2.941537121	0.086328545	1	0	1.964110516	0	0	0	0
ENSMUSG00000029056	Pank4	chr4	154964123	154964269	3487	pantothenate kinase 4	-0.587163884	4.630486712	2.938056169	0.086514788	1	7.939038086	10.43634471	8.567525501	14.54626836	13.10324963	17.662079
ENSMUSG00000034471	Caskin2	chr11	115799183	115800077	5177	CASK-interacting protein 2	-0.562800499	4.734678804	2.937645188	0.086536806	1	8.277508154	11.83684411	9.51548008	14.94998154	15.50099562	18.51880069
ENSMUSG00000032897	Nfyc	chr4	120757438	120758296	2942	nuclear transcription factor-Y gamma	-0.645115914	4.400757427	2.936218471	0.086613287	1	5.904198311	9.335480624	6.509839871	12.70080069	11.42757201	14.0040174
ENSMUSG00000100348	Gm28063	chr8	57320987	57321057	443	.	-0.69337145	5.041867814	2.936211922	0.086613638	1	8.448246695	9.139691706	17.75537148	27.29808908	15.08949387	22.07398243
ENSMUSG00000025980	Hspd1	chr1	55077835	55078440	2642	heat shock protein 1 (chaperonin)	-0.359936972	7.045163806	2.935232096	0.086666206	1	54.2646279	62.05230905	62.58554021	96.83802425	72.58341452	87.73424379
ENSMUSG00000090077	Lime1	chr2	181380078	181380179	2304	Lck interacting transmembrane adaptor 1	-0.85753453	3.753452559	2.927885691	0.087061442	1	2.464943332	6.037968035	2.624746031	6.237019261	6.806071146	9.749995588
ENSMUSG00000098907	Mir7082	chr9	21075497	21075588	92	microRNA 7082	-0.930968171	3.585106629	2.926474458	0.087137589	1	3.558843959	2.585757462	2.957008603	5.232080177	7.132689532	7.334519509
ENSMUSG00000020409	Slu7	chr11	43433744	43433819	4050	SLU7 splicing factor homolog (S. cerevisiae)	0.62758698	4.428621183	2.924408876	0.087249174	1	12.14627909	12.08758635	11.30283874	7.032152464	10.79094405	7.674616173
ENSMUSG00000018446	C1qbp	chr11	70977836	70978244	2826	complement component 1, q subcomponent binding protein	-0.42295544	5.465022368	2.922229986	0.087367048	1	16.37105987	19.60721254	19.34189055	27.86780513	24.41476483	30.51609639
ENSMUSG00000005873	Reep5	chr18	34344889	34347168	2894	receptor accessory protein 5	-0.38751222	6.629525085	2.920077181	0.087483679	1	38.08946482	45.93537842	47.5593211	74.13731923	53.06721012	65.2782237
ENSMUSG00000028773	Fabp3	chr4	130308595	130308850	823	fatty acid binding protein 3, muscle and heart	-0.496820155	11.05229518	2.919675832	0.087505442	1	958.5750523	728.9776695	1035.372878	1350.129516	1294.720783	1799.166162
ENSMUSG00000050708	Ftl1	chr7	45457944	45458283	1340	ferritin light polypeptide 1	0.381597917	8.82085713	2.91629903	0.087688775	1	253.7208933	323.1668975	238.2255216	173.047035	317.0281037	213.9040548
ENSMUSG00000039100	6-Mar	chr15	31455899	31459279	6236	membrane-associated ring finger (C3HC4) 6	0.421206135	5.449962719	2.916230699	0.087692489	1	22.78299208	26.28573576	25.24266964	20.96492628	20.56918077	20.22103689
ENSMUSG00000043953	Ccrl2	chr9	111054835	111056439	2110	chemokine (C-C motif) receptor-like 2	0.777109302	3.923552371	2.915687749	0.087722007	1	8.07441172	8.20190998	7.751116583	4.169937033	6.803085617	4.489693659
ENSMUSG00000098230	1700095B10Rik	chr5	112793292	112793611	1391	RIKEN cDNA 1700095B10 gene	-0.670631846	4.30078683	2.914104538	0.087808141	1	5.983817734	6.780647397	6.980409677	11.53538367	10.93653441	12.79214746
ENSMUSG00000067591	Klra3	chr6	130323289	130323739	1238	killer cell lectin-like receptor, subfamily A, member 3	2.140972389	2.295739847	2.908192058	0.088130619	1	1.825379609	1.601228743	0.554886602	0.107106198	0.535383476	0.057950836
ENSMUSG00000003849	Nqo1	chr8	107388225	107389124	1553	NAD(P)H dehydrogenase, quinone 1	0.426335687	5.412351019	2.906108582	0.088244562	1	26.33865146	26.51961339	19.52500983	17.30681769	21.51373383	21.1152485
ENSMUSG00000019899	Lama2	chr10	26980036	26984513	16338	laminin, alpha 2	0.643006933	4.362904637	2.904284007	0.088344476	1	10.63133571	9.266745298	13.85472276	7.886415708	8.328797781	7.734250007
ENSMUSG00000002847	Pla1a	chr16	38396119	38396535	1972	phospholipase A1 member A	0.60237834	4.521700279	2.903055161	0.088411837	1	13.97924008	11.06089536	12.98580894	8.071236434	10.54014849	9.170741815
ENSMUSG00000031613	Hpgd	chr8	56294552	56294712	1719	hydroxyprostaglandin dehydrogenase 15 (NAD)	1.436108072	3.942581685	2.899226858	0.088622049	1	3.303310686	22.63195494	3.544112346	1.877409742	7.597558425	1.544558239
ENSMUSG00000019943	Atp2b1	chr10	98915152	98915371	7130	ATPase, Ca++ transporting, plasma membrane 1	0.611458331	4.482338483	2.898640867	0.088654274	1	12.44647159	11.60476962	12.88689312	8.616213728	9.520805209	8.674328334
ENSMUSG00000076916	Traj13	chr14	54205741	54205797	57	T cell receptor alpha joining 13	1.720661112	2.526893378	2.895085089	0.088850084	1	0.951070368	4.146128345	0.790235058	0	1.71553481	0
ENSMUSG00000036499	Eea1	chr10	95940663	95940972	7836	early endosome antigen 1	0.754707219	3.980750127	2.892641905	0.088984897	1	8.699799996	8.457451098	7.965472582	5.215389861	6.276211609	4.94279517
ENSMUSG00000078937	Cpt1b	chr15	89416405	89416979	3372	carnitine palmitoyltransferase 1b, muscle	-0.321810343	7.908373492	2.8912159	0.089063686	1	104.4040105	107.9038199	120.2164703	134.1209339	160.859489	175.9690706
ENSMUSG00000019362	D8Ertd738e	chr8	84246237	84246693	659	DNA segment, Chr 8, ERATO Doi 738, expressed	-0.250298143	7.169539109	2.885452637	0.089382885	1	62.34986772	78.56442063	64.37542139	79.55572491	96.03355922	97.04025524
ENSMUSG00000040078	Gm9769	chr6	85843980	85844459	480	.	0.4074153	5.525651564	2.885132224	0.089400667	1	23.50982678	25.30991549	29.44405968	19.3125167	22.47909368	23.88393704
ENSMUSG00000026766	Mmadhc	chr2	50279881	50280402	2012	methylmalonic aciduria (cobalamin deficiency) cblD type, with homocystinuria	-0.401801182	5.76082784	2.885055229	0.089404941	1	21.31947308	22.95148767	25.20508302	37.92815092	28.43827765	36.20372678
ENSMUSG00000002781	Tmem143	chr7	45896941	45897101	5636	transmembrane protein 143	-0.676526844	4.267028758	2.882712256	0.089535096	1	5.431072407	7.289558541	6.415245115	13.40307616	9.114013269	11.80762932
ENSMUSG00000039264	Gimap3	chr6	48765089	48765966	906	GTPase, IMAP family member 3	1.10027409	4.110988963	2.880914633	0.089635095	1	5.291180903	20.58093312	5.558654541	2.438525892	10.16585199	2.889459348
ENSMUSG00000003469	Phyhip	chr14	70457476	70457803	2910	phytanoyl-CoA hydroxylase interacting protein	-0.931495387	3.566892781	2.879655259	0.089705225	1	3.335117252	2.953279671	2.645156442	7.172399096	5.184125001	6.992651254
ENSMUSG00000029771	Irf5	chr6	29526625	29526774	2903	interferon regulatory factor 5	0.757891395	3.964992792	2.879040337	0.089739489	1	8.338895909	8.912248506	7.560024234	4.02135088	6.978319857	5.192227273
ENSMUSG00000038569	Rad9b	chr5	122323223	122324224	2920	RAD9 checkpoint clamp component B	-0.612095579	4.500925738	2.872466	0.090106708	1	6.496321804	8.963287903	8.504563258	13.99281422	11.16164574	15.87932262
ENSMUSG00000009073	Nf2	chr11	4765845	4768273	6825	neurofibromin 2	-0.401873849	5.574617293	2.867949599	0.090359922	1	17.14824739	22.57319671	20.92259032	29.0967653	29.36732878	30.96724236
ENSMUSG00000004044	Ptrf	chr11	100956733	100959325	3587	.	-0.273093764	6.970260052	2.866990044	0.09041382	1	56.13064634	65.66494322	54.417859	81.04792852	75.26359127	81.41658786
ENSMUSG00000076464	Trbv4	chr6	41059394	41059491	393	T cell receptor beta, variable 10	1.912503113	2.428112506	2.864985636	0.090526518	1	0.980036979	4.119820424	0	0.336813652	0.505081315	0.364472516
ENSMUSG00000101111	Gm28437	chr1	24613189	24613971	783	.	-0.534980569	5.94750889	2.862166135	0.090685303	1	26.80708291	24.42328728	23.85219695	49.53852908	27.15971691	45.56255121
ENSMUSG00000000782	Tcf7	chr11	52252371	52253962	2625	transcription factor 7, T cell specific	2.347702088	3.936304766	2.857724398	0.090936061	1	0.86125108	32.54339715	0.837781569	0.454813866	4.938423257	0.820271352
ENSMUSG00000034438	Gbp8	chr5	105014153	105015122	2459	guanylate-binding protein 8	1.180139472	3.068013862	2.85648218	0.091006325	1	4.013826246	4.521133856	2.664312833	1.060917366	2.898742423	1.328028211
ENSMUSG00000029570	Lfng	chr5	140607341	140607844	2282	LFNG O-fucosylpeptide 3-beta-N-acetylglucosaminyltransferase	0.78240099	3.881727499	2.856210258	0.091021714	1	6.668740454	11.58663988	4.978861617	3.642642847	7.5835205	3.663962543
ENSMUSG00000076674	Ighv3-8	chr12	114322327	114322677	394	immunoglobulin heavy variable V3-8	2.143235458	2.282615369	2.855119693	0.09108346	1	0.558603356	2.967893138	0.348103544	0	0.671736837	0
ENSMUSG00000021496	Pcbd2	chr13	55727368	55727474	546	pterin 4 alpha carbinolamine dehydratase/dimerization cofactor of hepatocyte nuclear factor 1 alpha (TCF1) 2	-0.59347963	4.567372594	2.855108385	0.0910841	1	7.865890944	10.55102497	7.122228218	12.45368993	14.5522514	16.14539953
ENSMUSG00000098112	Bin2	chr15	100641077	100641564	2530	bridging integrator 2	1.089448123	3.206772531	2.854268305	0.091131696	1	2.833295368	7.743480318	2.299830674	1.136019707	3.852666875	1.546092126
ENSMUSG00000028639	Ybx1	chr4	119277981	119278367	2531	Y box protein 1	-0.220090839	7.765237806	2.852136606	0.09125259	1	97.75365683	121.2349543	97.33311475	128.1622949	136.6108645	146.7356706
ENSMUSG00000030249	Abcc9	chr6	142587862	142590503	7538	ATP-binding cassette, sub-family C (CFTR/MRP), member 9	0.414732062	6.219692759	2.850976045	0.091318481	1	40.71121113	40.4061903	48.75181136	41.38326904	31.41604883	36.68626903
ENSMUSG00000026581	Sell	chr1	164061982	164062191	5911	selectin, lymphocyte	1.582917739	2.620474853	2.850189535	0.091363165	1	1.14765494	4.66755027	0.876048811	0.329217494	1.52034146	0.376494191
ENSMUSG00000060703	Cd302	chr2	60251993	60252491	1354	CD302 antigen	0.644945494	4.328905097	2.846601125	0.091567335	1	10.95099623	12.09032444	9.843237864	7.802311043	9.056673314	6.438252336
ENSMUSG00000095612	Ighv5-4	chr12	113597446	113597752	425	immunoglobulin heavy variable 5-4	1.925226368	2.38754017	2.841113297	0.091880534	1	0.388465362	3.457540128	0.860725509	0	1.089995513	0
ENSMUSG00000045776	Lrtm1	chr14	29018208	29018609	7318	leucine-rich repeats and transmembrane domains 1	-0.581786781	5.88375298	2.837322218	0.092097577	1	22.03769995	19.32773329	28.53095144	50.10342762	27.72451765	40.38872386
ENSMUSG00000104208	RP23-448A11.8	chr9	108337089	108337412	347	.	-0.248041149	7.261673171	2.836655709	0.092135793	1	57.53975729	90.26466917	72.17480195	97.11331263	93.8778771	99.86128014
ENSMUSG00000066687	Zbtb16	chr9	48654311	48657371	5100	zinc finger and BTB domain containing 16	0.521340811	5.623843386	2.834976161	0.09223217	1	23.90969651	28.71586058	34.22472249	12.45270702	27.5622309	28.19399622
ENSMUSG00000021577	Sdha	chr13	74322254	74323173	3883	succinate dehydrogenase complex, subunit A, flavoprotein (Fp)	-0.335125573	8.18542969	2.833415094	0.092321847	1	119.6551327	137.5195727	146.0563543	213.4183923	169.9766377	188.1081225
ENSMUSG00000088378	Gm25184	chr2	181512550	181512712	163	.	-1.406732183	2.831112589	2.832126859	0.092395921	1	0.336354155	1.466313683	1.117893496	2.697247541	2.426854121	4.159209234
ENSMUSG00000094770	Trgj2	chr13	19311245	19311304	60	T cell receptor gamma joining 2	2.834748974	2.476589209	2.829239294	0.092562194	1	0	6.406108139	0	0	0.543721415	0
ENSMUSG00000030966	Trim21	chr7	102557922	102559663	2775	tripartite motif-containing 21	0.884441626	3.609372961	2.829155339	0.092567033	1	6.577323102	6.55113669	5.332947973	3.171014797	4.444570012	3.349510303
ENSMUSG00000015092	Edf1	chr2	25557847	25558029	1317	endothelial differentiation-related factor 1	-0.284945608	6.586305239	2.828958388	0.092578387	1	41.72731041	51.97681495	39.78275915	56.71996423	59.64021623	65.04590011
ENSMUSG00000097060	Gm26759	chr8	126566970	126567114	1251	.	0.511259899	4.899000274	2.828368877	0.092612379	1	14.98011794	18.87117602	16.29070834	11.02338356	14.99403002	13.07559708
ENSMUSG00000020376	Rnf130	chr11	50025346	50025647	1558	ring finger protein 130	0.405305402	5.506480146	2.822161816	0.092971109	1	24.59117803	30.56074236	22.13773311	19.1239868	24.86993611	20.95541629
ENSMUSG00000090639	Gm20425	chr9	103190208	103190421	3028	.	0.399739635	5.630399346	2.820316982	0.09307802	1	19.15830624	38.83213983	26.96452117	22.28537335	30.12295622	19.17698196
ENSMUSG00000022610	Mapk12	chr15	89130585	89131218	1889	mitogen-activated protein kinase 12	-0.592440671	4.554507862	2.816552687	0.093296582	1	6.887963599	10.83093766	7.566187093	13.36407665	12.44201454	16.88655164
ENSMUSG00000036446	Lum	chr10	97565501	97565885	2075	lumican	0.527641269	6.093286866	2.815546222	0.093355114	1	41.61070299	32.02864175	48.0193413	37.43769193	26.80839914	31.73289795
ENSMUSG00000095127	Ighv1-82	chr12	115952538	115952831	294	immunoglobulin heavy variable 1-82	2.480701802	2.138487524	2.814424865	0.093420374	1	0	2.751202114	0	0	0.22486106	0
ENSMUSG00000059447	Hadhb	chr5	30155248	30155339	6595	hydroxyacyl-Coenzyme A dehydrogenase/3-ketoacyl-Coenzyme A thiolase/enoyl-Coenzyme A hydratase (trifunctional protein), beta subunit	-0.420904843	7.193241876	2.811663467	0.093581293	1	60.99942715	58.05443983	73.23931103	108.6959681	81.19279126	101.3716814
ENSMUSG00000079547	H2-DMb1	chr17	34153072	34153453	1485	histocompatibility 2, class II, locus Mb1	1.107558277	3.163168544	2.809263688	0.093721383	1	3.378027863	5.926926741	2.991832056	1.726528843	3.214030223	1.207959046
ENSMUSG00000076490	Trbc1	chr6	41538218	41538592	749	T cell receptor beta, constant region 1	1.982453401	3.926728245	2.807787802	0.093807653	1	1.838736045	29.01737024	1.405564756	0.766737568	6.014283814	1.0052152
ENSMUSG00000031628	Casp3	chr8	46617449	46617496	1455	caspase 3	1.116931058	3.148000342	2.807782876	0.093807941	1	3.902262624	5.656788432	2.549810647	2.248200286	2.528528641	1.232848312
ENSMUSG00000025888	Casp1	chr9	5298517	5298723	1497	caspase 1	0.998776902	3.356118079	2.806553847	0.093879848	1	5.597220539	5.598518765	3.549199912	1.948932402	3.89679113	2.180874099
ENSMUSG00000015090	Ptgds	chr2	25466709	25466831	1649	prostaglandin D2 synthase (brain)	-0.520607466	8.871939888	2.802249317	0.094132166	1	171.1361785	214.4239376	219.8903283	183.025083	391.9536099	414.0746855
ENSMUSG00000093157	Mir3098	chr6	125195792	125195878	87	microRNA 3098	-0.634113376	5.277956943	2.800600189	0.094229028	1	13.79052034	16.396053	13.54175531	16.08540352	20.35248115	39.98015
ENSMUSG00000065470	Mir149	chr1	92850378	92850443	66	microRNA 149	-2.707089775	2.061099524	2.799844205	0.094273467	1	0	0	0	0.660221786	0.99005989	0.535828998
ENSMUSG00000000530	Acvrl1	chr15	101128522	101128583	4265	activin A receptor, type II-like 1	-0.595289048	4.535903861	2.799352073	0.094302408	1	7.732518672	9.279950766	7.843073687	11.91417107	13.82347333	16.31766353
ENSMUSG00000036103	Colec12	chr18	9707648	9707759	3322	collectin sub-family member 12	0.57075134	4.607732991	2.799343987	0.094302884	1	12.10146173	14.41911893	13.94456916	9.091907662	10.72962137	10.41472264
ENSMUSG00000002222	Rmnd5a	chr6	71388634	71393188	6783	required for meiotic nuclear division 5 homolog A	0.474833595	5.076043272	2.797274408	0.094424698	1	16.12417561	21.92424265	18.85637834	15.63608395	16.04082367	13.84901543
ENSMUSG00000022332	Khdrbs3	chr15	68928420	68928833	1887	KH domain containing, RNA binding, signal transduction associated 3	-0.55953775	4.687600025	2.79586571	0.094507712	1	8.297685968	10.28516531	9.953278429	17.15037992	12.91194367	16.99951553
ENSMUSG00000089286	Gm24277	chr4	57762607	57762710	104	.	-2.41777466	2.208176941	2.795040168	0.094556397	1	0	0.28628029	0	2.106421889	0.631752501	0.683819864
ENSMUSG00000026728	Vim	chr2	13573927	13574060	4743	vimentin	0.278988688	6.686168918	2.795020862	0.094557536	1	55.65044718	66.34744873	53.50477688	46.65919853	58.4267858	56.2648685
ENSMUSG00000078771	Evi2a	chr11	79526560	79527802	2297	ecotropic viral integration site 2a	1.132798689	3.119941719	2.794883825	0.09456562	1	5.208951983	3.871884869	2.672631362	1.36669932	2.814432652	1.577874164
ENSMUSG00000076462	Trbv2	chr6	41047340	41047604	560	T cell receptor beta, variable 2	2.260138816	2.220384965	2.794865329	0.094566711	1	0.294984392	3.000584863	0.081699881	0	0.472969787	0
ENSMUSG00000034442	Trmt5	chr12	73280410	73280632	1669	TRM5 tRNA methyltransferase 5	-0.585553938	4.574874312	2.794246528	0.094603227	1	5.94561356	9.53981926	10.26453825	18.19721473	11.97587115	13.09187461
ENSMUSG00000023367	Tmem176a	chr6	48841483	48841589	1119	transmembrane protein 176A	0.57390763	5.268329527	2.792863953	0.094684867	1	18.91271361	30.4083346	18.86545087	10.18981589	27.6885276	13.01394679
ENSMUSG00000076476	Trbv20	chr6	41188273	41188303	335	T cell receptor beta, variable 20	2.313564945	2.198148299	2.791312699	0.09477656	1	0.164172861	3.041728086	0	0	0.296133985	0.106846854
ENSMUSG00000098839	Mir7054	chr7	45012426	45012487	62	microRNA 7054	-2.242223302	2.275789019	2.790048588	0.094851351	1	0	0.477133817	0	0.70214063	1.579381254	1.70954966
ENSMUSG00000026154	1110058L19Rik	chr1	23995939	23996360	874	.	-0.522651538	4.855671346	2.788850999	0.094922266	1	10.71720438	11.37105314	11.0524533	18.70502638	12.62241498	21.90958844
ENSMUSG00000020901	Pik3r5	chr11	68432121	68432262	5550	phosphoinositide-3-kinase regulatory subunit 5	1.264122763	2.930973195	2.787797102	0.09498472	1	2.365082934	4.884454389	2.419249608	0.605629497	2.712632115	0.937773143
ENSMUSG00000079906	Gm15846	chr5	122438596	122438915	320	.	-2.040993067	2.365390328	2.783776358	0.095223401	1	0.34368898	0.280929257	0.142783905	1.378033012	1.13656408	2.236793948
ENSMUSG00000076918	Traj11	chr14	54207139	54207197	59	T cell receptor alpha joining 11	2.205254619	2.509500616	2.783341705	0.095249242	1	0	5.510895592	0.763893889	0	1.105566877	0
ENSMUSG00000001946	Esam	chr9	37528078	37528290	2867	endothelial cell-specific adhesion molecule	-0.434692243	5.32392479	2.779484058	0.095478922	1	14.55986597	18.98104206	15.99702475	21.08404923	24.81743221	28.86563871
ENSMUSG00000019122	Ccl9	chr11	83572919	83575495	3045	chemokine (C-C motif) ligand 9	0.817215994	3.758597935	2.777482458	0.095598333	1	7.841490883	5.486882258	7.538624527	3.136812111	6.391671934	3.500479721
ENSMUSG00000076596	Igkv3-10	chr6	70572633	70572687	356	immunoglobulin kappa variable 3-10	1.813548814	2.822162553	2.777272472	0.09561087	1	0.463546902	7.914808031	1.155469748	0.49562868	1.951000372	0.100561745
ENSMUSG00000051346	Spryd4	chr10	128209908	128211391	1570	SPRY domain containing 4	-0.686935373	4.185852209	2.775646449	0.095708008	1	5.266907832	6.486407982	6.010011757	11.65705405	8.824830454	11.63168448
ENSMUSG00000027204	Fbn1	chr2	125300594	125301975	12128	fibrillin 1	0.740038426	4.112135911	2.773989327	0.095807115	1	9.241433699	5.831465081	12.86319465	5.113139852	8.028553926	5.48468183
ENSMUSG00000060183	Cxcl11	chr5	92359544	92360806	3794	chemokine (C-X-C motif) ligand 11	1.701742805	2.512423693	2.771314212	0.09596734	1	3.008840802	1.710892487	0.978267273	0.349682685	0.97884182	0.350018468
ENSMUSG00000087107	AI662270	chr11	83223576	83223651	1489	expressed sequence AI662270	1.18893579	3.026181908	2.769765773	0.096060217	1	3.035765552	5.870667299	1.78412801	1.721893867	2.27049305	1.011961611
ENSMUSG00000030104	Edem1	chr6	108828641	108829233	5858	ER degradation enhancer, mannosidase alpha-like 1	0.772573287	3.874373121	2.767470914	0.096198044	1	6.392738223	10.93303403	5.679333984	4.280792872	6.385455391	4.178899169
ENSMUSG00000060938	Rpl26	chr11	68901583	68901624	1444	ribosomal protein L26	0.449369133	5.207132263	2.766270771	0.09627021	1	22.4847515	22.32094735	17.57220268	14.29597195	16.93927382	19.57759707
ENSMUSG00000019877	Serinc1	chr10	57515774	57517292	5150	serine incorporator 1	0.311540597	6.270920251	2.765628428	0.096308859	1	39.48409901	46.03743879	45.80693933	38.06894447	40.23052912	39.66414083
ENSMUSG00000017756	Slc12a7	chr13	73763697	73763890	5131	solute carrier family 12, member 7	-0.327897586	6.119137772	2.765108424	0.096340159	1	27.72077316	32.68348055	32.99985878	38.65809541	42.31184536	49.86341962
ENSMUSG00000093050	Gm24814	chr16	8738321	8738390	70	.	2.633250816	2.02691502	2.764454337	0.096379546	1	0.776930723	0.423372261	0.645544132	0	0	0
ENSMUSG00000075770	Gm22589	chr17	35242678	35242754	77	.	-1.702311222	2.557061135	2.758908761	0.096714187	1	0	1.541509256	0	1.134227171	2.126090149	3.22184359
ENSMUSG00000038387	Rras	chr7	45017978	45018168	1103	related RAS viral (r-ras) oncogene	-0.393239833	5.578013799	2.757182356	0.096818623	1	17.08825347	23.93318787	20.05221459	26.88549895	32.6562825	29.98215626
ENSMUSG00000079563	Pglyrp2	chr17	32413100	32413474	2238	peptidoglycan recognition protein 2	1.896068736	2.495126696	2.756079141	0.096885424	1	0.615923195	4.846562935	0.327529314	0.237078301	0.962865302	0.192410234
ENSMUSG00000038717	Atp5l	chr9	44913250	44913466	511	ATP synthase, H+ transporting, mitochondrial F0 complex, subunit G	-0.371214976	8.278156879	2.755257951	0.096935181	1	131.0099432	130.1596825	159.8806038	208.1284706	181.1229486	228.936079
ENSMUSG00000022194	Pabpn1	chr14	54892500	54892738	3035	poly(A) binding protein, nuclear 1	-0.615556276	4.432561936	2.754085965	0.097006242	1	5.650661167	11.11882097	5.887719699	11.08785514	12.47586338	15.33695787
ENSMUSG00000053846	Lipg	chr18	74939322	74941338	3787	lipase, endothelial	1.880091903	2.395211318	2.753617407	0.097034667	1	2.096974582	1.356959508	1.270467662	0.221874956	0.788022854	0.132684161
ENSMUSG00000020467	Efemp1	chr11	28853204	28853324	2037	epidermal growth factor-containing fibulin-like extracellular matrix protein 1	1.349712675	2.818040576	2.753403098	0.097047672	1	1.488672461	5.147566852	1.866629818	1.08525171	1.529783412	0.863163199
ENSMUSG00000027985	Lef1	chr3	131110471	131111678	8654	lymphoid enhancer binding factor 1	2.159516828	2.253798389	2.752617596	0.097095353	1	0.050987481	3.518221039	0.058251874	0.061330828	0.482847232	0.053923403
ENSMUSG00000099913	Gm28551	chr1	53325507	53326457	3142	.	0.416103473	5.402106316	2.749633459	0.097276726	1	23.79884898	26.8842059	20.95543466	17.00149872	20.94702754	21.79390257
ENSMUSG00000000594	Gm2a	chr11	55098115	55098244	4127	GM2 ganglioside activator protein	0.730497085	3.993601893	2.748122083	0.097368728	1	7.924204033	10.24554717	7.105989667	4.564934647	7.456148709	4.800653987
ENSMUSG00000053977	Cd8a	chr6	71373427	71373997	3130	CD8 antigen, alpha chain	2.146014464	2.682022822	2.747852431	0.097385152	1	0.440450985	7.507657187	0.307411786	0.113024234	1.324137908	0.160526222
ENSMUSG00000029036	Atad3a	chr4	155740641	155741352	3765	ATPase family, AAA domain containing 3A	-0.572543895	4.607082512	2.747716948	0.097393405	1	6.986806376	11.19047306	8.446240453	14.08327051	14.34653566	15.89118559
ENSMUSG00000098811	Mir6913	chr10	81386347	81386412	66	microRNA 6913	-2.684105583	2.056916042	2.747591697	0.097401036	1	0	0	0	0.660221786	1.485089835	0
ENSMUSG00000026664	Phyh	chr2	4919019	4919144	1893	phytanoyl-CoA hydroxylase	-0.308015912	7.486144185	2.743016914	0.097680194	1	74.29697443	87.46437248	88.01315972	126.375304	103.178459	116.8757905
ENSMUSG00000038506	Dcun1d2	chr8	13255963	13257976	3034	DCN1, defective in cullin neddylation 1, domain containing 2 (S. cerevisiae)	-0.508738919	4.901394571	2.740167045	0.097854537	1	10.28722835	11.41961231	12.85153937	19.70528181	13.87878024	21.38655074
ENSMUSG00000028249	Sdcbp	chr4	6365650	6365759	6904	syndecan binding protein	0.490249228	4.963254462	2.732396969	0.098331604	1	17.01596427	18.73653713	16.59436399	12.65866513	16.00470168	12.75886056
ENSMUSG00000034424	Gcsh	chr8	116981810	116982726	1579	glycine cleavage system protein H (aminomethyl carrier)	-0.455535851	5.180832774	2.731871632	0.09836395	1	13.44139324	15.67656375	14.82340927	25.25306546	19.35441761	22.69914071
ENSMUSG00000071552	Tigit	chr16	43648861	43649234	963	T cell immunoreceptor with Ig and ITIM domains	1.57781518	2.594978992	2.727486289	0.098634418	1	2.746659653	1.839736929	1.806719987	0.321207487	1.169790679	0.63310086
ENSMUSG00000076540	Igkv4-80	chr6	69016560	69016856	346	immunoglobulin kappa variable 4-80	2.615625773	2.022900606	2.724457299	0.098821706	1	0	1.819158618	0	0	0	0
ENSMUSG00000076907	Traj22	chr14	54197248	54197307	60	T cell receptor alpha joining 22	2.144323673	2.711749651	2.719653909	0.099119505	1	0	7.884440787	0.751371039	0	1.08744283	0.588533489
ENSMUSG00000028261	Ndufaf4	chr4	24898083	24898302	3902	NADH dehydrogenase (ubiquinone) 1 alpha subcomplex, assembly factor 4	-0.598480555	4.487707596	2.719056077	0.099156638	1	7.193825113	8.102106299	8.537292198	14.0196058	11.65051644	14.75389976
ENSMUSG00000085754	Gm15886	chr3	103771952	103772018	1425	predicted gene 15886	0.578180993	4.535249326	2.714796871	0.099421626	1	10.86994731	15.85181749	11.57090323	8.530565506	11.76893773	8.156925587
ENSMUSG00000026177	Slc11a1	chr1	74375195	74375321	3705	solute carrier family 11 (proton-coupled divalent metal ion transporters), member 1	1.043221567	3.239872714	2.711184148	0.099646999	1	5.06074141	4.014953615	4.081246359	1.086177073	4.063092518	1.763059579
ENSMUSG00000032135	Mcam	chr9	44134469	44134756	3350	melanoma cell adhesion molecule	-0.541605992	4.727971863	2.709725479	0.099738154	1	8.148382655	11.42814517	10.14877826	16.87023297	14.6287184	16.90571669
ENSMUSG00000087439	Gm15788	chr5	110262161	110262274	931	.	-0.663413387	4.236218156	2.706977024	0.099910156	1	5.977865041	7.418099802	5.360371283	11.34348869	9.786402081	12.21080696
ENSMUSG00000076556	Igkv4-57	chr6	69575977	69576277	350	immunoglobulin kappa variable 4-57	2.412559256	2.974160956	2.706678471	0.09992886	1	0.314313854	12.33207405	0.130580152	0.504100965	1.511886328	0
ENSMUSG00000042699	Dhx9	chr1	153455758	153456753	9603	DEAH (Asp-Glu-Ala-His) box polypeptide 9	0.704459321	4.059028454	2.706596844	0.099933974	1	7.920502936	10.92643397	7.731204293	5.660625005	6.578836636	5.786551473
ENSMUSG00000020775	Mrpl38	chr11	116131817	116132130	2550	mitochondrial ribosomal protein L38	-0.556417895	4.658826276	2.705760815	0.099986372	1	7.222318767	10.98212043	9.738074981	15.8489462	14.09370241	16.04336294
ENSMUSG00000025608	Podxl	chr6	31519488	31523219	5488	podocalyxin-like	-0.378297321	5.828527523	2.703942211	0.100100456	1	25.33496213	22.74308888	25.58466981	36.44198132	31.37239877	39.28849717
ENSMUSG00000002846	Timmdc1	chr16	38498347	38499083	1784	translocase of inner mitochondrial membrane domain containing 1	-0.519839489	4.825225946	2.696125402	0.10059244	1	10.07441934	11.08073124	11.24657222	17.17353376	15.81239349	18.96594505
ENSMUSG00000067547	Gm7666	chr15	6653923	6654741	819	prohibitin pseudogene	-0.355921121	5.817425267	2.696067922	0.100596067	1	22.33391587	25.84377866	25.82333977	31.28807148	34.54222366	39.84084634
ENSMUSG00000004264	Phb2	chr6	124712336	124712563	3718	prohibitin 2	-0.338518647	5.950250666	2.692504678	0.10082122	1	22.82722324	31.49006217	27.96356926	36.87229497	38.21474109	40.97816737
ENSMUSG00000065564	Mirlet7b	chr15	85707319	85707403	85	microRNA let7b	-1.377465977	2.819288368	2.691653739	0.10087507	1	0.641419551	1.747641308	0.532949225	1.5430765	4.627954371	2.922137209
ENSMUSG00000031885	Cbfb	chr8	105170674	105171053	3480	core binding factor beta	0.684421126	4.118468446	2.689551363	0.10100825	1	7.891616352	11.38130692	8.558420477	6.175852285	7.098368202	5.878572086
ENSMUSG00000000753	Serpinf1	chr11	75409769	75410393	2359	serine (or cysteine) peptidase inhibitor, clade F, member 1	0.596713459	4.448572422	2.689318221	0.101023031	1	11.10253756	10.89017503	13.78893207	7.141305736	11.36953734	7.727743971
ENSMUSG00000084843	B230312C02Rik	chr2	180370491	180371230	1703	RIKEN cDNA B230312C02 gene	-1.77057717	2.494331651	2.688612262	0.101067802	1	0.323721135	0.564496347	0.403465082	2.180591674	1.304101774	2.380728488
ENSMUSG00000099875	Gm15453	chr1	150265535	150265999	465	.	0.746198429	3.919549721	2.688324988	0.101086026	1	8.404523126	10.44984494	4.917771819	3.702059072	5.693906665	6.240223115
ENSMUSG00000090157	Gm16534	chr2	32050086	32051219	1711	predicted gene 16534	-0.991990034	3.371817888	2.687918529	0.101111818	1	2.158796409	2.545921392	2.382706407	6.614558457	3.196586474	6.290982978
ENSMUSG00000033379	Atp6v0b	chr4	117884326	117884641	2051	ATPase, H+ transporting, lysosomal V0 subunit B	-0.339626929	5.938068963	2.686784598	0.10118381	1	23.84442796	31.08484967	26.60226965	33.34860035	39.97173813	41.77899432
ENSMUSG00000036867	Smad6	chr9	63953076	63954056	3205	SMAD family member 6	-0.769481136	3.890124072	2.686597373	0.101195702	1	2.942207085	5.794363085	4.431823562	6.250278052	8.834879414	10.21250627
ENSMUSG00000087672	Gm15122	chr10	80282444	80282820	462	predicted gene 15122	-1.368844459	2.82743502	2.686350342	0.101211395	1	0.714843387	1.363386697	0.890934558	2.197412036	2.865400114	4.109565381
ENSMUSG00000053044	Cd8b1	chr6	71322836	71322899	1418	CD8 antigen, beta chain 1	2.19525575	2.930274865	2.684278891	0.101343093	1	0.233243473	10.88833494	0.613699108	0.124693051	1.893254061	0.227699003
ENSMUSG00000017831	Rab5a	chr17	53479234	53479608	2357	RAB5A, member RAS oncogene family	0.487004175	4.95686686	2.682977399	0.101425935	1	15.62691703	18.53537402	17.86306576	14.10713082	13.95321046	13.20007237
ENSMUSG00000004951	Hspb1	chr5	135887919	135888434	1031	heat shock protein 1	-0.396809164	7.776233547	2.679641451	0.10163861	1	87.12615564	89.65399911	116.1385186	122.7603083	181.1008533	136.0185296
ENSMUSG00000005161	Prdx2	chr8	84969587	84969762	3050	peroxiredoxin 2	-0.278508044	6.842538405	2.679624028	0.101639722	1	47.00800116	60.57206775	53.05945362	74.76865663	65.64914821	76.97848292
ENSMUSG00000022186	Oxct1	chr15	4026383	4026849	3701	3-oxoacid CoA transferase 1	-0.509424961	8.207971966	2.679115273	0.1016722	1	111.0393923	103.8926022	161.730079	233.5653166	161.0418527	216.5378772
ENSMUSG00000031627	Irf2	chr8	46739745	46739936	2484	interferon regulatory factor 2	0.604874194	4.408027704	2.678326747	0.10172256	1	10.49966378	13.8503211	10.40248258	7.013494855	10.50399758	7.815772107
ENSMUSG00000065440	Mirlet7g	chr9	106178840	106178927	88	microRNA let7g	-2.326915557	2.217321717	2.676469925	0.101841255	1	0	0.33774641	0	0	1.863314962	1.613507544
ENSMUSG00000076538	Igkv13-84	chr6	68939602	68939650	347	immunoglobulin kappa chain variable 13-84	2.433914643	2.417797129	2.676429812	0.101843821	1	0	5.355415779	0.131705843	0.508446663	0.190614979	0
ENSMUSG00000071644	Eef1g	chr19	8967041	8967225	2600	eukaryotic translation elongation factor 1 gamma	-0.279689916	6.506922457	2.676199527	0.101858553	1	36.22331218	50.89647517	39.34890553	52.65325858	57.50988025	61.03506364
ENSMUSG00000041378	Cldn5	chr16	18776847	18778260	1414	claudin 5	-0.545348064	4.692715061	2.67526502	0.101918359	1	7.679809208	12.10874586	9.10194415	11.69175796	17.39216869	18.08981418
ENSMUSG00000094335	Igkv1-117	chr6	68121091	68121136	359	immunoglobulin kappa variable 1-117	1.739645388	3.472679385	2.672829459	0.102074408	1	2.604876064	15.69770259	1.655103427	0.737247661	5.159312095	0
ENSMUSG00000052459	Atp6v1a	chr16	44085402	44087516	6044	ATPase, H+ transporting, lysosomal V1 subunit A	0.777379855	3.822470388	2.672054355	0.102124125	1	6.44242009	8.27442388	7.218133822	4.097853006	5.909158943	4.091889831
ENSMUSG00000028187	Rpf1	chr3	146506348	146506575	1263	ribosome production factor 1 homolog	0.57576327	4.526837817	2.671070767	0.102187252	1	12.78677994	13.74553072	11.42214755	7.839089057	11.46675772	8.946733387
ENSMUSG00000029321	Slc10a6	chr5	103605711	103606747	2124	solute carrier family 10 (sodium/bile acid cotransporter family), member 6	0.928661139	3.446993113	2.669167601	0.10230952	1	4.387007883	6.266507158	5.262779547	1.582046746	5.353545021	2.196268504
ENSMUSG00000036932	Aifm1	chrX	48474944	48475188	4006	apoptosis-inducing factor, mitochondrion-associated 1	-0.502375035	4.897051958	2.665825902	0.102524593	1	9.416237498	12.13029676	13.00545074	20.25729162	16.72835532	17.73076474
ENSMUSG00000011148	Adssl1	chr12	112620045	112620310	1861	adenylosuccinate synthetase like 1	-0.319913233	6.592978935	2.664545935	0.102607103	1	40.52724345	47.94656745	43.4705674	50.74417845	59.33367243	74.32684894
ENSMUSG00000067149	Igj	chr5	88520512	88521526	1814	.	1.754540551	3.810800224	2.664127819	0.102634072	1	1.732362886	23.56725598	2.626279817	1.754771293	6.012090954	0.257138874
ENSMUSG00000098291	Mir6973a	chr17	35194972	35195049	78	microRNA 6973a	1.538185849	2.608549158	2.663943477	0.102645965	1	0	4.185490323	2.320690296	0	0.419835523	1.817749006
ENSMUSG00000050105	Grrp1	chr4	134251110	134252258	1275	glycine/arginine rich protein 1	-0.953401262	3.438633695	2.663403876	0.102680785	1	2.766750162	2.544215121	2.442544724	6.20536041	4.99064672	5.908396552
ENSMUSG00000040759	Cmtm5	chr14	54936470	54936783	869	CKLF-like MARVEL transmembrane domain containing 5	-1.757992504	2.495839127	2.662276869	0.102753552	1	0.50723753	0.483714974	0.316094023	1.982941986	0.914951899	2.971079409
ENSMUSG00000094420	Igkv10-96	chr6	68631963	68632260	347	immunoglobulin kappa variable 10-96	2.343399949	3.329842539	2.661556037	0.102800124	1	0.634046912	17.53466779	0.790235058	0.127111666	3.240454641	0
ENSMUSG00000003199	Mpnd	chr17	56005711	56005814	2305	MPN domain containing	-0.512450793	4.840688989	2.659453022	0.102936127	1	8.922574306	14.93846806	9.122999874	16.07494033	18.00741193	18.52629922
ENSMUSG00000086964	Gm15948	chr5	66988816	66988953	403	.	-1.813152445	2.460129941	2.658780082	0.102979688	1	0	0.595236248	0.567247938	2.080352312	1.067255154	2.399293706
ENSMUSG00000030035	Wbp1	chr6	83119044	83119720	2079	WW domain binding protein 1	-0.558900356	4.624371869	2.658763893	0.102980736	1	6.630057856	12.54403157	7.998850436	15.69486848	13.9524666	15.15417146
ENSMUSG00000033029	1700088E04Rik	chr15	79129349	79130537	5292	RIKEN cDNA 1700088E04 gene	-0.624974574	4.353121239	2.655928292	0.103164515	1	5.836154461	8.632218848	6.615699203	11.49120198	12.6326629	12.3308496
ENSMUSG00000037280	Galnt6	chr15	100691813	100693466	3871	UDP-N-acetyl-alpha-D-galactosamine:polypeptide N-acetylgalactosaminyltransferase 6	1.566816487	2.783569827	2.655307847	0.103204775	1	1.111219614	6.536684009	0.923301498	0.239910138	2.252820936	0.370873377
ENSMUSG00000025326	Ube3a	chr7	59228752	59229271	5097	ubiquitin protein ligase E3A	0.531758055	4.7180588	2.651655198	0.103442138	1	14.00151693	14.1098896	15.53560581	11.78323645	11.28120615	10.46453642
ENSMUSG00000099023	Gm27456	chr11	101559519	101559581	63	.	0.447414583	5.164688675	2.651413425	0.103457871	1	20.68578051	18.78714406	20.76836511	17.27924206	15.02879974	16.82837947
ENSMUSG00000019818	Cd164	chr10	41519414	41519700	4449	CD164 antigen	0.353151351	5.793750579	2.650483417	0.103518412	1	27.59343666	38.16534434	28.39625329	27.69400428	27.99444399	26.38084835
ENSMUSG00000024963	Dnajc4	chr19	6987911	6988108	1074	DnaJ heat shock protein family (Hsp40) member C4	-0.469291522	5.062455154	2.649910803	0.103555707	1	12.11000112	14.62426247	13.17450484	18.76381025	20.39385226	22.57559718
ENSMUSG00000094552	Ighd3-2	chr12	113448214	113448229	16	immunoglobulin heavy diversity 3-2	2.58140548	2.01759005	2.648144162	0.103670863	1	0	1.768201794	0	0	0	0
ENSMUSG00000035585	Tsen34	chr7	3693375	3693889	2416	tRNA splicing endonuclease subunit 34	-0.518567388	4.805704219	2.646839592	0.103755989	1	9.448531934	13.38185652	9.140178434	16.17857508	17.3176508	17.72004453
ENSMUSG00000063576	Klhdc3	chr17	46674550	46675152	2126	kelch domain containing 3	-0.450268739	5.165560192	2.644384981	0.103916366	1	11.92974021	18.18828728	13.4893533	22.54376488	21.65913107	22.34711742
ENSMUSG00000081512	Gm15821	chr17	34211312	34212034	1210	predicted gene 15821	0.542647664	4.659070062	2.643883916	0.103949138	1	13.43750124	18.36827297	10.10535104	7.926477746	14.32398374	9.694035933
ENSMUSG00000077505	Gm24233	chr12	59134072	59134193	122	.	-1.180063666	3.045566965	2.642326811	0.10405105	1	1.345416619	1.955084911	1.117893496	3.955963061	2.157203663	5.545612312
ENSMUSG00000027961	Lrrc39	chr3	116562973	116563123	5230	leucine rich repeat containing 39	-0.44160339	5.217729256	2.640352099	0.104180452	1	15.63857134	14.19361371	15.59622775	23.18715069	18.90094549	26.82074584
ENSMUSG00000098399	Gm27995	chr7	104340090	104340189	100	.	0.668558252	4.151077351	2.640084121	0.104198027	1	8.738547543	12.4999612	7.2607736	7.883440339	5.910951622	6.04266563
ENSMUSG00000039199	Zdhhc1	chr8	105472481	105472881	1737	zinc finger, DHHC domain containing 1	-0.622878693	4.352022881	2.636871275	0.104408979	1	5.173428805	8.76877518	7.146671253	10.61331213	10.82030644	14.97577306
ENSMUSG00000024759	Atl3	chr19	7494040	7494361	6698	atlastin GTPase 3	0.636374831	4.26639066	2.636765387	0.10441594	1	8.942531775	12.55056383	9.660709105	6.517361771	8.659366183	7.020407695
ENSMUSG00000056313	1810011O10Rik	chr8	24437180	24438984	1805	RIKEN cDNA 1810011O10 gene	-0.457441007	5.122697245	2.635366715	0.104507928	1	11.94262116	14.14757249	15.88696261	22.43584245	16.74878725	25.20591824
ENSMUSG00000099267	Mir6955	chr15	78891840	78891913	74	microRNA 6955	-1.242767382	2.956373752	2.632610416	0.104689466	1	0	3.206339253	0.611115111	1.769394387	3.095587257	5.744086857
ENSMUSG00000028600	Podn	chr4	108014791	108015695	4270	podocan	-0.564750926	4.581734424	2.631392762	0.104769774	1	3.370944331	15.98336845	6.910995055	11.95200845	17.77552739	13.76005354
ENSMUSG00000103344	GBP11	chr5	105323791	105324000	1860	.	1.671889338	2.497724003	2.631083419	0.104790187	1	2.252723366	2.164408214	1.108282376	0.404079857	0.659419255	0.598020864
ENSMUSG00000003660	Snrnp200	chr2	127208386	127208538	7819	small nuclear ribonucleoprotein 200 (U5)	0.575812394	4.506306322	2.630009659	0.104861076	1	10.9689305	14.50309863	11.88040599	7.568573178	10.68808899	9.544402635
ENSMUSG00000040841	Six5	chr7	19094594	19095418	3007	sine oculis-related homeobox 5	-1.034663159	3.270268963	2.629912061	0.104867521	1	1.467076632	3.087886976	1.660859719	4.647013184	4.26716471	5.693004968
ENSMUSG00000086149	Gm15598	chr17	27988028	27988493	763	.	-0.80511505	3.76977121	2.629630141	0.104886144	1	3.465680505	3.895135628	4.199416668	8.16376337	6.46843448	8.176301646
ENSMUSG00000042082	Arsb	chr13	93771679	93772092	3989	arylsulfatase B	0.921963741	3.446377417	2.628896673	0.10493461	1	5.184406143	6.283099007	4.399569317	3.55874435	2.718198263	2.870243903
ENSMUSG00000036620	Mgat4b	chr11	50210890	50211030	2719	mannoside acetylglucosaminyltransferase 4, isoenzyme B	-0.367139439	5.697241357	2.628064462	0.10498963	1	19.42840954	26.9540261	21.08010122	31.90764511	32.36221867	32.825239
ENSMUSG00000044751	Gm12231	chr11	55118101	55118795	695	ATP synthase, H+ transporting, mitochondrial F0 complex, subunit b, isoform 1 pseudogene	-0.387425792	5.701724851	2.626570066	0.105088509	1	18.38736045	22.67413939	25.88019814	36.03615724	27.35324947	34.40468691
ENSMUSG00000001445	Mrpl10	chr11	97041560	97041652	1708	mitochondrial ribosomal protein L10	-0.424162806	5.312819183	2.625594443	0.105153118	1	14.36344424	19.91063506	15.04544664	26.37526156	22.43479187	25.08206447
ENSMUSG00000068196	Col8a1	chr16	57624258	57628817	5108	collagen, type VIII, alpha 1	0.811268185	4.482187844	2.624698841	0.105212466	1	11.8335567	7.483968604	19.15341695	4.753364252	12.00348301	8.376090642
ENSMUSG00000007039	Ddah2	chr17	35059035	35059272	1593	dimethylarginine dimethylaminohydrolase 2	-0.559442943	4.606709855	2.624305739	0.105238527	1	7.717154419	10.95641727	8.079831225	15.31847086	12.77574773	16.03587611
ENSMUSG00000099180	Mir6956	chr15	79002223	79002284	62	microRNA 6956	2.569817451	2.017482119	2.622684132	0.105346106	1	1.751177186	0	0	0	0	0
ENSMUSG00000096499	Ighv1-5	chr12	114513330	114513634	395	immunoglobulin heavy variable V1-5	2.224271986	2.199393088	2.622172778	0.105380055	1	0.139298185	3.036306111	0	0.111704191	0.335020266	0
ENSMUSG00000099066	Mir6978	chr17	57217172	57217228	57	microRNA 6978	2.135051664	2.237955339	2.61841153	0.105630135	1	1.902140737	1.554798129	0	0	0.571844937	0
ENSMUSG00000061119	Prcp	chr7	92875253	92875500	2956	prolylcarboxypeptidase (angiotensinase C)	0.978120339	3.32594454	2.617767729	0.105673005	1	4.607722048	5.62153029	3.98351159	1.88488073	3.230334062	2.73169501
ENSMUSG00000099284	Mir7026	chr5	110666075	110666141	67	microRNA 7026	-2.048624124	2.324045306	2.617657506	0.105680347	1	0	0	0.67402402	1.301025285	1.463250279	1.583847479
ENSMUSG00000096807	Hist1h2bm	chr13	21722098	21722478	381	histone cluster 1, H2bm	2.431641796	2.116966655	2.617415929	0.10569644	1	0.722016772	1.337723347	0.479933334	0.115798062	0.086824624	0
ENSMUSG00000076905	Traj24	chr14	54195638	54195700	63	T cell receptor alpha joining 24	1.88681928	2.358180924	2.61599551	0.105791115	1	0.861907521	2.818071609	0.716150521	0	1.036468948	0
ENSMUSG00000068264	Ap5s1	chr2	131207078	131207146	1660	adaptor-related protein 5 complex, sigma 1 subunit	-0.578096748	4.522941258	2.615813853	0.10580323	1	7.306235942	9.21146907	8.250605883	14.11467527	12.65977243	14.63255118
ENSMUSG00000033475	Tomm6	chr17	47686646	47687008	1131	translocase of outer mitochondrial membrane 6 homolog (yeast)	-0.422658869	5.317709409	2.615703142	0.105810614	1	15.59352123	18.69420413	15.22389235	24.6964941	23.90837205	25.49826542
ENSMUSG00000023348	Trip6	chr5	137309899	137310174	1760	thyroid hormone receptor interactor 6	-0.572004729	4.547780326	2.614605597	0.105883848	1	6.578101696	9.849114934	8.927277819	14.39328484	12.8449167	14.96365614
ENSMUSG00000060743	H3f3a	chr1	180800832	180803205	3504	H3 histone, family 3A	0.402665249	5.420198867	2.613196228	0.105977969	1	21.86023709	29.48482798	21.04031842	20.15494177	20.97895949	19.79907257
ENSMUSG00000022025	Lect1	chr14	79637690	79638177	1843	.	1.834459161	2.387982649	2.611106353	0.106117706	1	1.376060598	1.63012096	1.61561072	0.359828034	0.449661149	0.350439139
ENSMUSG00000030630	Fah	chr7	84585159	84585344	2103	fumarylacetoacetate hydrolase	-0.553525915	4.625432101	2.609765815	0.106207445	1	7.472049995	11.51516206	8.256153536	15.70505712	15.90566035	13.13850665
ENSMUSG00000000486	1-Sep	chr7	127214447	127214844	2060	septin 1	1.176885526	3.368180228	2.607498345	0.106359426	1	2.756765832	11.49288269	1.601174964	1.609711051	3.84614969	1.863832162
ENSMUSG00000032554	Trf	chr9	103204001	103204178	3320	transferrin	0.427561513	5.363672055	2.607404536	0.106365719	1	15.1650046	33.14593029	21.87482953	18.20808587	25.03754437	14.70181821
ENSMUSG00000025466	Fuom	chr7	140096770	140097039	3272	fucose mutarotase	-0.880339661	3.573858511	2.606913227	0.106398683	1	2.342660956	3.636888017	3.248824607	7.068387294	5.58356874	6.614123845
ENSMUSG00000007739	Cct4	chr11	22990519	22990880	4201	chaperonin containing Tcp1, subunit 4 (delta)	0.386793768	5.524992047	2.606282097	0.106441045	1	22.94700577	29.96643369	24.9783485	20.0962273	24.38982616	21.82055842
ENSMUSG00000015568	Lpl	chr8	68880491	68880840	6810	lipoprotein lipase	0.232993496	9.906816229	2.605943241	0.106463797	1	516.7061561	577.5991729	546.6725698	459.4229539	571.0364112	548.9446537
ENSMUSG00000036504	Phpt1	chr2	25573430	25573699	1074	phosphohistidine phosphatase 1	-0.309397917	6.150591604	2.60547969	0.10649493	1	28.37640093	37.77701452	30.27151598	42.83580365	43.74959532	46.68740364
ENSMUSG00000005779	Psmb4	chr3	94884093	94884440	1384	proteasome (prosome, macropain) subunit, beta type 4	-0.24981314	6.865603501	2.605243502	0.106510797	1	48.98870764	68.01895681	48.61343494	69.97731232	74.09293687	75.45594243
ENSMUSG00000086868	Gm15883	chr7	27124481	27124987	1690	predicted gene 15883	-2.223939333	2.24312222	2.605014553	0.10652618	1	0	0.426627044	0	0.784769835	2.824393206	0.063691087
ENSMUSG00000034994	Eef2	chr10	81176631	81176729	3098	eukaryotic translation elongation factor 2	0.303836334	9.806130328	2.604533729	0.106558494	1	462.6922049	645.2156365	478.0659453	345.7570203	578.1483323	515.9645945
ENSMUSG00000091271	Gm17104	chr7	30564737	30564802	323	.	-0.458652143	5.09817246	2.603986482	0.106595285	1	12.42849364	14.93693923	13.86325947	16.7928634	23.23737789	23.26887037
ENSMUSG00000034833	Tespa1	chr10	130322852	130322969	1694	thymocyte expressed, positive selection associated 1	1.995213876	2.296920905	2.598598765	0.106958243	1	0.260352006	3.440430394	0.216323933	0.026097262	0.645729327	0.127081568
ENSMUSG00000030275	Etnk1	chr6	143167230	143167636	6429	ethanolamine kinase 1	0.571915799	4.505588679	2.597853985	0.107008524	1	9.428169117	17.66634337	10.25732479	9.060234867	10.09453054	8.721096104
ENSMUSG00000038776	Ephx1	chr1	180976210	180976281	1950	epoxide hydrolase 1, microsomal	0.431410411	5.227581584	2.596826987	0.1070779	1	19.65025451	25.86867443	17.64277737	12.1073373	20.89300398	19.10034008
ENSMUSG00000026288	Inpp5d	chr1	87620312	87620631	7602	inositol polyphosphate-5-phosphatase D	1.023420551	3.232228888	2.596656017	0.107089454	1	4.055715307	5.416469786	3.526591544	1.501064553	3.380827292	2.044579121
ENSMUSG00000096490	Igkv10-94	chr6	68704508	68704805	347	immunoglobulin kappa variable 10-94	2.274293169	2.646988394	2.596221749	0.107118809	1	0	7.601235299	0.395117529	0.381334997	0.953074894	0
ENSMUSG00000025612	Bach1	chr16	87698945	87699056	6179	BTB and CNC homology 1, basic leucine zipper transcription factor 1	0.628885596	4.276409153	2.595977948	0.107135292	1	9.65782719	11.89244459	9.782291649	6.814172559	8.774766236	6.854796209
ENSMUSG00000046794	Ppp1r3b	chr8	35375741	35375805	4206	protein phosphatase 1, regulatory (inhibitor) subunit 3B	-0.595886995	4.452870683	2.594417931	0.107240831	1	7.329594362	8.709875393	7.135970964	18.44258233	10.98208695	9.81355462
ENSMUSG00000102333	RP23-366M16.2	chr7	143127792	143127850	59	.	-2.161085023	2.267596953	2.594201687	0.10725547	1	0	0.500990508	0	2.211742984	1.658350316	0
ENSMUSG00000028949	Smarcd3	chr5	24590818	24593118	4545	SWI/SNF related, matrix associated, actin dependent regulator of chromatin, subfamily d, member 3	-0.58522294	4.481319602	2.593532586	0.107300778	1	6.710213593	10.2556482	6.91638198	12.74695692	12.19868776	15.18626131
ENSMUSG00000021822	Plau	chr14	20836662	20836734	2343	plasminogen activator, urokinase	0.931483379	3.409942381	2.591455569	0.107441557	1	4.636062299	7.168609919	3.53920121	2.321197842	4.160025537	2.297389688
ENSMUSG00000044749	Abca6	chr11	110176820	110177070	5398	ATP-binding cassette, sub-family A (ABC1), member 6	0.912139605	3.453361599	2.591252025	0.107455364	1	4.556823169	5.116617268	6.256600811	2.769287381	3.421748939	3.058760829
ENSMUSG00000006304	Arpc2	chr1	74236084	74236322	2033	actin related protein 2/3 complex, subunit 2	0.273092902	6.766391033	2.590904562	0.107478938	1	61.23696151	73.19781675	51.1966642	51.54209314	63.80653675	56.02179107
ENSMUSG00000052337	Immt	chr6	71831331	71831515	4964	inner membrane protein, mitochondrial	-0.311405093	6.731835613	2.590299264	0.107520019	1	42.31870452	50.79529142	52.9325385	72.54873361	60.92976127	69.2269481
ENSMUSG00000000957	Mmp14	chr14	54431604	54431973	2597	matrix metallopeptidase 14 (membrane-inserted)	0.556955438	4.726886432	2.59027813	0.107521453	1	12.39979042	16.11731589	15.82477641	6.078462242	18.29419556	9.189322941
ENSMUSG00000028838	Extl1	chr4	134356372	134357830	4333	exostoses (multiple)-like 1	-0.568379174	4.55267618	2.589359986	0.1075838	1	7.433007733	8.281255195	9.750486837	15.74858987	12.49693616	14.03219188
ENSMUSG00000032009	Sesn3	chr9	14276301	14276629	2162	sestrin 3	1.050380843	3.180125227	2.588063047	0.107671937	1	2.473750297	6.545534797	3.347995409	1.861013514	3.112761111	1.477183687
ENSMUSG00000027488	Snta1	chr2	154376313	154376908	3094	syntrophin, acidic 1	-0.401913428	5.434287724	2.5870086	0.107743653	1	16.32583733	20.2791893	18.00765692	20.02359884	31.48454429	29.0452211
ENSMUSG00000095178	Gm22716	chr5	110677124	110677230	107	.	-2.151173529	2.270549257	2.586486487	0.107779182	1	0.510760013	0	0	1.638328136	0.921305731	1.329649736
ENSMUSG00000028381	Ugcg	chr4	59189257	59189741	5212	UDP-glucose ceramide glucosyltransferase	0.755979971	3.846961191	2.586153592	0.107801843	1	6.761666985	8.718561081	6.822731533	4.3530564	5.859737737	4.345528975
ENSMUSG00000031948	Kars	chr8	111993440	111993706	2249	lysyl-tRNA synthetase	0.319871382	6.030667658	2.585005613	0.107880026	1	35.45083096	43.27222017	32.14465486	26.69819531	38.06098237	34.16136101
ENSMUSG00000069892	9930111J21Rik2	chr11	49015874	49020392	7017	RIKEN cDNA 9930111J21 gene 2	1.175020822	2.985502691	2.583482592	0.107983847	1	3.670660017	3.285207067	3.160940231	1.462309411	1.843136573	1.468147022
ENSMUSG00000041515	Irf8	chr8	120736358	120736409	7055	interferon regulatory factor 8	0.991372754	3.285339546	2.580722541	0.108172275	1	4.119957041	6.266641478	3.28032665	1.686391334	3.652319149	2.126761184
ENSMUSG00000003206	Ebi3	chr17	55952623	55952928	1170	Epstein-Barr virus induced gene 3	1.334040727	2.783819511	2.578647739	0.108314158	1	2.685088504	2.875026658	2.504997895	0.45330343	1.586124982	1.287636892
ENSMUSG00000005534	Insr	chr8	3150922	3156023	9633	insulin receptor	0.382331673	5.54363656	2.577586984	0.108386776	1	24.54638186	26.40262621	27.78372626	19.90890093	25.81339147	21.51275004
ENSMUSG00000041775	Mapk1ip1	chr7	138835823	138837030	1883	mitogen-activated protein kinase 1 interacting protein 1	-0.688293696	4.090867792	2.576533871	0.108458924	1	4.040534622	7.339351396	4.987205328	7.959457235	9.348025668	12.32890193
ENSMUSG00000056692	D17Wsu92e	chr17	27751232	27753995	4250	DNA segment, Chr 17, Wayne State University 92, expressed	-0.291166724	6.302110873	2.575171677	0.108552324	1	31.48040682	41.7480305	35.18116811	49.10475249	47.53859552	51.29614146
[truncated: 41,458 more rows]
